# Supplementary material for: Differential gene expression in the evolution of sex pheromone communication in New Zealand’s endemic leafroller moths of the genera Ctenopseustis and Planotortrix
Source: BMC Genomics. 2018 Jan 26;19:94. doi: 10.1186/s12864-018-4451-1 (PMC5787247; doi:10.1186/s12864-018-4451-1)
Supplement: Supplementary file 1 — Number of raw and cleaned reads for each of mRNA library. (XLSX 9 kb) [file 12864_2018_4451_MOESM1_ESM.xlsx]

## Sheet: Table S1
Raw			Cleaned
Fant	Mant	PG	Fant	%	Mant	%	PG	%
71083823	68609561	73108862	63769960	89.71	61193098	89.19	66361526	90.77
39823878	68728147	71911174	29069401	72.99	45719134	66.52	53463392	74.35
61132402	69668522	72610301	50149265	82.03	61706106	88.57	63479964	87.43
56971439	61533754	93349782	38426645	67.45	43541727	70.76	66515007	71.25
