# Supplementary material for: Differential gene expression in the evolution of sex pheromone communication in New Zealand’s endemic leafroller moths of the genera Ctenopseustis and Planotortrix
Source: BMC Genomics. 2018 Jan 26;19:94. doi: 10.1186/s12864-018-4451-1 (PMC5787247; doi:10.1186/s12864-018-4451-1)
Supplement: Supplementary file 2 — Evidential gene cleansed transcriptomic summary statistics. (XLSX 9 kb) [file 12864_2018_4451_MOESM2_ESM.xlsx]

## Sheet: Table S2
Assembly Statistics EvidentialGene	C. herana	C. obliquana	P. execssana	P. octo
CDS	24989	20840	23304	20883
Full CDS	14304 (57.24%)	11084 (53.19%)	13566 (58.21%)	11055 (52.94%)
Longest CDS	19566	12450	12990	12450
Shortest CDS	123	123	123	123
Percent GC	49.4	49.87	49.06	49.87
Median contig length	612	663	612	663
Average contig	864	917	877	917
Total assembled bases	21598719	19113234	20431882	19113234
N50	1287	1326	1326	1326
