# Supplementary material for: Differential gene expression in the evolution of sex pheromone communication in New Zealand’s endemic leafroller moths of the genera Ctenopseustis and Planotortrix
Source: BMC Genomics. 2018 Jan 26;19:94. doi: 10.1186/s12864-018-4451-1 (PMC5787247; doi:10.1186/s12864-018-4451-1)
Supplement: Supplementary file 3 — Assembly statistics for the different algorithms and different kmer sizes used to assemble the transcriptomes of Ctenopseustis herana, C. obliquana, Planotortrix excessana and P.octo. (XLSX 14 kb) [file 12864_2018_4451_MOESM3_ESM.xlsx]

## Sheet: Table S3
Assembly Statistics		SoapTrans K31	SoapTrans K35	SoapTrans K39	SoapTrans K43	SoapTrans K47	SoapTrans K51	SoapTrans K55	SoapTrans K59	SoapTrans K63	SoapTrans K67	SoapTrans K71	SoapTrans K75	Trinity denovo	Trinity GG	Average	EvidentialGene CDS
C. herana	Scaffolds/Genes	173448	173721	154914	136295	119847	113305	111496	100040	82773	64313	44696	23329	68556		105133	24989
	Contigs/Transcripts	214148	213855	194240	175047	158242	150080	145742	130968	109553	87434	62715	35304	88564		135838
	Percent GC	41.55	41.7	41.83	41.9	41.99	42.02	41.83	41.67	41.63	41.57	41.52	41.29	41.95		41.7269	49.4
	Median contig length	152	154	176	195	219	223	215	224	246	284	350	439	534		262.385	612
	Average contig	435	440	318	531	582	594	576	591	627	672	688	740	985.75		598.442	864
	Total assembled bases	75495010	76580894	74770425	72437243	69831468	67385554	64278294	59178311	51955370	43218605	30769110	17280176	87301918		6.08063e+07	21598719
	N50	1186	1201	1264	1372	1463	1507	1502	1502	1496	1479	1302	1263	1708		1403.46	1287
	Full CDS																14304
C. obliquana	Scaffolds/Genes	133956	130011	108474	90015	74638	67366	64889	55792	44590	33837	22893	10917	62156	58122	68404	20840
	Contigs/Transcripts	173115	168920	147016	127789	112561	103380	98620	86353	71545	55925	38743	17798	78559	60901	95801.8
	Percent GC	41.84	41.8	42.15	42.27	42.36	42.42	42.29	42.22	42.2	42.15	42.05	42.3	42.4	40.94	42.0993	49.87
	Median contig length	139	142	165	200	261	280	247	270	331	390	434	435	507	469	305	663
	Average contig	466	478	550	626	714	746	720	749	802	836	831	734	944	776.74	712.339	917
	Total assembled bases	62495800	62229662	59698417	56372231	53345067	50281004	46724541	41826492	35775049	28303588	19030776	8021241	74160087	47304117	4.6112e+07	19113234
	N50	1419	1457	1588	1676	1813	1888	1871	1903	1881	1779	1590	1203	1599	1126	1628.07	1326
	Full CDS																11084
P. execssana	Scaffolds/Genes	153678	158119	149851	136989	124906	123444	120619	108849	89641	68995	46561	24182	70803		105895	23304
	Contigs/Transcripts	188397	194122	184749	172233	160408	158097	154966	141387	118965	95156	68856	39464	90530		135948
	Percent GC	41.22	41.31	41.39	41.45	41.53	41.56	41.44	41.37	41.27	41.19	41.07	40.88	41.58		41.3277	49.06
	Median contig length	162	161	176	193	212	210	204	211	233	265	332	464	520		257.154	612
	Average contig	460	463	485	524	561	560	559	580	631	693	769	855	963.23		623.325	877
	Total assembled bases	70761676	73244566	72694258	71908558	70139095	69149716	67513475	63235849	56599458	47824573	35836332	20687363	87201493		6.20613e+07	20431882
	N50	1237	1269	1264	1357	1412	1451	1522	1581	1633	1676	1676	1648	1679		1492.69	1326
	Full CDS																13566
P. octo	Scaffolds/Genes	133303	129842	108199	90894	76670	69969	66729	57686	45530	34577	23047	10638	64108	53599	68913.6	20883
	Contigs/Transcripts	166552	163101	141559	123001	108962	102186	96925	85406	70335	55193	38420	17254	80808	55300	93214.4
	Percent GC	41.54	41.61	41.78	41.91	41.99	42.11	41.98	41.95	41.94	41.89	41.94	42.42	42.13	40.27	41.8186	49.87
	Median contig length	143	146	169	205	256	270	245	269	331	381	427	414	501	464	301.5	663
	Average contig	447	458	529	595	668	702	685	710	772	804	808	724	908.54	721.7	680.874	917
	Total assembled bases	59686176	59490143	57314347	54107054	51229982	49146146	45734437	40996401	35161224	27814852	18644714	7712124	73417428	39909846	4.43118e+07	19113234
	N50	1277	1315	1463	1528	1618	1732	1743	1729	1763	1678	1527	1208	1499	983	1504.5	1326
	Full CDS																11055
