# Supplementary material for: Differential gene expression in the evolution of sex pheromone communication in New Zealand’s endemic leafroller moths of the genera Ctenopseustis and Planotortrix
Source: BMC Genomics. 2018 Jan 26;19:94. doi: 10.1186/s12864-018-4451-1 (PMC5787247; doi:10.1186/s12864-018-4451-1)
Supplement: Supplementary file 4 — Blast description, blast best hit, and GO annotation for each species of tortricid moths used in this work. (XLSX 34301 kb) [file 12864_2018_4451_MOESM4_ESM.xlsx]

## Sheet: Table S4-Cher
Ortho-Group	SeqName	Description	Length	#Hits	e-Value	sim mean	Hit desc.	Hit ACC	E-Value	Similarity	Bit-Score	Alignment length	Positives	#GO	GO Names list	GO.ID	Enzyme Codes list	InterPro IDs	F_antennaeRawCounts	F_TPM	M_antennae RawCounts	M_TPM	PG RawCounts	PG_TPM	F_antennae vst_transf counts	M_antennae vst_transf counts	avgLogExpr	vst_LogFC	F_antennae vst_transf counts	PG vst_transf counts	avgLogExpr	vst_LogFC
1	Cher_ABPX1a	antennal binding protein x	411	10	5.4e-58	0.725	gi|380084990|gb|AFD34174.1|antennal binding protein X [Argyresthia conjugella]	AFD34174	5.38059e-58	86	188.348	115	99	1	F:odorant binding	GO:0005549	-	IPR006170 (SMART); IPR006170 (PFAM); IPR006170 (G3DSA:1.10.238.GENE3D); PTHR11857 (PANTHER); SIGNAL_PEPTIDE (PHOBIUS); SIGNAL_PEPTIDE_C_REGION (PHOBIUS); SIGNAL_PEPTIDE_N_REGION (PHOBIUS); NON_CYTOPLASMIC_DOMAIN (PHOBIUS); SIGNAL_PEPTIDE_H_REGION (PHOBIUS); SignalP-noTM (SIGNALP_EUK); IPR006170 (SUPERFAMILY)	38922	4771.23	74574	8529.52	11	1.39504	15.285	16.1572	15.7211	0.872199	15.4563	4.46304	9.95967	-10.9933
1	Cher_ABPX1b	antennal binding protein x	411	10	7.9e-60	0.723	gi|380084990|gb|AFD34174.1|antennal binding protein X [Argyresthia conjugella]	AFD34174	7.92078e-60	86	193.356	115	100	1	F:odorant binding	GO:0005549	-	IPR006170 (SMART); IPR006170 (PFAM); IPR006170 (G3DSA:1.10.238.GENE3D); PTHR11857 (PANTHER); NON_CYTOPLASMIC_DOMAIN (PHOBIUS); SIGNAL_PEPTIDE (PHOBIUS); SIGNAL_PEPTIDE_N_REGION (PHOBIUS); SIGNAL_PEPTIDE_C_REGION (PHOBIUS); SIGNAL_PEPTIDE_H_REGION (PHOBIUS); SignalP-noTM (SIGNALP_EUK); IPR006170 (SUPERFAMILY)	35	4.29045	13	1.4869	0	0	7.11112	6.70518	6.90815	-0.405943	5.76781	2.91841	4.34311	-2.84939
2	Cher_ABPX2	odorant binding protein	513	10	1.3e-38	0.605	gi|194320498|gb|ACF48467.1|pheromone binding protein female 1 [Loxostege sticticalis]	ACF48467	1.27321e-38	70	140.198	128	90	1	F:odorant binding	GO:0005549	-	IPR006170 (SMART); IPR006170 (G3DSA:1.10.238.GENE3D); IPR006170 (PFAM); SIGNAL_PEPTIDE_N_REGION (PHOBIUS); SIGNAL_PEPTIDE_C_REGION (PHOBIUS); SIGNAL_PEPTIDE_H_REGION (PHOBIUS); SIGNAL_PEPTIDE (PHOBIUS); NON_CYTOPLASMIC_DOMAIN (PHOBIUS); SignalP-noTM (SIGNALP_EUK); SignalP-noTM (SIGNALP_GRAM_NEGATIVE); SignalP-TM (SIGNALP_GRAM_POSITIVE); IPR006170 (SUPERFAMILY)	72591	7129.22	80474	7374.24	913	92.7659	16.182	16.2669	16.2244	0.0849226	16.3553	9.65415	13.0047	-6.70113
3	Cher_ABPX3b_TR11743_c0_g1_i1	odorant-binding protein 1	429	10	9.4e-64	0.817	gi|357607722|gb|EHJ65653.1|odorant-binding protein 1 [Danaus plexippus]	EHJ65653	9.3946e-64	94	202.986	121	114	1	F:odorant binding	GO:0005549	-	IPR006170 (SMART); IPR006170 (PFAM); IPR006170 (G3DSA:1.10.238.GENE3D); PTHR21364 (PANTHER); TRANSMEMBRANE (PHOBIUS); CYTOPLASMIC_DOMAIN (PHOBIUS); NON_CYTOPLASMIC_DOMAIN (PHOBIUS); SignalP-TM (SIGNALP_EUK); IPR006170 (SUPERFAMILY); TMhelix (TMHMM)	148	17.3813	12	1.31493	0	0	8.0771	6.68122	7.37916	-1.39588	7.53689	2.91841	5.22765	-4.61848
4	Cher_ABPX4	odorant-binding protein 1	333	10	1e-49	0.798	gi|380085002|gb|AFD34180.1|odorant binding protein 3 [Argyresthia conjugella]	AFD34180	1.02786e-49	84	166.777	110	93	1	F:odorant binding	GO:0005549	-	IPR006170 (SMART); IPR006170 (PFAM); IPR006170 (G3DSA:1.10.238.GENE3D); PTHR21364 (PANTHER); IPR006170 (SUPERFAMILY)	5760	871.475	4989	704.285	1	0.156528	12.5564	12.292	12.4242	-0.264352	12.7026	3.4044	8.05352	-9.29825
5	Cher_ABPX5	odorant-binding protein 1	339	10	8.6e-39	0.697	gi|357607723|gb|EHJ65654.1|antennal binding protein 4 [Danaus plexippus]	EHJ65654	8.60185e-39	81	137.887	112	91	1	F:odorant binding	GO:0005549	-	IPR006170 (SMART); IPR006170 (G3DSA:1.10.238.GENE3D); IPR006170 (PFAM); PTHR21364 (PANTHER); IPR006170 (SUPERFAMILY)	73	10.8493	37	5.13075	0	0	7.53613	7.11677	7.32645	-0.419361	6.62695	2.91841	4.77268	-3.70854
6	Cher_ABPX6	odorant-binding protein 1	348	10	1.9e-70	0.865	gi|383215092|gb|AFG72998.1|odorant-binding protein 1 [Cnaphalocrocis medinalis]	AFG72998	1.9245e-70	96	219.55	115	111	1	F:odorant binding	GO:0005549	-	IPR006170 (SMART); IPR006170 (PFAM); IPR006170 (G3DSA:1.10.238.GENE3D); PTHR21364 (PANTHER); IPR006170 (SUPERFAMILY)	13052	1889.62	13725	1854.01	2	0.299561	13.7184	13.7272	13.7228	0.00878788	13.8809	3.60253	8.74174	-10.2784
7	Cher_CXE11	carboxylesterase -11 precursor	1632	10	0	0.653	gi|182509208|ref|NP_001116815.1|carboxylesterase CarE-11 precursor [Bombyx mori] >gi|170284254|gb|ACB12415.1| carboxylesterase CarE-11 [Bombyx mori]	NP_001116815	0	71	608.986	541	385	2	P:metabolic process; F:hydrolase activity		-	Coil (COILS); IPR029058 (G3DSA:3.40.50.GENE3D); IPR002018 (PFAM); PTHR11559:SF207 (PANTHER); PTHR11559 (PANTHER); IPR019826 (PROSITE_PATTERNS); SIGNAL_PEPTIDE (PHOBIUS); NON_CYTOPLASMIC_DOMAIN (PHOBIUS); SIGNAL_PEPTIDE_H_REGION (PHOBIUS); SIGNAL_PEPTIDE_C_REGION (PHOBIUS); SIGNAL_PEPTIDE_N_REGION (PHOBIUS); SignalP-noTM (SIGNALP_EUK); IPR029058 (SUPERFAMILY)	1	0.0308714	0	0	241	7.69719	6.26257	6.08568	6.17413	-0.176892	3.47871	7.80463	5.64167	4.32592
8	Cher_CXE12_1	juvenile hormone esterase	1152	10	6.2e-122	0.673	gi|109157641|pdb|2FJ0|AChain A, Crystal Structure Of Juvenile Hormone Esterase From Manduca Sexta, With Otfp Covalently Attached	2FJ0_A	6.18662e-122	68	376.326	369	253	2	P:metabolic process; F:hydrolase activity		-	IPR002018 (PFAM); IPR029058 (G3DSA:3.40.50.GENE3D); PTHR11559 (PANTHER); IPR019826 (PROSITE_PATTERNS); IPR029058 (SUPERFAMILY)	111	4.85453	108	4.40707	12	0.542955	7.84035	7.78504	7.8127	-0.0553049	7.15878	4.5255	5.84214	-2.63328
9	Cher_CXE14	antennal esterase cxe17	1677	10	2e-136	0.583	gi|313506248|gb|ADR64703.1|antennal esterase CXE20 [Spodoptera exigua]	ADR64703	1.99658e-136	60	420.239	522	315	2	P:metabolic process; F:hydrolase activity		-	IPR002018 (PFAM); IPR029058 (G3DSA:3.40.50.GENE3D); PTHR11559:SF207 (PANTHER); PTHR11559 (PANTHER); IPR019826 (PROSITE_PATTERNS); NON_CYTOPLASMIC_DOMAIN (PHOBIUS); SIGNAL_PEPTIDE_C_REGION (PHOBIUS); SIGNAL_PEPTIDE (PHOBIUS); SIGNAL_PEPTIDE_H_REGION (PHOBIUS); SIGNAL_PEPTIDE_N_REGION (PHOBIUS); SignalP-noTM (SIGNALP_EUK); IPR029058 (SUPERFAMILY)	13410	402.877	10204	286.033	1580	49.1088	13.757	13.3045	13.5307	-0.452587	13.9199	10.434	12.177	-3.48595
10	Cher_CXE15_A	antennal esterase cxe5	1800	10	0	0.689	gi|313506246|gb|ADR64702.1|antennal esterase CXE5 [Spodoptera exigua]	ADR64702	0	74	675.241	535	401	2	P:metabolic process; F:hydrolase activity		-	IPR029058 (G3DSA:3.40.50.GENE3D); IPR002018 (PFAM); PTHR11559:SF207 (PANTHER); PTHR11559 (PANTHER); SIGNAL_PEPTIDE_C_REGION (PHOBIUS); SIGNAL_PEPTIDE_H_REGION (PHOBIUS); SIGNAL_PEPTIDE (PHOBIUS); NON_CYTOPLASMIC_DOMAIN (PHOBIUS); SIGNAL_PEPTIDE_N_REGION (PHOBIUS); SignalP-noTM (SIGNALP_EUK); SignalP-TM (SIGNALP_GRAM_POSITIVE); SignalP-noTM (SIGNALP_GRAM_NEGATIVE); IPR029058 (SUPERFAMILY)	4101	114.787	2490	65.0288	2765	80.0678	12.0792	11.3274	11.7033	-0.751849	12.2139	11.2346	11.7242	-0.979262
11	Cher_CXE16_1_TR23885_c2_g1_i1	antennal esterase cxe10	1605	9	0	0.6578	gi|109502352|gb|ABE01157.2|carboxylesterase [Spodoptera litura]	ABE01157	0	69	556.984	536	372	2	P:metabolic process; F:hydrolase activity		-	IPR002018 (PFAM); IPR029058 (G3DSA:3.40.50.GENE3D); PTHR11559 (PANTHER); PTHR11559 (PANTHER); PTHR11559:SF207 (PANTHER); PTHR11559:SF207 (PANTHER); IPR019819 (PROSITE_PATTERNS); IPR019826 (PROSITE_PATTERNS); IPR029058 (SUPERFAMILY)	629	19.7448	543	15.9039	197	6.39774	9.59413	9.36631	9.48022	-0.227819	9.53401	7.53465	8.53433	-1.99937
11	Cher_CXE16_2	antennal esterase cxe10	1602	9	0	0.6533	gi|109502352|gb|ABE01157.2|carboxylesterase [Spodoptera litura]	ABE01157	0	69	555.829	536	370	3	P:metabolic process; F:cholinesterase activity; F:hydrolase activity		-	IPR002018 (PFAM); IPR029058 (G3DSA:3.40.50.GENE3D); PTHR11559:SF207 (PANTHER); PTHR11559 (PANTHER); PTHR11559 (PANTHER); PTHR11559:SF207 (PANTHER); IPR019826 (PROSITE_PATTERNS); IPR019819 (PROSITE_PATTERNS); IPR029058 (SUPERFAMILY)	21	0.66044	26	0.762939	76	2.47278	6.88649	6.9553	6.92089	0.0688129	5.24258	6.32599	5.78429	1.08342
11	Cher_SOT_k55_C303831	antennal esterase cxe10	1605	9	0	0.6522	gi|109502352|gb|ABE01157.2|carboxylesterase [Spodoptera litura]	ABE01157	0	69	544.658	537	371	3	P:metabolic process; F:cholinesterase activity; F:hydrolase activity		-	IPR002018 (PFAM); IPR029058 (G3DSA:3.40.50.GENE3D); PTHR11559:SF207 (PANTHER); PTHR11559 (PANTHER); IPR019826 (PROSITE_PATTERNS); IPR019819 (PROSITE_PATTERNS); IPR029058 (SUPERFAMILY)	11	0.345298	6	0.175734	213	6.91735	6.66876	6.50827	6.58851	-0.160482	4.67741	7.63878	6.15809	2.96136
12	Cher_CXE16_4	antennal esterase cxe10	1605	9	0	0.6556	gi|109502352|gb|ABE01157.2|carboxylesterase [Spodoptera litura]	ABE01157	0	69	573.548	538	376	2	P:metabolic process; F:hydrolase activity		-	IPR029058 (G3DSA:3.40.50.GENE3D); IPR002018 (PFAM); PTHR11559 (PANTHER); PTHR11559:SF207 (PANTHER); PTHR11559 (PANTHER); IPR019826 (PROSITE_PATTERNS); IPR019819 (PROSITE_PATTERNS); IPR029058 (SUPERFAMILY)	0	0	0	0	0	0	6.08568	6.08568	6.08568	0	2.91841	2.91841	2.91841	0
12	Cher_CXE16_5_TR23885_c2_g1_i5	antennal esterase cxe10	1605	9	0	0.6633	gi|109502352|gb|ABE01157.2|carboxylesterase [Spodoptera litura]	ABE01157	0	70	568.926	536	377	2	P:metabolic process; F:hydrolase activity		-	IPR002018 (PFAM); IPR029058 (G3DSA:3.40.50.GENE3D); PTHR11559:SF207 (PANTHER); PTHR11559 (PANTHER); IPR019826 (PROSITE_PATTERNS); IPR019819 (PROSITE_PATTERNS); IPR029058 (SUPERFAMILY)	0	0	0	0	5	0.162379	6.08568	6.08568	6.08568	0	2.91841	3.98575	3.45208	1.06733
12	Cher_TR23885_c2_g1_i7	antennal esterase cxe10	1605	9	0	0.6589	gi|109502352|gb|ABE01157.2|carboxylesterase [Spodoptera litura]	ABE01157	0	69	567.385	536	374	2	P:metabolic process; F:hydrolase activity		-	IPR029058 (G3DSA:3.40.50.GENE3D); IPR002018 (PFAM); PTHR11559:SF207 (PANTHER); PTHR11559 (PANTHER); IPR019826 (PROSITE_PATTERNS); IPR019819 (PROSITE_PATTERNS); IPR029058 (SUPERFAMILY)	0	0	0	0	0	0	6.08568	6.08568	6.08568	0	2.91841	2.91841	2.91841	0
12	Cher_TR23885_c2_g1_i8	antennal esterase cxe10	1605	9	0	0.6578	gi|109502352|gb|ABE01157.2|carboxylesterase [Spodoptera litura]	ABE01157	0	69	560.836	536	371	2	P:metabolic process; F:hydrolase activity		-	IPR029058 (G3DSA:3.40.50.GENE3D); IPR002018 (PFAM); PTHR11559:SF207 (PANTHER); PTHR11559 (PANTHER); IPR019826 (PROSITE_PATTERNS); IPR019819 (PROSITE_PATTERNS); IPR029058 (SUPERFAMILY)	0	0	0	0	0	0	6.08568	6.08568	6.08568	0	2.91841	2.91841	2.91841	0
12	Cher_TR23885_c2_g1_i9	antennal esterase cxe10	1605	9	0	0.66	gi|109502352|gb|ABE01157.2|carboxylesterase [Spodoptera litura]	ABE01157	0	69	562.377	536	374	2	P:metabolic process; F:hydrolase activity		-	IPR029058 (G3DSA:3.40.50.GENE3D); IPR002018 (PFAM); PTHR11559:SF207 (PANTHER); PTHR11559 (PANTHER); IPR019826 (PROSITE_PATTERNS); IPR019819 (PROSITE_PATTERNS); IPR029058 (SUPERFAMILY)	0	0	0	0	0	0	6.08568	6.08568	6.08568	0	2.91841	2.91841	2.91841	0
13	Cher_CXE17	antennal esterase cxe18	1623	10	0	0.657	gi|182509206|ref|NP_001116814.1|alpha-esterase 40 precursor [Bombyx mori] >gi|170284252|gb|ACB12414.1| carboxylesterase CarE-10 [Bombyx mori]	NP_001116814	0	79	700.664	541	431	2	P:metabolic process; F:hydrolase activity	GO:0016787, GO:0008152	-	IPR002018 (PFAM); IPR029058 (G3DSA:3.40.50.GENE3D); PTHR11559:SF207 (PANTHER); PTHR11559 (PANTHER); IPR019819 (PROSITE_PATTERNS); SIGNAL_PEPTIDE_C_REGION (PHOBIUS); NON_CYTOPLASMIC_DOMAIN (PHOBIUS); SIGNAL_PEPTIDE_N_REGION (PHOBIUS); SIGNAL_PEPTIDE_H_REGION (PHOBIUS); SIGNAL_PEPTIDE (PHOBIUS); SignalP-noTM (SIGNALP_EUK); IPR029058 (SUPERFAMILY)	2080	64.5686	1518	43.9676	4540	145.805	11.1422	10.6599	10.901	-0.482361	11.2389	11.9465	11.5927	0.707564
14	Cher_CXE19_SOT_k51_C328767	carboxylesterase 6	1617	9	0	0.6333	gi|323100036|gb|ADX30519.1|carboxylesterase 6 [Plutella xylostella]	ADX30519	0	71	592.038	531	380	3	P:metabolic process; F:cholinesterase activity; F:hydrolase activity		-	IPR029058 (G3DSA:3.40.50.GENE3D); IPR002018 (PFAM); PTHR11559:SF207 (PANTHER); PTHR11559 (PANTHER); IPR019826 (PROSITE_PATTERNS); IPR019819 (PROSITE_PATTERNS); IPR029058 (SUPERFAMILY)	610	19.0063	568	16.5127	701	22.5966	9.55711	9.41933	9.48822	-0.137782	9.49067	9.28103	9.38585	-0.209636
15	Cher_CXE1	antennal esterase cxe17	1398	10	0	0.643	gi|357605022|gb|EHJ64436.1|antennal esterase CXE17 [Danaus plexippus]	EHJ64436	0	72	541.962	465	335	2	P:metabolic process; F:hydrolase activity		-	IPR029058 (G3DSA:3.40.50.GENE3D); IPR002018 (PFAM); PTHR11559:SF207 (PANTHER); PTHR11559 (PANTHER); IPR019826 (PROSITE_PATTERNS); IPR029058 (SUPERFAMILY)	44	1.5857	17	0.571638	470	17.5237	7.22958	6.79247	7.01102	-0.437115	6.02344	8.72116	7.3723	2.69771
16	Cher_CXE21	antennal esterase cxe14	1680	10	0	0.702	gi|339283872|gb|AEJ38205.1|antennal esterase CXE14 [Spodoptera exigua]	AEJ38205	0	74	636.336	531	394	2	P:metabolic process; F:hydrolase activity		-	IPR029058 (G3DSA:3.40.50.GENE3D); IPR002018 (PFAM); PTHR11559 (PANTHER); IPR019826 (PROSITE_PATTERNS); SIGNAL_PEPTIDE (PHOBIUS); SIGNAL_PEPTIDE_H_REGION (PHOBIUS); NON_CYTOPLASMIC_DOMAIN (PHOBIUS); SIGNAL_PEPTIDE_C_REGION (PHOBIUS); SIGNAL_PEPTIDE_N_REGION (PHOBIUS); SignalP-noTM (SIGNALP_GRAM_NEGATIVE); SignalP-noTM (SIGNALP_EUK); SignalP-TM (SIGNALP_GRAM_POSITIVE); IPR029058 (SUPERFAMILY)	2122	63.6374	1608	44.9941	366	11.3555	11.1694	10.7364	10.9529	-0.432966	11.2676	8.37466	9.82113	-2.89293
17	Cher_CXE22_1_TR10025_c7_g1_i1	antennal esterase cxe14	1683	10	0	0.704	gi|339283872|gb|AEJ38205.1|antennal esterase CXE14 [Spodoptera exigua]	AEJ38205	0	74	633.254	536	401	2	P:metabolic process; F:hydrolase activity		-	IPR002018 (PFAM); IPR029058 (G3DSA:3.40.50.GENE3D); PTHR11559 (PANTHER); PTHR11559:SF207 (PANTHER); IPR019826 (PROSITE_PATTERNS); SIGNAL_PEPTIDE_N_REGION (PHOBIUS); SIGNAL_PEPTIDE (PHOBIUS); NON_CYTOPLASMIC_DOMAIN (PHOBIUS); SIGNAL_PEPTIDE_C_REGION (PHOBIUS); SIGNAL_PEPTIDE_H_REGION (PHOBIUS); SignalP-noTM (SIGNALP_EUK); SignalP-noTM (SIGNALP_GRAM_NEGATIVE); SignalP-TM (SIGNALP_GRAM_POSITIVE); IP…	3484	104.297	2479	69.2423	1629	50.4513	11.8519	11.3213	11.5866	-0.530539	11.9795	10.4776	11.2285	-1.50186
17	Cher_CXE22_2	antennal esterase cxe14	1680	10	0	0.706	gi|339283872|gb|AEJ38205.1|antennal esterase CXE14 [Spodoptera exigua]	AEJ38205	0	74	645.195	535	396	2	P:metabolic process; F:hydrolase activity		-	IPR002018 (PFAM); IPR029058 (G3DSA:3.40.50.GENE3D); PTHR11559:SF207 (PANTHER); PTHR11559 (PANTHER); IPR019826 (PROSITE_PATTERNS); SIGNAL_PEPTIDE (PHOBIUS); SIGNAL_PEPTIDE_C_REGION (PHOBIUS); NON_CYTOPLASMIC_DOMAIN (PHOBIUS); SIGNAL_PEPTIDE_N_REGION (PHOBIUS); SIGNAL_PEPTIDE_H_REGION (PHOBIUS); SignalP-noTM (SIGNALP_EUK); SignalP-noTM (SIGNALP_GRAM_NEGATIVE); SignalP-TM (SIGNALP_GRAM_POSITIVE); IP…	343	10.2864	294	8.22654	240	7.44624	8.89727	8.6873	8.79228	-0.209973	8.68315	7.79902	8.24108	-0.884126
18	Cher_CXE25_TR501_c4_g1_i1	antennal esterase cxe17	1629	10	0	0.683	gi|29465750|gb|AAM14415.1|putative odorant-degrading enzyme [Antheraea polyphemus]	AAM14415	0	80	735.717	545	441	2	P:metabolic process; F:hydrolase activity	GO:0016787, GO:0008152	-	IPR029058 (G3DSA:3.40.50.GENE3D); IPR002018 (PFAM); PTHR11559 (PANTHER); PTHR11559:SF207 (PANTHER); IPR019826 (PROSITE_PATTERNS); NON_CYTOPLASMIC_DOMAIN (PHOBIUS); SIGNAL_PEPTIDE_H_REGION (PHOBIUS); SIGNAL_PEPTIDE_C_REGION (PHOBIUS); SIGNAL_PEPTIDE_N_REGION (PHOBIUS); SIGNAL_PEPTIDE (PHOBIUS); SignalP-noTM (SIGNALP_EUK); IPR029058 (SUPERFAMILY)	1279	39.5573	1308	37.7455	7304	233.709	10.492	10.4635	10.4778	-0.0284653	10.543	12.6304	11.5867	2.08742
19	Cher_CXE26_1	antennal esterase cxe17	1533	10	0	0.664	gi|313506248|gb|ADR64703.1|antennal esterase CXE20 [Spodoptera exigua]	ADR64703	0	76	629.017	513	390	2	P:metabolic process; F:hydrolase activity		-	IPR029058 (G3DSA:3.40.50.GENE3D); IPR002018 (PFAM); PTHR11559 (PANTHER); PTHR11559:SF207 (PANTHER); IPR019826 (PROSITE_PATTERNS); IPR029058 (SUPERFAMILY)	252	8.282	210	6.43956	1039	35.3271	8.575	8.35381	8.46441	-0.221193	8.257	9.8374	9.0472	1.5804
19	Cher_CXE26_2	antennal esterase cxe17	1572	10	0	0.671	gi|313506248|gb|ADR64703.1|antennal esterase CXE20 [Spodoptera exigua]	ADR64703	0	76	640.573	513	394	2	P:metabolic process; F:hydrolase activity		-	IPR002018 (PFAM); IPR029058 (G3DSA:3.40.50.GENE3D); PTHR11559:SF207 (PANTHER); PTHR11559 (PANTHER); IPR019826 (PROSITE_PATTERNS); IPR029058 (SUPERFAMILY)	4225	135.41	2874	85.9436	3008	99.7379	12.1209	11.5243	11.8226	-0.596578	12.2567	11.3554	11.8061	-0.901308
21	Cher_CXE4-B	carboxylesterase 6	1617	9	0	0.6667	gi|323100036|gb|ADX30519.1|carboxylesterase 6 [Plutella xylostella]	ADX30519	0	78	702.975	522	412	1	F:hydrolase activity	GO:0016787	-	IPR029058 (G3DSA:3.40.50.GENE3D); IPR002018 (PFAM); PTHR11559:SF207 (PANTHER); PTHR11559 (PANTHER); IPR019826 (PROSITE_PATTERNS); IPR019819 (PROSITE_PATTERNS); IPR029058 (SUPERFAMILY)	10319	321.517	9916	288.274	4769	153.728	13.3832	13.2637	13.3235	-0.119537	13.5424	12.0172	12.7798	-1.52514
22	Cher_TR26053_c0_g1_i1	antennal esterase cxe14	1473	10	0	0.698	gi|383510913|gb|AFH40334.1|carboxylesterase [Helicoverpa armigera]	AFH40334	0	71	547.74	484	345	2	P:metabolic process; F:hydrolase activity		-	IPR029058 (G3DSA:3.40.50.GENE3D); IPR002018 (PFAM); PTHR11559 (PANTHER); PTHR11559:SF207 (PANTHER); IPR019826 (PROSITE_PATTERNS); IPR029058 (SUPERFAMILY)	1173	40.121	1657	52.8809	2347	83.0511	10.3789	10.7765	10.5777	0.397596	10.4195	10.9998	10.7096	0.580278
23	Cher_TR13541_c0_g1_i1	antennal esterase cxe14	1464	10	0	0.703	gi|339283872|gb|AEJ38205.1|antennal esterase CXE14 [Spodoptera exigua]	AEJ38205	0	74	554.673	483	362	2	P:metabolic process; F:hydrolase activity		-	IPR029058 (G3DSA:3.40.50.GENE3D); IPR002018 (PFAM); PTHR11559 (PANTHER); IPR019826 (PROSITE_PATTERNS); IPR029058 (SUPERFAMILY)	144	4.95562	280	8.99075	41	1.45975	8.05356	8.63712	8.34534	0.583558	7.5005	5.62854	6.56452	-1.87195
24	Cher_OR14_SOT_k47_C359660	olfactory receptor partial	1239	10	2.7e-177	0.649	gi|379070034|gb|AFC91728.1|putative odorant receptor OR20 [Cydia pomonella]	AFC91728	2.73856e-177	76	513.842	411	314	3	F:odorant binding; P:G-protein coupled receptor signaling pathway, coupled to cyclic nucleotide second messenger; C:membrane; P:sensory perception of smell; F:olfactory receptor activity	GO:0016020, GO:0004984, GO:0005549, GO:0007608, GO:0007187	-	IPR004117 (PFAM); IPR004117 (PANTHER); CYTOPLASMIC_DOMAIN (PHOBIUS); TRANSMEMBRANE (PHOBIUS); CYTOPLASMIC_DOMAIN (PHOBIUS); TRANSMEMBRANE (PHOBIUS); TRANSMEMBRANE (PHOBIUS); NON_CYTOPLASMIC_DOMAIN (PHOBIUS); TRANSMEMBRANE (PHOBIUS); CYTOPLASMIC_DOMAIN (PHOBIUS); CYTOPLASMIC_DOMAIN (PHOBIUS); NON_CYTOPLASMIC_DOMAIN (PHOBIUS); NON_CYTOPLASMIC_DOMAIN (PHOBIUS); TRANSMEMBRANE (PHOBIUS); TRANSMEMBRANE…	306	12.443	258	9.78876	0	0	8.77522	8.55433	8.66477	-0.220886	8.52475	2.91841	5.72158	-5.60634
25	Cher_TR7884_c5_g1_i2	transmembrane protein c20orf108	909	10	1.2e-127	0.579	gi|357612397|gb|EHJ67966.1|hypothetical protein KGM_08445 [Danaus plexippus]	EHJ67966	1.22238e-127	76	378.637	291	223	1	C:integral component of membrane		-	IPR009688 (PFAM); PTHR21377:SF0 (PANTHER); PTHR21377 (PANTHER); CYTOPLASMIC_DOMAIN (PHOBIUS); TRANSMEMBRANE (PHOBIUS); CYTOPLASMIC_DOMAIN (PHOBIUS); TRANSMEMBRANE (PHOBIUS); NON_CYTOPLASMIC_DOMAIN (PHOBIUS); TMhelix (TMHMM); TMhelix (TMHMM)	3217	178.305	3296	170.452	6206	355.863	11.7412	11.7136	11.7274	-0.0275328	11.8649	12.396	12.1304	0.531106
26	Cher_SOT_k71_C121153	rab6a-gef complex partner protein 2 isoform x1	1155	10	0	0.695	gi|357610269|gb|EHJ66906.1|hypothetical protein KGM_19936 [Danaus plexippus]	EHJ66906	0	91	687.567	384	353				-	IPR014848 (PFAM); PTHR12507 (PANTHER); PTHR12507:SF3 (PANTHER)	593	25.8672	517	21.042	745	33.6209	9.52315	9.30897	9.41606	-0.214181	9.45075	9.36681	9.40878	-0.0839406
27	Cher_SOT_k59_C272923	protein odr-4 homolog	1401	10	0	0.624	gi|357622465|gb|EHJ73935.1|putative odorant response protein ODR-4 [Danaus plexippus]	EHJ73935	0	89	764.222	465	418				-	IPR029454 (PFAM); PTHR33966 (PANTHER); PTHR33966:SF1 (PANTHER); NON_CYTOPLASMIC_DOMAIN (PHOBIUS); CYTOPLASMIC_DOMAIN (PHOBIUS); TRANSMEMBRANE (PHOBIUS); TMhelix (TMHMM)	782	28.1219	1078	36.1709	1841	68.4937	9.86158	10.2124	10.037	0.35082	9.8424	10.6523	10.2474	0.809937
28	Cher_SOT_k31_scaffold26892	slit homolog 3 protein	3207	10	0	0.761	gi|357607081|gb|EHJ65350.1|putative toll [Danaus plexippus]	EHJ65350	0	82	1636.7	1074	891	5	F:protein binding; P:signal transduction; P:innate immune response; C:integral component of membrane	GO:0016021, GO:0005515, GO:0007165, GO:0045087	-	PR00019 (PRINTS); SM00364 (SMART); SM00365 (SMART); IPR003591 (SMART); IPR000483 (SMART); IPR032675 (G3DSA:3.80.10.GENE3D); IPR032675 (G3DSA:3.80.10.GENE3D); IPR001611 (PFAM); IPR032675 (G3DSA:3.80.10.GENE3D); PTHR24365:SF305 (PANTHER); PTHR24365 (PANTHER); PTHR24365:SF305 (PANTHER); PTHR24365 (PANTHER); PTHR24365:SF305 (PANTHER); PTHR24365 (PANTHER); TRANSMEMBRANE (PHOBIUS); SIGNAL_PEPTIDE (PHOB…	406	6.37828	494	7.24114	516	8.3866	9.08317	9.25623	9.1697	0.173059	8.9183	8.85133	8.88481	-0.066969
29	Cher_TR30517_c0_g1_i1	aael009271- partial	1560	10	0	0.687	gi|357627628|gb|EHJ77266.1|testin [Danaus plexippus]	EHJ77266	0	89	889.026	521	468	1	F:zinc ion binding	GO:0008270	-	IPR001781 (SMART); IPR001781 (G3DSA:2.10.110.GENE3D); IPR001781 (G3DSA:2.10.110.GENE3D); IPR001781 (PFAM); IPR001781 (G3DSA:2.10.110.GENE3D); PTHR24211:SF13 (PANTHER); PTHR24211:SF13 (PANTHER); PTHR24211 (PANTHER); PTHR24211 (PANTHER); IPR001781 (PROSITE_PATTERNS); IPR001781 (PROSITE_PATTERNS); IPR001781 (PROSITE_PROFILES); IPR001781 (PROSITE_PROFILES); IPR001781 (PROSITE_PROFILES); SSF57716 (SUP…	648	20.928	748	22.5401	1251	41.7992	9.63021	9.75181	9.69101	0.121605	9.57609	10.1013	9.83868	0.525185
30	Cher_TR24732_c0_g1_i1	metallo-beta-lactamase domain-containing protein 1	636	10	2.8e-76	0.698	gi|357628822|gb|EHJ77997.1|hypothetical protein KGM_17388 [Danaus plexippus]	EHJ77997	2.80291e-76	83	239.58	166	138				-	IPR001279 (SMART); IPR001279 (PFAM); IPR001279 (G3DSA:3.60.15.GENE3D); PTHR23200 (PANTHER); PTHR23200:SF47 (PANTHER); IPR001279 (SUPERFAMILY)	605	47.9264	467	34.5175	299	24.5047	9.54721	9.19169	9.36945	-0.355523	9.47904	8.09726	8.78815	-1.38178
31	Cher_TR9501_c0_g1_i1	hypothetical protein KGM_21980	3651	2	1.4e-159	0.485	gi|357608336|gb|EHJ65938.1|hypothetical protein KGM_21980 [Danaus plexippus]	EHJ65938	1.40035e-159	54	513.072	960	526				-	no IPS match	2368	32.6773	2384	30.6954	3011	42.9867	11.319	11.2679	11.2935	-0.051101	11.4249	11.3568	11.3909	-0.0680794
32	Cher_SOT_k31_C558472	staga complex 65 subunit gamma isoform x2	981	7	4.7e-146	0.56	gi|357616499|gb|EHJ70226.1|hypothetical protein KGM_00801 [Danaus plexippus]	EHJ70226	4.74087e-146	89	427.557	310	278	6	F:histone acetyltransferase activity; P:histone H3 acetylation; F:transcription coactivator activity; C:STAGA complex; P:regulation of nucleic acid-templated transcription; P:maintenance of protein location in nucleus		-	PTHR28598:SF1 (PANTHER); PTHR28598 (PANTHER)	523	26.8602	377	18.0656	516	27.4167	9.37406	8.95214	9.1631	-0.421918	9.27365	8.85133	9.06249	-0.422318
33	Cher_SOT_k31_C574172	histone acetyltransferase kat6b isoform x1	4689	10	0	0.729	gi|357622278|gb|EHJ73824.1|hypothetical protein KGM_15998 [Danaus plexippus]	EHJ73824	0	79	1886.69	1547	1229	12	F:DNA binding; F:histone acetyltransferase activity; P:histone H3 acetylation; C:transcription factor complex; F:zinc ion binding; P:acyl-carrier-protein biosynthetic process; P:negative regulation of transcription, DNA-templated; P:positive regulation of transcription, DNA-templated; C:MOZ/MORF histone acetyltransferase complex; F:transcription factor binding; C:nucleosome; P:nucleosome assembly	GO:0000786, GO:0070776, GO:0003677, GO:0004402, GO:0008134, GO:0008270, GO:0006334, GO:0043966, GO:0045892, GO:0045893, GO:0042967, GO:0005667	EC:2.3.1.48; EC:2.3.1	IPR016181 (G3DSA:3.40.630.GENE3D); IPR002717 (PFAM); G3DSA:3.30.60.60 (GENE3D); PTHR10615:SF35 (PANTHER); PTHR10615:SF35 (PANTHER); PTHR10615 (PANTHER); IPR002717 (PROSITE_PROFILES); IPR016181 (SUPERFAMILY)	1212	13.0226	2454	24.6022	1812	20.1425	10.4215	11.3075	10.8645	0.88592	10.4662	10.6297	10.5479	0.163495
34	Cher_SOT_k39_scaffold5903	restin-like protein	1236	10	0	0.672	gi|357608006|gb|EHJ65776.1|putative restin [Danaus plexippus]	EHJ65776	0	80	581.252	376	303				-	Coil (COILS); IPR000938 (SMART); IPR000938 (PFAM); IPR000938 (G3DSA:2.30.30.GENE3D); PTHR18916 (PANTHER); PTHR18916:SF36 (PANTHER); IPR000938 (PROSITE_PATTERNS); IPR000938 (PROSITE_PATTERNS); IPR000938 (PROSITE_PROFILES); IPR000938 (PROSITE_PROFILES); IPR000938 (SUPERFAMILY); IPR000938 (SUPERFAMILY)	3489	142.22	3576	136.006	17335	731.039	11.8539	11.8268	11.8403	-0.0271026	11.9815	13.8753	12.9284	1.89382
36	Cher_SOT_k47_C351256	hypothetical protein KGM_09099	651	1	5.5e-46	0.7	gi|357613440|gb|EHJ68504.1|hypothetical protein KGM_09099 [Danaus plexippus]	EHJ68504	5.54118e-46	70	163.31	184	130				-	Coil (COILS); Coil (COILS)	30	2.32176	34	2.45514	38	3.04255	7.03779	7.07571	7.05675	0.0379211	5.60244	5.54869	5.57556	-0.0537468
37	Cher_SOT_k31_C565452	glutamyl-trna amidotransferase subunit mitochondrial	1473	10	0	0.739	gi|170035642|ref|XP_001845677.1|glutamyl-tRNA(Gln) amidotransferase subunit A [Culex quinquefasciatus] >gi|353558706|sp|B0WAE3.1|GATA_CULQU RecName: Full=Glutamyl-tRNA(Gln) amidotransferase subunit A, mitochondrial; Short=Glu-AdT subunit A >gi|167877796|gb|EDS41179.1| glutamyl-tRNA(Gln) amidotransferase subunit A [Culex quinquefasciatus]	XP_001845677	0	77	574.318	491	380	1	F:nucleotide binding; P:metabolic process; F:transferase activity; F:carbon-nitrogen ligase activity, with glutamine as amido-N-donor	GO:0000166, GO:0016740, GO:0016884, GO:0008152	-	IPR023631 (PFAM); IPR023631 (G3DSA:3.90.1300.GENE3D); PTHR11895:SF7 (PANTHER); IPR000120 (PANTHER); IPR023631 (SUPERFAMILY)	328	11.2188	400	12.7655	401	14.1898	8.84908	9.01737	8.93323	0.168291	8.62101	8.5008	8.56091	-0.120218
38	Cher_TR31340_c0_g1_i1	suppressor of cytokine signaling 2	834	10	4.4e-125	0.616	gi|357603934|gb|EHJ63976.1|putative suppressor of cytokine signaling 2 [Danaus plexippus]	EHJ63976	4.39824e-125	84	371.703	253	215	3	P:negative regulation of protein kinase activity; C:intracellular; P:intracellular signal transduction	GO:0005622, GO:0006469, GO:0035556	-	IPR000980 (SMART); IPR000980 (PFAM); IPR000980 (G3DSA:3.30.505.GENE3D); IPR001496 (PFAM); PTHR24369:SF88 (PANTHER); PTHR24369 (PANTHER); IPR000980 (PROSITE_PROFILES); IPR001496 (PROSITE_PROFILES); IPR000980 (SUPERFAMILY); SSF158235 (SUPERFAMILY)	612	36.9711	899	50.6725	471	29.4368	9.56106	9.98107	9.77106	0.420014	9.49529	8.72412	9.1097	-0.771176
39	Cher_SOT_k31_C548777	mrna cap-binding protein eif4e	633	10	2.5e-141	0.854	gi|15290529|gb|AAK94897.1|AF281654_1mRNA cap-binding protein eIF4E [Spodoptera frugiperda]	AAK94897	2.4919e-141	95	405.986	210	200	2	F:translation initiation factor activity; C:ribosome; P:regulation of translational initiation	GO:0003743, GO:0005840, GO:0006446	-	IPR023398 (G3DSA:3.30.760.GENE3D); IPR001040 (PFAM); IPR001040 (PANTHER); IPR019770 (PROSITE_PATTERNS); IPR023398 (SUPERFAMILY)	2521	200.653	2997	222.568	5776	475.618	11.4048	11.5821	11.4935	0.177304	11.5148	12.2927	11.9037	0.777924
40	Cher_SOT_k43_scaffold25462	gtp-binding nuclear protein ran	690	10	8.9e-110	0.886	gi|914615135|ref|NP_001298786.1|GTP-binding nuclear protein Ran [Papilio xuthus] >gi|909580509|ref|XP_013146200.1| PREDICTED: GTP-binding nuclear protein Ran [Papilio polytes] >gi|943978610|ref|XP_014370257.1| PREDICTED: GTP-binding nuclear protein Ran [Papilio machaon] >gi|357608009|gb|EHJ65779.1| GTP-binding nuclear protein ran [Danaus plexippus] >gi|389608715|dbj|BAM17967.1| ran protein [Papil…	NP_001298786	8.85283e-110	89	327.02	179	161	5	F:GTP binding; P:nucleocytoplasmic transport; P:small GTPase mediated signal transduction; F:GTPase activity; C:membrane; P:metabolic process; P:intracellular protein transport; C:intracellular	GO:0005622, GO:0016020, GO:0003924, GO:0005525, GO:0006886, GO:0006913, GO:0007264, GO:0008152	EC:3.6.1; EC:3.6.1.15	PR00449 (PRINTS); IPR003578 (SMART); IPR020849 (SMART); IPR002041 (SMART); IPR003579 (SMART); IPR027417 (G3DSA:3.40.50.GENE3D); IPR001806 (PFAM); PTHR24071 (PANTHER); IPR002041 (PROSITE_PROFILES); IPR027417 (SUPERFAMILY)	1920	140.194	2152	146.613	3219	243.168	11.0337	11.1285	11.0811	0.0947773	11.1242	11.4527	11.2884	0.328473
41	Cher_SOT_k51_C319676	pancreatic triacylglycerol lipase-like isoformx1	1077	10	7e-142	0.599	gi|357626547|gb|EHJ76599.1|putative lipase [Danaus plexippus]	EHJ76599	6.95442e-142	78	418.313	326	256	1	F:carboxylic ester hydrolase activity	GO:0052689	EC:3.1.1.1	IPR029058 (G3DSA:3.40.50.GENE3D); IPR013818 (PFAM); IPR000734 (PANTHER); SIGNAL_PEPTIDE_C_REGION (PHOBIUS); SIGNAL_PEPTIDE (PHOBIUS); SIGNAL_PEPTIDE_N_REGION (PHOBIUS); SIGNAL_PEPTIDE_H_REGION (PHOBIUS); NON_CYTOPLASMIC_DOMAIN (PHOBIUS); SignalP-noTM (SIGNALP_EUK); SignalP-TM (SIGNALP_GRAM_POSITIVE); SignalP-noTM (SIGNALP_GRAM_NEGATIVE); IPR029058 (SUPERFAMILY)	1792	83.8299	1069	46.6596	2614	126.51	10.9407	10.2016	10.5711	-0.739032	11.0254	11.1541	11.0897	0.128754
42	Cher_SOT_k71_C104811	coiled-coil domain-containing protein 86	489	10	1.8e-44	0.711	gi|357628307|gb|EHJ77696.1|hypothetical protein KGM_14410 [Danaus plexippus]	EHJ77696	1.78664e-44	73	156.377	158	116				-	Coil (COILS); IPR005579 (PFAM); PTHR13557:SF1 (PANTHER); IPR026570 (PANTHER)	632	65.1156	437	42.0099	789	84.1014	9.59989	9.11631	9.3581	-0.483582	9.54074	9.44777	9.49425	-0.0929667
43	Cher_TR18800_c0_g1_i2	autophagy-related protein 13 homolog isoform x1	1254	10	7.3e-148	0.585	gi|357627866|gb|EHJ77406.1|hypothetical protein KGM_19194 [Danaus plexippus]	EHJ77406	7.2762e-148	82	435.261	319	263	3	P:autophagy; C:ATG1/ULK1 kinase complex	GO:1990316, GO:0006914	-	IPR018731 (PFAM); PTHR13430 (PANTHER)	1702	68.3815	2616	98.0662	2266	94.1884	10.8714	11.395	11.1332	0.523623	10.9516	10.9495	10.9505	-0.00210453
44	Cher_TR1677_c1_g1_i1	glutamine--fructose-6-phosphate aminotransferase	1767	10	0	0.884	gi|357605908|gb|EHJ64832.1|hypothetical protein KGM_22297 [Danaus plexippus]	EHJ64832	0	96	1134.4	588	570	3	P:carbohydrate biosynthetic process; F:glutamine-fructose-6-phosphate transaminase (isomerizing) activity; P:amino sugar metabolic process; P:carbohydrate derivative biosynthetic process; F:carbohydrate binding	GO:0004360, GO:0030246, GO:1901137, GO:0006040, GO:0016051	EC:2.6.1.16	G3DSA:3.40.50.10490 (GENE3D); PF13522 (PFAM); IPR029055 (G3DSA:3.60.20.GENE3D); G3DSA:3.40.50.10490 (GENE3D); IPR005855 (TIGRFAM); IPR001347 (PFAM); PTHR10937:SF10 (PANTHER); PTHR10937 (PANTHER); PTHR10937 (PANTHER); IPR017932 (PROSITE_PROFILES); IPR001347 (PROSITE_PROFILES); IPR001347 (PROSITE_PROFILES); SSF53697 (SUPERFAMILY); IPR029055 (SUPERFAMILY)	144	4.10585	272	7.23621	363	10.7079	8.05356	8.6076	8.33058	0.554033	7.5005	8.36332	7.93191	0.862824
45	Cher_TR6766_c0_g1_i1utrorf	tigger transposable element-derived protein 4	1464	9	5.2e-18	0.4233	gi|357627156|gb|EHJ76937.1|putative tigger transposable element derived 6-like protein [Danaus plexippus]	EHJ76937	5.24216e-18	45	97.8265	352	160	1	F:DNA binding	GO:0003677	-	IPR009057 (G3DSA:1.10.10.GENE3D); IPR007889 (PFAM); IPR006600 (PFAM); IPR004875 (PFAM); IPR009057 (G3DSA:1.10.10.GENE3D); IPR006600 (PROSITE_PROFILES); IPR009057 (SUPERFAMILY); IPR009057 (SUPERFAMILY)	536	18.4459	439	14.0962	379	13.4938	9.40296	9.12146	9.26221	-0.281501	9.30822	8.42281	8.86552	-0.885414
46	Cher_TR3009_c1_g1_i1	atp-dependent rna helicase dhx33	1302	9	0	0.7367	gi|357617285|gb|EHJ70703.1|hypothetical protein KGM_02071 [Danaus plexippus]	EHJ70703	0	83	583.948	392	328	7	F:ATP binding; C:cytoplasm; P:RNA processing; C:nucleolus; F:ATP-dependent RNA helicase activity; F:RNA binding	GO:0005730, GO:0005737, GO:0004004, GO:0005524, GO:0044822, GO:0006396	EC:3.6.1; EC:3.6.1.3; EC:2.7.7; EC:3.6.1.15	IPR014001 (SMART); IPR011545 (PFAM); IPR001650 (PFAM); IPR027417 (G3DSA:3.40.50.GENE3D); IPR027417 (G3DSA:3.40.50.GENE3D); PTHR18934 (PANTHER); IPR002464 (PROSITE_PATTERNS); IPR001650 (PROSITE_PROFILES); IPR014001 (PROSITE_PROFILES); IPR027417 (SUPERFAMILY)	112	4.33395	211	7.61817	356	14.2519	7.84738	8.35831	8.10285	0.510927	7.17043	8.3365	7.75346	1.16607
48	Cher_TR4210_c0_g1_i1	mob kinase activator-like 1	654	10	1.7e-149	0.943	gi|749798353|ref|XP_011152672.1|PREDICTED: MOB kinase activator-like 1 [Harpegnathos saltator] >gi|749798355|ref|XP_011152674.1| PREDICTED: MOB kinase activator-like 1 [Harpegnathos saltator] >gi|749798357|ref|XP_011152675.1| PREDICTED: MOB kinase activator-like 1 [Harpegnathos saltator] >gi|307192602|gb|EFN75790.1| Mps one binder kinase activator-like 1 [Harpegnathos saltator]	XP_011152672	1.66071e-149	95	427.557	217	207	2	F:zinc ion binding; P:phosphorylation; F:kinase activity	GO:0008270, GO:0016301, GO:0016310	-	IPR005301 (G3DSA:1.20.140.GENE3D); IPR005301 (PFAM); PTHR22599:SF29 (PANTHER); IPR005301 (PANTHER); IPR005301 (SUPERFAMILY)	178	13.7126	173	12.435	275	21.9175	8.24107	8.17544	8.20825	-0.0656297	7.78397	7.98329	7.88363	0.199322
50	Cher_TR17570_c1_g1_i6	t-cell activation mitochondrial isoform x2	1434	10	0	0.689	gi|357630377|gb|EHJ78538.1|hypothetical protein KGM_16416 [Danaus plexippus]	EHJ78538	0	89	779.245	462	414				-	Coil (COILS); IPR028031 (PFAM); IPR027989 (PFAM); IPR027986 (PANTHER)	632	22.2047	573	18.7838	1056	38.384	9.59989	9.4297	9.51479	-0.170187	9.54074	9.86044	9.70059	0.319701
51	Cher_SOT_k31_C566571	oxidative stress-responsive serine-rich protein 1	642	10	5.5e-38	0.775	gi|914614475|ref|NP_001299421.1|uncharacterized LOC106121390 [Papilio xuthus] >gi|389609811|dbj|BAM18517.1| unknown unsecreted protein [Papilio xuthus]	NP_001299421	5.52931e-38	57	142.124	215	124				-	PTHR31383 (PANTHER); PTHR31383:SF2 (PANTHER)	162	12.7133	151	11.0566	294	23.8697	8.15622	8.05642	8.10632	-0.0997977	7.65749	8.07425	7.86587	0.416759
52	Cher_SOT_k31_C568277	protein n-terminal glutamine amidohydrolase	654	10	6e-139	0.766	gi|357605044|gb|EHJ64447.1|hypothetical protein KGM_08330 [Danaus plexippus]	EHJ64447	5.97082e-139	92	400.593	217	201	1	F:hydrolase activity, acting on carbon-nitrogen (but not peptide) bonds, in linear amides; P:nitrogen compound metabolic process	GO:0016811, GO:0006807	-	IPR023128 (G3DSA:3.10.620.GENE3D); IPR023128 (PFAM); PTHR13035 (PANTHER); PTHR13035:SF0 (PANTHER)	714	55.0044	1080	77.6292	272	21.6784	9.74886	10.2148	9.98182	0.465924	9.7134	7.96838	8.84089	-1.74502
53	Cher_SOT_k51_C304688	methionine aminopeptidase mitochondrial	507	10	6.4e-56	0.706	gi|383854882|ref|XP_003702949.1|PREDICTED: methionine aminopeptidase 1D, mitochondrial [Megachile rotundata]	XP_003702949	6.41679e-56	71	189.889	151	108	1	P:protein metabolic process; F:metalloexopeptidase activity; F:aminopeptidase activity	GO:0004177, GO:0008235, GO:0019538	EC:3.4.11	IPR001714 (PRINTS); IPR000994 (PFAM); IPR000994 (G3DSA:3.90.230.GENE3D); PTHR10804:SF82 (PANTHER); PTHR10804 (PANTHER); IPR000994 (SUPERFAMILY)	25	2.48433	28	2.59615	3	0.308424	6.95737	6.98712	6.97224	0.0297438	5.41439	3.75249	4.58344	-1.66191
54	Cher_SOT_k39_C458155	hypothetical protein KGM_11257	2001	1	2.2e-153	0.6	gi|357620242|gb|EHJ72507.1|hypothetical protein KGM_11257 [Danaus plexippus]	EHJ72507	2.15899e-153	60	472.241	715	430				-	Coil (COILS); Coil (COILS)	152	3.82713	22	0.516838	228	5.93913	8.10021	6.88742	7.49382	-1.21279	7.57239	7.72999	7.65119	0.157601
55	Cher_SOT_k35_scaffold22596	probable atp-dependent rna helicase ythdc2 isoform x1	2433	10	0	0.665	gi|307184869|gb|EFN71147.1|YTH domain-containing protein 2 [Camponotus floridanus]	EFN71147	0	66	660.603	677	450	6	F:RNA polymerase binding; P:positive regulation by host of viral genome replication; F:RNA-dependent ATPase activity; P:metabolic process; P:response to interleukin-1; C:endoplasmic reticulum; F:helicase activity; F:RNA binding; P:response to tumor necrosis factor	GO:0005783, GO:0004386, GO:0008186, GO:0044822, GO:0070063, GO:0008152, GO:0034612, GO:0044829, GO:0070555	EC:3.6.1; EC:3.6.1.3; EC:3.6.1.15	IPR007502 (SMART); IPR002110 (SMART); IPR001650 (SMART); IPR027417 (G3DSA:3.40.50.GENE3D); IPR001650 (PFAM); IPR029058 (G3DSA:3.40.50.GENE3D); IPR011709 (PFAM); IPR007502 (PFAM); IPR020683 (G3DSA:1.25.40.GENE3D); PTHR18934 (PANTHER); PTHR18934:SF125 (PANTHER); PTHR18934 (PANTHER); PTHR18934:SF125 (PANTHER); IPR001650 (PROSITE_PROFILES); IPR020683 (PROSITE_PROFILES); IPR027417 (SUPERFAMILY); IPR02…	93	1.92583	135	2.60838	201	4.30615	7.7061	7.96227	7.83418	0.256165	6.9312	7.56139	7.2463	0.630194
56	Cher_SOT_k67_scaffold14466	atp-dependent rna helicase p62-like isoform x1	1551	10	0	0.825	gi|357620336|gb|EHJ72566.1|DEAD box polypeptide 5 [Danaus plexippus]	EHJ72566	0	88	770.77	442	393	5	F:nucleic acid binding; F:ATP binding; P:positive regulation of transcription, DNA-templated; P:RNA secondary structure unwinding; F:ATP-dependent RNA helicase activity	GO:0003676, GO:0004004, GO:0005524, GO:0010501, GO:0045893	EC:3.6.1; EC:3.6.1.3; EC:2.7.7; EC:3.6.1.15	IPR001650 (SMART); IPR014001 (SMART); IPR001650 (PFAM); IPR011545 (PFAM); IPR027417 (G3DSA:3.40.50.GENE3D); IPR027417 (G3DSA:3.40.50.GENE3D); IPR027417 (G3DSA:3.40.50.GENE3D); PTHR24031:SF271 (PANTHER); PTHR24031 (PANTHER); IPR000629 (PROSITE_PATTERNS); IPR001650 (PROSITE_PROFILES); IPR014014 (PROSITE_PROFILES); IPR014001 (PROSITE_PROFILES); IPR027417 (SUPERFAMILY); IPR027417 (SUPERFAMILY)	24184	785.585	17417	527.887	40700	1367.78	14.6015	14.0678	14.3347	-0.533675	14.7701	15.1058	14.938	0.335776
57	Cher_SOT_k39_scaffold26721	adenylate cyclase	504	10	4.5e-59	0.695	gi|357612641|gb|EHJ68098.1|adenylate cyclase [Danaus plexippus]	EHJ68098	4.49759e-59	83	203.756	145	121	2	P:transmembrane transport; C:integral component of membrane	GO:0016021, GO:0055085	-	G3DSA:1.20.1250.20 (GENE3D); PTHR23507:SF1 (PANTHER); PTHR23507 (PANTHER); CYTOPLASMIC_DOMAIN (PHOBIUS); TRANSMEMBRANE (PHOBIUS); CYTOPLASMIC_DOMAIN (PHOBIUS); TRANSMEMBRANE (PHOBIUS); NON_CYTOPLASMIC_DOMAIN (PHOBIUS); NON_CYTOPLASMIC_DOMAIN (PHOBIUS); TRANSMEMBRANE (PHOBIUS); IPR020846 (SUPERFAMILY); TMhelix (TMHMM); TMhelix (TMHMM); TMhelix (TMHMM)	3	0.299894	11	1.02599	8	0.82736	6.39168	6.6562	6.52394	0.264513	3.87724	4.25156	4.0644	0.374314
58	Cher_SOT_k67_scaffold9506	antennal esterase cxe14	1389	10	4.1e-179	0.66	gi|339283872|gb|AEJ38205.1|antennal esterase CXE14 [Spodoptera exigua]	AEJ38205	4.12778e-179	69	526.168	484	338	2	P:metabolic process; F:hydrolase activity		-	IPR002018 (PFAM); IPR029058 (G3DSA:3.40.50.GENE3D); PTHR11559 (PANTHER); PTHR11559:SF207 (PANTHER); IPR019826 (PROSITE_PATTERNS); IPR029058 (SUPERFAMILY)	327	11.861	229	7.75019	147	5.51633	8.84581	8.43681	8.64131	-0.408996	8.61678	7.14999	7.88338	-1.46679
59	Cher_SOT_k31_scaffold26598	cytochrome b561 domain-containing protein 2	732	10	8.2e-93	0.564	gi|357607275|gb|EHJ65430.1|hypothetical protein KGM_05422 [Danaus plexippus]	EHJ65430	8.24119e-93	77	285.804	238	184	1	C:integral component of membrane	GO:0016021	-	IPR006593 (SMART); IPR004877 (PFAM); PTHR15422 (PANTHER); CYTOPLASMIC_DOMAIN (PHOBIUS); NON_CYTOPLASMIC_DOMAIN (PHOBIUS); TRANSMEMBRANE (PHOBIUS); TRANSMEMBRANE (PHOBIUS); TRANSMEMBRANE (PHOBIUS); NON_CYTOPLASMIC_DOMAIN (PHOBIUS); TRANSMEMBRANE (PHOBIUS); NON_CYTOPLASMIC_DOMAIN (PHOBIUS); CYTOPLASMIC_DOMAIN (PHOBIUS); NON_CYTOPLASMIC_DOMAIN (PHOBIUS); TRANSMEMBRANE (PHOBIUS); CYTOPLASMIC_DOMAIN (…	185	12.7332	199	12.7797	744	52.9782	8.27651	8.30327	8.28989	0.0267544	7.83599	9.36491	8.60045	1.52893
60	Cher_SOT_k55_C302453	kelch domain-containing protein 10 homolog	1194	10	5e-177	0.658	gi|357618844|gb|EHJ71660.1|kelch repeat protein [Danaus plexippus]	EHJ71660	5.03364e-177	87	508.449	306	267	1	F:protein binding	GO:0005515	-	PF13964 (PFAM); PF13418 (PFAM); IPR015915 (G3DSA:2.120.10.GENE3D); PTHR23244 (PANTHER); PTHR23244:SF306 (PANTHER); SSF117281 (SUPERFAMILY)	95	4.00863	189	7.44109	150	6.5482	7.72179	8.25557	7.98868	0.533781	6.95835	7.17621	7.06728	0.217866
61	Cher_SOT_k43_C407615	telomere-associated protein rif1 isoform x1	3375	4	0	0.5	gi|357629492|gb|EHJ78224.1|hypothetical protein KGM_05964 [Danaus plexippus]	EHJ78224	0	65	601.668	887	583	24	P:biological_process; P:stem cell population maintenance; P:male gonad development; P:spermatid development; P:spermatogenesis; P:telomere maintenance; P:fertilization; C:chromosome; C:extracellular region; P:cellular response to DNA damage stimulus; F:hormone activity; C:cellular_component; P:cell cycle; F:molecular_function; C:plasma membrane; C:chromosome, telomeric region; C:nucleus; C:male p…		-	no IPS match	1150	17.1672	1113	15.5025	1178	18.1931	10.3531	10.2536	10.3033	-0.0995296	10.3912	10.0158	10.2035	-0.375472
63	Cher_SOT_k67_C162269	molybdenum cofactor synthesis protein cinnamon	816	10	4.5e-67	0.6	gi|91081051|ref|XP_975379.1|PREDICTED: gephyrin isoform X2 [Tribolium castaneum] >gi|270006001|gb|EFA02449.1| hypothetical protein TcasGA2_TC008136 [Tribolium castaneum]	XP_975379	4.46764e-67	63	231.106	272	173	2	P:molybdopterin cofactor biosynthetic process	GO:0032324	-	IPR001453 (SMART); IPR001453 (TIGRFAM); IPR001453 (G3DSA:3.40.980.GENE3D); IPR001453 (PFAM); IPR005110 (PFAM); PTHR10192:SF5 (PANTHER); PTHR10192:SF5 (PANTHER); PTHR10192 (PANTHER); PTHR10192 (PANTHER); IPR001453 (SUPERFAMILY); IPR005110 (SUPERFAMILY)	163	10.0641	207	11.925	174	11.1146	8.16169	8.34022	8.25095	0.178528	7.66573	7.37037	7.51805	-0.295359
64	Cher_TR18525_c0_g1_i1	aael004091- partial	1620	10	1.6e-131	0.567	gi|91089117|ref|XP_972346.1|PREDICTED: pickpocket protein 28-like [Tribolium castaneum]	XP_972346	1.5655e-131	60	407.527	512	310	2	P:sodium ion transport; C:membrane; F:sodium channel activity	GO:0016020, GO:0005272, GO:0006814	-	IPR001873 (PRINTS); G3DSA:1.10.287.770 (GENE3D); IPR001873 (PFAM); G3DSA:2.60.470.10 (GENE3D); IPR001873 (PANTHER); PTHR11690:SF166 (PANTHER); CYTOPLASMIC_DOMAIN (PHOBIUS); CYTOPLASMIC_DOMAIN (PHOBIUS); NON_CYTOPLASMIC_DOMAIN (PHOBIUS); TRANSMEMBRANE (PHOBIUS); TRANSMEMBRANE (PHOBIUS); TMhelix (TMHMM); TMhelix (TMHMM)	150	4.66501	78	2.26339	64	2.05921	8.08871	7.55101	7.81986	-0.537699	7.55475	6.12363	6.83919	-1.43112
65	Cher_SOT_k31_C563515	wd repeat-containing protein 82	951	10	0	0.976	gi|357612419|gb|EHJ67988.1|WD40 protein [Danaus plexippus]	EHJ67988	0	100	653.67	314	314	1	F:protein binding	GO:0005515	-	IPR020472 (PRINTS); IPR001680 (SMART); IPR001680 (PFAM); IPR015943 (G3DSA:2.130.10.GENE3D); PTHR19861 (PANTHER); PTHR19861:SF2 (PANTHER); IPR019775 (PROSITE_PATTERNS); IPR001680 (PROSITE_PROFILES); IPR001680 (PROSITE_PROFILES); IPR017986 (PROSITE_PROFILES); IPR001680 (PROSITE_PROFILES); IPR017986 (SUPERFAMILY)	1244	65.9047	1010	49.9252	1702	93.2855	10.4556	10.1289	10.2922	-0.326771	10.5034	10.5402	10.5218	0.0368263
66	Cher_TR13658_c4_g1_i1	nuclease harbi1	2061	10	2.5e-63	0.529	gi|328697775|ref|XP_001946487.2|PREDICTED: putative nuclease HARBI1 [Acyrthosiphon pisum]	XP_001946487	2.4986e-63	54	228.024	394	213	2	C:nucleus; F:zinc ion binding	GO:0005634, GO:0008270	-	Coil (COILS); IPR012934 (SMART); IPR012934 (PFAM); IPR027806 (PFAM); PTHR22930 (PANTHER); PTHR22930:SF6 (PANTHER)	118	2.88457	148	3.37569	178	4.50171	7.88876	8.0393	7.96403	0.15054	7.23837	7.40032	7.31935	0.161949
68	Cher_TR15179_c0_g2_i1	f-box only protein 42	1851	9	0	0.5967	gi|357611163|gb|EHJ67339.1|putative f-box protein [Danaus plexippus]	EHJ67339	0	84	866.3	577	489	1	F:protein binding	GO:0005515	-	IPR001810 (SMART); PF13854 (PFAM); IPR001810 (PFAM); IPR015915 (G3DSA:2.120.10.GENE3D); PF13418 (PFAM); G3DSA:1.20.1280.50 (GENE3D); PTHR23244 (PANTHER); PTHR23244:SF316 (PANTHER); IPR001810 (PROSITE_PROFILES); SSF117281 (SUPERFAMILY); IPR001810 (SUPERFAMILY)	411	11.187	450	11.4284	602	16.9522	9.09692	9.14947	9.12319	0.052551	8.93542	9.06706	9.00124	0.131644
69	Cher_SOT_k67_C155921	peptidyl-trna hydrolase ptrhd1	375	10	2e-49	0.784	gi|156542036|ref|XP_001601116.1|PREDICTED: putative peptidyl-tRNA hydrolase PTRHD1 [Nasonia vitripennis] >gi|645030638|ref|XP_008213966.1| PREDICTED: putative peptidyl-tRNA hydrolase PTRHD1 [Nasonia vitripennis] >gi|645030643|ref|XP_008213967.1| PREDICTED: putative peptidyl-tRNA hydrolase PTRHD1 [Nasonia vitripennis] >gi|645030646|ref|XP_008213968.1| PREDICTED: putative peptidyl-tRNA hydrolase PT…	XP_001601116	2.04562e-49	82	165.622	115	95	2	P:metabolic process; F:aminoacyl-tRNA hydrolase activity	GO:0004045, GO:0008152	EC:3.1.1.29; EC:3.1.1.1	IPR023476 (G3DSA:3.40.1490.GENE3D); IPR002833 (PFAM); PTHR11717:SF2 (PANTHER); PTHR11717 (PANTHER); IPR023476 (SUPERFAMILY)	43	5.77715	49	6.14248	78	10.8417	7.21714	7.26459	7.24086	0.0474442	5.99724	6.35708	6.17716	0.359838
70	Cher_TR26440_c4_g1_i2	ankyrin unc44	5115	10	0	0.685	gi|357631134|gb|EHJ78805.1|hypothetical protein KGM_13024 [Danaus plexippus]	EHJ78805	0	61	1247.65	1619	998	12	P:negative regulation of neuromuscular synaptic transmission; F:lipid binding; C:presynaptic periactive zone; P:microtubule cytoskeleton organization; P:lipoprotein metabolic process; C:extracellular region; P:positive regulation of synaptic growth at neuromuscular junction; P:sensory perception of sound; P:lipid transport; P:short-term memory; P:neuron cellular homeostasis; C:terminal bouton; P:…	GO:0005576, GO:0031594, GO:0036062, GO:0043195, GO:0008289, GO:0000226, GO:0006869, GO:0007605, GO:0007614, GO:0042157, GO:0045887, GO:0048675, GO:0070050, GO:1900074	-	Coil (COILS); Coil (COILS); Coil (COILS); Coil (COILS); Coil (COILS); Coil (COILS); IPR000906 (PFAM); IPR000074 (PFAM); G3DSA:1.20.120.20 (GENE3D); PTHR24123 (PANTHER); PTHR24123:SF28 (PANTHER); PD936484 (PRODOM); IPR000906 (PROSITE_PROFILES); SSF58113 (SUPERFAMILY)	15485	152.525	22559	207.326	48219	491.369	13.9627	14.4384	14.2006	0.475713	14.1273	15.3503	14.7388	1.223
71	Cher_TR24124_c0_g1_i2	toll protein	360	7	1.4e-07	0.5086	gi|148361516|gb|ABQ59330.1|Toll protein [Fenneropenaeus chinensis]	ABQ59330	1.43586e-07	52	59.6918	98	51	1	F:protein binding	GO:0005515	-	IPR032675 (G3DSA:3.80.10.GENE3D); IPR001611 (PROSITE_PROFILES); IPR032675 (SUPERFAMILY)	14	1.95931	18	2.35044	15	2.17182	6.74228	6.81254	6.77741	0.0702583	4.87469	4.69512	4.78491	-0.179577
72	Cher_SOT_k47_C371615	tetratricopeptide repeat protein 37	3708	10	0	0.539	gi|357613093|gb|EHJ68311.1|putative tetratricopeptide repeat protein 37 [Danaus plexippus]	EHJ68311	0	79	1576.61	1236	986	1	F:protein binding	GO:0005515	-	IPR019734 (SMART); IPR019734 (PFAM); IPR011990 (PFAM); IPR019734 (PFAM); IPR011990 (G3DSA:1.25.40.GENE3D); IPR011990 (G3DSA:1.25.40.GENE3D); IPR011990 (G3DSA:1.25.40.GENE3D); PTHR15704 (PANTHER); PTHR15704:SF7 (PANTHER); IPR019734 (PROSITE_PROFILES); IPR019734 (PROSITE_PROFILES); IPR019734 (PROSITE_PROFILES); IPR019734 (PROSITE_PROFILES); IPR013026 (PROSITE_PROFILES); IPR019734 (PROSITE_PROFILES)…	749	10.177	920	11.6635	1006	14.1414	9.80799	10.0102	9.90911	0.202236	9.78124	9.79161	9.78643	0.010376
73	Cher_SOT_k31_scaffold11690	hypothetical protein KGM_02277	1347	1	8.1e-09	0.59	gi|357623917|gb|EHJ74881.1|hypothetical protein KGM_02277 [Danaus plexippus]	EHJ74881	8.11501e-09	59	68.1662	86	51	1	F:DNA binding		-	Coil (COILS)	56	2.09458	88	3.0711	140	5.41746	7.36765	7.63443	7.50104	0.266782	6.30489	7.08686	6.69587	0.781976
74	Cher_TR12820_c0_g1_i2	amp dependent coa ligase	1716	9	8e-177	0.6378	gi|170028427|ref|XP_001842097.1|AMP dependent coa ligase [Culex quinquefasciatus] >gi|167874252|gb|EDS37635.1| AMP dependent coa ligase [Culex quinquefasciatus]	XP_001842097	8.04792e-177	66	525.398	554	369	2	F:catalytic activity; P:metabolic process	GO:0003824, GO:0008152	-	G3DSA:3.40.50.980 (GENE3D); G3DSA:3.30.300.30 (GENE3D); G3DSA:3.40.50.980 (GENE3D); IPR000873 (PFAM); G3DSA:2.30.38.10 (GENE3D); IPR025110 (PFAM); PTHR24095 (PANTHER); IPR020845 (PROSITE_PATTERNS); SSF56801 (SUPERFAMILY)	43	1.26249	54	1.4793	72	2.18701	7.21714	7.32	7.26857	0.102861	5.99724	6.2617	6.12947	0.264465
74	Cher_TR12820_c0_g1_i8	amp dependent coa ligase	1716	10	2.1e-175	0.632	gi|170028427|ref|XP_001842097.1|AMP dependent coa ligase [Culex quinquefasciatus] >gi|167874252|gb|EDS37635.1| AMP dependent coa ligase [Culex quinquefasciatus]	XP_001842097	2.07716e-175	66	521.931	560	370	2	F:catalytic activity; P:metabolic process	GO:0003824, GO:0008152	-	G3DSA:3.40.50.980 (GENE3D); IPR000873 (PFAM); IPR025110 (PFAM); G3DSA:2.30.38.10 (GENE3D); G3DSA:3.30.300.30 (GENE3D); G3DSA:3.40.50.980 (GENE3D); PTHR24095 (PANTHER); IPR020845 (PROSITE_PATTERNS); SSF56801 (SUPERFAMILY)	47	1.37993	10	0.273944	46	1.39725	7.26596	6.62996	6.94796	-0.635993	6.09924	5.75213	5.92569	-0.34711
75	Cher_SOT_k47_scaffold17866	protein mesh isoform x1	1311	10	0	0.6	gi|357623997|gb|EHJ74925.1|hypothetical protein KGM_05469 [Danaus plexippus]	EHJ74925	0	72	568.54	499	362	1	P:cell-matrix adhesion		-	PTHR13802:SF46 (PANTHER); PTHR13802 (PANTHER); NON_CYTOPLASMIC_DOMAIN (PHOBIUS); TRANSMEMBRANE (PHOBIUS); CYTOPLASMIC_DOMAIN (PHOBIUS); TMhelix (TMHMM)	167	6.41786	190	6.81287	418	16.6191	8.18334	8.26042	8.22188	0.0770846	7.69822	8.5583	8.12826	0.860077
77	Cher_SOT_k75_scaffold1235	voltage-dependent anion-selective channel	867	10	0	0.908	gi|357606573|gb|EHJ65116.1|putative voltage-dependent anion-selective channel isoform 1 [Danaus plexippus]	EHJ65116	0	97	542.347	280	273	5	F:voltage-gated anion channel activity; P:regulation of anion transmembrane transport; P:regulation of cilium assembly; C:mitochondrial outer membrane	GO:0005741, GO:0008308, GO:1902017, GO:1903959	-	IPR001925 (PRINTS); IPR023614 (G3DSA:2.40.160.GENE3D); IPR027246 (PFAM); PTHR11743 (PANTHER); IPR030271 (PTHR11743:PANTHER)	9483	551.066	9182	497.849	8955	538.371	13.263	13.1543	13.2087	-0.108624	13.4206	12.9238	13.1722	-0.496869
79	Cher_SOT_k47_C367525	hypothetical protein KGM_18603	759	1	1.4e-59	0.69	gi|357622608|gb|EHJ74034.1|hypothetical protein KGM_18603 [Danaus plexippus]	EHJ74034	1.427e-59	69	201.06	248	173				-	Coil (COILS)	160	10.6207	412	25.5173	324	22.2504	8.14521	9.05023	8.59772	0.905021	7.64087	8.20711	7.92399	0.566241
80	Cher_TR26487_c1_g4_i4	alkylated dna repair protein alkb homolog 1	1020	10	2.4e-146	0.637	gi|357624150|gb|EHJ75029.1|hypothetical protein KGM_19158 [Danaus plexippus]	EHJ75029	2.35271e-146	75	429.483	332	252	3	P:DNA repair; F:oxidoreductase activity, acting on paired donors, with incorporation or reduction of molecular oxygen, 2-oxoglutarate as one donor, and incorporation of one atom each of oxygen into both donors; P:oxidation-reduction process	GO:0016706, GO:0006281, GO:0055114	EC:1.14.11	IPR027450 (PFAM); IPR027450 (G3DSA:2.60.120.GENE3D); IPR004574 (PANTHER); IPR004574 (PANTHER); PTHR16557:SF2 (PANTHER); PTHR16557:SF2 (PANTHER); IPR005123 (PROSITE_PROFILES); SSF51197 (SUPERFAMILY)	1043	51.5182	860	39.6349	520	26.5729	10.2267	9.92529	10.076	-0.301422	10.252	8.86211	9.55705	-1.38987
81	Cher_SOT_k31_C570286	hypothetical protein KGM_20512	1272	5	7e-154	0.652	gi|357625153|gb|EHJ75685.1|hypothetical protein KGM_20512 [Danaus plexippus]	EHJ75685	6.97256e-154	75	454.521	394	297				-	NON_CYTOPLASMIC_DOMAIN (PHOBIUS); TRANSMEMBRANE (PHOBIUS); CYTOPLASMIC_DOMAIN (PHOBIUS); TRANSMEMBRANE (PHOBIUS); TRANSMEMBRANE (PHOBIUS); CYTOPLASMIC_DOMAIN (PHOBIUS); NON_CYTOPLASMIC_DOMAIN (PHOBIUS); CYTOPLASMIC_DOMAIN (PHOBIUS); TRANSMEMBRANE (PHOBIUS); TMhelix (TMHMM); TMhelix (TMHMM); TMhelix (TMHMM); TMhelix (TMHMM)	88	3.48556	191	7.05871	535	21.9231	7.66592	8.26525	7.96559	0.599331	6.86099	8.90185	7.88142	2.04085
82	Cher_SOT_k31_C568526	negative elongation factor b	1770	10	0	0.872	gi|357613673|gb|EHJ68645.1|hypothetical protein KGM_17840 [Danaus plexippus]	EHJ68645	0	95	1039.25	589	564	3	C:nucleus; P:regulation of translational elongation; F:translation elongation factor activity; P:negative regulation of transcription, DNA-templated; C:ribosome	GO:0005634, GO:0003746, GO:0045892, GO:0005840, GO:0006448	-	Coil (COILS); IPR010405 (PFAM); IPR010405 (PANTHER); TRANSMEMBRANE (PHOBIUS); NON_CYTOPLASMIC_DOMAIN (PHOBIUS); CYTOPLASMIC_DOMAIN (PHOBIUS)	961	27.3544	923	24.5136	958	28.2116	10.1217	10.0143	10.068	-0.107358	10.1354	9.7223	9.92884	-0.413068
83	Cher_TR6453_c2_g1_i1	hypoxia-inducible factor 1 alpha	2571	10	0	0.688	gi|357616292|gb|EHJ70114.1|putative hypoxia-inducible factor 1 alpha [Danaus plexippus]	EHJ70114	0	77	988.023	844	653	6	C:nucleus; C:transcription factor complex; F:transcription factor activity, sequence-specific DNA binding; C:cytoplasm; P:regulation of transcription, DNA-templated; F:protein dimerization activity; P:regulation of transcription, DNA-templated	GO:0005634, GO:0005667, GO:0005737, GO:0003700, GO:0046983, GO:0006355, GO:0045449	-	IPR001067 (PRINTS); IPR001610 (SMART); IPR011598 (SMART); IPR000014 (SMART); PF14598 (PFAM); G3DSA:3.30.450.20 (GENE3D); IPR000014 (TIGRFAM); G3DSA:3.30.450.20 (GENE3D); IPR013767 (PFAM); PTHR23043:SF17 (PANTHER); PTHR23043 (PANTHER); IPR000014 (PROSITE_PROFILES); IPR000014 (PROSITE_PROFILES); IPR011598 (PROSITE_PROFILES); IPR000014 (SUPERFAMILY); IPR011598 (SUPERFAMILY); IPR000014 (SUPERFAMILY)	1304	25.5536	1804	32.9848	3911	79.2904	10.5174	10.8903	10.7039	0.372845	10.5706	11.7322	11.1514	1.1616
86	Cher_SOT_k31_C571752	thap domain-containing protein 9	2454	9	8.3e-16	0.4633	gi|307197856|gb|EFN78962.1|Transposable element P transposase, partial [Harpegnathos saltator]	EFN78962	8.33178e-16	45	92.0485	301	138	2	F:nucleic acid binding; P:DNA metabolic process	GO:0003676, GO:0006259	-	IPR006612 (SMART); IPR006612 (SMART); IPR021896 (PFAM); IPR006612 (PFAM); PTHR10725 (PANTHER); IPR006612 (PROSITE_PROFILES); SSF57716 (SUPERFAMILY)	570	11.7025	685	13.1219	494	10.4927	9.47587	9.64407	9.55997	0.168198	9.39492	8.79054	9.09273	-0.604386
87	Cher_TR6708_c1_g1_i1	protein pthb1	2541	10	0	0.519	gi|334855398|gb|AEH16631.1|parathyroid hormone-responsive B1 [Helicoverpa armigera]	AEH16631	0	79	1155.58	851	677	4	C:cytoskeleton; F:protein binding; C:BBSome; C:membrane; C:organelle part; P:single-organism cellular process; C:cell projection	GO:0005856, GO:0016020, GO:0034464, GO:0042995, GO:0044422, GO:0005515, GO:0044763	-	Coil (COILS); Coil (COILS); Coil (COILS); IPR028073 (PFAM); IPR028074 (PFAM); IPR026511 (PTHR20991:PANTHER); PTHR20991 (PANTHER); CYTOPLASMIC_DOMAIN (PHOBIUS); TRANSMEMBRANE (PHOBIUS); NON_CYTOPLASMIC_DOMAIN (PHOBIUS); IPR017986 (SUPERFAMILY)	2089	41.42	2138	39.5532	87	1.78464	11.1481	11.1197	11.1339	-0.0284368	11.2451	6.4891	8.86711	-4.75602
88	Cher_SOT_k67_C177423	hypothetical protein KGM_22181	690	1	7.6e-31	0.58	gi|357623007|gb|EHJ74331.1|hypothetical protein KGM_22181 [Danaus plexippus]	EHJ74331	7.64788e-31	58	127.102	217	126				-	no IPS match	285	20.81	277	18.8716	86	6.49658	8.7008	8.62612	8.66346	-0.0746785	8.42645	6.47502	7.45073	-1.95143
89	Cher_TR26777_c0_g2_i1	polypeptide n-acetylgalactosaminyltransferase 1	660	10	9e-77	0.603	gi|357624672|gb|EHJ75362.1|hypothetical protein KGM_04161 [Danaus plexippus]	EHJ75362	8.98581e-77	78	257.684	197	154	3	F:metal ion binding; C:membrane; P:metabolic process; C:Golgi apparatus; F:transferase activity	GO:0005794, GO:0016020, GO:0016740, GO:0046872, GO:0008152	-	IPR001173 (PFAM); PTHR11675 (PANTHER); PTHR11675:SF27 (PANTHER); NON_CYTOPLASMIC_DOMAIN (PHOBIUS); CYTOPLASMIC_DOMAIN (PHOBIUS); TRANSMEMBRANE (PHOBIUS); SignalP-TM (SIGNALP_GRAM_POSITIVE); IPR029044 (SUPERFAMILY); TMhelix (TMHMM)	168	12.8245	131	9.33053	241	19.033	8.18869	7.93757	8.06313	-0.251119	7.70623	7.80463	7.75543	0.0983978
90	Cher_TR2625_c0_g1_i1	run domain-containing protein 1	1647	9	4.8e-167	0.6511	gi|357624682|gb|EHJ75368.1|putative RUN domain-containing protein 1 [Danaus plexippus]	EHJ75368	4.79569e-167	84	489.189	328	278				-	IPR004012 (SMART); IPR004012 (PFAM); PTHR22957 (PANTHER); PTHR22957:SF2 (PANTHER); PTHR22957:SF2 (PANTHER); PTHR22957 (PANTHER); IPR004012 (PROSITE_PROFILES); SSF140741 (SUPERFAMILY)	868	26.5523	864	24.6603	0	0	9.99247	9.93111	9.96179	-0.0613539	9.99059	2.91841	6.4545	-7.07218
90	Cher_TR2625_c0_g1_i2	run domain-containing protein 1	1647	9	3.5e-167	0.6511	gi|357624682|gb|EHJ75368.1|putative RUN domain-containing protein 1 [Danaus plexippus]	EHJ75368	3.49834e-167	84	489.574	328	278				-	IPR004012 (SMART); IPR004012 (PFAM); PTHR22957:SF2 (PANTHER); PTHR22957 (PANTHER); PTHR22957 (PANTHER); IPR004012 (PROSITE_PROFILES); SSF140741 (SUPERFAMILY)	771	23.5851	1155	32.9661	786	24.8751	9.84394	10.3015	10.0727	0.457526	9.8223	9.44239	9.63235	-0.37991
91	Cher_SOT_k43_scaffold24410	hypothetical protein KGM_04871	1977	10	0	0.708	gi|357618418|gb|EHJ71403.1|hypothetical protein KGM_04871 [Danaus plexippus]	EHJ71403	0	94	1051.2	625	589				-	IPR025946 (PFAM); PTHR14454:SF3 (PANTHER); PTHR14454 (PANTHER)	97	2.47196	109	2.59178	648	17.0845	7.73728	7.79209	7.76468	0.0548173	6.98499	9.17044	8.07771	2.18545
92	Cher_TR18900_c0_g1_i1	zinc finger protein 57	765	2	3.6e-10	0.685	gi|357622797|gb|EHJ74185.1|zinc finger protein 57 [Danaus plexippus]	EHJ74185	3.62042e-10	82	69.707	46	38	1	F:nucleic acid binding; F:metal ion binding	GO:0003676, GO:0046872	-	Coil (COILS); IPR007087 (PROSITE_PATTERNS)	29	1.90991	30	1.84348	60	4.08813	7.02233	7.01772	7.02002	-0.00461578	5.56684	6.04917	5.808	0.482327
93	Cher_SOT_k67_C151361	---NA---	531	0	-	-											-	no IPS match	180	17.0787	119	10.5349	31	3.043	8.25129	7.86038	8.05584	-0.390909	7.79902	5.34191	6.57046	-2.45711
94	Cher_TR13563_c0_g1_i1utrorf	partial	873	10	3.7e-108	0.617	gi|357628026|gb|EHJ77504.1|beta 1,3-galactosyltransferase [Danaus plexippus]	EHJ77504	3.65995e-108	75	327.791	270	205	5	C:membrane; P:protein glycosylation; F:galactosyltransferase activity	GO:0016020, GO:0008378, GO:0006486	EC:2.4.1	IPR002659 (PFAM); IPR002659 (PANTHER); PTHR11214:SF89 (PANTHER)	131	7.56021	117	6.30015	152	9.07537	7.97388	7.84703	7.91046	-0.126852	7.3754	7.19343	7.28442	-0.18197
95	Cher_SOT_k31_C570984	zinc finger bed domain-containing protein 1-like	2061	10	5.6e-24	0.442	gi|340384168|ref|XP_003390586.1|PREDICTED: zinc finger BED domain-containing protein 1-like [Amphimedon queenslandica]	XP_003390586	5.63029e-24	40	117.472	552	226	1	F:nucleic acid binding; F:protein dimerization activity	GO:0003676, GO:0046983	-	IPR008906 (PFAM); PTHR23272 (PANTHER); IPR012337 (SUPERFAMILY)	300	7.33365	267	6.08993	398	10.0656	8.75436	8.58881	8.67159	-0.165552	8.49734	8.49041	8.49387	-0.00693449
97	Cher_SOT_k71_C115911	udp-n-acetylglucosamine transferase subunit alg14 homolog	642	10	2.8e-89	0.675	gi|910332203|ref|XP_013169455.1|PREDICTED: UDP-N-acetylglucosamine transferase subunit ALG14 homolog [Papilio xuthus] >gi|389613634|dbj|BAM20146.1| similar to CG6308 [Papilio xuthus]	XP_013169455	2.75341e-89	83	274.248	181	152	7	P:biological_process; P:metabolic process; C:membrane; C:integral component of membrane; C:endoplasmic reticulum; F:transferase activity; F:molecular_function		-	IPR013969 (PFAM); G3DSA:3.40.50.2000 (GENE3D); IPR013969 (PANTHER); PTHR12154:SF4 (PANTHER); TRANSMEMBRANE (PHOBIUS); TRANSMEMBRANE (PHOBIUS); CYTOPLASMIC_DOMAIN (PHOBIUS); TRANSMEMBRANE (PHOBIUS); NON_CYTOPLASMIC_DOMAIN (PHOBIUS); NON_CYTOPLASMIC_DOMAIN (PHOBIUS); CYTOPLASMIC_DOMAIN (PHOBIUS); SSF53756 (SUPERFAMILY); TMhelix (TMHMM); TMhelix (TMHMM); TMhelix (TMHMM)	222	17.4219	199	14.5713	277	22.4895	8.44952	8.30327	8.37639	-0.146252	8.0835	7.99314	8.03832	-0.0903593
98	Cher_TR17340_c0_g3_i1	hypothetical protein KGM_01079	627	1	3.2e-28	0.78	gi|357620193|gb|EHJ72476.1|hypothetical protein KGM_01079 [Danaus plexippus]	EHJ72476	3.24463e-28	78	116.701	209	164				-	Coil (COILS); IPR013730 (PRINTS); IPR013730 (PFAM); PTHR15657:SF1 (PANTHER); IPR013730 (PANTHER); IPR013730 (PANTHER)	232	18.6422	162	12.1458	231	19.2035	8.49266	8.11731	8.30499	-0.375349	8.14368	7.74756	7.94562	-0.396119
99	Cher_TR5955_c0_g1_i1	proto-oncogene tyrosine-protein kinase ros	2160	10	1.5e-90	0.446	gi|340708749|ref|XP_003392984.1|PREDICTED: proto-oncogene tyrosine-protein kinase ROS isoform X1 [Bombus terrestris]	XP_003392984	1.49712e-90	48	323.939	732	355	2	F:protein binding; P:single-organism process; P:regulation of biological process; P:cellular process	GO:0005515, GO:0009987, GO:0044699, GO:0050789	-	IPR003961 (SMART); IPR013783 (G3DSA:2.60.40.GENE3D); IPR003961 (PFAM); IPR011042 (G3DSA:2.120.10.GENE3D); IPR013783 (G3DSA:2.60.40.GENE3D); IPR013783 (G3DSA:2.60.40.GENE3D); IPR013783 (G3DSA:2.60.40.GENE3D); IPR003961 (PROSITE_PROFILES); IPR003961 (PROSITE_PROFILES); IPR003961 (PROSITE_PROFILES); IPR003961 (PROSITE_PROFILES); SSF63825 (SUPERFAMILY); IPR003961 (SUPERFAMILY); IPR003961 (SUPERFAMILY…	353	8.23375	373	8.11772	101	2.43726	8.92849	8.94047	8.93448	0.0119851	8.72313	6.67283	7.69798	-2.0503
100	Cher_SOT_k35_scaffold11559	zinc finger partial	1851	9	1.8e-49	0.4778	gi|389612670|dbj|BAM19756.1|zinc finger protein, partial [Papilio xuthus]	BAM19756	1.83379e-49	51	186.808	296	152	2	F:nucleic acid binding; C:nucleus; F:zinc ion binding	GO:0005634, GO:0003676, GO:0008270	-	IPR012934 (SMART); IPR015880 (SMART); PF13894 (PFAM); IPR012934 (PFAM); IPR013087 (G3DSA:3.30.160.GENE3D); IPR013087 (G3DSA:3.30.160.GENE3D); IPR013087 (G3DSA:3.30.160.GENE3D); IPR013087 (G3DSA:3.30.160.GENE3D); IPR013087 (G3DSA:3.30.160.GENE3D); PTHR24409 (PANTHER); PTHR24409:SF18 (PANTHER); IPR007087 (PROSITE_PATTERNS); IPR007087 (PROSITE_PATTERNS); IPR007087 (PROSITE_PATTERNS); IPR007087 (PROS…	143	3.8923	172	4.36819	231	6.5049	8.04761	8.17026	8.10893	0.122649	7.49125	7.74756	7.61941	0.256313
101	Cher_SOT_k43_scaffold11268	calcineurin-binding protein cabin-1	3552	10	1.6e-105	0.631	gi|307190881|gb|EFN74718.1|Calcineurin-binding protein cabin-1 [Camponotus floridanus]	EFN74718	1.55019e-105	65	379.022	427	278	1	F:protein binding	GO:0005515	-	Coil (COILS); Coil (COILS); IPR011990 (G3DSA:1.25.40.GENE3D); PTHR15502 (PANTHER); PTHR15502:SF7 (PANTHER)	844	11.9714	1040	13.7638	665	9.75852	9.95713	10.1663	10.0617	0.209189	9.95075	9.20684	9.57879	-0.743901
102	Cher_TR1661_c1_g1_i1	zinc finger x-chromosomal protein isoform x1	1221	10	0	0.516	gi|357617582|gb|EHJ70873.1|putative Zinc finger protein 28 [Danaus plexippus]	EHJ70873	0	91	573.933	338	310	3	F:DNA binding; F:metal ion binding; P:reproductive process; P:reproduction; P:multicellular organismal process; P:single-organism developmental process	GO:0003677, GO:0046872, GO:0000003, GO:0022414, GO:0032501, GO:0044767	-	IPR015880 (SMART); G3DSA:2.20.25.10 (GENE3D); IPR013087 (G3DSA:3.30.160.GENE3D); IPR013087 (G3DSA:3.30.160.GENE3D); PTHR24375 (PANTHER); PTHR24375:SF196 (PANTHER); IPR007087 (PROSITE_PATTERNS); IPR007087 (PROSITE_PATTERNS); IPR007087 (PROSITE_PATTERNS); IPR007087 (PROSITE_PATTERNS); IPR007087 (PROSITE_PATTERNS); IPR007087 (PROSITE_PATTERNS); IPR007087 (PROSITE_PATTERNS); IPR007087 (PROSITE_PATTER…	108	4.45641	194	7.46905	246	10.5016	7.819	8.27964	8.04932	0.46064	7.12327	7.83233	7.4778	0.709059
103	Cher_SOT_k67_scaffold1640	guanylate partial	1398	10	0	0.826	gi|357609047|gb|EHJ66268.1|putative guanylate cyclase [Danaus plexippus]	EHJ66268	0	81	540.806	454	368				-	PTHR21419 (PANTHER); PTHR21419:SF26 (PANTHER); NON_CYTOPLASMIC_DOMAIN (PHOBIUS); TRANSMEMBRANE (PHOBIUS); CYTOPLASMIC_DOMAIN (PHOBIUS); SSF69318 (SUPERFAMILY); TMhelix (TMHMM)	608	21.9115	1031	34.6681	1028	38.3284	9.55316	10.1552	9.85417	0.602025	9.48603	9.8223	9.65416	0.336274
104	Cher_TR15039_c8_g2_i4	protein disulfide- partial	1644	10	2.5e-25	0.408	gi|38347729|dbj|BAD01589.1|hypothetical protein [Drosophila simulans]	BAD01589	2.51385e-25	44	121.709	290	130	10	F:nucleic acid binding; F:zinc ion binding; F:metal ion binding; P:metabolic process; P:DNA integration; F:structural molecule activity; C:intermediate filament; P:phosphorylation; F:kinase activity; F:isomerase activity		-	Coil (COILS); IPR005312 (PFAM); PTHR22955 (PANTHER)	59	1.80812	41	1.17236	64	2.02915	7.3994	7.16871	7.28405	-0.230693	6.36729	6.12363	6.24546	-0.24366
105	Cher_SOT_k35_C516964	timeless protein	759	10	1.5e-84	0.674	gi|357612428|gb|EHJ67997.1|timeless [Danaus plexippus]	EHJ67997	1.45977e-84	80	285.034	218	176				-	IPR006906 (PFAM); PTHR22940 (PANTHER); PTHR22940:SF1 (PANTHER)	801	53.1701	875	54.1933	1104	75.8163	9.89155	9.947	9.91928	0.0554553	9.87648	9.92356	9.90002	0.0470775
106	Cher_TR15119_c0_g2_i1	endonuclease iii-like protein 1	1026	9	1.4e-155	0.7578	gi|357610921|gb|EHJ67214.1|hypothetical protein KGM_13809 [Danaus plexippus]	EHJ67214	1.42131e-155	90	456.447	255	230	10	C:nucleus; F:DNA binding; P:nucleic acid phosphodiester bond hydrolysis; P:DNA catabolic process; F:metal ion binding; P:base-excision repair, AP site formation; C:mitochondrion; F:oxidized pyrimidine nucleobase lesion DNA N-glycosylase activity; F:4 iron, 4 sulfur cluster binding	GO:0005634, GO:0005739, GO:0000703, GO:0003677, GO:0046872, GO:0051539, GO:0006285, GO:0090305, GO:0006308	EC:3.1; EC:4.2.99.18; EC:3.2.2	IPR003265 (SMART); IPR003651 (SMART); IPR023170 (G3DSA:1.10.1670.GENE3D); IPR003265 (PFAM); IPR011257 (G3DSA:1.10.340.GENE3D); IPR000445 (PFAM); PTHR10359 (PANTHER); IPR030841 (HAMAP); IPR011257 (SUPERFAMILY)	48	2.35706	46	2.10761	66	3.35299	7.27778	7.22976	7.25377	-0.0480255	6.12363	6.15943	6.14153	0.0358054
106	Cher_TR15119_c0_g2_i2	endonuclease iii-like protein 1	1026	9	3.8e-155	0.76	gi|357610921|gb|EHJ67214.1|hypothetical protein KGM_13809 [Danaus plexippus]	EHJ67214	3.78634e-155	90	455.292	255	230	10	C:nucleus; F:DNA binding; P:nucleic acid phosphodiester bond hydrolysis; P:DNA catabolic process; F:metal ion binding; P:base-excision repair, AP site formation; C:mitochondrion; F:oxidized pyrimidine nucleobase lesion DNA N-glycosylase activity; F:4 iron, 4 sulfur cluster binding	GO:0005634, GO:0005739, GO:0000703, GO:0003677, GO:0046872, GO:0051539, GO:0006285, GO:0090305, GO:0006308	EC:3.1; EC:4.2.99.18; EC:3.2.2	IPR003651 (SMART); IPR003265 (SMART); IPR003265 (PFAM); IPR000445 (PFAM); IPR023170 (G3DSA:1.10.1670.GENE3D); IPR011257 (G3DSA:1.10.340.GENE3D); PTHR10359 (PANTHER); IPR030841 (HAMAP); IPR011257 (SUPERFAMILY)	68	3.33917	64	2.93232	54	2.74335	7.48927	7.42246	7.45587	-0.0668024	6.53955	5.9295	6.23453	-0.61005
107	Cher_SOT_k51_C312212	probable 18s rrna (guanine-n )-methyltransferase	828	10	4.1e-165	0.864	gi|357631657|gb|EHJ79126.1|hypothetical protein KGM_15588 [Danaus plexippus]	EHJ79126	4.13235e-165	96	471.855	276	265	1	F:methyltransferase activity; P:methylation	GO:0008168, GO:0032259	-	IPR013216 (PFAM); IPR022238 (PFAM); IPR029063 (G3DSA:3.40.50.GENE3D); PTHR12734 (PANTHER); PTHR12734:SF0 (PANTHER); IPR029063 (SUPERFAMILY)	331	20.1407	269	15.2722	364	22.9143	8.85885	8.59636	8.72761	-0.262497	8.63366	8.36711	8.50038	-0.266547
108	Cher_SOT_k31_C537350	protein fam173b	648	10	8.4e-73	0.738	gi|350423974|ref|XP_003493650.1|PREDICTED: protein FAM173B [Bombus impatiens]	XP_003493650	8.3973e-73	78	231.876	177	139				-	IPR029063 (G3DSA:3.40.50.GENE3D); IPR026170 (PANTHER); PTHR13610:SF9 (PANTHER); NON_CYTOPLASMIC_DOMAIN (PHOBIUS); TRANSMEMBRANE (PHOBIUS); CYTOPLASMIC_DOMAIN (PHOBIUS); IPR029063 (SUPERFAMILY); TMhelix (TMHMM)	72	5.59802	112	8.12498	42	3.37839	7.52691	7.81299	7.66995	0.286075	6.6099	5.65416	6.13203	-0.955736
109	Cher_SOT_k63_C198814	hypothetical protein KGM_15580	636	1	1.2e-23	0.65	gi|357631638|gb|EHJ79107.1|hypothetical protein KGM_15580 [Danaus plexippus]	EHJ79107	1.18798e-23	65	110.153	163	106				-	no IPS match	16	1.26748	12	0.886958	94	7.70381	6.78677	6.68122	6.734	-0.105553	4.99087	6.58392	5.78739	1.59306
111	Cher_TR17423_c4_g1_i1	zinc finger protein 737-like	1614	10	3e-123	0.484	gi|357622989|gb|EHJ74320.1|hypothetical protein KGM_01903 [Danaus plexippus]	EHJ74320	3.01919e-123	56	385.571	535	301	2	F:nucleic acid binding; C:nucleus; F:zinc ion binding	GO:0005634, GO:0003676, GO:0008270	-	Coil (COILS); IPR015880 (SMART); IPR012934 (SMART); IPR013087 (G3DSA:3.30.160.GENE3D); IPR013087 (G3DSA:3.30.160.GENE3D); IPR012934 (PFAM); PF12874 (PFAM); IPR013087 (G3DSA:3.30.160.GENE3D); PTHR24409 (PANTHER); PTHR24409:SF23 (PANTHER); IPR007087 (PROSITE_PATTERNS); IPR007087 (PROSITE_PATTERNS); IPR007087 (PROSITE_PATTERNS); IPR007087 (PROSITE_PATTERNS); IPR007087 (PROSITE_PATTERNS); IPR007087 (…	281	8.77161	300	8.73769	232	7.49238	8.68616	8.70825	8.6972	0.0220902	8.40694	7.75337	8.08016	-0.653567
112	Cher_SOT_k51_scaffold22254	tpa: endonuclease-reverse transcriptase	1080	6	9.4e-09	0.56	gi|156363471|ref|XP_001626067.1|predicted protein [Nematostella vectensis] >gi|156212929|gb|EDO33967.1| predicted protein, partial [Nematostella vectensis]	XP_001626067	9.38458e-09	63	63.5438	69	44	2	C:membrane; C:integral component of membrane		-	IPR011049 (G3DSA:2.150.10.GENE3D); IPR005135 (G3DSA:3.60.10.GENE3D); PTHR19446 (PANTHER); SSF101967 (SUPERFAMILY); IPR005135 (SUPERFAMILY)	41	1.91266	34	1.47991	142	6.8533	7.19176	7.07571	7.13374	-0.116049	5.94332	7.10518	6.52425	1.16187
112	Cher_TR23836_c5_g1_i1	---NA---	687	0	-	-											-	IPR005135 (G3DSA:3.60.10.GENE3D); IPR005135 (SUPERFAMILY)	25	1.83341	67	4.58455	2	0.151743	6.95737	7.45133	7.20435	0.493959	5.41439	3.60253	4.50846	-1.81187
114	Cher_TR5184_c10_g1_i1	cop9 signalosome complex subunit 2	1335	10	0	0.943	gi|357628102|gb|EHJ77545.1|putative cop9 signalosome complex subunit [Danaus plexippus]	EHJ77545	0	98	844.729	420	412	1	F:protein binding	GO:0005515	-	IPR013143 (SMART); IPR000717 (SMART); IPR011990 (G3DSA:1.25.40.GENE3D); IPR011991 (G3DSA:1.10.10.GENE3D); IPR000717 (PFAM); PTHR10678 (PANTHER); IPR011990 (SUPERFAMILY); IPR011991 (SUPERFAMILY)	436	16.4544	598	21.0571	879	34.3196	9.16369	9.48044	9.32206	0.31675	9.01809	9.60044	9.30926	0.582351
115	Cher_SOT_k55_C307489	ku p80 dna helicase	2133	9	0	0.4922	gi|357626202|gb|EHJ76373.1|ku P80 DNA helicase [Danaus plexippus]	EHJ76373	0	74	798.119	711	530	9	P:biological regulation; C:replication fork; C:nuclear part; F:telomeric DNA binding; P:chromosome organization; C:protein complex; F:ATP-dependent DNA helicase activity; P:double-strand break repair via nonhomologous end joining	GO:0043234, GO:0044428, GO:0004003, GO:0042162, GO:0006303, GO:0051276, GO:0065007, GO:0005657	EC:3.6.1; EC:3.6.1.3; EC:3.6.1.15	IPR006164 (SMART); IPR005161 (PFAM); IPR016194 (G3DSA:2.40.290.GENE3D); IPR014893 (PFAM); IPR014893 (G3DSA:1.25.40.GENE3D); IPR006164 (PFAM); IPR005160 (G3DSA:1.10.1600.GENE3D); IPR002035 (G3DSA:3.40.50.GENE3D); PTHR12604 (PANTHER); PTHR12604 (PANTHER); PTHR12604:SF4 (PANTHER); PTHR12604:SF4 (PANTHER); IPR016194 (SUPERFAMILY); IPR014893 (SUPERFAMILY); IPR002035 (SUPERFAMILY)	1120	26.4548	1134	24.992	1779	43.4731	10.3188	10.2777	10.2982	-0.0410552	10.3535	10.6034	10.4785	0.249865
117	Cher_SOT_k47_scaffold11752	regulation of enolase protein 1	744	6	1.1e-82	0.7467	gi|357621931|gb|EHJ73584.1|hypothetical protein KGM_15082 [Danaus plexippus]	EHJ73584	1.09843e-82	80	258.455	190	153				-	Coil (COILS); IPR013320 (G3DSA:2.60.120.GENE3D); IPR009784 (PFAM); PTHR35332 (PANTHER); PTHR35332:SF2 (PANTHER); IPR013320 (SUPERFAMILY)	283	19.1642	331	20.9139	586	41.0544	8.6935	8.81168	8.75259	0.118177	8.41673	9.02929	8.72301	0.612565
118	Cher_SOT_k67_C171805	probable palmitoyltransferase zdhhc11	1041	10	6.6e-71	0.575	gi|357610725|gb|EHJ67116.1|putative zinc finger protein DHHC domain containing protein [Danaus plexippus]	EHJ67116	6.57373e-71	65	234.572	284	186	2	F:zinc ion binding; P:metabolic process; F:transferase activity; P:cellular process	GO:0008270, GO:0016740, GO:0008152, GO:0009987	-	IPR001594 (PFAM); PTHR22883:SF50 (PANTHER); PTHR22883 (PANTHER); TRANSMEMBRANE (PHOBIUS); NON_CYTOPLASMIC_DOMAIN (PHOBIUS); CYTOPLASMIC_DOMAIN (PHOBIUS); TRANSMEMBRANE (PHOBIUS); TRANSMEMBRANE (PHOBIUS); NON_CYTOPLASMIC_DOMAIN (PHOBIUS); CYTOPLASMIC_DOMAIN (PHOBIUS); TRANSMEMBRANE (PHOBIUS); NON_CYTOPLASMIC_DOMAIN (PHOBIUS); IPR001594 (PROSITE_PROFILES); TMhelix (TMHMM); TMhelix (TMHMM); TMhelix …	1182	57.2062	1036	46.783	70	3.50495	10.3888	10.1614	10.2751	-0.227453	10.4304	6.22843	8.32941	-4.20195
119	Cher_SOT_k39_C432817	preli domain-containing protein mitochondrial	618	10	3.9e-104	0.805	gi|357623946|gb|EHJ74896.1|putative intramitochondrial sorting protein family member [Danaus plexippus]	EHJ74896	3.85129e-104	88	310.842	182	161				-	IPR006797 (PFAM); PTHR11158 (PANTHER); PTHR11158:SF29 (PANTHER); IPR006797 (PROSITE_PROFILES)	136	11.0873	135	10.2689	314	26.4836	8.00513	7.96227	7.9837	-0.0428654	7.42481	8.16417	7.79449	0.739356
120	Cher_TR12844_c0_g1_i1	aael001467- partial	3570	10	0	0.77	gi|357621018|gb|EHJ73004.1|putative protein sidekick precursor [Danaus plexippus]	EHJ73004	0	92	2013.42	1189	1098	1	F:protein binding	GO:0005515	-	PR00014 (PRINTS); IPR003961 (SMART); IPR013783 (G3DSA:2.60.40.GENE3D); IPR013783 (G3DSA:2.60.40.GENE3D); IPR003961 (PFAM); PTHR10489:SF537 (PANTHER); PTHR10489 (PANTHER); IPR003961 (PROSITE_PROFILES); IPR003961 (PROSITE_PROFILES); IPR003961 (PROSITE_PROFILES); IPR003961 (PROSITE_PROFILES); IPR003961 (PROSITE_PROFILES); IPR003961 (PROSITE_PROFILES); IPR003961 (PROSITE_PROFILES); IPR003961 (PROSITE…	354	4.99588	438	5.76746	344	5.02256	8.93157	9.11888	9.02523	0.187313	8.72707	8.28933	8.5082	-0.437739
121	Cher_SOT_k63_scaffold10946	mterf domain-containing protein mitochondrial	1011	10	2.3e-138	0.684	gi|357612407|gb|EHJ67976.1|hypothetical protein KGM_08456 [Danaus plexippus]	EHJ67976	2.33917e-138	78	407.912	313	246	4	C:mitochondrion; F:double-stranded DNA binding; P:regulation of transcription, DNA-templated	GO:0005739, GO:0003690, GO:0006355	-	IPR003690 (SMART); IPR003690 (PFAM); PTHR13068 (PANTHER); PTHR13068:SF3 (PANTHER)	306	15.2492	279	12.9728	254	13.0954	8.77522	8.63347	8.70434	-0.141751	8.52475	7.87558	8.20017	-0.649172
122	Cher_SOT_k67_scaffold1528utrorf	hitcher protein	675	1	6.5e-28	0.54	gi|357619680|gb|EHJ72155.1|Hitcher protein [Danaus plexippus]	EHJ72155	6.53729e-28	54	116.701	231	125				-	no IPS match	259	19.3318	295	20.5446	148	11.4286	8.60268	8.69081	8.64674	0.0881327	8.29465	7.15878	7.72671	-1.13587
123	Cher_TR30480_c0_g2_i1	probable cytosolic iron-sulfur protein assembly protein ciao1	1008	10	0	0.814	gi|357623147|gb|EHJ74412.1|hypothetical protein KGM_22505 [Danaus plexippus]	EHJ74412	0	91	585.489	332	303	5	F:protein binding; C:CIA complex; P:iron-sulfur cluster assembly	GO:0097361, GO:0005515, GO:0016226	-	IPR020472 (PRINTS); IPR001680 (SMART); IPR001680 (PFAM); IPR015943 (G3DSA:2.130.10.GENE3D); PTHR19920 (PANTHER); PTHR19920:SF0 (PANTHER); IPR019775 (PROSITE_PATTERNS); IPR001680 (PROSITE_PROFILES); IPR028608 (HAMAP); IPR001680 (PROSITE_PROFILES); IPR017986 (PROSITE_PROFILES); IPR001680 (PROSITE_PROFILES); IPR001680 (PROSITE_PROFILES); IPR001680 (PROSITE_PROFILES); IPR001680 (PROSITE_PROFILES); IP…	1302	65.0769	1380	64.3573	1744	90.1822	10.5154	10.5339	10.5247	0.0184926	10.5684	10.575	10.5717	0.00656752
124	Cher_SOT_k71_C115659	mpv17-like protein 2	612	10	6.1e-106	0.739	gi|357609858|gb|EHJ66718.1|hypothetical protein KGM_11090 [Danaus plexippus]	EHJ66718	6.0506e-106	84	315.849	202	170	1	C:integral component of membrane	GO:0016021	-	IPR007248 (PFAM); IPR007248 (PANTHER); PTHR11266:SF8 (PANTHER); CYTOPLASMIC_DOMAIN (PHOBIUS); TRANSMEMBRANE (PHOBIUS); CYTOPLASMIC_DOMAIN (PHOBIUS); NON_CYTOPLASMIC_DOMAIN (PHOBIUS); TRANSMEMBRANE (PHOBIUS); TMhelix (TMHMM)	300	24.6971	267	20.5087	137	11.6682	8.75436	8.58881	8.67159	-0.165552	8.49734	7.05893	7.77814	-1.43841
125	Cher_SOT_k63_C171814	---NA---	393	0	-	-											-	NON_CYTOPLASMIC_DOMAIN (PHOBIUS); TRANSMEMBRANE (PHOBIUS); CYTOPLASMIC_DOMAIN (PHOBIUS); TMhelix (TMHMM)	41	5.25615	71	8.49268	33	4.3768	7.19176	7.48865	7.3402	0.296886	5.94332	5.40427	5.67379	-0.539043
126	Cher_TR6509_c0_g1_i1	glutamine synthetase 2 cytoplasmic isoform x2	1143	10	0	0.829	gi|910350426|ref|XP_013179274.1|PREDICTED: glutamine synthetase 2 cytoplasmic-like isoform X2 [Papilio xuthus] >gi|389608625|dbj|BAM17922.1| glutamine synthetase 2 [Papilio xuthus]	XP_013179274	0	97	687.567	379	371	5	F:ATP binding; P:peptidoglycan biosynthetic process; P:glutamine biosynthetic process; F:glutamate-ammonia ligase activity	GO:0004356, GO:0005524, GO:0006542, GO:0009252	EC:6.3.1; EC:6.3.1.2	IPR014746 (G3DSA:3.30.590.GENE3D); IPR008146 (PFAM); IPR008147 (PFAM); PTHR20852:SF57 (PANTHER); PTHR20852 (PANTHER); IPR027303 (PROSITE_PATTERNS); IPR027302 (PROSITE_PATTERNS); IPR008147 (SUPERFAMILY); SSF55931 (SUPERFAMILY)	23452	1033.74	27658	1137.51	19016	867.178	14.5574	14.7308	14.6441	0.173404	14.7257	14.0087	14.3672	-0.717016
127	Cher_SOT_k31_C562755	cdna sequence isoform cra_a	1119	9	2.5e-14	0.4589	gi|332030712|gb|EGI70388.1|Uncharacterized protein C17orf53-like protein [Acromyrmex echinatior]	EGI70388	2.4787e-14	48	84.7297	239	117	3	P:biological_process; C:cellular_component; F:molecular_function		-	IPR028045 (PFAM)	482	21.7017	458	19.2404	476	22.1724	9.27882	9.16949	9.22416	-0.109324	9.15883	8.73882	8.94882	-0.42001
128	Cher_TR7643_c1_g1_i1	hypothetical protein KGM_15564	1350	1	1.4e-28	0.47	gi|357631606|gb|EHJ79075.1|hypothetical protein KGM_15564 [Danaus plexippus]	EHJ79075	1.44114e-28	47	130.568	383	182	2	F:nucleic acid binding; F:zinc ion binding		-	no IPS match	30	1.1196	33	1.1491	25	0.965253	7.03779	7.06158	7.04969	0.0237916	5.60244	5.13523	5.36883	-0.467204
129	Cher_TR12836_c4_g1_i1	udp-glycosyltransferase ugt42a1	1500	10	0	0.661	gi|363896104|gb|AEW43136.1|UDP-glycosyltransferase UGT42C1 [Helicoverpa armigera]	AEW43136	0	74	557.755	480	358	2	F:transferase activity, transferring hexosyl groups; C:membrane; P:metabolic process	GO:0016020, GO:0016758, GO:0008152	-	G3DSA:3.40.50.2000 (GENE3D); IPR002213 (PFAM); G3DSA:3.40.50.2000 (GENE3D); PTHR11926:SF348 (PANTHER); IPR002213 (PANTHER); SIGNAL_PEPTIDE (PHOBIUS); TRANSMEMBRANE (PHOBIUS); CYTOPLASMIC_DOMAIN (PHOBIUS); SIGNAL_PEPTIDE_C_REGION (PHOBIUS); NON_CYTOPLASMIC_DOMAIN (PHOBIUS); SIGNAL_PEPTIDE_H_REGION (PHOBIUS); SIGNAL_PEPTIDE_N_REGION (PHOBIUS); SignalP-noTM (SIGNALP_EUK); SSF53756 (SUPERFAMILY); TMh…	2376	79.8053	4908	153.813	67	2.32819	11.3236	12.2691	11.7964	0.945431	11.4298	6.177	8.80338	-5.25275
129	Cher_TR12836_c4_g1_i3	udp-glycosyltransferase ugt42a1	1500	10	0	0.666	gi|363896104|gb|AEW43136.1|UDP-glycosyltransferase UGT42C1 [Helicoverpa armigera]	AEW43136	0	74	553.132	469	351	2	F:transferase activity, transferring hexosyl groups; C:membrane; P:metabolic process	GO:0016020, GO:0016758, GO:0008152	-	IPR002213 (PFAM); G3DSA:3.40.50.2000 (GENE3D); G3DSA:3.40.50.2000 (GENE3D); IPR002213 (PANTHER); PTHR11926:SF348 (PANTHER); SIGNAL_PEPTIDE (PHOBIUS); SIGNAL_PEPTIDE_N_REGION (PHOBIUS); CYTOPLASMIC_DOMAIN (PHOBIUS); TRANSMEMBRANE (PHOBIUS); SIGNAL_PEPTIDE_C_REGION (PHOBIUS); NON_CYTOPLASMIC_DOMAIN (PHOBIUS); SIGNAL_PEPTIDE_H_REGION (PHOBIUS); SignalP-noTM (SIGNALP_EUK); SSF53756 (SUPERFAMILY); TMh…	1301	43.6981	1938	60.7354	94	3.26642	10.5144	10.9867	10.7506	0.472326	10.5673	6.58392	8.57563	-3.98341
131	Cher_SOT_k43_C399600	protein canopy 4	660	10	5.2e-105	0.854	gi|357616763|gb|EHJ70391.1|hypothetical protein KGM_20851 [Danaus plexippus]	EHJ70391	5.21157e-105	91	320.472	199	183	2	P:acyl-carrier-protein biosynthetic process; F:N-acetyltransferase activity	GO:0008080, GO:0042967	EC:2.3.1	Coil (COILS); IPR021852 (PFAM); PTHR15382 (PANTHER); SIGNAL_PEPTIDE (PHOBIUS); NON_CYTOPLASMIC_DOMAIN (PHOBIUS); SIGNAL_PEPTIDE_N_REGION (PHOBIUS); SIGNAL_PEPTIDE_C_REGION (PHOBIUS); SIGNAL_PEPTIDE_H_REGION (PHOBIUS); SignalP-noTM (SIGNALP_EUK); SignalP-TM (SIGNALP_GRAM_POSITIVE)	462	35.2675	576	41.0259	449	35.4599	9.22992	9.43589	9.3329	0.20597	9.09932	8.65758	8.87845	-0.441732
132	Cher_TR22826_c1_g1_i10	lipoyltransferase mitochondrial	1254	10	0	0.758	gi|357622339|gb|EHJ73856.1|hypothetical protein KGM_17661 [Danaus plexippus]	EHJ73856	0	92	654.825	363	336	1	P:cellular protein modification process	GO:0006464	-	G3DSA:3.90.1550.10 (GENE3D); PTHR12561:SF3 (PANTHER); PTHR12561 (PANTHER); SIGNAL_PEPTIDE_H_REGION (PHOBIUS); SIGNAL_PEPTIDE_C_REGION (PHOBIUS); NON_CYTOPLASMIC_DOMAIN (PHOBIUS); SIGNAL_PEPTIDE_N_REGION (PHOBIUS); SIGNAL_PEPTIDE (PHOBIUS); IPR004143 (PROSITE_PROFILES); SignalP-TM (SIGNALP_GRAM_POSITIVE); SSF55681 (SUPERFAMILY)	1857	74.609	1781	66.7645	3308	137.5	10.9887	10.8731	10.9309	-0.115609	11.0764	11.4918	11.2841	0.415413
133	Cher_SOT_k31_C562783	gastrula zinc finger	1104	10	2.1e-100	0.548	gi|357615857|gb|EHJ69871.1|hypothetical protein KGM_07641 [Danaus plexippus]	EHJ69871	2.14842e-100	63	312.768	329	208	2	F:nucleic acid binding; C:nucleus; F:zinc ion binding	GO:0005634, GO:0003676, GO:0008270	-	IPR012934 (SMART); IPR015880 (SMART); IPR013087 (G3DSA:3.30.160.GENE3D); IPR013087 (G3DSA:3.30.160.GENE3D); IPR012934 (PFAM); IPR013087 (G3DSA:3.30.160.GENE3D); PTHR24409 (PANTHER); IPR007087 (PROSITE_PATTERNS); IPR007087 (PROSITE_PATTERNS); IPR007087 (PROSITE_PATTERNS); IPR007087 (PROSITE_PATTERNS); IPR007087 (PROSITE_PROFILES); IPR007087 (PROSITE_PROFILES); IPR007087 (PROSITE_PROFILES); IPR0070…	722	32.9492	566	24.1005	314	14.825	9.76259	9.41516	9.58888	-0.347433	9.72919	8.16417	8.94668	-1.56502
134	Cher_TR15110_c0_g1_i1	hypothetical protein KGM_19459	2334	10	0	0.509	gi|357623755|gb|EHJ74780.1|hypothetical protein KGM_19459 [Danaus plexippus]	EHJ74780	0	80	1048.88	779	629	3	F:structural molecule activity; C:intermediate filament; C:neurofilament		-	PTHR40552 (PANTHER); PTHR40552:SF4 (PANTHER)	777	16.7725	490	9.86903	277	6.18606	9.85359	9.24685	9.55022	-0.606735	9.8333	7.99314	8.91322	-1.84016
135	Cher_SOT_k35_C504814	hypothetical protein KGM_20869	795	10	3.4e-111	0.564	gi|357616764|gb|EHJ70392.1|hypothetical protein KGM_20869 [Danaus plexippus]	EHJ70392	3.43705e-111	82	333.954	265	218				-	TRANSMEMBRANE (PHOBIUS); CYTOPLASMIC_DOMAIN (PHOBIUS); TRANSMEMBRANE (PHOBIUS); CYTOPLASMIC_DOMAIN (PHOBIUS); NON_CYTOPLASMIC_DOMAIN (PHOBIUS); TRANSMEMBRANE (PHOBIUS); NON_CYTOPLASMIC_DOMAIN (PHOBIUS); CYTOPLASMIC_DOMAIN (PHOBIUS); TRANSMEMBRANE (PHOBIUS); TMhelix (TMHMM); TMhelix (TMHMM); TMhelix (TMHMM); TMhelix (TMHMM)	383	24.2722	204	12.0626	353	23.1442	9.01814	8.32648	8.67231	-0.691661	8.83683	8.32485	8.58084	-0.511974
136	Cher_SOT_k31_C574260	patched domain-containing protein 3 isoform x2	3195	10	0	0.784	gi|357629491|gb|EHJ78223.1|hypothetical protein KGM_05965 [Danaus plexippus]	EHJ78223	0	92	1767.67	1065	989	2	P:signal transduction; C:integral component of membrane; F:hedgehog receptor activity	GO:0016021, GO:0008158, GO:0007165	-	G3DSA:1.20.1640.10 (GENE3D); IPR003392 (PFAM); PTHR10796 (PANTHER); PTHR10796 (PANTHER); PTHR10796:SF92 (PANTHER); PTHR10796:SF92 (PANTHER); TRANSMEMBRANE (PHOBIUS); NON_CYTOPLASMIC_DOMAIN (PHOBIUS); NON_CYTOPLASMIC_DOMAIN (PHOBIUS); TRANSMEMBRANE (PHOBIUS); NON_CYTOPLASMIC_DOMAIN (PHOBIUS); NON_CYTOPLASMIC_DOMAIN (PHOBIUS); CYTOPLASMIC_DOMAIN (PHOBIUS); NON_CYTOPLASMIC_DOMAIN (PHOBIUS); CYTOPLAS…	1062	16.7467	1452	21.3636	1724	28.1256	10.25	10.601	10.4255	0.351024	10.2777	10.5585	10.4181	0.280813
137	Cher_SOT_k31_C566513	e3 ubiquitin-protein ligase fancl	963	10	4.1e-90	0.476	gi|357628383|gb|EHJ77731.1|putative ubiquitin ligase protein FANCL [Danaus plexippus]	EHJ77731	4.11508e-90	66	284.263	285	190	6	F:ubiquitin-protein transferase activity; P:DNA repair; C:Fanconi anaemia nuclear complex; P:protein ubiquitination	GO:0043240, GO:0004842, GO:0006281, GO:0016567	-	IPR019162 (PFAM); IPR013083 (G3DSA:3.30.40.GENE3D); IPR026850 (PFAM); PTHR13206 (PANTHER); IPR026848 (PTHR13206:PANTHER)	76	3.97616	66	3.22179	234	12.6656	7.56331	7.4418	7.50256	-0.121517	6.67693	7.76492	7.22093	1.08799
138	Cher_SOT_k71_C114529	scavenger receptor cysteine-rich protein	849	9	1.4e-19	0.4378	gi|357601811|gb|EHJ63159.1|serine protease inhibitor 28 [Danaus plexippus]	EHJ63159	1.4148e-19	46	100.138	260	120	8	C:extracellular space; F:protein binding; P:hermaphrodite genitalia development; P:locomotion; P:embryo development ending in birth or egg hatching; P:proteolysis; F:peptidase activity; P:reproduction		-	IPR002919 (PFAM); G3DSA:2.10.25.10 (GENE3D); PTHR23259 (PANTHER); PTHR23259:SF34 (PANTHER); SIGNAL_PEPTIDE_H_REGION (PHOBIUS); SIGNAL_PEPTIDE (PHOBIUS); SIGNAL_PEPTIDE_C_REGION (PHOBIUS); NON_CYTOPLASMIC_DOMAIN (PHOBIUS); SIGNAL_PEPTIDE_N_REGION (PHOBIUS); SignalP-TM (SIGNALP_GRAM_POSITIVE); SignalP-noTM (SIGNALP_EUK); SignalP-noTM (SIGNALP_GRAM_NEGATIVE); IPR002919 (SUPERFAMILY); IPR002919 (SUPE…	1847	109.606	1265	70.0425	175	10.744	10.9814	10.4198	10.7006	-0.561576	11.0687	7.37791	9.22329	-3.69075
139	Cher_SOT_k31_scaffold27462	sulfotransferase 4a1	1041	10	3.6e-172	0.725	gi|357627905|gb|EHJ77427.1|hypothetical protein KGM_04480 [Danaus plexippus]	EHJ77427	3.56695e-172	85	494.967	321	276	2	P:metabolic process; F:sulfotransferase activity	GO:0008146, GO:0008152	-	IPR027417 (G3DSA:3.40.50.GENE3D); IPR000863 (PFAM); PTHR11783 (PANTHER); PTHR11783:SF15 (PANTHER); IPR027417 (SUPERFAMILY)	132	6.38851	66	2.98038	409	20.4789	7.9802	7.4418	7.711	-0.538399	7.38542	8.52814	7.95678	1.14272
140	Cher_SOT_k71_C111545	mitochondrial import inner membrane translocase subunit tim22	588	10	4.9e-81	0.787	gi|357628285|gb|EHJ77674.1|hypothetical protein KGM_14444 [Danaus plexippus]	EHJ77674	4.92321e-81	92	251.521	193	179	1	C:integral component of membrane	GO:0016021	-	IPR003397 (PFAM); PTHR14110 (PANTHER); PTHR14110:SF0 (PANTHER)	753	64.52	561	44.8502	433	38.3836	9.81459	9.40468	9.60964	-0.40991	9.78879	8.60719	9.19799	-1.1816
141	Cher_TR1359_c0_g1_i3	hypothetical protein KGM_01333	1212	2	1.5e-32	0.685	gi|357618681|gb|EHJ71570.1|hypothetical protein KGM_01333 [Danaus plexippus]	EHJ71570	1.50424e-32	69	137.117	159	110				-	SIGNAL_PEPTIDE_H_REGION (PHOBIUS); SIGNAL_PEPTIDE_C_REGION (PHOBIUS); NON_CYTOPLASMIC_DOMAIN (PHOBIUS); SIGNAL_PEPTIDE_N_REGION (PHOBIUS); SIGNAL_PEPTIDE (PHOBIUS); SignalP-noTM (SIGNALP_EUK)	247	10.2676	320	12.4116	3548	152.586	8.55488	8.77586	8.66537	0.220977	8.2295	11.5923	9.91092	3.36285
143	Cher_SOT_k55_C296549	krab box and zinc finger c2h2 type domain containing protein	1158	10	1.5e-141	0.554	gi|357631484|gb|EHJ78957.1|hypothetical protein KGM_06923 [Danaus plexippus]	EHJ78957	1.53693e-141	77	432.95	318	247	1	F:nucleic acid binding; F:metal ion binding	GO:0003676, GO:0046872	-	IPR015880 (SMART); PF13894 (PFAM); IPR013087 (G3DSA:3.30.160.GENE3D); IPR013087 (G3DSA:3.30.160.GENE3D); IPR013087 (G3DSA:3.30.160.GENE3D); IPR013087 (G3DSA:3.30.160.GENE3D); PTHR24409:SF23 (PANTHER); PTHR24409 (PANTHER); IPR007087 (PROSITE_PATTERNS); IPR007087 (PROSITE_PATTERNS); IPR007087 (PROSITE_PATTERNS); IPR007087 (PROSITE_PATTERNS); IPR007087 (PROSITE_PATTERNS); IPR007087 (PROSITE_PATTERNS…	215	9.3542	108	4.38424	123	5.53645	8.41847	7.78504	8.10176	-0.633428	8.03982	6.92089	7.48035	-1.11893
144	Cher_SOT_k35_scaffold11321	zinc finger protein 347	981	10	1.6e-102	0.519	gi|357631482|gb|EHJ78955.1|putative zinc finger protein 347 [Danaus plexippus]	EHJ78955	1.62402e-102	63	328.176	344	220	1	F:nucleic acid binding; F:metal ion binding	GO:0003676, GO:0046872	-	IPR015880 (SMART); IPR013087 (G3DSA:3.30.160.GENE3D); IPR013087 (G3DSA:3.30.160.GENE3D); PTHR24375 (PANTHER); PTHR24375:SF182 (PANTHER); PTHR24375:SF182 (PANTHER); PTHR24375 (PANTHER); IPR007087 (PROSITE_PATTERNS); IPR007087 (PROSITE_PATTERNS); IPR007087 (PROSITE_PATTERNS); IPR007087 (PROSITE_PATTERNS); IPR007087 (PROSITE_PATTERNS); IPR007087 (PROSITE_PATTERNS); IPR007087 (PROSITE_PATTERNS); IPR0…	27	1.38666	58	2.77932	35	1.85966	6.99051	7.36222	7.17637	0.371714	5.49275	5.46389	5.47832	-0.0288558
145	Cher_SOT_k35_scaffold9106	zinc finger protein 347	1068	10	7.2e-137	0.54	gi|357631482|gb|EHJ78955.1|putative zinc finger protein 347 [Danaus plexippus]	EHJ78955	7.17758e-137	72	418.313	355	258	1	F:nucleic acid binding; F:metal ion binding	GO:0003676, GO:0046872	-	IPR015880 (SMART); IPR013087 (G3DSA:3.30.160.GENE3D); IPR013087 (G3DSA:3.30.160.GENE3D); PF12874 (PFAM); IPR015880 (PFAM); IPR013087 (G3DSA:3.30.160.GENE3D); IPR007087 (PFAM); PTHR24375 (PANTHER); PTHR24375:SF182 (PANTHER); PTHR24375:SF182 (PANTHER); PTHR24375 (PANTHER); PTHR24375:SF182 (PANTHER); IPR007087 (PROSITE_PATTERNS); IPR007087 (PROSITE_PATTERNS); IPR007087 (PROSITE_PATTERNS); IPR007087 …	71	3.34937	57	2.5089	51	2.48905	7.51762	7.35183	7.43473	-0.165791	6.59263	5.86561	6.22912	-0.727028
147	Cher_TR7950_c1_g1_i1	hypothetical protein KGM_20809	5073	10	0	0.584	gi|357625179|gb|EHJ75706.1|hypothetical protein KGM_20809 [Danaus plexippus]	EHJ75706	0	78	1065.83	956	746	2	C:cytoskeleton; P:actin cytoskeleton organization	GO:0005856, GO:0030036	-	PTHR23039 (PANTHER); PTHR23039:SF4 (PANTHER)	1967	19.5351	1700	15.753	810	8.32253	11.0665	10.8107	10.9386	-0.255759	11.1589	9.48487	10.3219	-1.67399
148	Cher_SOT_k63_C219256	btb poz domain-containing protein	876	10	8e-10	0.509	gi|470253340|ref|XP_004359768.1|hypothetical protein DFA_01803 [Dictyostelium fasciculatum] >gi|328873550|gb|EGG21917.1| hypothetical protein DFA_01803 [Dictyostelium fasciculatum]	XP_004359768	7.99637e-10	57	69.707	129	74	1	F:protein binding	GO:0005515	-	IPR000210 (SMART); G3DSA:3.30.710.10 (GENE3D); IPR000210 (PFAM); PTHR24413 (PANTHER); IPR000210 (PROSITE_PROFILES); SignalP-TM (SIGNALP_GRAM_POSITIVE); IPR011333 (SUPERFAMILY)	171	9.83487	156	8.37143	342	20.3497	8.20463	8.08446	8.14454	-0.120166	7.72999	8.28131	8.00565	0.551321
151	Cher_SOT_k55_C307687	anaphase-promoting complex subunit 2	2331	9	0	0.7411	gi|357622211|gb|EHJ73775.1|hypothetical protein KGM_09809 [Danaus plexippus]	EHJ73775	0	93	1295.03	751	700	2	F:ubiquitin protein ligase binding; P:ubiquitin-dependent protein catabolic process	GO:0031625, GO:0006511	-	IPR016158 (SMART); IPR014786 (SMART); IPR011991 (G3DSA:1.10.10.GENE3D); IPR014786 (PFAM); G3DSA:1.20.1310.10 (GENE3D); G3DSA:4.10.1030.10 (GENE3D); IPR001373 (PFAM); PTHR11932 (PANTHER); PTHR11932 (PANTHER); PTHR11932:SF73 (PANTHER); PTHR11932:SF73 (PANTHER); IPR016158 (PROSITE_PROFILES); IPR011991 (SUPERFAMILY); IPR016158 (SUPERFAMILY)	1242	26.8445	1309	26.3983	1458	32.6025	10.4535	10.4646	10.459	0.0110236	10.5011	10.3194	10.4102	-0.181681
152	Cher_SOT_k31_scaffold27213	hypothetical protein KGM_10034	2706	1	2.9e-28	0.42	gi|357628346|gb|EHJ77714.1|hypothetical protein KGM_10034 [Danaus plexippus]	EHJ77714	2.86433e-28	42	134.035	552	237	1	F:metal ion binding	GO:0046872	-	IPR015880 (SMART); PF12874 (PFAM); IPR007087 (PROSITE_PATTERNS); IPR007087 (PROSITE_PATTERNS); IPR007087 (PROSITE_PATTERNS); IPR007087 (PROSITE_PATTERNS); IPR007087 (PROSITE_PROFILES); IPR007087 (PROSITE_PROFILES); SSF57667 (SUPERFAMILY); SSF57667 (SUPERFAMILY); SSF57667 (SUPERFAMILY)	363	6.75858	265	4.6036	579	11.1529	8.95902	8.58123	8.77012	-0.377795	8.76203	9.01245	8.88724	0.250419
154	Cher_SOT_k55_C275379	multiple coagulation factor deficiency protein 2 homolog	534	10	3.5e-72	0.61	gi|357624730|gb|EHJ75389.1|hypothetical protein KGM_00120 [Danaus plexippus]	EHJ75389	3.45448e-72	86	227.254	157	136	1	F:calcium ion binding	GO:0005509	-	IPR002048 (PFAM); IPR011992 (G3DSA:1.10.238.GENE3D); PTHR23104 (PANTHER); IPR018247 (PROSITE_PATTERNS); NON_CYTOPLASMIC_DOMAIN (PHOBIUS); SIGNAL_PEPTIDE_C_REGION (PHOBIUS); SIGNAL_PEPTIDE_N_REGION (PHOBIUS); SIGNAL_PEPTIDE_H_REGION (PHOBIUS); SIGNAL_PEPTIDE (PHOBIUS); IPR002048 (PROSITE_PROFILES); IPR002048 (PROSITE_PROFILES); SignalP-noTM (SIGNALP_EUK); IPR011992 (SUPERFAMILY)	142	13.3975	192	16.902	14	1.36654	8.04163	8.27006	8.15585	0.228436	7.48195	4.64121	6.06158	-2.84073
155	Cher_TR31803_c0_g1_i2	---NA---	396	0	-	-											-	PS51257 (PROSITE_PROFILES)	3	0.381683	11	1.3058	2	0.263251	6.39168	6.6562	6.52394	0.264513	3.87724	3.60253	3.73988	-0.274715
156	Cher_TR24349_c0_g1_i1	protein llp homolog	525	10	3.5e-48	0.664	gi|357625250|gb|EHJ75755.1|hypothetical protein KGM_01391 [Danaus plexippus]	EHJ75755	3.50673e-48	88	165.236	118	105				-	Coil (COILS); IPR018784 (PFAM); PTHR34253:SF1 (PANTHER); PTHR34253 (PANTHER)	3798	364.479	2282	204.332	8515	845.397	11.972	11.2083	11.5902	-0.763762	12.1035	12.8512	12.4774	0.747721
157	Cher_TR13478_c3_g3_i1	zinc finger protein 271-like	732	10	2.8e-71	0.603	gi|328704791|ref|XP_003242604.1|PREDICTED: zinc finger protein 271-like [Acyrthosiphon pisum]	XP_003242604	2.80076e-71	62	233.802	243	151	1	F:nucleic acid binding; F:metal ion binding	GO:0003676, GO:0046872	-	IPR015880 (SMART); PF12874 (PFAM); PF13894 (PFAM); IPR013087 (G3DSA:3.30.160.GENE3D); IPR013087 (G3DSA:3.30.160.GENE3D); IPR013087 (G3DSA:3.30.160.GENE3D); PTHR24409 (PANTHER); IPR007087 (PROSITE_PATTERNS); IPR007087 (PROSITE_PATTERNS); IPR007087 (PROSITE_PATTERNS); IPR007087 (PROSITE_PATTERNS); IPR007087 (PROSITE_PATTERNS); IPR007087 (PROSITE_PATTERNS); IPR007087 (PROSITE_PATTERNS); IPR007087 (P…	0	0	0	0	45	3.20432	6.08568	6.08568	6.08568	0	2.91841	5.72828	4.32335	2.80987
158	Cher_TR23863_c2_g2_i1	PREDICTED: uncharacterized protein K02A2.6-like	597	7	5.3e-08	0.5629	gi|391331089|ref|XP_003739983.1|PREDICTED: uncharacterized protein K02A2.6-like [Metaseiulus occidentalis]	XP_003739983	5.25711e-08	58	62.3882	98	57	11	F:nucleic acid binding; F:transferase activity, transferring glycosyl groups; P:flavonoid glucuronidation; F:transferase activity, transferring hexosyl groups; C:intracellular membrane-bounded organelle; P:metabolic process; F:glucuronosyltransferase activity; P:DNA integration; F:transferase activity; P:flavonoid biosynthetic process; C:cellular_component		-	PTHR33244 (PANTHER)	20	1.68784	15	1.18113	0	0	6.86765	6.75036	6.809	-0.117297	5.19594	2.91841	4.05718	-2.27752
159	Cher_TR9448_c0_g1_i1	---NA---	390	0	-	-											-	no IPS match	4	0.51674	15	1.80803	0	0	6.4388	6.75036	6.59458	0.311552	4.01917	2.91841	3.46879	-1.10075
160	Cher_SOT_k35_C510093	fk506-binding protein 4	870	10	2e-121	0.556	gi|357602337|gb|EHJ63360.1|hypothetical protein KGM_14190 [Danaus plexippus]	EHJ63360	1.96459e-121	74	362.073	288	215	1	F:protein binding	GO:0005515	-	IPR019734 (SMART); IPR011990 (PFAM); IPR011990 (G3DSA:1.25.40.GENE3D); PTHR10516:SF261 (PANTHER); IPR023566 (PANTHER); IPR019734 (PROSITE_PROFILES); IPR013026 (PROSITE_PROFILES); IPR019734 (PROSITE_PROFILES); IPR011990 (SUPERFAMILY)	274	15.8675	352	19.0196	521	31.2143	8.66015	8.87757	8.76886	0.217426	8.37215	8.8648	8.61847	0.492646
161	Cher_SOT_k59_C245746	zinc finger protein 617	534	4	1.8e-11	0.525	gi|357618455|gb|EHJ71426.1|hypothetical protein KGM_11021 [Danaus plexippus]	EHJ71426	1.79351e-11	63	71.2478	87	55	2	C:nucleus; F:zinc ion binding	GO:0005634, GO:0008270	-	IPR012934 (SMART); IPR012934 (PFAM); SSF57716 (SUPERFAMILY)	18	1.69827	26	2.28882	18	1.75698	6.82841	6.9553	6.89185	0.126891	5.09742	4.84391	4.97066	-0.253507
162	Cher_SOT_k63_C195224	zinc finger protein 271-like	429	10	1.1e-15	0.531	gi|357618455|gb|EHJ71426.1|hypothetical protein KGM_11021 [Danaus plexippus]	EHJ71426	1.06384e-15	60	81.6481	123	75	2	C:nucleus; F:zinc ion binding	GO:0005634, GO:0008270	-	IPR012934 (SMART); IPR012934 (PFAM); SSF57716 (SUPERFAMILY)	35	4.11043	34	3.72564	31	3.76651	7.11112	7.07571	7.09342	-0.0354072	5.76781	5.34191	5.55486	-0.4259
163	Cher_TR4926_c0_g1_i1	sodium potassium-transporting atpase subunit beta-2	972	10	2.3e-145	0.714	gi|357618864|gb|EHJ71671.1|putative Sodium/potassium-transporting ATPase subunit beta-2 [Danaus plexippus]	EHJ71671	2.31058e-145	79	425.631	323	258	3	P:potassium ion transport; P:sodium ion transport; C:sodium:potassium-exchanging ATPase complex	GO:0005890, GO:0006813, GO:0006814	-	G3DSA:2.60.40.1660 (GENE3D); G3DSA:1.20.5.170 (GENE3D); IPR000402 (PFAM); PTHR11523:SF31 (PANTHER); IPR000402 (PANTHER); CYTOPLASMIC_DOMAIN (PHOBIUS); TRANSMEMBRANE (PHOBIUS); NON_CYTOPLASMIC_DOMAIN (PHOBIUS); TMhelix (TMHMM)	289	14.9799	169	8.17334	287	15.3904	8.71529	8.1546	8.43495	-0.560689	8.4457	8.0414	8.24355	-0.404297
164	Cher_SOT_k39_C456587	golgi phosphoprotein 3	861	10	1.2e-177	0.839	gi|357622045|gb|EHJ73665.1|putative golgi phosphoprotein 3 [Danaus plexippus]	EHJ73665	1.18813e-177	96	504.212	286	277	3	F:phosphatidylinositol-4-phosphate binding; P:Golgi vesicle transport	GO:0070273, GO:0048193	-	G3DSA:1.10.3630.10 (GENE3D); IPR008628 (PFAM); IPR008628 (PANTHER)	539	31.54	772	42.1496	1457	88.2047	9.40955	9.7908	9.60017	0.381256	9.31609	10.3184	9.81724	1.00231
165	Cher_TR32145_c2_g1_i2	meckel syndrome type 1 protein	1497	9	2.1e-86	0.4378	gi|357631754|gb|EHJ79223.1|Meckel syndrome type 1 protein [Danaus plexippus]	EHJ79223	2.09856e-86	67	280.796	306	208	1	P:multicellular organism development; P:anatomical structure morphogenesis	GO:0007275, GO:0009653	-	IPR010796 (PFAM); PTHR12968 (PANTHER); PTHR12968:SF4 (PANTHER); IPR010796 (PROSITE_PROFILES)	173	5.82239	138	4.33348	43	1.49721	8.21514	7.98047	8.09781	-0.234676	7.74562	5.67931	6.71247	-2.06631
167	Cher_SOT_k67_C123931	hypothetical protein KGM_05399	312	2	4.3e-15	0.615	gi|357615254|gb|EHJ69558.1|hypothetical protein KGM_05399 [Danaus plexippus]	EHJ69558	4.29415e-15	62	77.411	81	51				-	IPR007588 (PFAM)	19	3.06814	8	1.20535	9	1.50357	6.84831	6.57307	6.71069	-0.275232	5.1476	4.32669	4.73715	-0.820907
168	Cher_TR2648_c2_g4_i1	---NA---	585	0	-	-											-	no IPS match	11	0.947357	4	0.321428	3	0.267301	6.66876	6.43114	6.54995	-0.23762	4.67741	3.75249	4.21495	-0.924928
169	Cher_SOT_k55_C286869	ubiquitin carboxyl-terminal hydrolase isozyme l3	690	10	2e-133	0.786	gi|917956148|ref|NP_001299793.1|ubiquitin carboxyl-terminal hydrolase isozyme L3 [Papilio xuthus] >gi|389609829|dbj|BAM18526.1| ubiquitin carboxy-terminal hydrolase [Papilio xuthus] >gi|930655183|gb|KPI97514.1| Ubiquitin carboxyl-terminal hydrolase isozyme L3 [Papilio xuthus]	NP_001299793	2.04595e-133	91	387.882	227	208	4	F:thiol-dependent ubiquitin-specific protease activity; P:protein deubiquitination; C:intracellular; P:ubiquitin-dependent protein catabolic process	GO:0005622, GO:0004843, GO:0006511, GO:0016579	EC:3.4	IPR001578 (PRINTS); IPR001578 (PFAM); IPR001578 (G3DSA:3.40.532.GENE3D); IPR001578 (PANTHER); IPR001578 (PROSITE_PATTERNS); SSF54001 (SUPERFAMILY)	607	44.3217	368	25.0714	227	17.1479	9.55118	8.92575	9.23847	-0.625424	9.4837	7.72409	8.6039	-1.75961
171	Cher_TR1656_c0_g1_i1	serine threonine-protein kinase plk4	2052	10	0	0.607	gi|357603652|gb|EHJ63864.1|polo-like kinase 4 [Danaus plexippus]	EHJ63864	0	77	822.772	648	505	3	F:ATP binding; F:protein kinase activity; P:protein phosphorylation	GO:0004672, GO:0005524, GO:0006468	-	G3DSA:1.10.510.10 (GENE3D); IPR000719 (PFAM); G3DSA:3.30.200.20 (GENE3D); PTHR24345:SF50 (PANTHER); PTHR24345 (PANTHER); IPR017441 (PROSITE_PATTERNS); IPR008266 (PROSITE_PATTERNS); IPR000719 (PROSITE_PROFILES); IPR011009 (SUPERFAMILY)	2522	61.9219	2718	62.266	2843	72.2162	11.4053	11.4475	11.4264	0.0421839	11.5153	11.2745	11.3949	-0.240834
172	Cher_TR3740_c0_g1_i1utrorf	ankyrin repeat domain-containing protein 27	2772	9	1.1e-172	0.5433	gi|357613999|gb|EHJ68846.1|putative VPS9-ankyrin repeat-containing protein [Danaus plexippus]	EHJ68846	1.14093e-172	81	519.62	380	311	4	F:protein binding; C:intracellular membrane-bounded organelle; C:cytoplasmic part; P:single-organism process	GO:0043231, GO:0044444, GO:0005515, GO:0044699	-	IPR002110 (PRINTS); IPR002110 (SMART); IPR020683 (G3DSA:1.25.40.GENE3D); IPR002110 (PFAM); IPR003123 (PFAM); IPR020683 (G3DSA:1.25.40.GENE3D); IPR020683 (PFAM); PTHR24170:SF1 (PANTHER); PTHR24170 (PANTHER); PTHR24170 (PANTHER); IPR002110 (PROSITE_PROFILES); IPR002110 (PROSITE_PROFILES); IPR003123 (PROSITE_PROFILES); IPR002110 (PROSITE_PROFILES); IPR002110 (PROSITE_PROFILES); IPR020683 (PROSITE_PR…	449	8.16074	546	9.25931	525	9.87191	9.19719	9.37278	9.28499	0.175586	9.05927	8.87548	8.96738	-0.183794
173	Cher_TR26890_c0_g1_i1	nucleolar protein 66	1746	9	1.5e-166	0.7111	gi|170044529|ref|XP_001849897.1|nucleolar protein 66 [Culex quinquefasciatus] >gi|284433498|sp|B0WMG3.1|NO66_CULQU RecName: Full=Bifunctional lysine-specific demethylase and histidyl-hydroxylase NO66; AltName: Full=Histone lysine demethylase NO66 >gi|167867637|gb|EDS31020.1| nucleolar protein 66 [Culex quinquefasciatus]	XP_001849897	1.51765e-166	71	501.901	438	314	7	C:nucleus; P:negative regulation of transcription, DNA-templated; F:iron ion binding; P:histone H3-K36 demethylation; P:histone H3-K4 demethylation; F:histone demethylase activity (H3-K4 specific); F:histone demethylase activity (H3-K36 specific)	GO:0005634, GO:0005506, GO:0032453, GO:0051864, GO:0034720, GO:0045892, GO:0070544	EC:1.14.11; EC:1.14.11.27	Coil (COILS); IPR003347 (PFAM); G3DSA:2.60.120.650 (GENE3D); PTHR13096 (PANTHER); IPR003347 (PROSITE_PROFILES); SSF51197 (SUPERFAMILY)	327	9.43583	282	7.59248	543	16.2103	8.84581	8.6444	8.74511	-0.201406	8.61678	8.9226	8.76969	0.305821
174	Cher_SOT_k67_C165807	---NA---	600	0	-	-											-	no IPS match	98	8.22908	58	4.54418	120	10.4247	7.74494	7.36222	7.55358	-0.382718	6.99813	6.88949	6.94381	-0.108637
175	Cher_TR18533_c0_g1_i1	eukaryotic peptide chain release factor gtp-binding subunit	2034	10	0	0.736	gi|357616747|gb|EHJ70375.1|eukaryotic peptide chain release factor GTP-binding subunit [Danaus plexippus]	EHJ70375	0	85	964.14	628	538	2	F:GTP binding; F:GTPase activity; P:metabolic process	GO:0003924, GO:0005525, GO:0008152	EC:3.6.1; EC:3.6.1.15	IPR000795 (PRINTS); G3DSA:2.40.30.10 (GENE3D); IPR004161 (PFAM); IPR015033 (PFAM); PF00009 (PFAM); G3DSA:2.40.30.10 (GENE3D); IPR027417 (G3DSA:3.40.50.GENE3D); IPR004160 (PFAM); PTHR23115:SF188 (PANTHER); PTHR23115 (PANTHER); NON_CYTOPLASMIC_DOMAIN (PHOBIUS); TRANSMEMBRANE (PHOBIUS); CYTOPLASMIC_DOMAIN (PHOBIUS); IPR015033 (PRODOM); IPR000795 (PROSITE_PROFILES); SSF109732 (SUPERFAMILY); IPR009000…	1682	41.6631	1982	45.807	2321	59.4784	10.8555	11.0171	10.9363	0.161516	10.9346	10.9838	10.9592	0.0491566
176	Cher_TR1310_c0_g1_i2	gpi mannosyltransferase 1	1281	10	6e-170	0.625	gi|357622833|gb|EHJ74211.1|hypothetical protein KGM_01818 [Danaus plexippus]	EHJ74211	5.98421e-170	78	497.664	414	327	5	P:GPI anchor biosynthetic process; F:transferase activity, transferring hexosyl groups; C:integral component of membrane	GO:0016021, GO:0016758, GO:0006506	-	IPR007704 (PFAM); IPR007704 (PANTHER); PTHR12886:SF0 (PANTHER); NON_CYTOPLASMIC_DOMAIN (PHOBIUS); TRANSMEMBRANE (PHOBIUS); NON_CYTOPLASMIC_DOMAIN (PHOBIUS); NON_CYTOPLASMIC_DOMAIN (PHOBIUS); NON_CYTOPLASMIC_DOMAIN (PHOBIUS); TRANSMEMBRANE (PHOBIUS); CYTOPLASMIC_DOMAIN (PHOBIUS); TRANSMEMBRANE (PHOBIUS); NON_CYTOPLASMIC_DOMAIN (PHOBIUS); TRANSMEMBRANE (PHOBIUS); TRANSMEMBRANE (PHOBIUS); TRANSMEMBR…	476	18.7212	463	16.9907	1454	59.163	9.26432	9.18187	9.2231	-0.0824591	9.14123	10.3155	9.72835	1.17423
176	Cher_TR1310_c0_g1_i3	gpi mannosyltransferase 1	1281	10	2.1e-169	0.624	gi|357622833|gb|EHJ74211.1|hypothetical protein KGM_01818 [Danaus plexippus]	EHJ74211	2.13741e-169	78	496.123	414	327	5	P:GPI anchor biosynthetic process; F:transferase activity, transferring hexosyl groups; C:integral component of membrane	GO:0016021, GO:0016758, GO:0006506	-	IPR007704 (PFAM); IPR007704 (PANTHER); PTHR12886:SF0 (PANTHER); CYTOPLASMIC_DOMAIN (PHOBIUS); NON_CYTOPLASMIC_DOMAIN (PHOBIUS); TRANSMEMBRANE (PHOBIUS); CYTOPLASMIC_DOMAIN (PHOBIUS); TRANSMEMBRANE (PHOBIUS); TRANSMEMBRANE (PHOBIUS); TRANSMEMBRANE (PHOBIUS); TRANSMEMBRANE (PHOBIUS); TRANSMEMBRANE (PHOBIUS); NON_CYTOPLASMIC_DOMAIN (PHOBIUS); NON_CYTOPLASMIC_DOMAIN (PHOBIUS); TRANSMEMBRANE (PHOBIUS)…	1096	43.106	1016	37.2841	19	0.773107	10.2907	10.1364	10.2136	-0.154276	10.3226	4.88981	7.60622	-5.43283
177	Cher_SOT_k51_scaffold15117	synaptosomal-associated protein 29	807	10	2.1e-89	0.616	gi|357631665|gb|EHJ79134.1|hypothetical protein KGM_15464 [Danaus plexippus]	EHJ79134	2.13834e-89	76	278.485	271	208	1	F:protein binding	GO:0005515	-	Coil (COILS); Coil (COILS); IPR000727 (SMART); PF12352 (PFAM); G3DSA:1.20.5.110 (GENE3D); G3DSA:1.20.5.110 (GENE3D); PTHR19305:SF9 (PANTHER); PTHR19305 (PANTHER); IPR000727 (PROSITE_PROFILES); IPR000727 (PROSITE_PROFILES); SSF58038 (SUPERFAMILY); SSF58038 (SUPERFAMILY)	1007	62.8684	941	54.8145	1235	79.768	10.1816	10.0388	10.1102	-0.142754	10.2019	10.083	10.1425	-0.118987
178	Cher_SOT_k39_scaffold27915utrorf	#NAME?	930	10	4.1e-82	0.58	gi|328707533|ref|XP_003243422.1|PREDICTED: uncharacterized protein LOC100569657 [Acyrthosiphon pisum]	XP_003243422	4.13531e-82	65	271.552	307	201	2	F:nucleic acid binding; P:DNA integration	GO:0003676, GO:0015074	-	IPR012337 (G3DSA:3.30.420.GENE3D); IPR001584 (PFAM); G3DSA:2.40.50.40 (GENE3D); PTHR24559:SF213 (PANTHER); PTHR24559 (PANTHER); IPR000953 (PROSITE_PROFILES); IPR001584 (PROSITE_PROFILES); IPR016197 (SUPERFAMILY); IPR012337 (SUPERFAMILY)	46	2.49202	81	4.09431	49	2.7463	7.25398	7.57669	7.41534	0.32271	6.07443	5.82132	5.94787	-0.253107
179	Cher_SOT_k31_C569104	peptidyl-alpha-hydroxyglycine alpha-amidating lyase 2	1113	10	0	0.684	gi|357620298|gb|EHJ72539.1|putative peptidyl-glycine alpha-amidating monooxygenase [Danaus plexippus]	EHJ72539	0	94	695.271	370	348	4	F:peptidylglycine monooxygenase activity; F:protein binding; F:copper ion binding; P:peptide metabolic process; C:membrane; P:oxidation-reduction process	GO:0016020, GO:0004504, GO:0005507, GO:0005515, GO:0006518, GO:0055114	EC:1.14.17.3; EC:1.14.17	IPR000720 (PRINTS); IPR001258 (PFAM); IPR012334 (G3DSA:2.160.20.GENE3D); IPR011042 (G3DSA:2.120.10.GENE3D); PTHR10680 (PANTHER); SIGNAL_PEPTIDE_C_REGION (PHOBIUS); SIGNAL_PEPTIDE (PHOBIUS); SIGNAL_PEPTIDE_H_REGION (PHOBIUS); NON_CYTOPLASMIC_DOMAIN (PHOBIUS); SIGNAL_PEPTIDE_N_REGION (PHOBIUS); IPR013017 (PROSITE_PROFILES); IPR013017 (PROSITE_PROFILES); IPR013017 (PROSITE_PROFILES); IPR013017 (PROS…	2187	98.9989	3043	128.524	381	17.8429	11.2105	11.6031	11.4068	0.392667	11.3109	8.43008	9.87047	-2.88078
180	Cher_SOT_k31_scaffold8487	protein misato	1338	10	0	0.631	gi|357619677|gb|EHJ72152.1|hypothetical protein KGM_21936 [Danaus plexippus]	EHJ72152	0	84	653.284	434	368	1	F:GTPase activity; P:metabolic process	GO:0003924, GO:0008152	EC:3.6.1; EC:3.6.1.15	IPR019605 (PFAM); IPR003008 (G3DSA:3.40.50.GENE3D); IPR029209 (PFAM); PTHR13391 (PANTHER); IPR003008 (SUPERFAMILY)	233	8.77357	181	6.35919	334	13.0114	8.4969	8.21612	8.35651	-0.280779	8.14957	8.2488	8.19919	0.0992392
181	Cher_TR26896_c1_g1_i1	histone-lysine n-methyltransferase suv39h2	1419	9	0	0.6178	gi|357628615|gb|EHJ77887.1|putative heterochromatin protein isoform 2 [Danaus plexippus]	EHJ77887	0	84	684.871	443	374	9	F:GTP binding; C:nucleus; F:zinc ion binding; F:protein binding; P:histone lysine methylation; F:GTPase activity; F:histone-lysine N-methyltransferase activity; C:chromosome; P:lysine catabolic process	GO:0005634, GO:0005694, GO:0003924, GO:0005515, GO:0005525, GO:0008270, GO:0018024, GO:0034968, GO:0006554	EC:3.6.1; EC:2.1.1.43; EC:2.1.1; EC:3.6.1.15	IPR003606 (SMART); IPR001214 (SMART); IPR000953 (SMART); IPR011381 (PIRSF); G3DSA:2.40.50.40 (GENE3D); G3DSA:2.170.270.10 (GENE3D); IPR007728 (PFAM); IPR023780 (PFAM); IPR001214 (PFAM); PTHR22884 (PANTHER); PTHR22884 (PANTHER); PTHR22884:SF284 (PANTHER); PTHR22884:SF284 (PANTHER); IPR023779 (PROSITE_PATTERNS); IPR001214 (PROSITE_PROFILES); IPR000953 (PROSITE_PROFILES); IPR007728 (PROSITE_PROFILES…	263	9.33792	280	9.27587	351	12.8932	8.61824	8.63712	8.62768	0.0188784	8.31573	8.31703	8.31638	0.00130722
182	Cher_SOT_k31_C569134	gpi transamidase component pig-t	1671	10	0	0.71	gi|357628818|gb|EHJ77993.1|hypothetical protein KGM_17370 [Danaus plexippus]	EHJ77993	0	86	850.507	553	481	6	P:attachment of GPI anchor to protein; C:GPI-anchor transamidase complex	GO:0042765, GO:0016255	-	IPR007245 (PFAM); IPR007245 (PANTHER); PTHR12959:SF11 (PANTHER); NON_CYTOPLASMIC_DOMAIN (PHOBIUS); TRANSMEMBRANE (PHOBIUS); CYTOPLASMIC_DOMAIN (PHOBIUS); SIGNAL_PEPTIDE (PHOBIUS); SIGNAL_PEPTIDE_H_REGION (PHOBIUS); SIGNAL_PEPTIDE_N_REGION (PHOBIUS); SIGNAL_PEPTIDE_C_REGION (PHOBIUS); SignalP-noTM (SIGNALP_EUK)	702	21.1659	612	17.2169	749	23.3636	9.72801	9.50808	9.61804	-0.219933	9.68939	9.37436	9.53187	-0.315028
183	Cher_SOT_k51_C315180	hypothetical protein KGM_18579	915	1	5.3e-14	0.7	gi|357622656|gb|EHJ74082.1|hypothetical protein KGM_18579 [Danaus plexippus]	EHJ74082	5.25036e-14	70	82.8037	145	102	3	F:ATP binding; F:protein kinase activity; P:protein phosphorylation		-	Coil (COILS); Coil (COILS)	246	13.5454	379	19.4714	227	12.9312	8.55082	8.95793	8.75438	0.407109	8.22393	7.72409	7.97401	-0.499842
184	Cher_TR21456_c0_g1_i1	hypothetical protein KGM_19507	1725	8	7e-72	0.5875	gi|357622910|gb|EHJ74268.1|hypothetical protein KGM_19507 [Danaus plexippus]	EHJ74268	6.99165e-72	86	257.299	144	125	1	F:nucleic acid binding		-	no IPS match	82	2.39498	185	5.04152	217	6.55701	7.61578	8.236	7.92589	0.620219	6.77192	7.66367	7.2178	0.89175
185	Cher_SOT_k71_scaffold4359	mitochondrial ribosomal l53	531	10	1.4e-48	0.705	gi|357618036|gb|EHJ71132.1|mitochondrial ribosomal protein L53 [Danaus plexippus]	EHJ71132	1.40958e-48	91	166.392	96	88	1	C:ribosome	GO:0005840	-	Coil (COILS); Coil (COILS); IPR019716 (PFAM); PTHR33618 (PANTHER); PTHR33618:SF1 (PANTHER); NON_CYTOPLASMIC_DOMAIN (PHOBIUS); TRANSMEMBRANE (PHOBIUS); CYTOPLASMIC_DOMAIN (PHOBIUS); TMhelix (TMHMM)	485	46.0176	394	34.8803	542	53.2035	9.28601	9.00065	9.14333	-0.285361	9.16755	8.92002	9.04378	-0.247526
186	Cher_SOT_k59_C269233	misexpression suppressor of ras	1152	10	2.1e-125	0.586	gi|357606465|gb|EHJ65076.1|putative Misexpression suppressor of ras [Danaus plexippus]	EHJ65076	2.14002e-125	79	376.326	298	238				-	Coil (COILS); IPR024131 (PFAM); IPR024131 (PANTHER); PTHR13225:SF3 (PANTHER)	241	10.54	227	9.26302	145	6.56071	8.53034	8.42831	8.47933	-0.102024	8.19578	7.13223	7.66401	-1.06355
187	Cher_SOT_k31_C556940	heat shock protein 1	573	10	7.7e-95	0.869	gi|387966745|gb|AFK14100.1|small heat shock protein 22.0 [Spodoptera litura]	AFK14100	7.72099e-95	94	286.574	193	182	2	F:structural constituent of eye lens; P:sensory organ development	GO:0005212, GO:0007423	-	IPR001436 (PRINTS); IPR002068 (PFAM); IPR008978 (G3DSA:2.60.40.GENE3D); IPR003090 (PFAM); IPR001436 (PIRSF); IPR031107 (PANTHER); PTHR11527:SF139 (PANTHER); IPR002068 (PROSITE_PROFILES); IPR008978 (SUPERFAMILY)	5130	451.065	4025	330.21	73240	6662.37	12.3932	11.9915	12.1924	-0.401757	12.5359	15.9532	14.2446	3.41723
189	Cher_TR17636_c5_g1_i1	protein kintoun	2598	10	0	0.553	gi|357610426|gb|EHJ66973.1|hypothetical protein KGM_12289 [Danaus plexippus]	EHJ66973	0	74	911.368	869	646				-	IPR012981 (PFAM); IPR012981 (PANTHER); PTHR22997:SF3 (PANTHER); IPR012981 (PANTHER)	586	11.3641	970	17.5514	1331	26.7039	9.50893	10.0773	9.79314	0.568415	9.43399	10.1895	9.81175	0.755531
190	Cher_SOT_k31_scaffold20521	thap domain-containing protein partial	2046	10	2e-109	0.517	gi|322782744|gb|EFZ10565.1|hypothetical protein SINV_07136, partial [Solenopsis invicta]	EFZ10565	2.01472e-109	53	365.155	684	365	3	F:nucleic acid binding; C:BBSome; F:protein dimerization activity		-	IPR021896 (PFAM); PTHR10725 (PANTHER)	157	3.86608	136	3.12473	146	3.71948	8.12852	7.96836	8.04844	-0.160159	7.61557	7.14114	7.37835	-0.474432
191	Cher_TR21260_c0_g1_i2	evolutionarily conserved signaling intermediate in toll mitochondrial isoform x1	963	10	2.8e-179	0.727	gi|357620143|gb|EHJ72448.1|hypothetical protein KGM_00187 [Danaus plexippus]	EHJ72448	2.79784e-179	88	511.146	316	279				-	IPR029342 (PFAM); IPR010418 (PFAM); IPR010418 (PANTHER)	319	16.6894	262	12.7895	244	13.2068	8.81934	8.56976	8.69455	-0.249577	8.58241	7.82131	8.20186	-0.761095
192	Cher_TR7353_c0_g1_i2	enhancer of split mgamma protein	741	10	8.2e-103	0.734	gi|357615019|gb|EHJ69428.1|enhancer of split mbeta-2 [Danaus plexippus]	EHJ69428	8.21133e-103	86	316.235	236	204	4	C:nucleus; F:DNA binding; P:regulation of transcription, DNA-templated; F:protein dimerization activity	GO:0005634, GO:0003677, GO:0046983, GO:0006355	-	IPR003650 (SMART); IPR011598 (SMART); IPR011598 (PFAM); IPR003650 (PFAM); IPR011598 (G3DSA:4.10.280.GENE3D); PTHR10985 (PANTHER); PTHR10985:SF12 (PANTHER); IPR003650 (PROSITE_PROFILES); IPR011598 (PROSITE_PROFILES); SSF158457 (SUPERFAMILY); IPR011598 (SUPERFAMILY)	10	0.679921	28	1.77631	32	2.25096	6.64196	6.98712	6.81454	0.345157	4.60388	5.37345	4.98867	0.769568
193	Cher_SOT_k43_C402797	btb poz domain-containing adapter for cul3-mediated degradation protein 3	879	10	0	0.907	gi|357612298|gb|EHJ67905.1|hypothetical protein KGM_05344 [Danaus plexippus]	EHJ67905	0	100	598.971	292	292	2	F:protein binding; P:protein homooligomerization	GO:0005515, GO:0051260	-	IPR000210 (SMART); IPR003131 (PFAM); G3DSA:3.30.710.10 (GENE3D); PTHR11145 (PANTHER); PTHR11145:SF14 (PANTHER); IPR000210 (PROSITE_PROFILES); IPR011333 (SUPERFAMILY)	178	10.2025	260	13.9048	154	9.13202	8.24107	8.56207	8.40157	0.321003	7.78397	7.21045	7.49721	-0.573515
194	Cher_SOT_k31_C557598	ino80 complex subunit b	954	10	7.2e-118	0.786	gi|357612297|gb|EHJ67904.1|hypothetical protein KGM_05345 [Danaus plexippus]	EHJ67904	7.17697e-118	87	355.14	319	278	5	P:chromatin remodeling; P:regulation of transcription, DNA-templated; C:Ino80 complex	GO:0031011, GO:0006338, GO:0006355	-	IPR006880 (PFAM); IPR007529 (PFAM); IPR029523 (PANTHER)	449	23.7124	352	17.345	485	26.4989	9.19719	8.87757	9.03738	-0.319619	9.05927	8.76491	8.91209	-0.294365
195	Cher_SOT_k35_scaffold28010	ras-related protein rab-21	630	9	1.8e-118	0.84	gi|357612151|gb|EHJ67842.1|Ras-related small GTPase [Danaus plexippus]	EHJ67842	1.8009e-118	92	348.206	208	193	5	F:GTP binding; P:nucleocytoplasmic transport; P:small GTPase mediated signal transduction; F:GTPase activity; C:membrane; P:intracellular protein transport; C:intracellular	GO:0005622, GO:0016020, GO:0003924, GO:0005525, GO:0006886, GO:0006913, GO:0007264	EC:3.6.1; EC:3.6.1.15	PR00449 (PRINTS); IPR020849 (SMART); IPR002041 (SMART); IPR003579 (SMART); IPR003578 (SMART); IPR001806 (PFAM); IPR005225 (TIGRFAM); IPR027417 (G3DSA:3.40.50.GENE3D); PTHR24073 (PANTHER); PTHR24073:SF509 (PANTHER); PS51419 (PROSITE_PROFILES); IPR027417 (SUPERFAMILY)	89	7.11748	187	13.9534	343	28.3785	7.67407	8.24582	7.95995	0.571752	6.87531	8.28533	7.58032	1.41002
196	Cher_TR1646_c0_g1_i1	methyltransferase-like protein 16	1080	10	3.7e-112	0.545	gi|357619207|gb|EHJ71877.1|putative methyltransferase 10 domain containing [Danaus plexippus]	EHJ71877	3.686e-112	68	348.206	360	247	1	F:methyltransferase activity	GO:0008168	-	Coil (COILS); IPR017182 (PIRSF); IPR029063 (G3DSA:3.40.50.GENE3D); IPR010286 (PFAM); IPR010286 (PANTHER); PTHR13393:SF0 (PANTHER); IPR029063 (SUPERFAMILY)	148	6.90422	126	5.48436	81	3.90928	8.0771	7.906	7.99155	-0.171102	7.53689	6.40246	6.96968	-1.13443
196	Cher_TR1646_c0_g1_i2	methyltransferase-like protein 16	1080	10	3.6e-113	0.55	gi|357619207|gb|EHJ71877.1|putative methyltransferase 10 domain containing [Danaus plexippus]	EHJ71877	3.6209e-113	68	350.517	360	247	2	F:methyltransferase activity; F:RNA binding	GO:0008168, GO:0044822	-	IPR017182 (PIRSF); IPR010286 (PFAM); IPR029063 (G3DSA:3.40.50.GENE3D); IPR010286 (PANTHER); PTHR13393:SF0 (PANTHER); IPR029063 (SUPERFAMILY)	66	3.07891	54	2.35044	75	3.6197	7.46994	7.32	7.39497	-0.149938	6.50304	6.31019	6.40661	-0.192843
197	Cher_TR15005_c14_g1_i1	protein fam51a1	906	1	1.2e-27	0.56	gi|357627816|gb|EHJ77371.1|putative Protein FAM51A1 [Danaus plexippus]	EHJ77371	1.24224e-27	56	117.087	220	125				-	Coil (COILS); PF15348 (PFAM); PTHR16238 (PANTHER); PTHR16238:SF7 (PANTHER)	461	25.6359	538	27.9147	631	36.3025	9.22743	9.35546	9.29144	0.128038	9.09627	9.13309	9.11468	0.0368176
198	Cher_TR16312_c4_g1_i1	ankyrin repeat protein	357	10	1.9e-21	0.569	gi|357629435|gb|EHJ78201.1|hypothetical protein KGM_08401 [Danaus plexippus]	EHJ78201	1.94064e-21	65	100.138	120	78	2	F:protein binding; P:single-organism transport	GO:0005515, GO:0044765	-	IPR002110 (SMART); IPR020683 (PFAM); IPR020683 (G3DSA:1.25.40.GENE3D); PTHR24198 (PANTHER); IPR020683 (PROSITE_PROFILES); IPR002110 (PROSITE_PROFILES); IPR002110 (PROSITE_PROFILES); IPR020683 (SUPERFAMILY)	1	0.141126	0	0	3	0.438014	6.26257	6.08568	6.17413	-0.176892	3.47871	3.75249	3.6156	0.273776
199	Cher_OR11	olfactory receptor	1188	10	1.4e-101	0.614	gi|238623697|dbj|BAH66322.1|olfactory receptor [Bombyx mori]	BAH66322	1.37685e-101	61	319.701	403	247	3	F:odorant binding; P:G-protein coupled receptor signaling pathway, coupled to cyclic nucleotide second messenger; C:membrane; P:sensory perception of smell; F:olfactory receptor activity	GO:0016020, GO:0004984, GO:0005549, GO:0007608, GO:0007187	-	IPR004117 (PFAM); IPR004117 (PANTHER); TRANSMEMBRANE (PHOBIUS); TRANSMEMBRANE (PHOBIUS); TRANSMEMBRANE (PHOBIUS); TRANSMEMBRANE (PHOBIUS); CYTOPLASMIC_DOMAIN (PHOBIUS); TRANSMEMBRANE (PHOBIUS); CYTOPLASMIC_DOMAIN (PHOBIUS); CYTOPLASMIC_DOMAIN (PHOBIUS); NON_CYTOPLASMIC_DOMAIN (PHOBIUS); TRANSMEMBRANE (PHOBIUS); NON_CYTOPLASMIC_DOMAIN (PHOBIUS); NON_CYTOPLASMIC_DOMAIN (PHOBIUS); CYTOPLASMIC_DOMAIN…	146	6.19175	171	6.76642	0	0	8.06539	8.16506	8.11522	0.099675	7.51881	2.91841	5.21861	-4.6004
200	Cher_SOT_k67_C172969	28s ribosomal protein mitochondrial	1209	10	0	0.771	gi|357628669|gb|EHJ77924.1|mitochondrial ribosomal protein S9 [Danaus plexippus]	EHJ77924	0	91	590.112	335	308	4	F:structural constituent of ribosome; P:ribosome biogenesis; C:ribosome; P:translation	GO:0005840, GO:0003735, GO:0006412, GO:0042254	-	IPR014721 (G3DSA:3.30.230.GENE3D); IPR000754 (PFAM); IPR000754 (PANTHER); PTHR21569:SF1 (PANTHER); IPR020568 (SUPERFAMILY)	1017	42.381	891	34.6442	1074	46.3034	10.1942	9.9698	10.082	-0.224438	10.216	9.88443	10.0502	-0.33159
201	Cher_TR17585_c1_g1_i5	serine threonine-protein kinase rio3	1770	3	0	0.5833	gi|357605592|gb|EHJ64688.1|hypothetical protein KGM_04220 [Danaus plexippus]	EHJ64688	0	81	726.472	599	488	2	F:G-protein coupled receptor activity; P:G-protein coupled receptor signaling pathway; C:integral component of membrane; P:cell surface receptor signaling pathway	GO:0016021, GO:0004930, GO:0007166, GO:0007186	-	IPR000832 (PFAM); PTHR12011:SF270 (PANTHER); PTHR12011:SF270 (PANTHER); PTHR12011 (PANTHER); PTHR12011 (PANTHER); TRANSMEMBRANE (PHOBIUS); TRANSMEMBRANE (PHOBIUS); NON_CYTOPLASMIC_DOMAIN (PHOBIUS); CYTOPLASMIC_DOMAIN (PHOBIUS); CYTOPLASMIC_DOMAIN (PHOBIUS); TRANSMEMBRANE (PHOBIUS); TRANSMEMBRANE (PHOBIUS); NON_CYTOPLASMIC_DOMAIN (PHOBIUS); NON_CYTOPLASMIC_DOMAIN (PHOBIUS); NON_CYTOPLASMIC_DOMAIN …	285	8.11238	359	9.53455	48	1.41352	8.7008	8.89886	8.79983	0.198057	8.42645	5.79864	7.11254	-2.62781
202	Cher_TR31487_c0_g2_i1	cadherin-23 isoform x2	1608	10	0	0.723	gi|357610307|gb|EHJ66921.1|cadherin [Danaus plexippus]	EHJ66921	0	89	810.831	515	460	3	F:calcium ion binding; C:integral component of membrane; P:homophilic cell adhesion via plasma membrane adhesion molecules; C:plasma membrane	GO:0005886, GO:0016021, GO:0005509, GO:0007156	-	IPR002126 (PRINTS); IPR002126 (SMART); IPR002126 (G3DSA:2.60.40.GENE3D); IPR002126 (PFAM); PTHR24027:SF302 (PANTHER); PTHR24027 (PANTHER); IPR002126 (PROSITE_PROFILES); IPR002126 (PROSITE_PROFILES); IPR002126 (PROSITE_PROFILES); IPR002126 (PROSITE_PROFILES); IPR015919 (SUPERFAMILY); IPR015919 (SUPERFAMILY); IPR015919 (SUPERFAMILY); IPR015919 (SUPERFAMILY); IPR015919 (SUPERFAMILY)	225	7.04974	221	6.46079	2239	72.5777	8.46261	8.40249	8.43255	-0.0601164	8.10182	10.9323	9.51706	2.83049
203	Cher_TR23645_c1_g1_i1	cadherin-related tumor suppressor	657	9	2.6e-120	0.83	gi|357614377|gb|EHJ69044.1|cadherin-like protein [Danaus plexippus]	EHJ69044	2.62855e-120	96	389.808	208	200	3	F:calcium ion binding; C:integral component of membrane; P:homophilic cell adhesion via plasma membrane adhesion molecules; C:plasma membrane	GO:0005886, GO:0016021, GO:0005509, GO:0007156	-	IPR002126 (PRINTS); IPR002126 (SMART); IPR002126 (PFAM); IPR002126 (G3DSA:2.60.40.GENE3D); IPR002126 (G3DSA:2.60.40.GENE3D); PTHR24026 (PANTHER); PTHR24026:SF43 (PANTHER); IPR020894 (PROSITE_PATTERNS); IPR002126 (PROSITE_PROFILES); IPR002126 (PROSITE_PROFILES); IPR015919 (SUPERFAMILY); IPR015919 (SUPERFAMILY)	0	0	0	0	22	1.74539	6.08568	6.08568	6.08568	0	2.91841	5.01834	3.96837	2.09992
204	Cher_TR5937_c0_g1_i1	oxidase peroxidase	711	10	1e-132	0.743	gi|357612187|gb|EHJ67854.1|putative oxidase/peroxidase [Danaus plexippus]	EHJ67854	1.00321e-132	91	414.846	237	218	2	F:peroxidase activity; P:response to oxidative stress; P:obsolete peroxidase reaction; P:oxidation-reduction process; F:heme binding	GO:0004601, GO:0020037, GO:0006979, GO:0055114, GO:0006804	EC:1.11.1.7	IPR019791 (G3DSA:1.10.640.GENE3D); IPR019791 (PFAM); PTHR11475:SF39 (PANTHER); PTHR11475 (PANTHER); IPR019791 (PROSITE_PROFILES); IPR010255 (SUPERFAMILY)	8	0.566888	22	1.45456	21	1.53952	6.58384	6.88742	6.73563	0.303582	4.44144	4.97691	4.70917	0.535472
206	Cher_SOT_k67_scaffold15583	serine threonine-protein phosphatase pp1-beta catalytic subunit	975	10	0	0.968	gi|357616461|gb|EHJ70202.1|putative protein phosphatase 1, catalytic subunit, beta isoform 1 [Danaus plexippus]	EHJ70202	0	100	672.159	324	324	20	F:protein kinase binding; C:myosin complex; P:protein dephosphorylation; P:regulation of glycogen catabolic process; C:nucleolus; C:glycogen granule; P:cell cycle; P:convergent extension involved in axis elongation; P:cell division; C:protein phosphatase type 1 complex; P:circadian regulation of gene expression; C:extracellular exosome; C:focal adhesion; F:metal ion binding; F:protein heterodimer…	GO:0000164, GO:0005730, GO:0005925, GO:0042587, GO:0070062, GO:0070688, GO:0072357, GO:0017018, GO:0019901, GO:0046872, GO:0046982, GO:0050115, GO:0001889, GO:0005979, GO:0005981, GO:0006470, GO:0007049, GO:0030155, GO:0032922, GO:0043153, GO:0051301, GO:0060028, GO:0017023, GO:0016459	EC:3.1.3.16; EC:3.1; EC:3.1.3.41; EC:3.1.3.53	IPR006186 (PRINTS); IPR006186 (SMART); IPR029052 (G3DSA:3.60.21.GENE3D); IPR031675 (PFAM); IPR004843 (PFAM); PTHR11668:SF255 (PANTHER); PTHR11668 (PANTHER); IPR006186 (PROSITE_PATTERNS); IPR029052 (SUPERFAMILY)	2576	133.112	2935	141.509	3509	187.592	11.4344	11.5533	11.4939	0.118836	11.5457	11.5765	11.5611	0.0307357
207	Cher_TR20635_c9_g1_i5	myofilin variant a	819	10	3e-154	0.757	gi|910338536|ref|XP_013172873.1|PREDICTED: uncharacterized protein LOC106121675 isoform X2 [Papilio xuthus] >gi|183979300|dbj|BAG30761.1| similar to CG6803-PB [Papilio xuthus]	XP_013172873	3.00255e-154	93	444.121	276	259				-	IPR031828 (PFAM)	833	51.2434	807	46.32	10748	684.036	9.94064	9.84582	9.89323	-0.0948179	9.93211	13.1866	11.5594	3.2545
210	Cher_TR22339_c0_g1_i1	rna-binding protein 48	927	10	1.1e-61	0.688	gi|357616940|gb|EHJ70497.1|putative zinc finger protein [Danaus plexippus]	EHJ70497	1.12376e-61	65	213.772	246	162	2	F:nucleotide binding; P:lipid metabolic process	GO:0000166, GO:0006629	-	IPR012677 (G3DSA:3.30.70.GENE3D); PTHR20957 (PANTHER); IPR012677 (SUPERFAMILY)	224	12.1743	175	8.87437	238	13.3823	8.45826	8.18573	8.32199	-0.272533	8.09574	7.78774	7.94174	-0.307992
211	Cher_TR21085_c1_g1_i1	hypothetical protein KGM_22044	2184	1	2.1e-68	0.66	gi|357613333|gb|EHJ68444.1|hypothetical protein KGM_22044 [Danaus plexippus]	EHJ68444	2.05754e-68	66	258.07	365	242	2	P:intraciliary transport; C:cilium		-	no IPS match	88	2.03005	82	1.76498	139	3.3174	7.66592	7.58513	7.62552	-0.0807956	6.86099	7.07761	6.9693	0.216623
212	Cher_SOT_k35_scaffold19566	transforming acidic coiled-coil-containing protein 1	3795	9	2e-171	0.5989	gi|357613333|gb|EHJ68444.1|hypothetical protein KGM_22044 [Danaus plexippus]	EHJ68444	1.95999e-171	61	574.704	792	489	5	F:chitin binding; P:intraciliary transport; P:chitin metabolic process; C:cilium; C:extracellular region		-	Coil (COILS); Coil (COILS); Coil (COILS); Coil (COILS); IPR007707 (PFAM); PTHR13924 (PANTHER)	469	6.22641	689	8.53467	1218	16.729	9.24723	9.65116	9.44919	0.403936	9.12042	10.0632	9.59183	0.942816
214	Cher_TR23846_c5_g1_i1	atp-binding cassette sub-family b member 1	885	9	8.5e-145	0.8144	gi|319894762|gb|ADV76536.1|ATP-binding cassette sub-family B member 1 [Trichoplusia ni]	ADV76536	8.54568e-145	90	451.825	294	265	11	P:positive regulation of phospholipid transport; F:ATPase activity, coupled to transmembrane movement of substances; P:cellular lipid metabolic process; F:phosphatidylcholine transporter activity; C:cell surface; P:small molecule metabolic process; C:integral component of plasma membrane; F:ATP binding; P:drug transmembrane transport; C:extracellular exosome; F:protein binding; P:G2/M transition …	GO:0005737, GO:0005887, GO:0009986, GO:0070062, GO:0005515, GO:0005524, GO:0008525, GO:0042626, GO:0000086, GO:0006855, GO:0032376, GO:0044255, GO:0044281, GO:0072089, GO:2001140	EC:3.6.1; EC:3.6.1.3; EC:3.6.1.15	IPR003593 (SMART); IPR027417 (G3DSA:3.40.50.GENE3D); IPR003439 (PFAM); PTHR24221 (PANTHER); PTHR24221:SF138 (PANTHER); IPR017871 (PROSITE_PATTERNS); IPR003439 (PROSITE_PROFILES); IPR027417 (SUPERFAMILY)	18	1.02472	56	2.97457	10	0.588968	6.82841	7.34133	7.08487	0.512924	5.09742	4.39695	4.74718	-0.700465
215	Cher_SOT_k31_C545947	---NA---	786	0	-	-											-	Coil (COILS)	11	0.705094	2	0.119615	9	0.596836	6.66876	6.33025	6.4995	-0.33851	4.67741	4.32669	4.50205	-0.350722
217	Cher_SOT_k39_scaffold9	sulfhydryl oxidase 2	1827	10	0	0.568	gi|357622594|gb|EHJ74020.1|hypothetical protein KGM_18616 [Danaus plexippus]	EHJ74020	0	77	731.095	567	441	2	P:cell redox homeostasis; P:oxidation-reduction process; F:thiol oxidase activity	GO:0016972, GO:0045454, GO:0055114	EC:1.8.3.2	IPR017905 (G3DSA:1.20.120.GENE3D); IPR017905 (PFAM); IPR012336 (G3DSA:3.40.30.GENE3D); IPR013766 (PFAM); PTHR22897:SF8 (PANTHER); PTHR22897 (PANTHER); IPR017937 (PROSITE_PATTERNS); SIGNAL_PEPTIDE_C_REGION (PHOBIUS); NON_CYTOPLASMIC_DOMAIN (PHOBIUS); SIGNAL_PEPTIDE (PHOBIUS); SIGNAL_PEPTIDE_N_REGION (PHOBIUS); SIGNAL_PEPTIDE_H_REGION (PHOBIUS); IPR017905 (PROSITE_PROFILES); IPR012336 (PROSITE_PROF…	1278	35.2427	1562	40.1903	1160	33.0944	10.491	10.6978	10.5944	0.206824	10.5419	9.99386	10.2679	-0.547997
218	Cher_SOT_k47_C366581	zinc finger protein 271-like	1494	10	3.1e-120	0.618	gi|328715046|ref|XP_001949223.2|PREDICTED: zinc finger protein 271-like [Acyrthosiphon pisum]	XP_001949223	3.09125e-120	64	370.933	371	239	1	F:nucleic acid binding; F:metal ion binding	GO:0003676, GO:0046872	-	IPR015880 (SMART); IPR013087 (G3DSA:3.30.160.GENE3D); IPR013087 (G3DSA:3.30.160.GENE3D); PF12874 (PFAM); IPR013087 (G3DSA:3.30.160.GENE3D); IPR013087 (G3DSA:3.30.160.GENE3D); IPR007087 (PFAM); PTHR24409 (PANTHER); IPR007087 (PROSITE_PATTERNS); IPR007087 (PROSITE_PATTERNS); IPR007087 (PROSITE_PATTERNS); IPR007087 (PROSITE_PATTERNS); IPR007087 (PROSITE_PATTERNS); IPR007087 (PROSITE_PATTERNS); IPR00…	489	16.4905	550	17.3058	396	13.8159	9.29554	9.38136	9.33845	0.0858176	9.17909	8.48344	8.83126	-0.695649
220	Cher_SOT_k59_scaffold5411	solute carrier family 25 member 38-like isoform x2	957	10	0	0.735	gi|357625104|gb|EHJ75653.1|putative solute carrier family 25, member 38 [Danaus plexippus]	EHJ75653	0	89	547.354	314	281	6	P:transmembrane transport; C:integral component of membrane; P:heme biosynthetic process; C:mitochondrial inner membrane; F:transporter activity	GO:0005743, GO:0016021, GO:0005215, GO:0006783, GO:0055085	-	IPR002067 (PRINTS); IPR023395 (G3DSA:1.50.40.GENE3D); IPR018108 (PFAM); PTHR24089 (PANTHER); PTHR24089:SF107 (PANTHER); IPR018108 (PROSITE_PROFILES); IPR018108 (PROSITE_PROFILES); IPR018108 (PROSITE_PROFILES); IPR023395 (SUPERFAMILY)	458	24.1118	563	27.6551	905	49.2915	9.21993	9.40888	9.31441	0.188957	9.08711	9.64169	9.3644	0.554581
221	Cher_TR12785_c2_g1_i1	gag-pol protein	621	10	3.4e-18	0.498	gi|145220605|gb|ABP48078.1|putative gag-pol protein [Drosophila ananassae]	ABP48078	3.39352e-18	52	94.3597	180	95	2	F:nucleic acid binding; F:zinc ion binding; F:aspartic-type endopeptidase activity; P:proteolysis	GO:0003676, GO:0004190, GO:0008270, GO:0006508	EC:3.4.23	PF13650 (PFAM); IPR001878 (G3DSA:4.10.60.GENE3D); PTHR22955:SF3 (PANTHER); PTHR22955 (PANTHER); IPR001995 (PROSITE_PROFILES)	5	0.405653	6	0.454191	28	2.35018	6.48024	6.50827	6.49426	0.0280338	4.14215	5.24258	4.69236	1.10043
223	Cher_SOT_k55_scaffold24128	protein split ends	7827	10	0	0.549	gi|357627052|gb|EHJ76889.1|putative protein gar2 [Danaus plexippus]	EHJ76889	0	67	1526.92	2408	1628	2	F:nucleotide binding; F:nucleic acid binding		-	Coil (COILS); Coil (COILS); Coil (COILS); Coil (COILS); Coil (COILS)	3554	22.877	6815	40.9307	3866	25.7455	11.8795	12.7316	12.3056	0.852085	12.008	11.7156	11.8618	-0.292447
224	Cher_SOT_k55_scaffold21908utrorf	2-aminoethanethiol dioxygenase	882	10	1.4e-118	0.569	gi|357614148|gb|EHJ68937.1|putative 2-aminoethanethiol dioxygenase [Danaus plexippus]	EHJ68937	1.38867e-118	86	352.058	207	180	1	F:oxidoreductase activity, acting on single donors with incorporation of molecular oxygen, incorporation of two atoms of oxygen; P:oxidation-reduction process	GO:0016702, GO:0055114	EC:1.13.11	IPR014710 (G3DSA:2.60.120.GENE3D); IPR012864 (PFAM); PTHR22966:SF0 (PANTHER); PTHR22966 (PANTHER); IPR011051 (SUPERFAMILY)	136	7.76868	194	10.3398	255	15.0698	8.00513	8.27964	8.14238	0.274507	7.42481	7.8809	7.65285	0.456083
225	Cher_SOT_k35_scaffold27675	zinc finger protein 808 isoform x1	2325	10	0	0.466	gi|357620164|gb|EHJ72461.1|hypothetical protein KGM_12518 [Danaus plexippus]	EHJ72461	0	71	822.772	725	520	1	F:nucleic acid binding; F:metal ion binding	GO:0003676, GO:0046872	-	IPR015880 (SMART); IPR013087 (G3DSA:3.30.160.GENE3D); IPR013087 (G3DSA:3.30.160.GENE3D); PF12874 (PFAM); IPR007087 (PFAM); IPR013087 (G3DSA:3.30.160.GENE3D); IPR013087 (G3DSA:3.30.160.GENE3D); PF13909 (PFAM); PTHR24375 (PANTHER); PTHR24375 (PANTHER); PTHR24375:SF196 (PANTHER); PTHR24375:SF196 (PANTHER); PTHR24375 (PANTHER); IPR007087 (PROSITE_PATTERNS); IPR007087 (PROSITE_PATTERNS); IPR007087 (PR…	399	8.64623	508	10.2712	283	6.34452	9.0637	9.28857	9.17613	0.22487	8.89399	8.02229	8.45814	-0.871698
226	Cher_TR6835_c1_g1_i1	putative fruitless	1266	1	8.1e-82	0.61	gi|357617702|gb|EHJ70942.1|putative fruitless [Danaus plexippus]	EHJ70942	8.09016e-82	61	279.256	415	257				-	no IPS match	56	2.22859	53	1.96798	36	1.48219	7.36765	7.30917	7.33841	-0.0584856	6.30489	5.49275	5.89882	-0.812141
227	Cher_TR15033_c3_g1_i12	bardet-biedl syndrome 7 protein	2136	10	0	0.541	gi|357619556|gb|EHJ72082.1|hypothetical protein KGM_05272 [Danaus plexippus]	EHJ72082	0	79	705.286	558	441	9	P:heart development; F:protein binding; P:embryonic morphogenesis; P:establishment of pigment granule localization; P:cilium assembly; C:organelle; C:intracellular part; P:transport; P:determination of left/right symmetry; P:appendage development	GO:0043226, GO:0044424, GO:0005515, GO:0006810, GO:0007368, GO:0007507, GO:0042384, GO:0048598, GO:0048736, GO:0051905	-	Coil (COILS); IPR015943 (G3DSA:2.130.10.GENE3D); PTHR16074:SF4 (PANTHER); PTHR16074 (PANTHER); IPR017986 (SUPERFAMILY)	2565	60.501	1943	42.7613	38	0.927294	11.4286	10.9902	11.2094	-0.438336	11.5396	5.54869	8.54414	-5.99091
227	Cher_TR15033_c3_g1_i9	bardet-biedl syndrome 7 protein	2202	10	0	0.531	gi|357619556|gb|EHJ72082.1|hypothetical protein KGM_05272 [Danaus plexippus]	EHJ72082	0	77	701.049	566	440	9	P:heart development; F:protein binding; P:embryonic morphogenesis; P:establishment of pigment granule localization; P:cilium assembly; C:organelle; C:intracellular part; P:transport; P:determination of left/right symmetry; P:appendage development	GO:0043226, GO:0044424, GO:0005515, GO:0006810, GO:0007368, GO:0007507, GO:0042384, GO:0048598, GO:0048736, GO:0051905	-	Coil (COILS); IPR015943 (G3DSA:2.130.10.GENE3D); PTHR16074 (PANTHER); PTHR16074:SF4 (PANTHER); IPR017986 (SUPERFAMILY)	2799	64.0416	2493	53.2211	57	1.34925	11.5487	11.329	11.4389	-0.219659	11.6649	5.99061	8.82778	-5.67433
228	Cher_SOT_k31_C569730	kelch-like protein 24	1725	10	0	0.425	gi|357629250|gb|EHJ78144.1|hypothetical protein KGM_01432 [Danaus plexippus]	EHJ78144	0	74	642.884	528	393	1	F:protein binding	GO:0005515	-	IPR006652 (SMART); IPR000210 (SMART); IPR015915 (G3DSA:2.120.10.GENE3D); G3DSA:3.30.710.10 (GENE3D); IPR000210 (PFAM); PTHR24412 (PANTHER); NON_CYTOPLASMIC_DOMAIN (PHOBIUS); TRANSMEMBRANE (PHOBIUS); CYTOPLASMIC_DOMAIN (PHOBIUS); IPR000210 (PROSITE_PROFILES); SSF117281 (SUPERFAMILY); IPR011333 (SUPERFAMILY)	258	7.53542	192	5.23228	300	9.06499	8.59876	8.27006	8.43441	-0.328695	8.28933	8.10182	8.19557	-0.187511
229	Cher_SOT_k75_C71354	coiled-coil domain-containing protein	666	1	1.8e-22	0.59	gi|357621081|gb|EHJ73044.1|putative coiled-coil domain-containing protein [Danaus plexippus]	EHJ73044	1.80636e-22	59	103.605	221	131				-	PTHR21532 (PANTHER); PTHR21532:SF0 (PANTHER)	3634	274.908	1882	132.839	74	5.79152	11.9105	10.9472	11.4289	-0.96331	12.04	6.29421	9.16713	-5.74583
230	Cher_SOT_k59_C269043	uncharacterized protein LOC778507	900	10	7.5e-140	0.782	gi|148298871|ref|NP_001091802.1|uncharacterized protein LOC778507 [Bombyx mori] >gi|116272507|gb|ABJ97189.1| hypothetical protein [Bombyx mori]	NP_001091802	7.51469e-140	93	406.757	225	210				-	Coil (COILS); IPR010756 (PFAM); IPR010756 (PANTHER); PTHR13486:SF2 (PANTHER)	415	23.2318	366	19.1169	394	22.8186	9.10782	8.91982	9.01382	-0.187995	8.94897	8.47644	8.7127	-0.472529
231	Cher_TR6751_c5_g2_i1utrorf	rwd domain-containing protein 1	813	10	4.8e-115	0.765	gi|357608053|gb|EHJ65801.1|hypothetical protein KGM_15057 [Danaus plexippus]	EHJ65801	4.77197e-115	90	343.199	238	216	1	F:protein binding	GO:0005515	-	Coil (COILS); IPR006575 (SMART); IPR016135 (G3DSA:3.10.110.GENE3D); IPR006575 (PFAM); PTHR12292 (PANTHER); IPR006575 (PROSITE_PROFILES); IPR016135 (SUPERFAMILY)	732	45.3625	835	48.2809	1212	77.7047	9.77958	9.88835	9.83397	0.108778	9.74869	10.0562	9.90245	0.30753
233	Cher_SOT_k35_scaffold8194	zinc finger ccch domain-containing protein 3	1362	10	8.2e-64	0.584	gi|357620390|gb|EHJ72601.1|hypothetical protein KGM_18449 [Danaus plexippus]	EHJ72601	8.23602e-64	48	230.72	513	249	1	F:metal ion binding	GO:0046872	-	IPR000571 (SMART); PTHR23102:SF13 (PANTHER); PTHR23102 (PANTHER); IPR000571 (PROSITE_PROFILES); IPR000571 (PROSITE_PROFILES); IPR000571 (PROSITE_PROFILES); IPR000571 (PROSITE_PROFILES)	793	29.3341	786	27.1284	1087	41.5994	9.87901	9.81307	9.84604	-0.0659415	9.86223	9.90152	9.88187	0.039287
234	Cher_SOT_k47_scaffold16991	xylosyltransferase oxt	2823	10	0	0.627	gi|91094259|ref|XP_969448.1|PREDICTED: xylosyltransferase oxt [Tribolium castaneum] >gi|270016288|gb|EFA12734.1| hypothetical protein TcasGA2_TC002371 [Tribolium castaneum]	XP_969448	0	65	840.877	898	592	5	P:chondroitin sulfate biosynthetic process; F:acetylglucosaminyltransferase activity; C:membrane; F:protein xylosyltransferase activity	GO:0016020, GO:0008375, GO:0030158, GO:0030206	EC:2.4.2.26; EC:2.4.1	IPR013994 (SMART); IPR024448 (PFAM); IPR002889 (PFAM); IPR003406 (PFAM); PTHR19297 (PANTHER); PTHR19297:SF108 (PANTHER); NON_CYTOPLASMIC_DOMAIN (PHOBIUS); CYTOPLASMIC_DOMAIN (PHOBIUS); TRANSMEMBRANE (PHOBIUS); IPR002889 (PROSITE_PROFILES); TMhelix (TMHMM)	196	3.49802	249	4.14637	462	8.53034	8.33035	8.51895	8.42465	0.188593	7.91411	8.69727	8.30569	0.783154
235	Cher_SOT_k31_C568500	innexin inx2	1089	10	0	0.927	gi|357615874|gb|EHJ69879.1|innexin [Danaus plexippus]	EHJ69879	0	95	632.869	360	345	2	C:gap junction; P:ion transport; C:integral component of membrane; C:plasma membrane	GO:0005886, GO:0005921, GO:0016021, GO:0006811	-	IPR000990 (PRINTS); IPR000990 (PFAM); IPR000990 (PANTHER); PTHR11893:SF22 (PANTHER); CYTOPLASMIC_DOMAIN (PHOBIUS); NON_CYTOPLASMIC_DOMAIN (PHOBIUS); CYTOPLASMIC_DOMAIN (PHOBIUS); NON_CYTOPLASMIC_DOMAIN (PHOBIUS); TRANSMEMBRANE (PHOBIUS); CYTOPLASMIC_DOMAIN (PHOBIUS); TRANSMEMBRANE (PHOBIUS); TRANSMEMBRANE (PHOBIUS); TRANSMEMBRANE (PHOBIUS); IPR000990 (PROSITE_PROFILES); TMhelix (TMHMM); TMhelix (…	4200	194.311	3222	139.084	1962	93.9088	12.1126	11.6822	11.8974	-0.430426	12.2482	10.7433	11.4958	-1.50484
236	Cher_SOT_k63_C206498	facilitated trehalose transporter tret1-2 homolog isoform x2	744	10	1.7e-107	0.724	gi|357609574|gb|EHJ66520.1|hypothetical protein KGM_07675 [Danaus plexippus]	EHJ66520	1.65348e-107	91	332.413	213	194	2	F:substrate-specific transmembrane transporter activity; P:transmembrane transport; C:integral component of membrane	GO:0016021, GO:0022891, GO:0055085	-	IPR005828 (PFAM); G3DSA:1.20.1250.20 (GENE3D); PTHR23500:SF137 (PANTHER); PTHR23500:SF137 (PANTHER); PTHR23500 (PANTHER); PTHR23500 (PANTHER); IPR005829 (PROSITE_PATTERNS); NON_CYTOPLASMIC_DOMAIN (PHOBIUS); TRANSMEMBRANE (PHOBIUS); TRANSMEMBRANE (PHOBIUS); CYTOPLASMIC_DOMAIN (PHOBIUS); CYTOPLASMIC_DOMAIN (PHOBIUS); TRANSMEMBRANE (PHOBIUS); TRANSMEMBRANE (PHOBIUS); NON_CYTOPLASMIC_DOMAIN (PHOBIUS)…	197	13.3404	268	16.9333	261	18.2853	8.33514	8.59259	8.46386	0.257451	7.92101	7.91238	7.9167	-0.00862611
237	Cher_SOT_k71_C123833	serine threonine-protein kinase rio3-like	1281	10	2.5e-19	0.455	gi|357629106|gb|EHJ78085.1|hypothetical protein KGM_17643 [Danaus plexippus]	EHJ78085	2.46413e-19	47	100.523	305	145	4	F:ATP binding; P:serine family amino acid metabolic process; F:protein serine/threonine kinase activity; P:protein phosphorylation	GO:0004674, GO:0005524, GO:0006468, GO:0009069	EC:2.7.11	IPR000687 (SMART); G3DSA:1.10.510.10 (GENE3D); PF01163 (PFAM); IPR017406 (PTHR10593:PANTHER); PTHR10593 (PANTHER); IPR011009 (SUPERFAMILY)	338	13.2936	342	12.5504	549	22.3387	8.88139	8.84659	8.86399	-0.0348067	8.66273	8.93797	8.80035	0.275235
238	Cher_SOT_k31_C568059	---NA---	1332	0	-	-								1	F:nucleic acid binding	GO:0003676	-	IPR012337 (G3DSA:3.30.420.GENE3D)	205	7.75401	163	5.75258	171	6.69155	8.37282	8.12271	8.24777	-0.250117	7.97503	7.34749	7.66126	-0.627541
240	Cher_TR16933_c3_g1_i2	pickpocket	306	10	1.4e-17	0.731	gi|350405478|ref|XP_003487446.1|PREDICTED: pickpocket protein 28 isoform X1 [Bombus impatiens] >gi|815903685|ref|XP_012237817.1| PREDICTED: pickpocket protein 28 isoform X1 [Bombus impatiens]	XP_003487446	1.41375e-17	68	87.8113	85	58	2	F:sodium channel activity; C:integral component of membrane; P:sodium ion transmembrane transport	GO:0016021, GO:0005272, GO:0035725	-	IPR001873 (PFAM); G3DSA:1.10.287.770 (GENE3D); IPR001873 (PANTHER); CYTOPLASMIC_DOMAIN (PHOBIUS); TRANSMEMBRANE (PHOBIUS); NON_CYTOPLASMIC_DOMAIN (PHOBIUS); TMhelix (TMHMM)	0	0	0	0	4	0.681355	6.08568	6.08568	6.08568	0	2.91841	3.87724	3.39783	0.958829
241	Cher_SOT_k39_scaffold17147	protein dachsous	1629	10	0	0.662	gi|357623109|gb|EHJ74393.1|cadherin [Danaus plexippus]	EHJ74393	0	89	860.136	543	485	3	F:calcium ion binding; C:integral component of membrane; P:homophilic cell adhesion via plasma membrane adhesion molecules; C:plasma membrane	GO:0005886, GO:0016021, GO:0005509, GO:0007156	-	IPR002126 (PRINTS); IPR002126 (SMART); IPR002126 (PFAM); IPR002126 (G3DSA:2.60.40.GENE3D); IPR002126 (G3DSA:2.60.40.GENE3D); PTHR24027:SF251 (PANTHER); PTHR24027 (PANTHER); PTHR24027 (PANTHER); PTHR24027:SF251 (PANTHER); IPR020894 (PROSITE_PATTERNS); IPR020894 (PROSITE_PATTERNS); IPR020894 (PROSITE_PATTERNS); IPR020894 (PROSITE_PATTERNS); IPR002126 (PROSITE_PROFILES); IPR002126 (PROSITE_PROFILES)…	5	0.154641	8	0.23086	34	1.08791	6.48024	6.57307	6.52666	0.0928343	4.14215	5.43441	4.78828	1.29226
242	Cher_SOT_k31_C551704	serine threonine-protein kinase mtor	567	10	1.2e-99	0.741	gi|357606351|gb|EHJ65032.1|target of rapamycin isoform 1 [Danaus plexippus]	EHJ65032	1.15993e-99	97	328.561	188	184	11	P:positive regulation of cellular protein metabolic process; F:drug binding; P:positive regulation of biosynthetic process; P:response to chemical; C:cytoplasmic part; P:negative regulation of cellular process; F:RNA polymerase III regulatory region DNA binding; P:nucleobase-containing compound metabolic process; P:skin development; P:single-organism metabolic process; F:ATP binding; P:regulation…	GO:0043231, GO:0044444, GO:0001016, GO:0005515, GO:0005524, GO:0008144, GO:0016301, GO:0016773, GO:0001932, GO:0006139, GO:0009891, GO:0010628, GO:0032270, GO:0032956, GO:0033554, GO:0042221, GO:0043588, GO:0044089, GO:0044710, GO:0048523, GO:0048565, GO:0050793, GO:0051130	-	IPR000403 (PFAM); IPR000403 (G3DSA:1.10.1070.GENE3D); IPR003152 (PFAM); IPR026683 (PTHR11139:PANTHER); PTHR11139 (PANTHER); IPR000403 (PROSITE_PROFILES); IPR003152 (PROSITE_PROFILES); IPR011009 (SUPERFAMILY)	23	2.04372	21	1.74107	28	2.57401	6.92276	6.86944	6.8961	-0.0533281	5.33123	5.24258	5.2869	-0.088652
243	Cher_SOT_k31_C558410	atp-dependent -nad h-hydrate dehydratase isoform x2	996	10	6.8e-115	0.664	gi|357606315|gb|EHJ65018.1|hypothetical protein KGM_07833 [Danaus plexippus]	EHJ65018	6.76811e-115	74	348.591	332	246	1	F:ADP-dependent NAD(P)H-hydrate dehydratase activity	GO:0052855	EC:4.2.1	Coil (COILS); IPR000631 (PFAM); IPR000631 (TIGRFAM); IPR029056 (G3DSA:3.40.1190.GENE3D); PTHR12592 (PANTHER); PTHR12592:SF0 (PANTHER); SIGNAL_PEPTIDE_N_REGION (PHOBIUS); SIGNAL_PEPTIDE (PHOBIUS); SIGNAL_PEPTIDE_H_REGION (PHOBIUS); NON_CYTOPLASMIC_DOMAIN (PHOBIUS); SIGNAL_PEPTIDE_C_REGION (PHOBIUS); IPR000631 (PROSITE_PROFILES); SignalP-noTM (SIGNALP_EUK); IPR029056 (SUPERFAMILY)	693	35.055	563	26.5722	973	50.92	9.71217	9.40888	9.56053	-0.303285	9.67111	9.74432	9.70772	0.0732109
244	Cher_SOT_k47_scaffold16434	brefeldin a-inhibited guanine nucleotide-exchange protein 3 isoform x1	2172	10	3.2e-143	0.577	gi|322794108|gb|EFZ17317.1|hypothetical protein SINV_03390, partial [Solenopsis invicta]	EFZ17317	3.18781e-143	58	474.167	754	442	2	F:ARF guanyl-nucleotide exchange factor activity; P:regulation of GTPase activity; P:regulation of ARF protein signal transduction	GO:0005086, GO:0032012, GO:0043087	-	IPR000904 (SMART); IPR023394 (G3DSA:1.10.1000.GENE3D); PTHR10663 (PANTHER); PTHR10663:SF173 (PANTHER); IPR000904 (SUPERFAMILY)	177	4.10573	195	4.2204	72	1.72786	8.23592	8.2844	8.26016	0.0484754	7.77638	6.2617	7.01904	-1.51467
245	Cher_SOT_k31_C563233	protein unc-119 homolog b	642	10	1.1e-130	0.808	gi|357623779|gb|EHJ74803.1|putative retinal protein [Danaus plexippus]	EHJ74803	1.0804e-130	93	379.407	214	200				-	IPR008015 (PFAM); IPR008015 (G3DSA:2.70.50.GENE3D); PTHR12951 (PANTHER); IPR014756 (SUPERFAMILY)	344	26.996	631	46.2033	216	17.5369	8.90042	9.54475	9.22259	0.644323	8.6872	7.65749	8.17234	-1.02971
246	Cher_SOT_k31_scaffold21428	monocarboxylate transporter 5-like	2385	10	0	0.619	gi|357606054|gb|EHJ64899.1|hypothetical protein KGM_19367 [Danaus plexippus]	EHJ64899	0	75	678.707	620	470	2	P:transmembrane transport; C:integral component of membrane	GO:0016021, GO:0055085	-	G3DSA:1.20.1250.20 (GENE3D); IPR011701 (PFAM); G3DSA:1.20.1250.20 (GENE3D); PTHR11360:SF111 (PANTHER); PTHR11360 (PANTHER); PTHR11360 (PANTHER); PTHR11360:SF111 (PANTHER); CYTOPLASMIC_DOMAIN (PHOBIUS); TRANSMEMBRANE (PHOBIUS); NON_CYTOPLASMIC_DOMAIN (PHOBIUS); TRANSMEMBRANE (PHOBIUS); NON_CYTOPLASMIC_DOMAIN (PHOBIUS); CYTOPLASMIC_DOMAIN (PHOBIUS); CYTOPLASMIC_DOMAIN (PHOBIUS); NON_CYTOPLASMIC_DOM…	632	13.3507	1264	24.9137	51	1.11459	9.59989	10.4188	10.0093	0.818894	9.54074	5.86561	7.70317	-3.67513
247	Cher_TR1738_c0_g1_i1	multidrug resistance-associated protein	561	9	5e-55	0.6678	gi|357609252|gb|EHJ66369.1|putative ATP-binding cassette transporter sub-family C member 8 [Danaus plexippus]	EHJ66369	5.02911e-55	82	200.29	147	122	5	F:ATP binding; F:ATPase activity, coupled to transmembrane movement of substances; P:transmembrane transport; P:metabolic process; C:integral component of membrane; F:kinase activity	GO:0016021, GO:0005524, GO:0016301, GO:0042626, GO:0008152, GO:0055085	EC:3.6.1; EC:3.6.1.3; EC:3.6.1.15	IPR003439 (PFAM); IPR027417 (G3DSA:3.40.50.GENE3D); PTHR24223 (PANTHER); PTHR24223:SF229 (PANTHER); SIGNAL_PEPTIDE_C_REGION (PHOBIUS); TRANSMEMBRANE (PHOBIUS); SIGNAL_PEPTIDE_N_REGION (PHOBIUS); SIGNAL_PEPTIDE (PHOBIUS); NON_CYTOPLASMIC_DOMAIN (PHOBIUS); SIGNAL_PEPTIDE_H_REGION (PHOBIUS); CYTOPLASMIC_DOMAIN (PHOBIUS); IPR027417 (SUPERFAMILY); TMhelix (TMHMM)	35	3.14327	27	2.26246	36	3.34484	7.11112	6.97137	7.04124	-0.13975	5.76781	5.49275	5.63028	-0.275062
247	Cher_TR1738_c0_g1_i2	abc multidrug transporter	561	9	1.1e-62	0.6656	gi|357609252|gb|EHJ66369.1|putative ATP-binding cassette transporter sub-family C member 8 [Danaus plexippus]	EHJ66369	1.13412e-62	82	222.246	147	122	5	F:ATP binding; F:ATPase activity, coupled to transmembrane movement of substances; P:transmembrane transport; P:metabolic process; C:integral component of membrane; F:kinase activity	GO:0016021, GO:0005524, GO:0016301, GO:0042626, GO:0008152, GO:0055085	EC:3.6.1; EC:3.6.1.3; EC:3.6.1.15	IPR027417 (G3DSA:3.40.50.GENE3D); IPR003439 (PFAM); PTHR24223:SF252 (PANTHER); PTHR24223 (PANTHER); CYTOPLASMIC_DOMAIN (PHOBIUS); SIGNAL_PEPTIDE_N_REGION (PHOBIUS); NON_CYTOPLASMIC_DOMAIN (PHOBIUS); SIGNAL_PEPTIDE (PHOBIUS); SIGNAL_PEPTIDE_H_REGION (PHOBIUS); SIGNAL_PEPTIDE_C_REGION (PHOBIUS); TRANSMEMBRANE (PHOBIUS); IPR027417 (SUPERFAMILY); TMhelix (TMHMM)	21	1.88596	39	3.26799	15	1.39368	6.88649	7.14311	7.0148	0.256623	5.24258	4.69512	4.96885	-0.54746
248	Cher_TR31296_c3_g4_i5	myelin transcription factor 1-like protein	924	9	7.2e-126	0.72	gi|307200196|gb|EFN80490.1|Myelin transcription factor 1-like protein [Harpegnathos saltator]	EFN80490	7.17463e-126	82	406.371	286	235	6	C:nucleus; C:transcription factor complex; F:transcription factor activity, sequence-specific DNA binding; F:zinc ion binding; P:regulation of transcription, DNA-templated; P:regulation of transcription, DNA-templated; P:single-organism developmental process	GO:0005634, GO:0003700, GO:0008270, GO:0006355, GO:0044767, GO:0005667, GO:0045449	-	Coil (COILS); IPR002515 (PFAM); PTHR10816:SF15 (PANTHER); PTHR10816 (PANTHER); SSF103637 (SUPERFAMILY); SSF103637 (SUPERFAMILY); SSF103637 (SUPERFAMILY)	203	11.0688	162	8.2418	195	11.0001	8.3635	8.11731	8.24041	-0.24619	7.96171	7.52108	7.7414	-0.440629
249	Cher_SOT_k59_scaffold4981	protein slowmo	759	10	9.9e-108	0.869	gi|319894760|gb|ADV76535.1|slowmo protein variant 3 [Ostrinia nubilalis]	ADV76535	9.93729e-108	97	323.168	168	163	3	C:mitochondrial intermembrane space; P:phospholipid transport; F:phosphatidic acid transporter activity	GO:0005758, GO:1990050, GO:0015914	-	IPR006797 (PFAM); PTHR11158 (PANTHER); PTHR11158:SF25 (PANTHER); IPR006797 (PROSITE_PROFILES)	772	51.2451	681	42.1778	1798	123.476	9.84555	9.63695	9.74125	-0.208604	9.82414	10.6186	10.2214	0.794426
250	Cher_TR27724_c2_g1_i1	leucine-rich repeat-containing protein 24	705	10	4.5e-54	0.613	gi|91080929|ref|XP_974068.1|PREDICTED: reticulon-4 receptor-like 2 [Tribolium castaneum] >gi|270005942|gb|EFA02390.1| hypothetical protein TcasGA2_TC008070 [Tribolium castaneum]	XP_974068	4.47284e-54	62	194.126	235	146	1	F:protein binding	GO:0005515	-	IPR003591 (SMART); IPR001611 (PFAM); IPR032675 (G3DSA:3.80.10.GENE3D); PTHR24365:SF355 (PANTHER); PTHR24365 (PANTHER); SignalP-noTM (SIGNALP_EUK); IPR032675 (SUPERFAMILY)	27	1.92953	17	1.13355	11	0.813277	6.99051	6.79247	6.89149	-0.198043	5.49275	4.46304	4.97789	-1.02971
251	Cher_TR9981_c0_g2_i1	leucine-rich repeat-containing protein 24	1689	10	0	0.518	gi|357621513|gb|EHJ73318.1|hypothetical protein KGM_12950 [Danaus plexippus]	EHJ73318	0	76	670.233	578	440	1	F:protein binding	GO:0005515	-	IPR003599 (SMART); IPR003598 (SMART); IPR000483 (SMART); IPR013098 (PFAM); IPR032675 (G3DSA:3.80.10.GENE3D); IPR013783 (G3DSA:2.60.40.GENE3D); PTHR24373 (PANTHER); PTHR24373:SF131 (PANTHER); TRANSMEMBRANE (PHOBIUS); NON_CYTOPLASMIC_DOMAIN (PHOBIUS); CYTOPLASMIC_DOMAIN (PHOBIUS); IPR007110 (PROSITE_PROFILES); IPR032675 (SUPERFAMILY); IPR007110 (SUPERFAMILY); TMhelix (TMHMM)	41	1.22301	89	2.47708	32	0.987542	7.19176	7.64245	7.4171	0.450686	5.94332	5.37345	5.65838	-0.569865
252	Cher_SOT_k51_C323789	lanc-like protein 3	1320	9	0	0.6556	gi|357616506|gb|EHJ70233.1|putative Lancl1 protein [Danaus plexippus]	EHJ70233	0	87	645.966	405	355	2	F:catalytic activity; P:metabolic process	GO:0003824, GO:0008152	-	IPR007822 (PRINTS); IPR020464 (PRINTS); IPR008930 (G3DSA:1.50.10.GENE3D); IPR012341 (G3DSA:1.50.10.GENE3D); IPR007822 (PFAM); PTHR12736 (PANTHER); PTHR12736:SF12 (PANTHER); TRANSMEMBRANE (PHOBIUS); NON_CYTOPLASMIC_DOMAIN (PHOBIUS); CYTOPLASMIC_DOMAIN (PHOBIUS); SSF158745 (SUPERFAMILY)	2443	93.2451	2147	76.4605	1636	64.6018	11.3617	11.1254	11.2435	-0.236351	11.4697	10.4837	10.9767	-0.985946
253	Cher_TR21365_c1_g3_i1	ring finger protein 17	1149	4	6.2e-58	0.4875	gi|357605413|gb|EHJ64601.1|hypothetical protein KGM_21592 [Danaus plexippus]	EHJ64601	6.15032e-58	55	207.994	390	217				-	IPR002999 (SMART); IPR002999 (PFAM); G3DSA:2.30.30.140 (GENE3D); SSF63748 (SUPERFAMILY); SSF63748 (SUPERFAMILY)	118	5.17415	133	5.4414	228	10.3431	7.88876	7.94998	7.91937	0.061224	7.23837	7.72999	7.48418	0.491623
254	Cher_TR20452_c0_g2_i1	pol protein	1371	10	3.6e-100	0.509	gi|357609316|gb|EHJ66391.1|hypothetical protein KGM_06314 [Danaus plexippus]	EHJ66391	3.64125e-100	66	315.079	322	214	2	F:nucleic acid binding; P:DNA integration	GO:0003676, GO:0015074	-	IPR001584 (PFAM); IPR012337 (G3DSA:3.30.420.GENE3D); PTHR24559 (PANTHER); IPR001584 (PROSITE_PROFILES); IPR012337 (SUPERFAMILY)	41	1.50669	17	0.582895	46	1.74886	7.19176	6.79247	6.99211	-0.399294	5.94332	5.75213	5.84772	-0.191183
255	Cher_SOT_k71_scaffold11392	alpha-tocopherol transfer protein isoform x1	927	10	7.4e-165	0.712	gi|357626207|gb|EHJ76377.1|putative CRAL/TRIO domain-containing protein [Danaus plexippus]	EHJ76377	7.35441e-165	84	474.552	308	260	3	P:transport; C:intracellular; F:transporter activity	GO:0005622, GO:0005215, GO:0006810	-	IPR001071 (PRINTS); IPR011074 (SMART); IPR001251 (SMART); IPR001251 (G3DSA:3.40.525.GENE3D); IPR001251 (PFAM); PTHR10174:SF139 (PANTHER); PTHR10174 (PANTHER); IPR001251 (PROSITE_PROFILES); IPR011074 (SUPERFAMILY); IPR001251 (SUPERFAMILY)	1753	95.275	2056	104.261	1413	79.4507	10.911	11.0666	10.9888	0.155591	10.9938	10.2747	10.6343	-0.719155
256	Cher_SOT_k39_C459803	hypothetical protein KGM_15628	2643	1	9.8e-129	0.53	gi|357631728|gb|EHJ79197.1|hypothetical protein KGM_15628 [Danaus plexippus]	EHJ79197	9.84113e-129	53	434.491	953	510				-	no IPS match	547	10.4272	1232	21.9125	265	5.22617	9.42696	10.3853	9.90614	0.95836	9.33685	7.933	8.63492	-1.40385
259	Cher_TR11092_c1_g1_i1	reverse transcriptase	1071	10	3.9e-99	0.55	gi|57506568|dbj|BAD86655.1|reverse transcriptase [Bombyx mori]	BAD86655	3.88472e-99	65	331.643	367	241	3	F:nucleic acid binding; P:DNA integration; P:cellular macromolecule biosynthetic process	GO:0003676, GO:0015074, GO:0034645	-	IPR001584 (PFAM); IPR012337 (G3DSA:3.30.420.GENE3D); PTHR24559 (PANTHER); IPR001584 (PROSITE_PROFILES); IPR012337 (SUPERFAMILY)	48	2.25802	38	1.66791	0	0	7.27778	7.13004	7.20391	-0.147749	6.12363	2.91841	4.52102	-3.20522
259	Cher_TR47_c0_g1_i1	reverse transcriptase	831	10	1.5e-28	0.567	gi|57506568|dbj|BAD86655.1|reverse transcriptase [Bombyx mori]	BAD86655	1.54699e-28	77	126.716	131	102	3	F:nucleic acid binding; F:DNA polymerase activity; P:DNA replication	GO:0003676, GO:0034061, GO:0006260	-	no IPS match	6	0.36377	4	0.226276	117	7.33871	6.51763	6.43114	6.47438	-0.0864961	4.25156	6.85739	5.55447	2.60583
260	Cher_SOT_k59_C268029	glucosidase 2 subunit beta	684	10	5.7e-65	0.598	gi|357609686|gb|EHJ66574.1|glucosidase ii beta subunit [Danaus plexippus]	EHJ66574	5.69442e-65	72	211.846	191	138	4	F:protein binding; P:N-glycan processing	GO:0005515, GO:0006491	-	IPR028146 (PFAM); IPR002172 (G3DSA:4.10.400.GENE3D); IPR002172 (G3DSA:4.10.400.GENE3D); PTHR12630 (PANTHER); IPR026874 (PTHR12630:PANTHER); IPR026874 (PTHR12630:PANTHER); TRANSMEMBRANE (PHOBIUS); NON_CYTOPLASMIC_DOMAIN (PHOBIUS); CYTOPLASMIC_DOMAIN (PHOBIUS); TMhelix (TMHMM)	263	19.3721	220	15.1198	435	33.1488	8.61824	8.39814	8.50819	-0.220102	8.31573	8.61359	8.46466	0.297863
262	Cher_TR21360_c1_g1_i1	wd repeat-containing protein 81	399	10	1.4e-56	0.697	gi|357603936|gb|EHJ63978.1|hypothetical protein KGM_04669 [Danaus plexippus]	EHJ63978	1.42617e-56	88	202.216	135	119				-	no IPS match	3	0.378813	8	0.942532	5	0.653179	6.39168	6.57307	6.48238	0.18139	3.87724	3.98575	3.93149	0.108505
263	Cher_SOT_k31_C569236	solute carrier family 35 member g1	1062	10	3.5e-168	0.793	gi|357618079|gb|EHJ71173.1|hypothetical protein KGM_08647 [Danaus plexippus]	EHJ71173	3.51935e-168	91	485.723	346	315	1	C:integral component of membrane	GO:0016021	-	IPR000620 (PFAM); PTHR22911:SF6 (PANTHER); PTHR22911 (PANTHER); TRANSMEMBRANE (PHOBIUS); CYTOPLASMIC_DOMAIN (PHOBIUS); TRANSMEMBRANE (PHOBIUS); TRANSMEMBRANE (PHOBIUS); NON_CYTOPLASMIC_DOMAIN (PHOBIUS); NON_CYTOPLASMIC_DOMAIN (PHOBIUS); CYTOPLASMIC_DOMAIN (PHOBIUS); CYTOPLASMIC_DOMAIN (PHOBIUS); TRANSMEMBRANE (PHOBIUS); TRANSMEMBRANE (PHOBIUS); TRANSMEMBRANE (PHOBIUS); NON_CYTOPLASMIC_DOMAIN (PHO…	130	6.16731	141	6.24128	56	2.74852	7.96754	7.99841	7.98297	0.0308689	7.36531	5.97054	6.66793	-1.39478
264	Cher_TR1661_c2_g2_i1	aael002444- partial	1215	10	0	0.485	gi|357617582|gb|EHJ70873.1|putative Zinc finger protein 28 [Danaus plexippus]	EHJ70873	0	89	540.806	335	300	2	F:DNA binding; F:metal ion binding	GO:0003677, GO:0046872	-	IPR015880 (SMART); PF13894 (PFAM); IPR013087 (G3DSA:3.30.160.GENE3D); PTHR24375 (PANTHER); PTHR24375:SF196 (PANTHER); IPR007087 (PROSITE_PATTERNS); IPR007087 (PROSITE_PATTERNS); IPR007087 (PROSITE_PATTERNS); IPR007087 (PROSITE_PATTERNS); IPR007087 (PROSITE_PATTERNS); IPR007087 (PROSITE_PATTERNS); IPR007087 (PROSITE_PATTERNS); IPR007087 (PROSITE_PATTERNS); IPR007087 (PROSITE_PATTERNS); IPR007087 (…	42	1.74161	46	1.77976	37	1.58731	7.20454	7.22976	7.21715	0.0252221	5.97054	5.521	5.74577	-0.449533
265	Cher_SOT_k51_scaffold18630	udp-n-acetylglucosamine--peptide n-acetylglucosaminyltransferase 110 kda subunit isoform x2	2019	10	0	0.936	gi|357612087|gb|EHJ67792.1|hypothetical protein KGM_21815 [Danaus plexippus]	EHJ67792	0	98	1279.62	631	622	1	F:transferase activity, transferring glycosyl groups; F:protein binding; P:metabolic process	GO:0005515, GO:0016757, GO:0008152	-	IPR019734 (SMART); PF13424 (PFAM); IPR029489 (PFAM); IPR011990 (G3DSA:1.25.40.GENE3D); PTHR23083 (PANTHER); PTHR23083:SF364 (PANTHER); IPR013026 (PROSITE_PROFILES); IPR019734 (PROSITE_PROFILES); IPR019734 (PROSITE_PROFILES); IPR011990 (SUPERFAMILY)	2257	56.3212	2418	56.2988	4233	109.282	11.2534	11.2873	11.2703	0.0338359	11.356	11.8459	11.601	0.489835
266	Cher_SOT_k51_C319970	takeout jhbp like protein	777	10	4.8e-90	0.588	gi|255977214|dbj|BAH97099.1|juvenile hormone binding protein [Bombyx mori]	BAH97099	4.81782e-90	75	278.87	218	164				-	IPR010562 (SMART); IPR010562 (PFAM); PTHR11008:SF21 (PANTHER); PTHR11008 (PANTHER); NON_CYTOPLASMIC_DOMAIN (PHOBIUS); CYTOPLASMIC_DOMAIN (PHOBIUS); TRANSMEMBRANE (PHOBIUS); TMhelix (TMHMM)	5872	380.752	14466	875.198	2654	178.039	12.5836	13.8023	13.1929	1.21873	12.7304	11.1759	11.9531	-1.55449
267	Cher_TR1643_c0_g1_i1	dna (cytosine-5)-methyltransferase -like	2667	9	0	0.6444	gi|357626147|gb|EHJ76342.1|DNA cytosine-5 methyltransferase [Danaus plexippus]	EHJ76342	0	84	1299.26	860	724	9	F:zinc ion binding; P:C-5 methylation of cytosine; F:chromatin binding; C:chromatin; C:nucleus; F:DNA binding; F:DNA (cytosine-5-)-methyltransferase activity; F:protein binding; P:negative regulation of transcription, DNA-templated; P:negative regulation of histone H3-K9 methylation; P:positive regulation of gene expression; P:positive regulation of histone H3-K4 methylation; P:maintenance of DNA…	GO:0005634, GO:0003677, GO:0003682, GO:0003886, GO:0005515, GO:0008270, GO:0010216, GO:0010628, GO:0045892, GO:0051571, GO:0051573, GO:0090116, GO:0000785	EC:2.1.1.37; EC:2.1.1	IPR001525 (PRINTS); IPR001025 (SMART); IPR001025 (PFAM); IPR029063 (PFAM); IPR002857 (PFAM); IPR029063 (G3DSA:3.40.50.GENE3D); PTHR10629:SF11 (PANTHER); PTHR10629 (PANTHER); PTHR10629 (PANTHER); PTHR10629:SF11 (PANTHER); IPR001025 (PROSITE_PROFILES); IPR001025 (PROSITE_PROFILES); IPR001525 (PROSITE_PROFILES); IPR002857 (PROSITE_PROFILES); IPR029063 (SUPERFAMILY)	90	1.70018	89	1.56872	107	2.0912	7.68216	7.64245	7.6623	-0.039714	6.88949	6.74486	6.81718	-0.144627
268	Cher_SOT_k71_C102537	small heat shock protein	510	10	1.2e-88	0.894	gi|70905470|gb|AAZ14792.1|19.8 kDa small heat shock protein [Choristoneura fumiferana]	AAZ14792	1.19247e-88	97	269.24	169	165	2	F:structural constituent of eye lens; P:sensory organ development	GO:0005212, GO:0007423	-	IPR001436 (PRINTS); IPR008978 (G3DSA:2.60.40.GENE3D); IPR002068 (PFAM); IPR001436 (PIRSF); IPR031107 (PANTHER); PTHR11527:SF120 (PANTHER); IPR002068 (PROSITE_PROFILES); IPR008978 (SUPERFAMILY)	760	75.0793	670	61.7566	27	2.75949	9.82608	9.61717	9.72163	-0.208907	9.80192	5.20775	7.50483	-4.59416
268	Cher_TR8905_c0_g1_i1	small heat shock protein	669	10	5.7e-94	0.883	gi|70905470|gb|AAZ14792.1|19.8 kDa small heat shock protein [Choristoneura fumiferana]	AAZ14792	5.6705e-94	97	285.034	176	172	2	F:structural constituent of eye lens; P:sensory organ development	GO:0005212, GO:0007423	-	IPR001436 (PRINTS); IPR002068 (PFAM); IPR008978 (G3DSA:2.60.40.GENE3D); PTHR11527:SF120 (PANTHER); IPR031107 (PANTHER); IPR002068 (PROSITE_PROFILES); IPR008978 (SUPERFAMILY)	678	51.0599	583	40.9658	720	56.0972	9.68537	9.45021	9.56779	-0.235155	9.64013	9.3187	9.47941	-0.32143
269	Cher_SOT_k35_C476346	hypothetical protein EAI_00180	459	10	1.4e-38	0.584	gi|307210381|gb|EFN86960.1|hypothetical protein EAI_00180 [Harpegnathos saltator]	EFN86960	1.35138e-38	77	143.28	121	94	1	P:single-organism cellular process; P:establishment of localization in cell; P:transport	GO:0006810, GO:0044763, GO:0051649	-	PTHR33327 (PANTHER); PTHR33327:SF2 (PANTHER)	4	0.43906	3	0.307247	9	1.02203	6.4388	6.38503	6.41192	-0.0537725	4.01917	4.32669	4.17293	0.307523
270	Cher_TR16488_c0_g1_i1	transmembrane protein 201	1686	9	0	0.5967	gi|357625590|gb|EHJ75989.1|hypothetical protein KGM_00403 [Danaus plexippus]	EHJ75989	0	73	550.436	562	413	3	C:nucleus; F:protein binding; P:localization; C:membrane; P:cellular process	GO:0005634, GO:0016020, GO:0005515, GO:0009987, GO:0051179	-	IPR018617 (PFAM); PTHR28646 (PANTHER); CYTOPLASMIC_DOMAIN (PHOBIUS); TRANSMEMBRANE (PHOBIUS); TRANSMEMBRANE (PHOBIUS); NON_CYTOPLASMIC_DOMAIN (PHOBIUS); CYTOPLASMIC_DOMAIN (PHOBIUS); CYTOPLASMIC_DOMAIN (PHOBIUS); NON_CYTOPLASMIC_DOMAIN (PHOBIUS); TRANSMEMBRANE (PHOBIUS); TRANSMEMBRANE (PHOBIUS); TRANSMEMBRANE (PHOBIUS); NON_CYTOPLASMIC_DOMAIN (PHOBIUS); TMhelix (TMHMM)	163	4.87087	152	4.23804	289	8.93461	8.16169	8.06208	8.11188	-0.0996091	7.66573	8.05086	7.85829	0.385135
271	Cher_SOT_k71_C125317	nadph:adrenodoxin mitochondrial	1404	10	0	0.7	gi|357629981|gb|EHJ78418.1|ribosomal protein S5 [Danaus plexippus]	EHJ78418	0	82	612.453	417	342	6	F:RNA binding; F:structural constituent of ribosome; F:oxidoreductase activity; P:ribosome biogenesis; C:small ribosomal subunit; P:oxidation-reduction process; P:translation	GO:0015935, GO:0003723, GO:0003735, GO:0016491, GO:0006412, GO:0055114, GO:0042254	-	PR00419 (PRINTS); IPR023753 (G3DSA:3.50.50.GENE3D); IPR023753 (PFAM); IPR021163 (PIRSF); IPR016040 (G3DSA:3.40.50.GENE3D); PTHR11938:SF91 (PANTHER); PTHR11938 (PANTHER); SignalP-TM (SIGNALP_GRAM_POSITIVE); SSF51971 (SUPERFAMILY)	2069	74.2455	1973	66.0601	2598	96.4511	11.135	11.0109	11.073	-0.124118	11.2313	11.1453	11.1883	-0.0860105
272	Cher_SOT_k31_C567437	PREDICTED: uncharacterized protein LOC100574253	1437	10	2.6e-40	0.491	gi|328698027|ref|XP_003240516.1|PREDICTED: uncharacterized protein LOC100574253 [Acyrthosiphon pisum]	XP_003240516	2.56587e-40	47	161.77	413	197	11	F:nucleic acid binding; C:nucleus; F:transcription factor activity, sequence-specific DNA binding; P:transmembrane transport; F:transmembrane transporter activity; P:ubiquitin-dependent catabolism of misfolded proteins by nucleus-associated proteasome; C:integral component of membrane; P:regulation of transcription, DNA-templated; P:proteasome localization; P:transport; F:transporter activity		-	PF13358 (PFAM)	336	11.7804	356	11.6459	273	9.90241	8.87499	8.88978	8.88238	0.014786	8.65449	7.97337	8.31393	-0.681116
273	Cher_SOT_k43_scaffold17174	---NA---	453	0	-	-											-	no IPS match	0	0	0	0	5	0.575317	6.08568	6.08568	6.08568	0	2.91841	3.98575	3.45208	1.06733
274	Cher_SOT_k39_C456545	zinc finger bed domain-containing protein 1-like	1734	10	1.4e-67	0.492	gi|19698551|gb|AAL93203.1|AF486809_1transposase [Bactrocera dorsalis]	AAL93203	1.36739e-67	50	243.432	543	276	1	F:nucleic acid binding; F:protein dimerization activity	GO:0003676, GO:0046983	-	IPR008906 (PFAM); PTHR23272:SF42 (PANTHER); PTHR23272 (PANTHER); SSF140996 (SUPERFAMILY); IPR012337 (SUPERFAMILY)	680	19.7577	665	18.0282	322	9.67925	9.68897	9.60809	9.64853	-0.0808825	9.6443	8.19862	8.92146	-1.44568
275	Cher_SOT_k35_C521390	heat repeat-containing protein 1	4128	9	0	0.5867	gi|357620940|gb|EHJ72950.1|putative bap28 [Danaus plexippus]	EHJ72950	0	84	1998.4	1377	1165	1	F:binding	GO:0005488	-	IPR012954 (SMART); IPR012954 (PFAM); IPR011989 (G3DSA:1.25.10.GENE3D); PTHR13457 (PANTHER); IPR016024 (SUPERFAMILY); IPR016024 (SUPERFAMILY)	336	4.10087	325	3.70103	580	7.32358	8.87499	8.79226	8.83362	-0.0827338	8.65449	9.01487	8.83468	0.360385
276	Cher_TR17211_c2_g2_i4	hypothetical protein KGM_02254	2559	1	6.6e-37	0.63	gi|357610432|gb|EHJ66975.1|hypothetical protein KGM_02254 [Danaus plexippus]	EHJ66975	6.62323e-37	63	153.295	183	117				-	no IPS match	524	10.3166	292	5.36404	255	5.19404	9.3763	8.68024	9.02827	-0.69606	9.27634	7.8809	8.57862	-1.39544
278	Cher_TR6757_c5_g1_i4	---NA---	645	0	-	-											-	SIGNAL_PEPTIDE_C_REGION (PHOBIUS); SIGNAL_PEPTIDE_N_REGION (PHOBIUS); NON_CYTOPLASMIC_DOMAIN (PHOBIUS); SIGNAL_PEPTIDE_H_REGION (PHOBIUS); SIGNAL_PEPTIDE (PHOBIUS); PS51257 (PROSITE_PROFILES); SignalP-noTM (SIGNALP_GRAM_NEGATIVE); SignalP-TM (SIGNALP_GRAM_POSITIVE); SignalP-noTM (SIGNALP_EUK); TMhelix (TMHMM)	32	2.49958	54	3.93562	61	4.92953	7.06788	7.32	7.19394	0.252124	5.67098	6.06815	5.86957	0.397176
279	Cher_SOT_k63_C223614	protein fam69c	1221	10	4.4e-99	0.632	gi|383858609|ref|XP_003704792.1|PREDICTED: protein FAM69C isoform X1 [Megachile rotundata] >gi|805798949|ref|XP_012143997.1| PREDICTED: protein FAM69C isoform X2 [Megachile rotundata]	XP_003704792	4.38637e-99	65	313.923	376	248				-	IPR029244 (PFAM); IPR022049 (PFAM); PTHR21093 (PANTHER); PTHR21093:SF2 (PANTHER); NON_CYTOPLASMIC_DOMAIN (PHOBIUS); CYTOPLASMIC_DOMAIN (PHOBIUS); TRANSMEMBRANE (PHOBIUS); TMhelix (TMHMM)	312	12.8741	395	15.2076	190	8.11097	8.79576	9.00345	8.8996	0.207692	8.55165	7.48661	8.01913	-1.06504
280	Cher_TR7615_c1_g1_i3	alpha amylase catalytic region	1629	10	0	0.463	gi|357621566|gb|EHJ73358.1|hypothetical protein KGM_15941 [Danaus plexippus]	EHJ73358	0	72	595.119	536	389	2	P:carbohydrate metabolic process; F:catalytic activity; F:cation binding	GO:0003824, GO:0043169, GO:0005975	-	IPR006589 (SMART); IPR006047 (PFAM); G3DSA:3.90.400.10 (GENE3D); IPR013781 (G3DSA:3.20.20.GENE3D); IPR015902 (PANTHER); PTHR10357:SF167 (PANTHER); SIGNAL_PEPTIDE (PHOBIUS); SIGNAL_PEPTIDE_N_REGION (PHOBIUS); SIGNAL_PEPTIDE_H_REGION (PHOBIUS); NON_CYTOPLASMIC_DOMAIN (PHOBIUS); SIGNAL_PEPTIDE_C_REGION (PHOBIUS); SignalP-noTM (SIGNALP_EUK); IPR017853 (SUPERFAMILY)	57345	1773.58	80897	2334.48	16	0.511958	15.8425	16.2744	16.0585	0.431896	16.0152	4.74673	10.381	-11.2685
281	Cher_TR24611_c2_g1_i1	flocculation protein flo11-like	3291	10	2.9e-128	0.681	gi|357613236|gb|EHJ68393.1|hypothetical protein KGM_14659 [Danaus plexippus]	EHJ68393	2.9311e-128	66	444.121	468	310	3	P:carbohydrate metabolic process; F:chitin binding; P:chitin metabolic process; C:extracellular region; F:hydrolase activity, hydrolyzing O-glycosyl compounds	GO:0005576, GO:0004553, GO:0008061, GO:0005975, GO:0006030	-	IPR002557 (SMART); IPR002557 (PFAM); IPR002557 (G3DSA:2.170.140.GENE3D); IPR002557 (PROSITE_PROFILES); IPR002557 (SUPERFAMILY)	29	0.443963	38	0.542794	694	10.9917	7.02233	7.13004	7.07618	0.107705	5.56684	9.2669	7.41687	3.70006
282	Cher_TR4971_c1_g1_i1	tau-like protein	2316	10	0	0.805	gi|357618833|gb|EHJ71650.1|hypothetical protein KGM_08501 [Danaus plexippus]	EHJ71650	0	72	582.408	663	481	5	F:mechanically-gated ion channel activity; C:tubulin complex; C:cytoplasm; P:ion transmembrane transport; C:integral component of membrane; C:microtubule; F:microtubule binding	GO:0005737, GO:0005874, GO:0016021, GO:0008017, GO:0008381, GO:0034220, GO:0045298	-	IPR001084 (PFAM); PTHR11501:SF17 (PANTHER); IPR027324 (PANTHER); IPR001084 (PROSITE_PROFILES); IPR001084 (PROSITE_PROFILES)	3527	76.7262	5027	102.035	2011	45.2594	11.8689	12.3027	12.0858	0.433774	11.9971	10.7786	11.3879	-1.21846
283	Cher_SOT_k31_C573102	cell division cycle protein 27 homolog	2130	10	0	0.619	gi|357609855|gb|EHJ66715.1|putative cell division cycle 27 [Danaus plexippus]	EHJ66715	0	94	1259.2	710	668	4	P:cell division; F:protein binding; C:intracellular organelle part	GO:0044446, GO:0005515, GO:0051301	-	IPR019734 (SMART); IPR019734 (PFAM); G3DSA:1.25.40.120 (GENE3D); IPR019734 (PFAM); PF12895 (PFAM); IPR011990 (PFAM); IPR001440 (PFAM); PTHR12558 (PANTHER); PTHR12558:SF13 (PANTHER); IPR019734 (PROSITE_PROFILES); IPR019734 (PROSITE_PROFILES); IPR013026 (PROSITE_PROFILES); IPR019734 (PROSITE_PROFILES); IPR019734 (PROSITE_PROFILES); IPR013026 (PROSITE_PROFILES); IPR019734 (PROSITE_PROFILES); IPR0197…	686	16.2264	798	17.6117	730	17.864	9.69973	9.83187	9.7658	0.132148	9.65674	9.33814	9.49744	-0.3186
284	Cher_SOT_k59_scaffold5204	proliferation-associated protein 2g4	1167	10	0	0.869	gi|357617713|gb|EHJ70953.1|hypothetical protein KGM_14785 [Danaus plexippus]	EHJ70953	0	95	603.594	338	322	7	P:cell proliferation; C:transcription factor complex; F:transcription factor activity, sequence-specific DNA binding; P:regulation of transcription, DNA-templated; P:regulation of transcription, DNA-templated; P:cell cycle	GO:0003700, GO:0006355, GO:0007049, GO:0008283, GO:0005667, GO:0045449	-	IPR000994 (G3DSA:3.90.230.GENE3D); IPR000994 (PFAM); IPR004545 (TIGRFAM); IPR011991 (G3DSA:1.10.10.GENE3D); PTHR10804:SF11 (PANTHER); PTHR10804 (PANTHER); PTHR10804:SF11 (PANTHER); PTHR10804 (PANTHER); IPR000994 (SUPERFAMILY); IPR011991 (SUPERFAMILY)	2791	120.494	3074	123.826	5113	228.371	11.5447	11.6171	11.5809	0.0723934	11.6608	12.1173	11.8891	0.456519
285	Cher_SOT_k31_scaffold28	AAEL003042-PA	633	9	1.6e-08	0.4689	gi|157133754|ref|XP_001662998.1|AAEL003042-PA [Aedes aegypti] >gi|157133756|ref|XP_001662999.1| AAEL003023-PA [Aedes aegypti] >gi|108881503|gb|EAT45728.1| AAEL003042-PA [Aedes aegypti] >gi|108881504|gb|EAT45729.1| AAEL003023-PA [Aedes aegypti]	XP_001662998	1.60631e-08	43	62.7734	162	71	2	F:nucleic acid binding; F:zinc ion binding		-	no IPS match	65	5.17352	80	5.94108	87	7.16392	7.46015	7.5682	7.51417	0.108051	6.48442	6.4891	6.48676	0.00467705
286	Cher_TR24653_c3_g1_i3	hypothetical protein KGM_19457	1413	1	3.3e-41	0.48	gi|357623758|gb|EHJ74783.1|hypothetical protein KGM_19457 [Danaus plexippus]	EHJ74783	3.31512e-41	48	169.088	499	241				-	Coil (COILS)	232	8.27223	270	8.98257	248	9.14839	8.49266	8.60011	8.54639	0.107452	8.14368	7.84327	7.99347	-0.300417
287	Cher_SOT_k47_scaffold26234	methyltransferase-like protein 6	822	10	2e-133	0.764	gi|357622007|gb|EHJ73631.1|hypothetical protein KGM_22171 [Danaus plexippus]	EHJ73631	1.97894e-133	88	390.578	243	215	1	F:transferase activity	GO:0016740	-	IPR026113 (PIRSF); PF13489 (PFAM); IPR029063 (G3DSA:3.40.50.GENE3D); IPR026113 (PANTHER); IPR029063 (SUPERFAMILY)	129	7.90669	82	4.68944	109	6.91178	7.96116	7.58513	7.77314	-0.376037	7.35515	6.76809	7.06162	-0.587066
288	Cher_SOT_k31_C573168	connectin isoform x2	1506	10	0	0.611	gi|357614188|gb|EHJ68955.1|hypothetical protein KGM_21429 [Danaus plexippus]	EHJ68955	0	83	741.495	514	428	1	F:protein binding	GO:0005515	-	IPR003591 (SMART); SM00365 (SMART); IPR032675 (G3DSA:3.80.10.GENE3D); IPR001611 (PFAM); IPR032675 (G3DSA:3.80.10.GENE3D); PTHR24367 (PANTHER); SIGNAL_PEPTIDE_C_REGION (PHOBIUS); CYTOPLASMIC_DOMAIN (PHOBIUS); SIGNAL_PEPTIDE_N_REGION (PHOBIUS); SIGNAL_PEPTIDE_H_REGION (PHOBIUS); NON_CYTOPLASMIC_DOMAIN (PHOBIUS); TRANSMEMBRANE (PHOBIUS); SIGNAL_PEPTIDE (PHOBIUS); IPR001611 (PROSITE_PROFILES); IPR001…	499	16.6937	342	10.6753	457	15.8171	9.31909	8.84659	9.08284	-0.472504	9.20755	8.68213	8.94484	-0.525416
289	Cher_SOT_k71_C123409	cyclin-dependent-like kinase 5	897	10	0	0.939	gi|357614087|gb|EHJ68899.1|cyclin dependent kinase 5 [Danaus plexippus]	EHJ68899	0	99	610.912	298	297	4	P:cell division; F:ATP binding; F:protein kinase activity; P:protein phosphorylation	GO:0004672, GO:0005524, GO:0006468, GO:0051301	-	IPR002290 (SMART); G3DSA:1.10.510.10 (GENE3D); IPR000719 (PFAM); G3DSA:3.30.200.20 (GENE3D); PTHR24056:SF46 (PANTHER); PTHR24056 (PANTHER); IPR008271 (PROSITE_PATTERNS); IPR017441 (PROSITE_PATTERNS); IPR000719 (PROSITE_PROFILES); IPR011009 (SUPERFAMILY)	356	19.9956	357	18.7092	350	20.3381	8.93772	8.89281	8.91526	-0.0449079	8.73491	8.31311	8.52401	-0.421804
290	Cher_TR20296_c12_g1_i1	netrin receptor unc5c-like isoform x1	3054	10	0	0.597	gi|357613981|gb|EHJ68829.1|unc-5 [Danaus plexippus]	EHJ68829	0	93	1692.17	1002	932	2	F:protein binding; P:signal transduction	GO:0005515, GO:0007165	-	IPR003599 (SMART); IPR000884 (SMART); IPR003598 (SMART); IPR000906 (SMART); IPR000488 (SMART); G3DSA:2.20.100.10 (GENE3D); IPR013098 (PFAM); IPR000906 (PFAM); IPR013783 (G3DSA:2.60.40.GENE3D); IPR011029 (G3DSA:1.10.533.GENE3D); IPR000488 (PFAM); PTHR12582 (PANTHER); PTHR12582:SF41 (PANTHER); CYTOPLASMIC_DOMAIN (PHOBIUS); TRANSMEMBRANE (PHOBIUS); SIGNAL_PEPTIDE_N_REGION (PHOBIUS); SIGNAL_PEPTIDE_C…	1204	19.8625	1147	17.6552	519	8.85795	10.4129	10.2925	10.3527	-0.120429	10.4567	8.85942	9.65806	-1.59728
291	Cher_TR13585_c0_g2_i1	---NA---	462	0	-	-											-	no IPS match	10	1.09052	12	1.22101	9	1.0154	6.64196	6.68122	6.66159	0.0392591	4.60388	4.32669	4.46529	-0.277192
292	Cher_SOT_k59_scaffold15299	60s ribosome subunit biogenesis protein nip7 homolog	450	10	2e-87	0.731	gi|357626358|gb|EHJ76476.1|putative nuclear import 7-like protein [Danaus plexippus]	EHJ76476	2.04949e-87	78	265.388	179	141	3	C:nucleus; F:RNA binding; P:ribosome biogenesis	GO:0005634, GO:0003723, GO:0042254	-	IPR002478 (SMART); IPR005155 (PFAM); IPR015947 (G3DSA:2.30.130.GENE3D); PTHR23415 (PANTHER); PTHR23415:SF4 (PANTHER); IPR002478 (PROSITE_PROFILES); SSF88802 (SUPERFAMILY); IPR015947 (SUPERFAMILY)	222	24.8552	142	14.8339	84	9.72975	8.44952	8.00433	8.22693	-0.44519	8.0835	6.44644	7.26497	-1.63706
294	Cher_SOT_k47_C362263	meiotic central partial	1278	9	2.9e-68	0.5478	gi|389612030|dbj|BAM19546.1|meiotic central spindle, partial [Papilio xuthus]	BAM19546	2.94583e-68	67	229.18	240	162	2	F:nucleic acid binding; C:nucleus; F:zinc ion binding	GO:0005634, GO:0003676, GO:0008270	-	IPR015880 (SMART); IPR012934 (SMART); IPR013087 (G3DSA:3.30.160.GENE3D); IPR012934 (PFAM); IPR013087 (G3DSA:3.30.160.GENE3D); IPR007087 (PFAM); PF12874 (PFAM); IPR013087 (G3DSA:3.30.160.GENE3D); PTHR24409 (PANTHER); IPR007087 (PROSITE_PATTERNS); IPR007087 (PROSITE_PATTERNS); IPR007087 (PROSITE_PATTERNS); IPR007087 (PROSITE_PATTERNS); IPR007087 (PROSITE_PATTERNS); IPR007087 (PROSITE_PATTERNS); IPR…	304	11.9845	261	9.60039	231	9.42142	8.7683	8.56592	8.66711	-0.202378	8.51567	7.74756	8.13162	-0.768109
295	Cher_TR10022_c0_g4_i3	mismatch repair endonuclease pms2	1368	9	5.1e-151	0.7767	gi|357606259|gb|EHJ64985.1|putative DNA mismatch repair protein pms2 [Danaus plexippus]	EHJ64985	5.09002e-151	85	462.611	285	243	10	F:ATP binding; P:cGMP biosynthetic process; C:mismatch repair complex; P:GTP metabolic process; F:guanylate cyclase activity; P:mismatch repair; P:purine nucleobase metabolic process; F:mismatched DNA binding; P:intracellular signal transduction; F:heme binding	GO:0032300, GO:0004383, GO:0005524, GO:0020037, GO:0030983, GO:0006182, GO:0006298, GO:0035556, GO:0006144, GO:0046039	EC:4.6.1.2	IPR014790 (SMART); IPR014790 (PFAM); PTHR10073 (PANTHER); IPR028831 (PTHR10073:PANTHER); SSF118116 (SUPERFAMILY)	533	19.6299	432	14.8449	204	7.77283	9.39634	9.10334	9.24984	-0.293003	9.30032	7.58113	8.44073	-1.71919
296	Cher_SOT_k31_scaffold14496	g5 domain family	1242	4	8.2e-19	0.6475	gi|357627863|gb|EHJ77405.1|hypothetical protein KGM_05228 [Danaus plexippus]	EHJ77405	8.22178e-19	70	98.9821	89	63	1	F:nucleic acid binding; F:zinc ion binding	GO:0003676, GO:0008270	-	Coil (COILS); Coil (COILS); IPR003604 (SMART)	4	0.162261	2	0.0756985	35	1.46886	6.4388	6.33025	6.38452	-0.108559	4.01917	5.46389	4.74153	1.44472
297	Cher_SOT_k67_C167717	uncharacterized protein LOC106118150	690	2	2.6e-73	0.795	gi|914615288|ref|NP_001298749.1|uncharacterized protein LOC106118150 [Papilio xuthus] >gi|389609853|dbj|BAM18538.1| unknown unsecreted protein [Papilio xuthus] >gi|930651205|gb|KPI93549.1| hypothetical protein RR46_10809 [Papilio xuthus]	NP_001298749	2.64301e-73	80	233.032	188	152				-	Coil (COILS); Coil (COILS); Coil (COILS); IPR009991 (PFAM)	1188	86.7449	1287	87.6816	993	75.0128	10.3954	10.4424	10.4189	0.0469199	10.4376	9.77317	10.1054	-0.664441
298	Cher_SOT_k31_scaffold23378	atp synthase subunit mitochondrial	924	10	0	0.926	gi|357606304|gb|EHJ65007.1|ATP synthase [Danaus plexippus]	EHJ65007	0	97	558.525	298	290	11	C:proton-transporting ATP synthase complex, catalytic core F(1); C:nucleus; F:ATP binding; P:oxidative phosphorylation; P:ATP hydrolysis coupled proton transport; F:proton-transporting ATPase activity, rotational mechanism; P:nucleosome assembly; P:ATP synthesis coupled proton transport; F:proton-transporting ATP synthase activity, rotational mechanism	GO:0005634, GO:0045261, GO:0005524, GO:0046933, GO:0046961, GO:0006334, GO:0015986, GO:0015991, GO:0006119	EC:3.6.1; EC:3.6.1.3; EC:3.6.1.15	IPR004100 (PFAM); IPR000194 (PFAM); IPR027417 (G3DSA:3.40.50.GENE3D); IPR023366 (G3DSA:2.40.30.GENE3D); IPR005294 (PTHR15184:PANTHER); PTHR15184 (PANTHER); SignalP-TM (SIGNALP_GRAM_POSITIVE); IPR004100 (SUPERFAMILY); IPR027417 (SUPERFAMILY)	4381	238.879	4894	248.984	8529	481.129	12.1717	12.2651	12.2184	0.0933941	12.3089	12.8536	12.5812	0.544725
299	Cher_SOT_k55_C307743	protein aar2 homolog	1206	10	0	0.658	gi|357627118|gb|EHJ76920.1|putative Uncharacterized protein C20orf4-like protein [Danaus plexippus]	EHJ76920	0	88	636.336	398	352				-	IPR007946 (PFAM); IPR007946 (PANTHER)	431	18.0056	575	22.413	551	23.8144	9.15059	9.43383	9.29221	0.28324	9.00193	8.94305	8.97249	-0.0588737
300	Cher_SOT_k31_C569060	tubulin--tyrosine ligase-like protein 12	1845	10	0	0.711	gi|357610266|gb|EHJ66903.1|hypothetical protein KGM_19938 [Danaus plexippus]	EHJ66903	0	85	932.169	615	523	1	P:cellular protein modification process	GO:0006464	-	IPR004344 (PFAM); IPR027749 (PTHR12241:PANTHER); PTHR12241 (PANTHER); IPR004344 (PROSITE_PROFILES)	481	13.1349	404	10.2935	731	20.6517	9.27641	9.02841	9.15241	-0.248	9.15591	9.34007	9.24799	0.184157
301	Cher_SOT_k31_scaffold23316	retinol dehydrogenase 14	1059	7	1.4e-75	0.6271	gi|321469916|gb|EFX80894.1|hypothetical protein DAPPUDRAFT_50761 [Daphnia pulex]	EFX80894	1.44793e-75	61	248.054	303	186	1	F:oxidoreductase activity; P:metabolic process	GO:0016491, GO:0008152	-	IPR002347 (PRINTS); IPR016040 (G3DSA:3.40.50.GENE3D); IPR002198 (PFAM); PTHR24320 (PANTHER); PTHR24320:SF70 (PANTHER); TRANSMEMBRANE (PHOBIUS); NON_CYTOPLASMIC_DOMAIN (PHOBIUS); CYTOPLASMIC_DOMAIN (PHOBIUS); IPR016040 (SUPERFAMILY); TMhelix (TMHMM)	276	13.1308	120	5.32678	28	1.37815	8.66763	7.86701	8.26732	-0.800624	8.38218	5.24258	6.81238	-3.1396
302	Cher_SOT_k71_scaffold10916	farnesyl diphosphate synthase	1293	10	0	0.838	gi|63103161|gb|AAY33486.1|putative farnesyl diphosphate synthase [Choristoneura fumiferana]	AAY33486	0	97	832.402	430	419	3	F:geranyltranstransferase activity; F:dimethylallyltranstransferase activity; P:steroid biosynthetic process; P:terpenoid biosynthetic process	GO:0004161, GO:0004337, GO:0006694, GO:0016114	EC:2.5.1; EC:2.5.1.10; EC:2.5.1.1	Coil (COILS); IPR008949 (G3DSA:1.10.600.GENE3D); IPR000092 (PFAM); PTHR11525 (PANTHER); PTHR11525:SF0 (PANTHER); IPR000092 (PROSITE_PATTERNS); IPR008949 (SUPERFAMILY)	3029	118.026	2022	73.5126	9509	383.329	11.6578	11.0441	11.3509	-0.613683	11.7784	13.0102	12.3943	1.23184
303	Cher_SOT_k31_C572798	transmembrane protein 169	1206	9	0	0.6144	gi|357604128|gb|EHJ64055.1|hypothetical protein KGM_09631 [Danaus plexippus]	EHJ64055	0	87	598.586	408	359	1	C:integral component of membrane		-	IPR029386 (PFAM); PTHR31777:SF0 (PANTHER); IPR029386 (PANTHER); TRANSMEMBRANE (PHOBIUS); NON_CYTOPLASMIC_DOMAIN (PHOBIUS); TRANSMEMBRANE (PHOBIUS); CYTOPLASMIC_DOMAIN (PHOBIUS); NON_CYTOPLASMIC_DOMAIN (PHOBIUS); TMhelix (TMHMM); TMhelix (TMHMM)	121	5.05493	123	4.79443	107	4.62457	7.90893	7.88666	7.89779	-0.0222716	7.27117	6.74486	7.00802	-0.526312
304	Cher_TR1312_c0_g1_i1	plexin-b	5115	10	0	0.789	gi|357605301|gb|EHJ64549.1|hypothetical protein KGM_21267 [Danaus plexippus]	EHJ64549	0	92	3112.78	1705	1576	5	F:protein binding; C:integral component of membrane; F:semaphorin receptor activity; P:axon guidance; P:semaphorin-plexin signaling pathway	GO:0016021, GO:0005515, GO:0017154, GO:0007411, GO:0071526	-	Coil (COILS); IPR002909 (SMART); IPR016201 (SMART); IPR001627 (SMART); IPR001627 (PFAM); G3DSA:3.30.1680.10 (GENE3D); G3DSA:3.30.1680.10 (GENE3D); IPR002165 (PFAM); IPR013783 (G3DSA:2.60.40.GENE3D); IPR002909 (PFAM); IPR013548 (PFAM); G3DSA:3.10.20.90 (GENE3D); IPR015943 (G3DSA:2.130.10.GENE3D); IPR013783 (G3DSA:2.60.40.GENE3D); IPR013783 (G3DSA:2.60.40.GENE3D); IPR013783 (G3DSA:2.60.40.GENE3D); …	487	4.79689	701	6.44246	529	5.3907	9.29078	9.67222	9.4815	0.381435	9.17333	8.88608	9.02971	-0.287245
305	Cher_TR9579_c0_g1_i2	valyl-trna synthetase	1950	10	0	0.606	gi|357621135|gb|EHJ73074.1|valyl-tRNA synthetase [Danaus plexippus]	EHJ73074	0	77	816.609	649	505	5	F:valine-tRNA ligase activity; P:isoleucine biosynthetic process; F:ATP binding; P:valyl-tRNA aminoacylation; P:valine biosynthetic process; P:leucine biosynthetic process; F:aminoacyl-tRNA editing activity	GO:0002161, GO:0004832, GO:0005524, GO:0006438, GO:0009097, GO:0009098, GO:0009099	EC:6.1.1; EC:6.1.1.9; EC:3.1.1.1	IPR002303 (PRINTS); IPR009080 (G3DSA:1.10.730.GENE3D); IPR009008 (G3DSA:3.90.740.GENE3D); IPR014729 (G3DSA:3.40.50.GENE3D); IPR002300 (PFAM); IPR013155 (PFAM); IPR002303 (PTHR11946:PANTHER); PTHR11946 (PANTHER); IPR009080 (SUPERFAMILY); SSF52374 (SUPERFAMILY); IPR009008 (SUPERFAMILY)	32	0.826784	22	0.530356	80	2.13841	7.06788	6.88742	6.97765	-0.180456	5.67098	6.38749	6.02924	0.716515
305	Cher_TR9579_c0_g1_i3	valyl-trna synthetase	2805	10	0	0.628	gi|357621135|gb|EHJ73074.1|valyl-tRNA synthetase [Danaus plexippus]	EHJ73074	0	80	1232.24	919	736	5	F:valine-tRNA ligase activity; P:isoleucine biosynthetic process; F:ATP binding; P:valyl-tRNA aminoacylation; P:regulation of translational fidelity; P:valine biosynthetic process; P:leucine biosynthetic process; F:aminoacyl-tRNA editing activity	GO:0002161, GO:0004832, GO:0005524, GO:0006438, GO:0006450, GO:0009097, GO:0009098, GO:0009099	EC:6.1.1; EC:6.1.1.9; EC:3.1.1.1	IPR002303 (PRINTS); IPR014729 (G3DSA:3.40.50.GENE3D); IPR002300 (PFAM); IPR009008 (G3DSA:3.90.740.GENE3D); IPR002303 (TIGRFAM); IPR009080 (G3DSA:1.10.730.GENE3D); IPR013155 (PFAM); IPR002303 (PTHR11946:PANTHER); IPR002303 (PTHR11946:PANTHER); PTHR11946 (PANTHER); IPR001412 (PROSITE_PATTERNS); IPR009008 (SUPERFAMILY); IPR009080 (SUPERFAMILY); SSF52374 (SUPERFAMILY)	77	1.38304	124	2.07811	124	2.30422	7.57223	7.89314	7.73268	0.320909	6.69321	6.9312	6.8122	0.237993
306	Cher_TR467_c1_g1_i1	fk506-binding protein 6	1308	9	1.2e-129	0.5256	gi|357609698|gb|EHJ66585.1|hypothetical protein KGM_02455 [Danaus plexippus]	EHJ66585	1.22135e-129	76	425.631	374	287	3	C:cytoskeleton; F:protein binding; P:protein folding	GO:0005856, GO:0005515, GO:0006457	-	G3DSA:3.10.50.40 (GENE3D); IPR011990 (G3DSA:1.25.40.GENE3D); IPR001179 (PFAM); IPR023566 (PANTHER); PTHR10516:SF330 (PANTHER); IPR001179 (PROSITE_PROFILES); IPR011990 (SUPERFAMILY); SSF54534 (SUPERFAMILY)	360	13.8666	411	14.7711	584	23.2723	8.94993	9.04752	8.99873	0.0975931	8.75047	9.0245	8.88749	0.274029
307	Cher_TR5866_c0_g1_i1	upf0609 protein c4orf27 homolog isoform x2	1389	10	6.4e-91	0.547	gi|746833276|ref|XP_011062524.1|PREDICTED: UPF0609 protein C4orf27 homolog [Acromyrmex echinatior] >gi|332030624|gb|EGI70312.1| UPF0609 protein [Acromyrmex echinatior]	XP_011062524	6.39524e-91	58	296.204	468	276				-	IPR019361 (PFAM); IPR019406 (PFAM); IPR019361 (PANTHER); PTHR13386:SF1 (PANTHER); PTHR13386:SF1 (PANTHER)	543	19.6958	603	20.4077	853	32.0097	9.41828	9.49037	9.45433	0.0720901	9.32651	9.55797	9.44224	0.231464
308	Cher_SOT_k31_C566959	zinc finger protein 271-like	1443	10	1.4e-86	0.459	gi|357623466|gb|EHJ74603.1|putative zinc finger protein 45-like protein [Danaus plexippus]	EHJ74603	1.42931e-86	69	280.411	268	185	2	F:nucleic acid binding; C:nucleus; F:zinc ion binding	GO:0005634, GO:0003676, GO:0008270	-	IPR015880 (SMART); IPR012934 (SMART); IPR013087 (G3DSA:3.30.160.GENE3D); IPR013087 (G3DSA:3.30.160.GENE3D); IPR012934 (PFAM); IPR013087 (G3DSA:3.30.160.GENE3D); PTHR24409 (PANTHER); PTHR24409 (PANTHER); PTHR24409:SF36 (PANTHER); IPR007087 (PROSITE_PATTERNS); IPR007087 (PROSITE_PATTERNS); IPR007087 (PROSITE_PATTERNS); IPR007087 (PROSITE_PATTERNS); IPR007087 (PROSITE_PATTERNS); IPR007087 (PROSITE_P…	87	3.03759	194	6.31996	97	3.50381	7.65771	8.27964	7.96868	0.621923	6.84653	6.62271	6.73462	-0.223819
310	Cher_SOT_k63_C223496	upf0553 protein c9orf64 homolog	984	10	2.7e-160	0.678	gi|357620206|gb|EHJ72486.1|hypothetical protein KGM_03691 [Danaus plexippus]	EHJ72486	2.7281e-160	82	464.151	332	275				-	IPR019438 (PFAM); IPR019438 (PANTHER); PTHR21314:SF0 (PANTHER)	410	20.9926	317	15.1441	666	35.2788	9.09418	8.76593	8.93005	-0.32825	8.93201	9.20896	9.07048	0.276948
311	Cher_TR2675_c0_g1_i3	udp-glucosyltransferase precursor	1569	10	6.8e-179	0.654	gi|363896088|gb|AEW43128.1|UDP-glycosyltransferase UGT40M1 [Helicoverpa armigera]	AEW43128	6.76686e-179	71	526.554	486	346	1	F:transferase activity, transferring hexosyl groups; P:metabolic process	GO:0016758, GO:0008152	-	IPR002213 (PFAM); G3DSA:3.40.50.2000 (GENE3D); PTHR11926:SF348 (PANTHER); IPR002213 (PANTHER); NON_CYTOPLASMIC_DOMAIN (PHOBIUS); SIGNAL_PEPTIDE_N_REGION (PHOBIUS); TRANSMEMBRANE (PHOBIUS); CYTOPLASMIC_DOMAIN (PHOBIUS); SIGNAL_PEPTIDE_C_REGION (PHOBIUS); SIGNAL_PEPTIDE_H_REGION (PHOBIUS); SIGNAL_PEPTIDE (PHOBIUS); SignalP-noTM (SIGNALP_EUK); SSF53756 (SUPERFAMILY); TMhelix (TMHMM)	89	2.85788	38	1.13852	349	11.5941	7.67407	7.13004	7.40205	-0.544033	6.87531	8.30917	7.59224	1.43386
312	Cher_TR12808_c1_g1_i2utrorf	golgi reassembly-stacking protein 2	1341	10	0	0.856	gi|357621004|gb|EHJ72990.1|hypothetical protein KGM_11146 [Danaus plexippus]	EHJ72990	0	77	538.88	438	339	1	F:protein binding	GO:0005515	-	IPR024958 (PFAM); IPR007583 (PANTHER); IPR001478 (SUPERFAMILY); IPR001478 (SUPERFAMILY)	1461	54.8906	1611	56.4736	2022	78.5937	10.6676	10.7389	10.7033	0.0712867	10.7331	10.7864	10.7598	0.0533223
313	Cher_SOT_k31_C569428	serendipity locus protein h-1	1434	10	4.5e-126	0.475	gi|357618020|gb|EHJ71116.1|putative zinc finger protein [Danaus plexippus]	EHJ71116	4.53871e-126	56	390.963	566	322	2	F:nucleic acid binding; C:nucleus; F:zinc ion binding	GO:0005634, GO:0003676, GO:0008270	-	IPR015880 (SMART); IPR012934 (SMART); IPR013087 (G3DSA:3.30.160.GENE3D); IPR013087 (G3DSA:3.30.160.GENE3D); IPR007087 (PFAM); IPR013087 (G3DSA:3.30.160.GENE3D); IPR012934 (PFAM); PTHR24409 (PANTHER); IPR007087 (PROSITE_PATTERNS); IPR007087 (PROSITE_PATTERNS); IPR007087 (PROSITE_PATTERNS); IPR007087 (PROSITE_PATTERNS); IPR007087 (PROSITE_PATTERNS); IPR007087 (PROSITE_PATTERNS); IPR007087 (PROSITE_…	400	14.0536	467	15.309	244	8.86902	9.0665	9.19169	9.12909	0.125187	8.89748	7.82131	8.3594	-1.07617
314	Cher_SOT_k39_C458037	reticulon nogo receptor	1800	10	1.6e-120	0.568	gi|357606238|gb|EHJ64966.1|reticulon/nogo receptor [Danaus plexippus]	EHJ64966	1.62291e-120	65	375.555	425	280	1	F:protein binding	GO:0005515	-	IPR003591 (SMART); SM00365 (SMART); IPR032675 (G3DSA:3.80.10.GENE3D); IPR001611 (PFAM); IPR032675 (G3DSA:3.80.10.GENE3D); PTHR24367 (PANTHER); TRANSMEMBRANE (PHOBIUS); SIGNAL_PEPTIDE (PHOBIUS); SIGNAL_PEPTIDE_H_REGION (PHOBIUS); SIGNAL_PEPTIDE_N_REGION (PHOBIUS); NON_CYTOPLASMIC_DOMAIN (PHOBIUS); CYTOPLASMIC_DOMAIN (PHOBIUS); SIGNAL_PEPTIDE_C_REGION (PHOBIUS); IPR001611 (PROSITE_PROFILES); IPR001…	957	26.7865	830	21.6763	1440	41.6989	10.1164	9.88085	9.99861	-0.235525	10.1294	10.3017	10.2156	0.172235
315	Cher_SOT_k67_C168813	atpase wrnip1-like	879	10	4.1e-96	0.661	gi|357604316|gb|EHJ64131.1|werner helicase interacting protein [Danaus plexippus]	EHJ64131	4.091e-96	74	305.834	289	216	3	F:ATP binding; F:helicase activity; P:DNA metabolic process	GO:0004386, GO:0005524, GO:0006259	EC:3.6.1; EC:3.6.1.15	IPR003593 (SMART); IPR027417 (G3DSA:3.40.50.GENE3D); IPR003959 (PFAM); PTHR13779:SF7 (PANTHER); PTHR13779 (PANTHER); IPR027417 (SUPERFAMILY)	230	13.183	228	12.1934	191	11.3261	8.48414	8.43257	8.45836	-0.0515739	8.13184	7.49357	7.81271	-0.638278
315	Cher_TR5198_c0_g1_i2	atpase wrnip1-like	960	10	1.9e-101	0.682	gi|357604316|gb|EHJ64131.1|werner helicase interacting protein [Danaus plexippus]	EHJ64131	1.87994e-101	70	320.857	300	211	9	C:replication fork; F:DNA binding; F:ATP binding; P:DNA repair; P:DNA replication; P:DNA duplex unwinding; P:DNA recombination; C:Holliday junction helicase complex; F:four-way junction helicase activity	GO:0003677, GO:0005524, GO:0009378, GO:0006260, GO:0006281, GO:0006310, GO:0032508, GO:0005657, GO:0009379	EC:3.6.1; EC:3.6.1.15	IPR003593 (SMART); IPR027417 (G3DSA:3.40.50.GENE3D); IPR003959 (PFAM); PTHR13779:SF7 (PANTHER); PTHR13779 (PANTHER); IPR027417 (SUPERFAMILY)	55	2.88648	47	2.30147	104	5.64673	7.35685	7.24151	7.29918	-0.115337	6.28346	6.7093	6.49638	0.425841
316	Cher_TR1352_c6_g1_i3	queuine trna-ribosyltransferase	1317	10	9.8e-168	0.559	gi|357619787|gb|EHJ72226.1|putative queuine tRNA-ribosyltransferase [Danaus plexippus]	EHJ72226	9.82554e-168	74	494.582	412	305	4	P:queuosine biosynthetic process; P:tRNA modification; F:queuine tRNA-ribosyltransferase activity	GO:0008479, GO:0006400, GO:0008616	EC:2.4.2.29	IPR002616 (PFAM); IPR002616 (G3DSA:3.20.20.GENE3D); IPR002616 (TIGRFAM); PTHR21148:SF26 (PANTHER); PTHR21148 (PANTHER); IPR002616 (SUPERFAMILY)	172	6.5799	158	5.63963	168	6.64903	8.2099	8.09551	8.1527	-0.114389	7.73783	7.32423	7.53103	-0.413595
317	Cher_SOT_k31_scaffold26681	trimeric intracellular cation channel type b	828	10	0	0.938	gi|914615380|ref|NP_001299490.1|trimeric intracellular cation channel type B [Papilio xuthus] >gi|389611540|dbj|BAM19373.1| similar to CG4239 [Papilio xuthus]	NP_001299490	0	98	515.768	275	271	2	P:monovalent inorganic cation transport; F:cation channel activity; P:cation transmembrane transport; C:integral component of membrane	GO:0016021, GO:0005261, GO:0015672, GO:0098655	-	IPR007866 (PFAM); PTHR12454:SF11 (PANTHER); IPR007866 (PANTHER); TRANSMEMBRANE (PHOBIUS); CYTOPLASMIC_DOMAIN (PHOBIUS); NON_CYTOPLASMIC_DOMAIN (PHOBIUS); NON_CYTOPLASMIC_DOMAIN (PHOBIUS); TRANSMEMBRANE (PHOBIUS); TRANSMEMBRANE (PHOBIUS); TRANSMEMBRANE (PHOBIUS); CYTOPLASMIC_DOMAIN (PHOBIUS); CYTOPLASMIC_DOMAIN (PHOBIUS); TMhelix (TMHMM); TMhelix (TMHMM); TMhelix (TMHMM); TMhelix (TMHMM)	439	26.7123	556	31.5663	1676	105.506	9.17149	9.39413	9.28281	0.222637	9.0277	10.5182	9.77295	1.4905
318	Cher_TR20249_c0_g1_i2	p21-activated protein kinase-interacting protein 1-like	1167	10	8.5e-175	0.655	gi|357606264|gb|EHJ64990.1|hypothetical protein KGM_19639 [Danaus plexippus]	EHJ64990	8.46979e-175	88	505.368	301	266	1	F:protein binding	GO:0005515	-	IPR001680 (SMART); IPR015943 (G3DSA:2.130.10.GENE3D); IPR001680 (PFAM); PTHR22840 (PANTHER); PTHR22840:SF10 (PANTHER); IPR019775 (PROSITE_PATTERNS); IPR001680 (PROSITE_PROFILES); IPR017986 (PROSITE_PROFILES); IPR001680 (PROSITE_PROFILES); IPR017986 (SUPERFAMILY)	306	13.2107	334	13.4541	480	21.439	8.77522	8.82129	8.79825	0.0460696	8.52475	8.75047	8.63761	0.225721
319	Cher_TR15164_c0_g1_i1	trna-splicing endonuclease subunit sen54	2940	9	1.8e-58	0.6133	gi|357612466|gb|EHJ68012.1|putative tRNA splicing endonuclease 54-like protein [Danaus plexippus]	EHJ68012	1.78114e-58	58	226.098	438	257	3	P:nucleic acid phosphodiester bond hydrolysis; F:endonuclease activity; P:tRNA splicing, via endonucleolytic cleavage and ligation		-	Coil (COILS); IPR024336 (PFAM); IPR024337 (PANTHER)	805	13.7951	531	8.49036	464	8.22632	9.89778	9.34014	9.61896	-0.557641	9.88355	8.70328	9.29341	-1.18027
319	Cher_TR15164_c0_g1_i2	trna-splicing endonuclease subunit sen54	2940	10	8.5e-59	0.613	gi|357612466|gb|EHJ68012.1|putative tRNA splicing endonuclease 54-like protein [Danaus plexippus]	EHJ68012	8.48909e-59	58	227.254	438	258	1	P:nucleic acid phosphodiester bond hydrolysis; P:RNA metabolic process	GO:0016070, GO:0090305	-	Coil (COILS); IPR024336 (PFAM); IPR024337 (PANTHER)	580	9.93934	471	7.531	903	16.0094	9.49662	9.20144	9.34903	-0.295188	9.41946	9.63856	9.52901	0.219101
320	Cher_TR17559_c6_g1_i2	udp-glucosyltransferase isoform x1	1269	10	3.4e-166	0.692	gi|363896080|gb|AEW43124.1|UDP-glycosyltransferase UGT40D2 [Helicoverpa armigera]	AEW43124	3.38939e-166	71	490.345	423	302	2	F:transferase activity, transferring hexosyl groups; C:membrane; P:metabolic process	GO:0016020, GO:0016758, GO:0008152	-	G3DSA:3.40.50.2000 (GENE3D); IPR002213 (PFAM); IPR002213 (PANTHER); PTHR11926:SF348 (PANTHER); IPR002213 (PROSITE_PATTERNS); SSF53756 (SUPERFAMILY)	0	0	0	0	22	0.903641	6.08568	6.08568	6.08568	0	2.91841	5.01834	3.96837	2.09992
320	Cher_TR17559_c6_g1_i3	udp-glycosyltransferase ugt40d2	1008	10	4.6e-143	0.729	gi|363896080|gb|AEW43124.1|UDP-glycosyltransferase UGT40D2 [Helicoverpa armigera]	AEW43124	4.55783e-143	74	427.557	336	251	2	F:transferase activity, transferring hexosyl groups; C:membrane; P:metabolic process	GO:0016020, GO:0016758, GO:0008152	-	G3DSA:3.40.50.2000 (GENE3D); IPR002213 (PFAM); IPR002213 (PANTHER); PTHR11926:SF348 (PANTHER); IPR002213 (PROSITE_PATTERNS); SSF53756 (SUPERFAMILY)	0	0	0	0	0	0	6.08568	6.08568	6.08568	0	2.91841	2.91841	2.91841	0
321	Cher_SOT_k67_C176319	a-kinase anchor protein mitochondrial isoform x1	1638	10	0	0.573	gi|357610738|gb|EHJ67129.1|putative A kinase anchor protein 10 [Danaus plexippus]	EHJ67129	0	76	654.825	546	415	3	P:termination of G-protein coupled receptor signaling pathway; P:phosphorylation; F:kinase activity		-	IPR016137 (SMART); IPR016137 (PFAM); G3DSA:1.10.167.10 (GENE3D); PTHR13155 (PANTHER); IPR016137 (PROSITE_PROFILES); IPR016137 (PROSITE_PROFILES); IPR016137 (SUPERFAMILY); IPR016137 (SUPERFAMILY)	2369	72.8665	2074	59.5215	1790	56.9606	11.3196	11.0784	11.199	-0.241155	11.4255	10.6122	11.0189	-0.813328
323	Cher_SOT_k31_scaffold5920	fanconi complementation group d2	3630	9	0	0.4922	gi|350536779|ref|NP_001233147.1|Fanconi anemia, complementation group D2 [Bombyx mori] >gi|333108123|dbj|BAK23266.1| Fanconi anemia, complementation group D2 [Bombyx mori]	NP_001233147	0	72	1188.71	1178	858	4	P:DNA repair; C:intracellular membrane-bounded organelle	GO:0043231, GO:0006281	-	IPR029448 (PFAM); PTHR32086 (PANTHER)	427	5.92649	410	5.30953	274	3.9344	9.14002	9.04481	9.09241	-0.0952064	8.98887	7.97834	8.4836	-1.01053
324	Cher_TR13517_c0_g1_i1	zinc finger and btb domain-containing protein 17	1404	10	6.1e-154	0.494	gi|357608334|gb|EHJ65936.1|putative zinc finger protein 709 [Danaus plexippus]	EHJ65936	6.08372e-154	71	460.299	418	299	3	F:nucleic acid binding; C:nucleus; F:zinc ion binding; P:developmental process; P:regulation of cellular metabolic process	GO:0005634, GO:0003676, GO:0008270, GO:0031323, GO:0032502	-	IPR012934 (SMART); IPR015880 (SMART); IPR013087 (G3DSA:3.30.160.GENE3D); IPR012934 (PFAM); IPR013087 (G3DSA:3.30.160.GENE3D); IPR007087 (PFAM); PTHR24375 (PANTHER); IPR007087 (PROSITE_PATTERNS); IPR007087 (PROSITE_PATTERNS); IPR007087 (PROSITE_PATTERNS); IPR007087 (PROSITE_PATTERNS); IPR007087 (PROSITE_PATTERNS); IPR007087 (PROSITE_PATTERNS); IPR007087 (PROSITE_PATTERNS); IPR007087 (PROSITE_PROFI…	83	2.97843	113	3.78347	58	2.15326	7.62429	7.81988	7.72208	0.195586	6.78716	6.0104	6.39878	-0.776755
324	Cher_TR13517_c0_g1_i2	zinc finger and btb domain-containing protein 17	1377	10	1.8e-153	0.496	gi|357608334|gb|EHJ65936.1|putative zinc finger protein 709 [Danaus plexippus]	EHJ65936	1.80925e-153	71	458.759	418	300	3	F:nucleic acid binding; C:nucleus; F:zinc ion binding; P:developmental process; P:regulation of cellular metabolic process	GO:0005634, GO:0003676, GO:0008270, GO:0031323, GO:0032502	-	IPR015880 (SMART); IPR012934 (SMART); IPR013087 (G3DSA:3.30.160.GENE3D); IPR007087 (PFAM); IPR012934 (PFAM); IPR013087 (G3DSA:3.30.160.GENE3D); PTHR24375 (PANTHER); IPR007087 (PROSITE_PATTERNS); IPR007087 (PROSITE_PATTERNS); IPR007087 (PROSITE_PATTERNS); IPR007087 (PROSITE_PATTERNS); IPR007087 (PROSITE_PATTERNS); IPR007087 (PROSITE_PATTERNS); IPR007087 (PROSITE_PATTERNS); IPR007087 (PROSITE_PROFI…	74	2.70754	54	1.84348	92	3.48248	7.54526	7.32	7.43263	-0.225261	6.64381	6.55747	6.60064	-0.0863382
325	Cher_SOT_k63_scaffold11239	telo2-interacting protein 1 homolog isoform x1	777	9	2.4e-59	0.4533	gi|357617559|gb|EHJ70858.1|hypothetical protein KGM_04942 [Danaus plexippus]	EHJ70858	2.41005e-59	52	214.927	315	165	1	F:binding	GO:0005488	-	PTHR18460 (PANTHER); TRANSMEMBRANE (PHOBIUS); NON_CYTOPLASMIC_DOMAIN (PHOBIUS); CYTOPLASMIC_DOMAIN (PHOBIUS); IPR016024 (SUPERFAMILY)	14	0.907786	10	0.605004	31	2.07958	6.74228	6.62996	6.68612	-0.112317	4.87469	5.34191	5.1083	0.467215
325	Cher_TR26924_c1_g1_i1	telo2-interacting protein 1 homolog	2430	10	0	0.522	gi|357617559|gb|EHJ70858.1|hypothetical protein KGM_04942 [Danaus plexippus]	EHJ70858	0	65	643.654	835	544	1	F:binding	GO:0005488	-	IPR011989 (G3DSA:1.25.10.GENE3D); PTHR18460 (PANTHER); IPR016024 (SUPERFAMILY)	1492	30.9342	1471	28.4568	861	18.4685	10.6955	10.6182	10.6569	-0.0773174	10.7631	9.57117	10.1672	-1.19196
326	Cher_SOT_k51_C325429	4-coumarate-- ligase 1-like	1644	10	1.1e-86	0.492	gi|357623793|gb|EHJ74817.1|hypothetical protein KGM_09251 [Danaus plexippus]	EHJ74817	1.07089e-86	54	289.656	510	278	2	F:catalytic activity; P:metabolic process	GO:0003824, GO:0008152	-	G3DSA:3.40.50.980 (GENE3D); IPR000873 (PFAM); G3DSA:3.30.300.30 (GENE3D); IPR025110 (PFAM); G3DSA:2.30.38.10 (GENE3D); G3DSA:3.40.50.980 (GENE3D); PTHR24096:SF19 (PANTHER); PTHR24096 (PANTHER); IPR020845 (PROSITE_PATTERNS); CYTOPLASMIC_DOMAIN (PHOBIUS); TRANSMEMBRANE (PHOBIUS); NON_CYTOPLASMIC_DOMAIN (PHOBIUS); SSF56801 (SUPERFAMILY)	1044	31.9945	767	21.9317	102	3.23395	10.2279	9.78277	10.0054	-0.445179	10.2534	6.68509	8.46922	-3.56826
328	Cher_SOT_k71_scaffold11885	---NA---	810	0	-	-											-	TRANSMEMBRANE (PHOBIUS); CYTOPLASMIC_DOMAIN (PHOBIUS); TRANSMEMBRANE (PHOBIUS); TRANSMEMBRANE (PHOBIUS); NON_CYTOPLASMIC_DOMAIN (PHOBIUS); NON_CYTOPLASMIC_DOMAIN (PHOBIUS); TRANSMEMBRANE (PHOBIUS); CYTOPLASMIC_DOMAIN (PHOBIUS); CYTOPLASMIC_DOMAIN (PHOBIUS); TRANSMEMBRANE (PHOBIUS); CYTOPLASMIC_DOMAIN (PHOBIUS); TRANSMEMBRANE (PHOBIUS); TRANSMEMBRANE (PHOBIUS); NON_CYTOPLASMIC_DOMAIN (PHOBIUS); NO…	3093	192.385	2367	137.37	150	9.65253	11.6867	11.2582	11.4724	-0.428536	11.8084	7.17621	9.49231	-4.63219
329	Cher_TR3770_c9_g14_i1utrorf	hypothetical protein KGM_13180	615	1	2.5e-30	0.71	gi|357609042|gb|EHJ66263.1|hypothetical protein KGM_13180 [Danaus plexippus]	EHJ66263	2.50716e-30	71	118.627	115	82				-	no IPS match	1898	155.488	1244	95.0877	5296	448.857	11.0182	10.398	10.7081	-0.620202	11.1077	12.1679	11.6378	1.06023
330	Cher_SOT_k35_C518068	det1 homolog	1764	10	0	0.826	gi|357610609|gb|EHJ67060.1|putative de-etiolated-like protein 1 [Danaus plexippus]	EHJ67060	0	96	1075.08	546	529				-	IPR019138 (PFAM); PTHR13374 (PANTHER)	287	8.1971	267	7.11528	229	6.76662	8.70807	8.58881	8.64844	-0.119254	8.4361	7.73587	8.08599	-0.700231
331	Cher_SOT_k63_scaffold4045	---NA---	735	0	-	-											-	NON_CYTOPLASMIC_DOMAIN (PHOBIUS); SIGNAL_PEPTIDE (PHOBIUS); SIGNAL_PEPTIDE_N_REGION (PHOBIUS); SIGNAL_PEPTIDE_H_REGION (PHOBIUS); SIGNAL_PEPTIDE_C_REGION (PHOBIUS); SignalP-noTM (SIGNALP_EUK)	169	11.5845	181	11.5763	5	0.354583	8.19403	8.21612	8.20507	0.0220964	7.71419	3.98575	5.84997	-3.72845
331	Cher_TR29783_c1_g1_i1utrorf	---NA---	735	0	-	-											-	NON_CYTOPLASMIC_DOMAIN (PHOBIUS); SIGNAL_PEPTIDE (PHOBIUS); SIGNAL_PEPTIDE_C_REGION (PHOBIUS); SIGNAL_PEPTIDE_N_REGION (PHOBIUS); SIGNAL_PEPTIDE_H_REGION (PHOBIUS); SignalP-noTM (SIGNALP_EUK)	50	3.42736	75	4.79682	1	0.0709166	7.30102	7.52472	7.41287	0.223695	6.17117	3.4044	4.78778	-2.76677
332	Cher_SOT_k31_C572944	small g protein signaling modulator 3 homolog	2391	10	0	0.843	gi|357607056|gb|EHJ65337.1|hypothetical protein KGM_11400 [Danaus plexippus]	EHJ65337	0	97	1518.06	796	779	1	F:protein binding	GO:0005515	-	IPR000195 (SMART); IPR001452 (SMART); IPR004012 (SMART); IPR004012 (PFAM); IPR000195 (PFAM); IPR001452 (PFAM); G3DSA:1.10.8.270 (GENE3D); G3DSA:2.30.30.40 (GENE3D); PTHR22957 (PANTHER); PTHR22957:SF296 (PANTHER); IPR000195 (PROSITE_PROFILES); IPR001452 (PROSITE_PROFILES); IPR004012 (PROSITE_PROFILES); IPR000195 (SUPERFAMILY); IPR000195 (SUPERFAMILY); IPR001452 (SUPERFAMILY); SSF140741 (SUPERFAMIL…	607	12.7904	785	15.4337	951	20.7318	9.55118	9.81149	9.68133	0.260308	9.4837	9.71191	9.59781	0.228209
333	Cher_SOT_k39_scaffold27549utrorf	zgc:165409 protein	963	10	1.3e-46	0.572	gi|348533329|ref|XP_003454158.1|PREDICTED: uncharacterized protein K02A2.6-like [Oreochromis niloticus]	XP_003454158	1.29699e-46	52	181.03	290	151	1	F:nucleic acid binding; F:zinc ion binding	GO:0003676, GO:0008270	-	Coil (COILS); IPR001878 (SMART); IPR001878 (PFAM); IPR001878 (G3DSA:4.10.60.GENE3D); PTHR33198:SF2 (PANTHER); PTHR33198 (PANTHER); IPR001878 (PROSITE_PROFILES); IPR001878 (SUPERFAMILY)	12	0.627815	12	0.585779	91	4.9255	6.69431	6.68122	6.68777	-0.0130934	4.74673	6.54405	5.64539	1.79732
334	Cher_TR26951_c1_g1_i2	zgc:165409 protein	546	10	8.1e-48	0.666	gi|348533329|ref|XP_003454158.1|PREDICTED: uncharacterized protein K02A2.6-like [Oreochromis niloticus]	XP_003454158	8.11841e-48	71	178.718	173	124	1	F:binding	GO:0005488	-	Coil (COILS); PTHR33198:SF2 (PANTHER); PTHR33198 (PANTHER)	22	2.03005	12	1.03316	17	1.6229	6.90485	6.68122	6.79303	-0.223629	5.28764	4.79627	5.04195	-0.491366
336	Cher_TR19863_c1_g1_i1	hypothetical protein KGM_01764	597	5	9.1e-47	0.738	gi|357605834|gb|EHJ64792.1|hypothetical protein KGM_01764 [Danaus plexippus]	EHJ64792	9.12071e-47	81	164.851	153	124	1	F:RNA binding	GO:0003723	-	IPR002942 (G3DSA:3.10.290.GENE3D); PTHR13633 (PANTHER); PTHR13633:SF3 (PANTHER); IPR002942 (PROSITE_PROFILES); SSF55174 (SUPERFAMILY)	0	0	0	0	48	4.19085	6.08568	6.08568	6.08568	0	2.91841	5.79864	4.35853	2.88023
336	Cher_TR19863_c1_g1_i2	hypothetical protein KGM_01764	597	5	1.5e-46	0.738	gi|357605834|gb|EHJ64792.1|hypothetical protein KGM_01764 [Danaus plexippus]	EHJ64792	1.46247e-46	80	164.466	153	123	1	F:RNA binding	GO:0003723	-	IPR002942 (G3DSA:3.10.290.GENE3D); PTHR13633 (PANTHER); PTHR13633:SF3 (PANTHER); IPR002942 (PROSITE_PROFILES); SSF55174 (SUPERFAMILY)	137	11.5617	130	10.2364	65	5.67511	8.01129	7.93132	7.97131	-0.0799646	7.43449	6.14165	6.78807	-1.29285
337	Cher_SOT_k35_scaffold20781	zinc finger protein 347 isoform x1	1260	10	9.6e-110	0.553	gi|357623295|gb|EHJ74509.1|hypothetical protein KGM_17831 [Danaus plexippus]	EHJ74509	9.57355e-110	88	335.495	202	178	2	F:nucleic acid binding; C:nucleus; F:zinc ion binding	GO:0005634, GO:0003676, GO:0008270	-	IPR012934 (SMART); IPR015880 (SMART); IPR013087 (G3DSA:3.30.160.GENE3D); IPR013087 (G3DSA:3.30.160.GENE3D); IPR012934 (PFAM); IPR013087 (G3DSA:3.30.160.GENE3D); PTHR24409 (PANTHER); IPR007087 (PROSITE_PATTERNS); IPR007087 (PROSITE_PATTERNS); IPR007087 (PROSITE_PATTERNS); IPR007087 (PROSITE_PATTERNS); IPR007087 (PROSITE_PATTERNS); IPR007087 (PROSITE_PROFILES); IPR007087 (PROSITE_PROFILES); IPR0070…	153	6.11783	99	3.69355	138	5.70878	8.10592	7.71966	7.91279	-0.386264	7.58113	7.0683	7.32472	-0.512828
338	Cher_TR29740_c2_g1_i2	upf0564 protein fam161a	2331	10	0	0.564	gi|357625614|gb|EHJ76006.1|hypothetical protein KGM_14342 [Danaus plexippus]	EHJ76006	0	70	603.979	698	490	2	C:cell part; C:organelle	GO:0043226, GO:0044464	-	IPR019579 (PFAM); PTHR21501 (PANTHER); NON_CYTOPLASMIC_DOMAIN (PHOBIUS); SIGNAL_PEPTIDE_H_REGION (PHOBIUS); SIGNAL_PEPTIDE (PHOBIUS); SIGNAL_PEPTIDE_C_REGION (PHOBIUS); SIGNAL_PEPTIDE_N_REGION (PHOBIUS)	2010	43.4441	1431	28.8587	145	3.24236	11.0958	10.5818	10.8388	-0.514005	11.1899	7.13223	9.16104	-4.05762
339	Cher_TR10005_c1_g1_i2	diapause hormone receptor-1	1500	7	5e-155	0.7943	gi|112982667|ref|NP_001036913.1|diapause hormone receptor-1 [Bombyx mori] >gi|94039239|dbj|BAE93495.1| diapause hormone receptor-1 [Bombyx mori] >gi|94039245|dbj|BAE93496.1| diapause hormone receptor-2 [Bombyx mori] >gi|808216304|gb|AKD28016.1| diapause hormone receptor [Bombyx mori]	NP_001036913	4.9639e-155	83	461.455	356	298	3	P:neuropeptide signaling pathway; P:G-protein coupled receptor signaling pathway, coupled to cyclic nucleotide second messenger; C:integral component of membrane; P:chemical synaptic transmission; F:neuromedin U receptor activity	GO:0016021, GO:0001607, GO:0007218, GO:0007187, GO:0007268	-	IPR005390 (PRINTS); IPR000276 (PRINTS); IPR000276 (PFAM); G3DSA:1.20.1070.10 (GENE3D); PTHR24243:SF133 (PANTHER); PTHR24243 (PANTHER); IPR000276 (PROSITE_PATTERNS); TRANSMEMBRANE (PHOBIUS); TRANSMEMBRANE (PHOBIUS); TRANSMEMBRANE (PHOBIUS); CYTOPLASMIC_DOMAIN (PHOBIUS); CYTOPLASMIC_DOMAIN (PHOBIUS); CYTOPLASMIC_DOMAIN (PHOBIUS); NON_CYTOPLASMIC_DOMAIN (PHOBIUS); NON_CYTOPLASMIC_DOMAIN (PHOBIUS); C…	309	10.3787	293	9.18238	443	15.3939	8.78553	8.68377	8.73465	-0.101752	8.53826	8.63889	8.58858	0.10063
340	Cher_TR31530_c7_g1_i5	aael012315- partial	6402	9	0	0.4722	gi|357626654|gb|EHJ76672.1|hypothetical protein KGM_07810 [Danaus plexippus]	EHJ76672	0	67	1518.83	1990	1341	3	P:eye development; P:anatomical structure morphogenesis; P:single-organism cellular process; C:organelle; C:intracellular part	GO:0043226, GO:0044424, GO:0001654, GO:0009653, GO:0044763	-	Coil (COILS); Coil (COILS); Coil (COILS); Coil (COILS); Coil (COILS); Coil (COILS); Coil (COILS); Coil (COILS); Coil (COILS); Coil (COILS); Coil (COILS); Coil (COILS); Coil (COILS); Coil (COILS); Coil (COILS); Coil (COILS); Coil (COILS); Coil (COILS); Coil (COILS); Coil (COILS); Coil (COILS); Coil (COILS); Coil (COILS); Coil (COILS)	2036	16.0228	2137	15.6916	70	0.569925	11.1132	11.119	11.1161	0.00582311	11.2083	6.22843	8.71835	-4.97985
341	Cher_TR1285_c0_g1_i2	brefeldin a-inhibited guanine nucleotide-exchange protein 3 isoform x1	3036	10	0	0.604	gi|350424975|ref|XP_003493973.1|PREDICTED: brefeldin A-inhibited guanine nucleotide-exchange protein 3 isoform X1 [Bombus impatiens]	XP_003493973	0	59	656.366	885	523	1	F:binding	GO:0005488	-	IPR015403 (PFAM); IPR016024 (SUPERFAMILY)	1646	27.3152	1505	23.3031	413	7.09061	10.8266	10.6485	10.7375	-0.178093	10.9037	8.54162	9.72265	-2.36206
342	Cher_SOT_k31_scaffold27741	translocation associated membrane protein	1134	10	0	0.714	gi|914096756|ref|NP_001298356.1|translocating chain-associated membrane protein 1 [Papilio polytes] >gi|909560342|ref|XP_013135257.1| PREDICTED: translocating chain-associated membrane protein 1 [Papilio polytes] >gi|389610931|dbj|BAM19076.1| translocation associated membrane protein [Papilio polytes]	NP_001298356	0	93	614.764	369	344	1	C:integral component of membrane	GO:0016021	-	IPR006634 (SMART); IPR006634 (PFAM); IPR013599 (PFAM); PTHR12371:SF11 (PANTHER); PTHR12371 (PANTHER); CYTOPLASMIC_DOMAIN (PHOBIUS); TRANSMEMBRANE (PHOBIUS); TRANSMEMBRANE (PHOBIUS); TRANSMEMBRANE (PHOBIUS); TRANSMEMBRANE (PHOBIUS); TRANSMEMBRANE (PHOBIUS); CYTOPLASMIC_DOMAIN (PHOBIUS); NON_CYTOPLASMIC_DOMAIN (PHOBIUS); CYTOPLASMIC_DOMAIN (PHOBIUS); NON_CYTOPLASMIC_DOMAIN (PHOBIUS); TRANSMEMBRANE …	1153	51.2263	1186	49.1644	1877	86.2753	10.3565	10.3358	10.3462	-0.0206713	10.3949	10.68	10.5375	0.285079
343	Cher_SOT_k31_C565769	antennal esterase cxe17	1287	10	1.1e-172	0.669	gi|313506242|gb|ADR64700.1|antennal esterase CXE17 [Spodoptera exigua]	ADR64700	1.10652e-172	74	508.064	426	318	2	P:metabolic process; F:hydrolase activity		-	IPR029058 (G3DSA:3.40.50.GENE3D); IPR002018 (PFAM); PTHR11559:SF207 (PANTHER); PTHR11559 (PANTHER); IPR019826 (PROSITE_PATTERNS); IPR029058 (SUPERFAMILY)	147	5.7546	285	10.4099	188	7.61403	8.07126	8.65525	8.36326	0.583996	7.52788	7.47258	7.50023	-0.0553009
344	Cher_TR7956_c0_g1_i1	u3 small nucleolar ribonucleoprotein protein mpp10	1719	10	1.3e-176	0.677	gi|357605249|gb|EHJ64529.1|putative U3 small nucleolar ribonucleoprotein mpp10 [Danaus plexippus]	EHJ64529	1.31841e-176	75	524.242	586	443	4	C:Mpp10 complex; P:rRNA processing; C:small nucleolar ribonucleoprotein complex	GO:0005732, GO:0034457, GO:0006364	-	Coil (COILS); Coil (COILS); IPR012173 (PFAM); IPR012173 (PIRSF); IPR012173 (PANTHER); PTHR17039:SF0 (PANTHER)	188	5.51009	151	4.12934	585	17.7384	8.29142	8.05642	8.17392	-0.234994	7.85772	9.0269	8.44231	1.16918
344	Cher_TR7956_c0_g1_i2	u3 small nucleolar ribonucleoprotein protein mpp10	1719	10	3.7e-117	0.705	gi|357605249|gb|EHJ64529.1|putative U3 small nucleolar ribonucleoprotein mpp10 [Danaus plexippus]	EHJ64529	3.72825e-117	89	371.703	296	264	4	C:Mpp10 complex; C:viral nucleocapsid; P:rRNA processing; C:small nucleolar ribonucleoprotein complex	GO:0005732, GO:0019013, GO:0034457, GO:0006364	-	Coil (COILS); Coil (COILS); Coil (COILS); IPR012173 (PFAM); IPR012173 (PIRSF); PTHR17039:SF0 (PANTHER); IPR012173 (PANTHER)	313	9.17371	353	9.65335	500	15.161	8.79915	8.88063	8.83989	0.0814833	8.55608	8.80737	8.68173	0.251289
345	Cher_TR20463_c0_g2_i1	---NA---	1026	0	-	-											-	Coil (COILS); Coil (COILS); Coil (COILS)	752	36.9273	1134	51.9571	1434	72.8512	9.81295	10.2777	10.0453	0.464773	9.78691	10.2957	10.0413	0.50881
346	Cher_SOT_k75_C60536	probable signal peptidase complex subunit 2	555	10	2.3e-101	0.782	gi|357619109|gb|EHJ71814.1|signal peptidase complex subunit 2 [Danaus plexippus]	EHJ71814	2.31321e-101	95	302.753	184	175	6	C:integral component of membrane; P:signal peptide processing; F:peptidase activity; C:signal peptidase complex	GO:0005787, GO:0016021, GO:0008233, GO:0006465	-	IPR009582 (PFAM); PTHR13085 (PANTHER); TRANSMEMBRANE (PHOBIUS); NON_CYTOPLASMIC_DOMAIN (PHOBIUS); TRANSMEMBRANE (PHOBIUS); CYTOPLASMIC_DOMAIN (PHOBIUS); CYTOPLASMIC_DOMAIN (PHOBIUS); TMhelix (TMHMM); TMhelix (TMHMM)	2852	258.901	2559	216.749	1982	186.143	11.5746	11.3648	11.4697	-0.20975	11.6919	10.7578	11.2249	-0.93403
347	Cher_TR31467_c9_g2_i3	isoform b	4524	10	0	0.655	gi|357630095|gb|EHJ78464.1|hypothetical protein KGM_00342 [Danaus plexippus]	EHJ78464	0	79	1321.61	1146	912				-	Coil (COILS); Coil (COILS); IPR001849 (SMART); IPR001849 (PFAM); IPR011993 (G3DSA:2.30.29.GENE3D); PTHR12752 (PANTHER); IPR001849 (PROSITE_PROFILES); IPR011993 (SUPERFAMILY)	591	6.58175	1301	13.5187	524	6.03731	9.5191	10.4565	9.98781	0.937415	9.44598	8.87282	9.1594	-0.573164
348	Cher_SOT_k47_C359836	hypothetical protein EAI_11606, partial	690	9	5.7e-14	0.5967	gi|307200873|gb|EFN80913.1|hypothetical protein EAI_11606, partial [Harpegnathos saltator]	EFN80913	5.67358e-14	59	75.8702	84	50	2	P:DNA replication; F:single-stranded DNA binding		-	Coil (COILS); IPR028002 (PFAM)	330	24.0958	340	23.1638	383	28.9324	8.8556	8.8403	8.84795	-0.0153	8.62946	8.43731	8.53338	-0.192148
349	Cher_SOT_k59_C268307	olfactory receptor	1101	10	2.6e-61	0.533	gi|357624316|gb|EHJ75140.1|olfactory receptor [Danaus plexippus]	EHJ75140	2.63943e-61	80	206.068	141	113	3	F:odorant binding; P:G-protein coupled receptor signaling pathway, coupled to cyclic nucleotide second messenger; C:membrane; P:detection of chemical stimulus involved in sensory perception of smell; F:olfactory receptor activity	GO:0016020, GO:0004984, GO:0005549, GO:0050911, GO:0007187	-	Coil (COILS); IPR004117 (PFAM); IPR004117 (PANTHER); SIGNAL_PEPTIDE_C_REGION (PHOBIUS); SIGNAL_PEPTIDE_N_REGION (PHOBIUS); NON_CYTOPLASMIC_DOMAIN (PHOBIUS); TRANSMEMBRANE (PHOBIUS); TRANSMEMBRANE (PHOBIUS); NON_CYTOPLASMIC_DOMAIN (PHOBIUS); CYTOPLASMIC_DOMAIN (PHOBIUS); TRANSMEMBRANE (PHOBIUS); CYTOPLASMIC_DOMAIN (PHOBIUS); SIGNAL_PEPTIDE_H_REGION (PHOBIUS); SIGNAL_PEPTIDE (PHOBIUS); SignalP-TM (…	411	18.8075	402	17.164	0	0	9.09692	9.0229	9.05991	-0.0740144	8.93542	2.91841	5.92692	-6.017
350	Cher_TR6850_c0_g1_i1	acylglycerol mitochondrial	1266	10	0	0.633	gi|357603611|gb|EHJ63849.1|hypothetical protein KGM_16891 [Danaus plexippus]	EHJ63849	0	81	573.933	419	341	1	P:phosphorylation; F:kinase activity	GO:0016301, GO:0016310	-	IPR001206 (SMART); IPR001206 (PFAM); PTHR12358 (PANTHER); PTHR12358:SF33 (PANTHER); SIGNAL_PEPTIDE_H_REGION (PHOBIUS); SIGNAL_PEPTIDE_N_REGION (PHOBIUS); SIGNAL_PEPTIDE_C_REGION (PHOBIUS); NON_CYTOPLASMIC_DOMAIN (PHOBIUS); SIGNAL_PEPTIDE (PHOBIUS); IPR001206 (PROSITE_PROFILES); IPR016064 (SUPERFAMILY)	875	34.8218	929	34.4954	660	27.1735	10.0026	10.0225	10.0126	0.0199315	10.002	9.19623	9.59912	-0.805777
351	Cher_TR13647_c4_g1_i2	hypothetical protein KGM_14250	1932	10	6e-164	0.622	gi|357622527|gb|EHJ73966.1|hypothetical protein KGM_14250 [Danaus plexippus]	EHJ73966	6.00297e-164	79	491.886	516	411				-	Coil (COILS); IPR006631 (PFAM); IPR012464 (PFAM); IPR012464 (PANTHER); PTHR21879:SF4 (PANTHER); IPR012464 (PANTHER); TRANSMEMBRANE (PHOBIUS); TRANSMEMBRANE (PHOBIUS); NON_CYTOPLASMIC_DOMAIN (PHOBIUS); CYTOPLASMIC_DOMAIN (PHOBIUS); NON_CYTOPLASMIC_DOMAIN (PHOBIUS); TRANSMEMBRANE (PHOBIUS); CYTOPLASMIC_DOMAIN (PHOBIUS); TMhelix (TMHMM)	135	3.52049	149	3.62542	76	2.05041	7.99894	8.04503	8.02199	0.0460882	7.41507	6.32599	6.87053	-1.08907
352	Cher_TR27310_c0_g1_i1	hypothetical protein KGM_08732	1779	1	2.9e-20	0.53	gi|357609704|gb|EHJ66590.1|hypothetical protein KGM_08732 [Danaus plexippus]	EHJ66590	2.90138e-20	53	102.064	279	149				-	no IPS match	33	0.934576	80	2.11394	58	1.69937	7.08253	7.5682	7.32537	0.485664	5.70401	6.0104	5.85721	0.306388
354	Cher_SOT_k55_C309735	growth hormone-inducible transmembrane protein	2691	10	1.8e-120	0.633	gi|357624642|gb|EHJ75344.1|putative rho-associated protein kinase 1 [Danaus plexippus]	EHJ75344	1.82239e-120	67	395.586	458	310	3	C:integral component of membrane; P:phosphorylation; F:kinase activity		-	Coil (COILS); Coil (COILS); Coil (COILS); IPR015649 (PFAM); IPR015649 (PANTHER)	672	12.5815	1428	24.9456	308	5.96585	9.67451	10.579	10.1267	0.904485	9.62755	8.13778	8.88266	-1.48977
355	Cher_TR7992_c0_g2_i1	zinc finger and btb domain-containing protein 41	1692	7	4.8e-40	0.4414	gi|60360586|dbj|BAD90314.1|mKIAA4196 protein [Mus musculus]	BAD90314	4.78977e-40	45	161.77	407	187	2	F:DNA binding; F:metal ion binding	GO:0003677, GO:0046872	-	IPR015880 (SMART); IPR003656 (SMART); IPR013087 (G3DSA:3.30.160.GENE3D); IPR013087 (G3DSA:3.30.160.GENE3D); IPR007087 (PFAM); PF13894 (PFAM); PF12874 (PFAM); IPR013087 (G3DSA:3.30.160.GENE3D); PTHR24409 (PANTHER); IPR007087 (PROSITE_PATTERNS); IPR007087 (PROSITE_PATTERNS); IPR007087 (PROSITE_PATTERNS); IPR007087 (PROSITE_PATTERNS); IPR007087 (PROSITE_PATTERNS); IPR007087 (PROSITE_PATTERNS); IPR00…	482	14.3524	496	13.7804	402	12.384	9.27882	9.2609	9.26986	-0.0179209	9.15883	8.50424	8.83153	-0.654583
356	Cher_TR21332_c0_g1_i1	probable rna methyltransferase bin3	2034	10	0	0.619	gi|357622517|gb|EHJ73961.1|hypothetical protein KGM_04766 [Danaus plexippus]	EHJ73961	0	80	846.269	686	549	1	F:methyltransferase activity; P:methylation	GO:0008168, GO:0032259	-	IPR010675 (PFAM); IPR025714 (PFAM); IPR029063 (G3DSA:3.40.50.GENE3D); PTHR12315:SF0 (PANTHER); PTHR12315 (PANTHER); IPR024160 (PROSITE_PROFILES); IPR029063 (SUPERFAMILY)	458	11.3447	585	13.5202	521	13.3512	9.21993	9.45428	9.33711	0.234354	9.08711	8.8648	8.97595	-0.222317
357	Cher_SOT_k75_C69266	transmembrane protein 199	1014	10	9.2e-90	0.732	gi|357631021|gb|EHJ78760.1|hypothetical protein KGM_11851 [Danaus plexippus]	EHJ78760	9.20672e-90	84	299.671	207	174	4	C:BLOC-1 complex; F:zinc ion binding; C:transport vesicle	GO:0030133, GO:0031083, GO:0008270	-	Coil (COILS); IPR021013 (PFAM); PTHR31394 (PANTHER); PTHR31394:SF1 (PANTHER); TRANSMEMBRANE (PHOBIUS); CYTOPLASMIC_DOMAIN (PHOBIUS); TRANSMEMBRANE (PHOBIUS); CYTOPLASMIC_DOMAIN (PHOBIUS); NON_CYTOPLASMIC_DOMAIN (PHOBIUS); TMhelix (TMHMM); TMhelix (TMHMM)	3172	157.606	2844	131.847	2312	118.846	11.7216	11.5099	11.6157	-0.211753	11.8446	10.9782	11.4114	-0.866393
358	Cher_SOT_k35_scaffold27989	discs large protein	723	1	6e-55	0.74	gi|357610048|gb|EHJ66805.1|putative discs large protein [Danaus plexippus]	EHJ66805	6.00824e-55	74	202.601	247	183				-	no IPS match	15	1.04527	33	2.14563	49	3.53259	6.76492	7.06158	6.91325	0.296664	4.9341	5.82132	5.37771	0.887219
359	Cher_SOT_k47_scaffold16841	extradiol ring-cleavage dioxygenase class iii protein subunit b	1086	9	7.1e-91	0.6122	gi|357607966|gb|EHJ65765.1|hypothetical protein KGM_04956 [Danaus plexippus]	EHJ65765	7.05061e-91	70	286.189	263	185	2	P:cellular aromatic compound metabolic process; F:ferrous iron binding; F:oxidoreductase activity	GO:0008198, GO:0016491, GO:0006725	-	IPR004183 (PFAM); IPR004183 (G3DSA:3.40.830.GENE3D); PTHR30096 (PANTHER); PTHR30096:SF4 (PANTHER); IPR004183 (SUPERFAMILY)	829	38.4593	978	42.3339	1256	60.283	9.93459	10.0878	10.0112	0.153205	9.92527	10.107	10.0161	0.181681
361	Cher_SOT_k51_scaffold15702	broad-complex core protein isoforms 1 2 3 4 5-like isoform x1	960	10	5.4e-127	0.817	gi|389612044|dbj|BAM19552.1|similar to CG12236, partial [Papilio xuthus]	BAM19552	5.39806e-127	80	376.326	262	210	2	F:nucleic acid binding; C:nucleus; F:protein binding; F:metal ion binding	GO:0005634, GO:0003676, GO:0005515, GO:0046872	-	IPR000210 (SMART); IPR015880 (SMART); IPR013087 (G3DSA:3.30.160.GENE3D); IPR000210 (PFAM); G3DSA:3.30.710.10 (GENE3D); PF12874 (PFAM); PTHR23110:SF72 (PANTHER); PTHR23110 (PANTHER); IPR007087 (PROSITE_PATTERNS); NON_CYTOPLASMIC_DOMAIN (PHOBIUS); TRANSMEMBRANE (PHOBIUS); CYTOPLASMIC_DOMAIN (PHOBIUS); IPR000210 (PROSITE_PROFILES); IPR007087 (PROSITE_PROFILES); IPR007087 (PROSITE_PROFILES); IPR01133…	349	18.316	421	20.6153	533	28.9395	8.91609	9.07438	8.99523	0.158295	8.70727	8.89661	8.80194	0.189341
362	Cher_SOT_k55_C302117	lipase 3	1230	10	0	0.718	gi|357623481|gb|EHJ74612.1|lipase 1 precursor [Danaus plexippus]	EHJ74612	0	87	620.157	378	331	3	F:hydrolase activity, acting on ester bonds; P:lipid catabolic process	GO:0016788, GO:0016042	-	IPR006693 (PFAM); IPR029058 (G3DSA:3.40.50.GENE3D); IPR025483 (PIRSF); PTHR11005 (PANTHER); PTHR11005:SF18 (PANTHER); NON_CYTOPLASMIC_DOMAIN (PHOBIUS); SIGNAL_PEPTIDE_C_REGION (PHOBIUS); SIGNAL_PEPTIDE_N_REGION (PHOBIUS); SIGNAL_PEPTIDE (PHOBIUS); SIGNAL_PEPTIDE_H_REGION (PHOBIUS); SignalP-noTM (SIGNALP_EUK); SignalP-noTM (SIGNALP_GRAM_NEGATIVE); IPR029058 (SUPERFAMILY)	1793	73.4432	4553	174.009	22	0.932294	10.9414	12.1638	11.5526	1.2224	11.0262	5.01834	8.02225	-6.00782
363	Cher_SOT_k31_C553752	hypothetical protein KGM_12230	828	1	4.1e-102	0.8	gi|357622476|gb|EHJ73940.1|hypothetical protein KGM_12230 [Danaus plexippus]	EHJ73940	4.14607e-102	80	311.612	243	195				-	no IPS match	232	14.1167	300	17.0322	143	9.00204	8.49266	8.70825	8.60046	0.215587	8.14368	7.11426	7.62897	-1.02943
364	Cher_TR22802_c2_g1_i3	trans- -dihydrobenzene- -diol dehydrogenase-like	1020	10	6.7e-142	0.655	gi|357631353|gb|EHJ78909.1|hypothetical protein KGM_08414 [Danaus plexippus]	EHJ78909	6.68804e-142	81	422.55	339	275	1	F:oxidoreductase activity; P:oxidation-reduction process	GO:0016491, GO:0055114	-	IPR016040 (G3DSA:3.40.50.GENE3D); IPR004104 (PFAM); G3DSA:3.30.360.10 (GENE3D); IPR000683 (PFAM); PTHR22604:SF105 (PANTHER); PTHR22604 (PANTHER); SSF55347 (SUPERFAMILY); IPR016040 (SUPERFAMILY)	45	2.22274	42	1.93566	23	1.17534	7.24186	7.18124	7.21155	-0.0606176	6.04917	5.05848	5.55382	-0.990689
365	Cher_TR26512_c3_g1_i1	g patch domain-containing protein 2-like isoform x2	2079	10	0	0.72	gi|357621358|gb|EHJ73216.1|hypothetical protein KGM_16795 [Danaus plexippus]	EHJ73216	0	79	639.417	568	452				-	IPR026291 (PANTHER); PTHR14195:SF2 (PANTHER); IPR026291 (PANTHER); PTHR14195:SF2 (PANTHER); IPR026291 (PANTHER); PTHR14195:SF2 (PANTHER)	244	5.91306	417	9.42889	764	19.1546	8.54267	9.0637	8.80318	0.521032	8.21274	9.40233	8.80753	1.18959
366	Cher_TR20319_c2_g1_i1	e3 ubiquitin-protein ligase e3d-like	1227	10	1e-99	0.461	gi|357618554|gb|EHJ71496.1|hypothetical protein KGM_04378 [Danaus plexippus]	EHJ71496	1.01511e-99	80	309.301	241	195				-	IPR019193 (PFAM)	3575	146.794	3202	122.675	2498	106.117	11.8877	11.6736	11.7806	-0.214188	12.0165	11.0891	11.5528	-0.927446
367	Cher_SOT_k31_C571534	transposable element p partial	2406	10	2.9e-52	0.459	gi|307197856|gb|EFN78962.1|Transposable element P transposase, partial [Harpegnathos saltator]	EFN78962	2.91502e-52	48	202.601	572	276	1	F:nucleic acid binding	GO:0003676	-	Coil (COILS); Coil (COILS); IPR006612 (SMART); IPR006612 (SMART); IPR006612 (PFAM); IPR021896 (PFAM); PTHR10725 (PANTHER); IPR006612 (PROSITE_PROFILES); SSF57716 (SUPERFAMILY)	384	8.04104	337	6.58436	164	3.5529	9.02103	8.83083	8.92593	-0.190207	8.84047	7.29263	8.06655	-1.54783
370	Cher_SOT_k67_C155783	golgin subfamily a member 7	489	10	3.7e-95	0.866	gi|357622530|gb|EHJ73969.1|hypothetical protein KGM_14251 [Danaus plexippus]	EHJ73969	3.68237e-95	98	285.034	162	159				-	IPR019383 (PFAM); PTHR13254 (PANTHER)	21	2.16365	51	4.90276	127	13.5372	6.88649	7.28713	7.08681	0.400641	5.24258	6.9617	6.10214	1.71913
371	Cher_SOT_k63_C223688	transcription initiation factor iia subunit 1 isoform x1	990	10	3.1e-102	0.725	gi|357613600|gb|EHJ68608.1|tfiia large subunit [Danaus plexippus]	EHJ68608	3.1452e-102	88	314.309	263	233	4	C:transcription factor TFIIA complex; P:transcription initiation from RNA polymerase II promoter	GO:0005672, GO:0006367	-	IPR013028 (G3DSA:1.10.287.GENE3D); IPR009088 (G3DSA:2.30.18.GENE3D); IPR004855 (PFAM); IPR004855 (PANTHER); PTHR12694:SF8 (PANTHER); IPR009088 (SUPERFAMILY); IPR009083 (SUPERFAMILY)	758	38.5754	1057	50.1902	1308	68.8664	9.82281	10.1871	10.005	0.364311	9.79818	10.1647	9.98144	0.366517
372	Cher_SOT_k39_scaffold15322	n-acetylgalactosamine kinase isoform x1	1476	9	0	0.6433	gi|357610448|gb|EHJ66982.1|hypothetical protein KGM_18506 [Danaus plexippus]	EHJ66982	0	78	603.594	480	378	5	F:ATP binding; C:cytoplasm; P:galactose metabolic process; P:carbohydrate phosphorylation; F:galactokinase activity	GO:0005737, GO:0004335, GO:0005524, GO:0006012, GO:0046835	EC:2.7.1.6	IPR006206 (PRINTS); IPR000705 (PRINTS); IPR013750 (PFAM); IPR013750 (G3DSA:3.30.70.GENE3D); IPR014721 (G3DSA:3.30.230.GENE3D); IPR000705 (TIGRFAM); IPR000705 (PIRSF); IPR006204 (PFAM); IPR019539 (PFAM); PTHR10457:SF7 (PANTHER); PTHR10457:SF7 (PANTHER); PTHR10457 (PANTHER); PTHR10457 (PANTHER); IPR006203 (PROSITE_PATTERNS); IPR019741 (PROSITE_PATTERNS); IPR020568 (SUPERFAMILY); IPR013750 (SUPERFAM…	89	3.03795	102	3.24857	112	3.95518	7.67407	7.74186	7.70796	0.0677899	6.87531	6.80223	6.83877	-0.0730787
373	Cher_TR15120_c0_g1_i2	integrator complex subunit 2	3372	10	0	0.772	gi|357612402|gb|EHJ67971.1|putative integrator complex subunit 2 [Danaus plexippus]	EHJ67971	0	93	1949.48	1125	1052	4	P:snRNA processing; F:binding; C:integrator complex	GO:0032039, GO:0005488, GO:0016180	-	IPR026236 (PRINTS); IPR029321 (PFAM); PTHR28608 (PANTHER); IPR016024 (SUPERFAMILY)	1115	16.6596	1054	14.6937	1322	20.4352	10.313	10.1835	10.2482	-0.129503	10.3471	10.1799	10.2635	-0.167287
374	Cher_OBP17	odorant binding protein	537	3	8.3e-41	0.52	gi|357627493|gb|EHJ77172.1|odorant binding protein [Danaus plexippus]	EHJ77172	8.34018e-41	55	147.902	179	100	1	F:odorant binding	GO:0005549	-	IPR006170 (PFAM); IPR006170 (G3DSA:1.10.238.GENE3D); SIGNAL_PEPTIDE_N_REGION (PHOBIUS); SIGNAL_PEPTIDE (PHOBIUS); SIGNAL_PEPTIDE_H_REGION (PHOBIUS); NON_CYTOPLASMIC_DOMAIN (PHOBIUS); SIGNAL_PEPTIDE_C_REGION (PHOBIUS); SignalP-noTM (SIGNALP_EUK); SignalP-TM (SIGNALP_GRAM_POSITIVE); IPR006170 (SUPERFAMILY)	4	0.375286	11	0.962936	22409	2175.12	6.4388	6.6562	6.5475	0.217393	4.01917	14.2454	9.13228	10.2262
375	Cher_TR17498_c3_g1_i1	bloated tubules	1746	10	0	0.525	gi|357615707|gb|EHJ69792.1|bloated tubules [Danaus plexippus]	EHJ69792	0	81	562.762	436	357	2	P:neurotransmitter transport; F:neurotransmitter:sodium symporter activity; P:transmembrane transport; P:cation transport; C:integral component of membrane	GO:0016021, GO:0005328, GO:0006836, GO:0055085, GO:0006812	-	IPR000175 (PRINTS); IPR000175 (PFAM); PTHR11616:SF2 (PANTHER); IPR000175 (PANTHER); TRANSMEMBRANE (PHOBIUS); CYTOPLASMIC_DOMAIN (PHOBIUS); NON_CYTOPLASMIC_DOMAIN (PHOBIUS); CYTOPLASMIC_DOMAIN (PHOBIUS); NON_CYTOPLASMIC_DOMAIN (PHOBIUS); NON_CYTOPLASMIC_DOMAIN (PHOBIUS); NON_CYTOPLASMIC_DOMAIN (PHOBIUS); CYTOPLASMIC_DOMAIN (PHOBIUS); TRANSMEMBRANE (PHOBIUS); TRANSMEMBRANE (PHOBIUS); TRANSMEMBRANE …	3252	93.8389	3301	88.8752	1940	57.9152	11.7562	11.7157	11.7359	-0.0404396	11.8804	10.7272	11.3038	-1.1532
375	Cher_TR17498_c3_g1_i2	bloated tubules	1800	10	0	0.5	gi|357615707|gb|EHJ69792.1|bloated tubules [Danaus plexippus]	EHJ69792	0	81	563.148	436	357	2	P:neurotransmitter transport; F:neurotransmitter:sodium symporter activity; P:transmembrane transport; P:cation transport; C:integral component of membrane	GO:0016021, GO:0005328, GO:0006836, GO:0055085, GO:0006812	-	IPR000175 (PRINTS); IPR000175 (PFAM); IPR000175 (PANTHER); PTHR11616:SF2 (PANTHER); TRANSMEMBRANE (PHOBIUS); CYTOPLASMIC_DOMAIN (PHOBIUS); CYTOPLASMIC_DOMAIN (PHOBIUS); NON_CYTOPLASMIC_DOMAIN (PHOBIUS); TRANSMEMBRANE (PHOBIUS); CYTOPLASMIC_DOMAIN (PHOBIUS); NON_CYTOPLASMIC_DOMAIN (PHOBIUS); CYTOPLASMIC_DOMAIN (PHOBIUS); TRANSMEMBRANE (PHOBIUS); NON_CYTOPLASMIC_DOMAIN (PHOBIUS); NON_CYTOPLASMIC_DO…	2584	72.3264	2650	69.2074	3457	100.106	11.4387	11.4127	11.4257	-0.0259582	11.5502	11.555	11.5526	0.00485255
376	Cher_TR23853_c0_g1_i1	manganese-transporting atpase 13a1	2583	10	0	0.833	gi|307716047|gb|ADN88179.1|ATPase type 13A1 [Helicoverpa zea]	ADN88179	0	96	1585.85	855	822	4	F:ATPase activity; F:ATP binding; P:cation transport; F:metal ion binding; P:metabolic process; C:integral component of membrane	GO:0016021, GO:0005524, GO:0016887, GO:0046872, GO:0006812, GO:0008152	EC:3.6.1; EC:3.6.1.3; EC:3.6.1.15	IPR001757 (PRINTS); IPR001757 (TIGRFAM); IPR023299 (G3DSA:3.40.1110.GENE3D); PF12710 (PFAM); IPR008250 (G3DSA:2.70.150.GENE3D); IPR008250 (PFAM); IPR023214 (G3DSA:3.40.50.GENE3D); IPR006544 (TIGRFAM); PTHR24093 (PANTHER); IPR006544 (PTHR24093:PANTHER); IPR018303 (PROSITE_PATTERNS); TRANSMEMBRANE (PHOBIUS); CYTOPLASMIC_DOMAIN (PHOBIUS); CYTOPLASMIC_DOMAIN (PHOBIUS); TRANSMEMBRANE (PHOBIUS); NON_CY…	838	16.3454	1064	19.3641	1525	30.7738	9.94816	10.1956	10.0719	0.247438	9.94061	10.3835	10.162	0.442843
377	Cher_SOT_k43_C400184	dna primase large subunit	1491	9	0	0.6689	gi|357610399|gb|EHJ66963.1|DNA primase large subunit [Danaus plexippus]	EHJ66963	0	87	754.207	502	437	8	F:DNA primase activity; F:DNA binding; F:protein binding; F:metal ion binding; P:transcription, DNA-templated; F:4 iron, 4 sulfur cluster binding; C:nucleolus; C:primosome complex; P:DNA replication, synthesis of RNA primer	GO:1990077, GO:0003677, GO:0003896, GO:0005515, GO:0046872, GO:0051539, GO:0006269, GO:0005730, GO:0006351	EC:2.7.7; EC:2.7.7.6	IPR007238 (PFAM); IPR016558 (PIRSF); PTHR10537:SF3 (PANTHER); PTHR10537 (PANTHER)	139	4.69693	121	3.81493	297	10.3828	8.02351	7.87359	7.94855	-0.14992	7.45366	8.0881	7.77088	0.634436
378	Cher_SOT_k59_scaffold21301	adenylate cyclase	1578	10	0	0.674	gi|357612641|gb|EHJ68098.1|adenylate cyclase [Danaus plexippus]	EHJ68098	0	82	723.776	509	420	2	P:transmembrane transport; C:integral component of membrane	GO:0016021, GO:0055085	-	G3DSA:1.20.1250.20 (GENE3D); IPR011701 (PFAM); G3DSA:1.20.1250.20 (GENE3D); PTHR23507 (PANTHER); PTHR23507:SF1 (PANTHER); NON_CYTOPLASMIC_DOMAIN (PHOBIUS); TRANSMEMBRANE (PHOBIUS); NON_CYTOPLASMIC_DOMAIN (PHOBIUS); CYTOPLASMIC_DOMAIN (PHOBIUS); CYTOPLASMIC_DOMAIN (PHOBIUS); CYTOPLASMIC_DOMAIN (PHOBIUS); TRANSMEMBRANE (PHOBIUS); TRANSMEMBRANE (PHOBIUS); CYTOPLASMIC_DOMAIN (PHOBIUS); NON_CYTOPLASMI…	1123	35.855	1107	32.9776	494	16.3176	10.3222	10.2466	10.2844	-0.0756467	10.3573	8.79054	9.57394	-1.5668
378	Cher_SOT_k67_scaffold6426	adenylate cyclase	1614	10	0	0.68	gi|357612641|gb|EHJ68098.1|adenylate cyclase [Danaus plexippus]	EHJ68098	0	84	746.888	508	427	2	P:transmembrane transport; C:integral component of membrane	GO:0016021, GO:0055085	-	Coil (COILS); G3DSA:1.20.1250.20 (GENE3D); G3DSA:1.20.1250.20 (GENE3D); IPR011701 (PFAM); PTHR23507 (PANTHER); PTHR23507:SF1 (PANTHER); TRANSMEMBRANE (PHOBIUS); TRANSMEMBRANE (PHOBIUS); NON_CYTOPLASMIC_DOMAIN (PHOBIUS); TRANSMEMBRANE (PHOBIUS); NON_CYTOPLASMIC_DOMAIN (PHOBIUS); TRANSMEMBRANE (PHOBIUS); CYTOPLASMIC_DOMAIN (PHOBIUS); CYTOPLASMIC_DOMAIN (PHOBIUS); TRANSMEMBRANE (PHOBIUS); CYTOPLASMI…	15415	481.19	26158	761.869	3560	114.969	13.9562	14.6508	14.3035	0.694532	14.1208	11.5972	12.859	-2.5236
379	Cher_TR31476_c2_g1_i2	fanconi anemia group m protein	4452	10	0	0.671	gi|357616345|gb|EHJ70142.1|hypothetical protein KGM_06170 [Danaus plexippus]	EHJ70142	0	69	858.21	804	557	6	F:ATPase activity; F:DNA binding; F:ATP binding; F:helicase activity; P:double-strand break repair via synthesis-dependent strand annealing; P:reciprocal DNA recombination	GO:0003677, GO:0004386, GO:0005524, GO:0016887, GO:0035825, GO:0045003	EC:3.6.1; EC:3.6.1.3; EC:3.6.1.15	IPR001650 (SMART); G3DSA:1.20.1320.20 (GENE3D); IPR027417 (G3DSA:3.40.50.GENE3D); IPR027417 (G3DSA:3.40.50.GENE3D); IPR006935 (PFAM); IPR001650 (PFAM); PTHR14025 (PANTHER); PTHR14025:SF20 (PANTHER); IPR014001 (PROSITE_PROFILES); IPR001650 (PROSITE_PROFILES); IPR027417 (SUPERFAMILY)	424	4.7983	449	4.741	458	5.36223	9.13204	9.14695	9.13949	0.0149099	8.979	8.68517	8.83208	-0.293824
381	Cher_SOT_k35_scaffold27484	gtp:amp phosphotransferase mitochondrial	684	10	1.3e-120	0.815	gi|822092831|ref|NP_001296013.1|GTP:AMP phosphotransferase AK3, mitochondrial [Plutella xylostella] >gi|344313247|gb|AEN04483.1| putative adenylate kinase 3 [Plutella xylostella]	NP_001296013	1.26974e-120	91	354.755	202	184	6	P:nucleotide phosphorylation; P:ADP biosynthetic process; P:GTP metabolic process; P:purine nucleobase metabolic process; F:nucleoside triphosphate adenylate kinase activity; F:GTP binding; F:adenylate kinase activity; F:ATP binding; P:pyrimidine nucleobase metabolic process; P:ITP metabolic process; C:mitochondrial matrix; P:AMP metabolic process; P:ATP metabolic process	GO:0005759, GO:0004017, GO:0005524, GO:0005525, GO:0046899, GO:0006172, GO:0046033, GO:0046039, GO:0046041, GO:0046939, GO:0006144, GO:0046034, GO:0006206	EC:2.7.4.3; EC:2.7.4.10	IPR000850 (PRINTS); IPR027417 (G3DSA:3.40.50.GENE3D); IPR006259 (TIGRFAM); PF00406 (PFAM); IPR007862 (PFAM); IPR000850 (PANTHER); IPR000850 (PROSITE_PATTERNS); NON_CYTOPLASMIC_DOMAIN (PHOBIUS); SIGNAL_PEPTIDE_N_REGION (PHOBIUS); SIGNAL_PEPTIDE_C_REGION (PHOBIUS); SIGNAL_PEPTIDE (PHOBIUS); SIGNAL_PEPTIDE_H_REGION (PHOBIUS); IPR028586 (HAMAP); IPR000850 (HAMAP); IPR007862 (SUPERFAMILY); IPR027417 (…	86	6.3346	77	5.29193	272	20.7275	7.64945	7.54231	7.59588	-0.107135	6.83191	7.96838	7.40015	1.13647
382	Cher_TR4967_c4_g1_i2	aael011329- partial	1164	6	3.5e-33	0.465	gi|357603256|gb|EHJ63677.1|hypothetical protein KGM_06593 [Danaus plexippus]	EHJ63677	3.50788e-33	55	142.895	292	161				-	no IPS match	50	2.16418	39	1.57504	207	9.26942	7.30102	7.14311	7.22207	-0.157909	6.17117	7.6006	6.88589	1.42943
383	Cher_TR30441_c3_g2_i1	PREDICTED: uncharacterized protein LOC100890015	1470	10	2.3e-112	0.592	gi|390337517|ref|XP_003724582.1|PREDICTED: uncharacterized protein LOC100890015 [Strongylocentrotus purpuratus]	XP_003724582	2.33538e-112	59	377.096	486	287	2	F:nucleic acid binding; P:DNA integration	GO:0003676, GO:0015074	-	IPR001584 (PFAM); IPR012337 (G3DSA:3.30.420.GENE3D); PTHR22955:SF3 (PANTHER); PTHR22955 (PANTHER); SIGNAL_PEPTIDE_H_REGION (PHOBIUS); SIGNAL_PEPTIDE_C_REGION (PHOBIUS); SIGNAL_PEPTIDE_N_REGION (PHOBIUS); NON_CYTOPLASMIC_DOMAIN (PHOBIUS); SIGNAL_PEPTIDE (PHOBIUS); IPR001584 (PROSITE_PROFILES); IPR012337 (SUPERFAMILY)	56	1.91932	37	1.18321	18	0.638249	7.36765	7.11677	7.24221	-0.250885	6.30489	4.84391	5.5744	-1.46098
384	Cher_SOT_k55_scaffold6705	hypothetical protein KGM_13700	549	3	3e-19	0.87	gi|357608830|gb|EHJ66176.1|hypothetical protein KGM_13700 [Danaus plexippus]	EHJ66176	3.01801e-19	73	90.5077	95	70	5	C:transcription factor complex; F:transcription factor activity, sequence-specific DNA binding; P:regulation of transcription, DNA-templated; P:regulation of transcription, DNA-templated	GO:0003700, GO:0006355, GO:0005667, GO:0045449	-	no IPS match	26	2.38604	2	0.171252	42	3.9876	6.97411	6.33025	6.65218	-0.643869	5.45413	5.65416	5.55415	0.200026
385	Cher_TR6723_c0_g2_i3	mediator of dna damage checkpoint protein 1 isoform x2	2046	9	1.7e-74	0.5833	gi|357625833|gb|EHJ76135.1|putative Cytoskeletal protein Sojo [Danaus plexippus]	EHJ76135	1.68162e-74	69	272.322	237	164	5	P:positive regulation of nucleobase-containing compound metabolic process; P:positive regulation of cellular component organization; C:nuclear lumen; P:regulation of transcription, DNA-templated; P:single-organism cellular process; P:cellular response to DNA damage stimulus; P:single-organism metabolic process; P:positive regulation of protein modification process	GO:0031981, GO:0006355, GO:0006974, GO:0031401, GO:0044710, GO:0044763, GO:0045935, GO:0051130	-	Coil (COILS); IPR001357 (G3DSA:3.40.50.GENE3D); IPR001357 (PFAM); PTHR23196:SF1 (PANTHER); PTHR23196 (PANTHER); PTHR23196 (PANTHER); PTHR23196:SF1 (PANTHER); IPR001357 (PROSITE_PROFILES); IPR001357 (SUPERFAMILY)	207	5.09731	260	5.97375	301	7.66824	8.38208	8.56207	8.47207	0.17999	7.98822	8.10636	8.04729	0.118142
386	Cher_TR8502_c0_g2_i1	---NA---	1296	0	-	-								1	F:protein binding	GO:0005515	-	G3DSA:1.20.1280.50 (GENE3D); IPR001810 (PROSITE_PROFILES); IPR001810 (SUPERFAMILY)	15	0.583127	15	0.544083	90	3.6197	6.76492	6.75036	6.75764	-0.0145621	4.9341	6.53051	5.73231	1.59641
386	Cher_TR8502_c0_g2_i2	---NA---	1296	0	-	-								1	F:protein binding	GO:0005515	-	G3DSA:1.20.1280.50 (GENE3D); IPR001810 (PROSITE_PROFILES); IPR001810 (SUPERFAMILY)	6	0.233251	11	0.398994	128	5.14802	6.51763	6.6562	6.58691	0.138566	4.25156	6.97173	5.61164	2.72017
388	Cher_TR17454_c4_g1_i11	serine threonine protein kinase	1215	9	4.4e-17	0.4544	gi|154000547|gb|ABS56970.1|protein of unknown function RIO1 [Methanoregula boonei 6A8]	ABS56970	4.36479e-17	46	90.1225	235	109	4	F:ATP binding; P:serine family amino acid metabolic process; F:protein serine/threonine kinase activity; P:protein phosphorylation	GO:0004674, GO:0005524, GO:0006468, GO:0009069	EC:2.7.11	IPR000687 (SMART); PF01163 (PFAM); G3DSA:1.10.510.10 (GENE3D); IPR017406 (PTHR10593:PANTHER); PTHR10593 (PANTHER); IPR011009 (SUPERFAMILY)	218	9.03976	236	9.13093	342	14.6719	8.43187	8.46613	8.449	0.0342672	8.0587	8.28131	8.17001	0.222616
389	Cher_SOT_k31_C573300	dna excision repair protein ercc-6	2979	10	0	0.676	gi|308512703|gb|ADO33005.1|cockayne syndrome protein [Biston betularia]	ADO33005	0	79	1281.93	996	795	6	F:ATP binding; P:DNA repair; F:protein binding; P:positive regulation of protein kinase activity; C:nuclear lumen; P:response to radiation; P:intracellular signal transduction	GO:0031981, GO:0005515, GO:0005524, GO:0006281, GO:0009314, GO:0035556, GO:0045860	-	Coil (COILS); Coil (COILS); IPR001650 (SMART); IPR014001 (SMART); IPR001650 (PFAM); IPR000330 (PFAM); IPR027417 (G3DSA:3.40.50.GENE3D); IPR027417 (G3DSA:3.40.50.GENE3D); PTHR10799 (PANTHER); IPR014001 (PROSITE_PROFILES); IPR001650 (PROSITE_PROFILES); IPR027417 (SUPERFAMILY); IPR027417 (SUPERFAMILY)	869	14.6969	797	12.5767	889	15.5549	9.99392	9.83032	9.91212	-0.163604	9.99223	9.61645	9.80434	-0.375783
390	Cher_SOT_k31_C571876	coiled-coil domain-containing protein 142	2475	10	0	0.561	gi|357624157|gb|EHJ75036.1|hypothetical protein KGM_19165 [Danaus plexippus]	EHJ75036	0	73	1005.36	823	608				-	Coil (COILS); Coil (COILS); PF14923 (PFAM); IPR026700 (PANTHER)	527	10.7278	525	9.97156	84	1.76905	9.38301	9.32686	9.35494	-0.0561481	9.28437	6.44644	7.86541	-2.83794
391	Cher_SOT_k31_scaffold27977	f-box only protein 5	1356	9	2.6e-64	0.4533	gi|357628237|gb|EHJ77627.1|putative F-box only protein [Danaus plexippus]	EHJ77627	2.60356e-64	50	225.713	469	238	21	F:protein kinase binding; F:zinc ion binding; P:regulation of meiotic nuclear division; P:microtubule polymerization; P:mitotic nuclear division; P:spindle assembly involved in female meiosis I; P:negative regulation of meiotic nuclear division; P:regulation of mitotic cell cycle; P:cell cycle; C:nucleoplasm; P:cell division; P:spindle assembly; C:nucleus; C:cytoskeleton; P:oocyte maturation; P:v…		-	G3DSA:1.20.1280.50 (GENE3D); PTHR15493:SF9 (PANTHER); PTHR15493 (PANTHER)	112	4.16136	155	5.37342	177	6.80376	7.84738	8.0789	7.96314	0.231519	7.17043	7.39289	7.28166	0.222465
392	Cher_TR20651_c0_g1_i2	suppressor apc domain-containing protein 2 isoform x1	1029	10	8e-82	0.591	gi|749733881|ref|XP_011148369.1|PREDICTED: suppressor APC domain-containing protein 2 isoform X2 [Harpegnathos saltator] >gi|307213492|gb|EFN88901.1| Protein C9orf140-like protein [Harpegnathos saltator]	XP_011148369	7.98766e-82	59	268.085	355	211				-	Coil (COILS); PF11414 (PFAM); PTHR14907:SF2 (PANTHER); IPR026828 (PANTHER); IPR026828 (PANTHER)	19	0.930283	7	0.319788	85	4.30565	6.84831	6.54186	6.69509	-0.306442	5.1476	6.4608	5.8042	1.3132
393	Cher_SOT_k71_scaffold12694	dna-directed rna polymerase ii subunit rpb1	5460	10	0	0.931	gi|324120586|dbj|BAJ78684.1|RNA polymerase II largest subunit, partial [Papilio polytes]	BAJ78684	0	97	2874.35	1481	1441	8	F:DNA binding; P:pyrimidine nucleobase metabolic process; F:DNA-directed 5'-3' RNA polymerase activity; P:transcription from RNA polymerase II promoter; P:purine nucleobase metabolic process; C:nucleolus; C:DNA-directed RNA polymerase II, core complex	GO:0005665, GO:0003677, GO:0003899, GO:0006366, GO:0005730, GO:0006144, GO:0006206	EC:2.7.7.6	Coil (COILS); PR01217 (PRINTS); IPR006592 (SMART); IPR007075 (PFAM); IPR007080 (PFAM); IPR007081 (PFAM); IPR000684 (PFAM); G3DSA:2.40.40.20 (GENE3D); IPR000722 (PFAM); IPR007083 (PFAM); IPR007066 (PFAM); G3DSA:3.30.1490.180 (GENE3D); IPR007073 (PFAM); PTHR19376 (PANTHER); PTHR19376 (PANTHER); PTHR19376:SF37 (PANTHER); PTHR19376:SF37 (PANTHER); IPR000684 (PROSITE_PATTERNS); IPR000684 (PROSITE_PATT…	5585	51.5356	6289	54.1462	9980	95.2737	12.5129	12.6181	12.5655	0.105229	12.6582	13.0798	12.869	0.421589
394	Cher_TR23522_c0_g2_i1	spatacsin isoform x1	2535	10	0	0.474	gi|357612301|gb|EHJ67908.1|hypothetical protein KGM_05347 [Danaus plexippus]	EHJ67908	0	85	1182.16	822	699	5	F:odorant binding; P:sensory perception of smell; C:membrane; P:detection of chemical stimulus involved in sensory perception of smell; F:olfactory receptor activity		-	IPR028103 (PANTHER)	114	2.26571	98	1.8173	160	3.28986	7.86133	7.71216	7.78675	-0.149168	7.19343	7.26032	7.22688	0.0668893
395	Cher_TR975_c0_g3_i11	intracellular protein transport protein uso1	2748	2	3.7e-169	0.54	gi|357616440|gb|EHJ70193.1|putative intracellular protein transport protein USO1 [Danaus plexippus]	EHJ70193	3.73428e-169	61	526.168	931	570	1	F:metal ion binding	GO:0046872	-	Coil (COILS); IPR019607 (PFAM); IPR000571 (PROSITE_PROFILES)	2417	44.3136	2671	45.6916	1752	33.2317	11.3471	11.4236	11.3853	0.0765167	11.4543	10.5815	11.0179	-0.872766
396	Cher_SOT_k55_scaffold6553	PREDICTED: uncharacterized protein LOC655346	648	10	9.2e-15	0.477	gi|91079462|ref|XP_966980.1|PREDICTED: uncharacterized protein LOC655346 [Tribolium castaneum] >gi|270003455|gb|EEZ99902.1| hypothetical protein TcasGA2_TC002686 [Tribolium castaneum]	XP_966980	9.17183e-15	47	80.4925	228	108				-	IPR006578 (PFAM); PTHR21505:SF3 (PANTHER); PTHR21505 (PANTHER)	260	20.2151	158	11.462	326	26.2227	8.60659	8.09551	8.35105	-0.51108	8.29995	8.21554	8.25774	-0.0844014
397	Cher_TR16916_c0_g1_i1	hypothetical protein KGM_00708	492	2	1.9e-73	0.68	gi|357613479|gb|EHJ68532.1|hypothetical protein KGM_00708 [Danaus plexippus]	EHJ68532	1.86528e-73	85	249.21	163	139				-	no IPS match	80	8.19222	94	8.98135	7	0.741597	7.59856	7.6817	7.64013	0.0831354	6.74095	4.17062	5.45579	-2.57033
398	Cher_SOT_k31_C554618	muscle-specific protein 20	705	10	4.5e-118	0.925	gi|914095870|ref|NP_001298302.1|muscle-specific protein 20 [Papilio polytes] >gi|389610775|dbj|BAM18998.1| muscle protein 20 [Papilio polytes]	NP_001298302	4.4681e-118	95	347.051	184	176	1	F:protein binding	GO:0005515	-	IPR003096 (PRINTS); IPR001715 (SMART); IPR001715 (PFAM); IPR000557 (PFAM); IPR001715 (G3DSA:1.10.418.GENE3D); PTHR18959 (PANTHER); IPR000557 (PROSITE_PATTERNS); IPR000557 (PROSITE_PROFILES); IPR001715 (PROSITE_PROFILES); IPR001715 (SUPERFAMILY)	902	64.4606	777	51.8097	38356	2835.82	10.0411	9.79879	9.91994	-0.242284	10.0452	15.0203	12.5328	4.97508
399	Cher_TR6301_c0_g1_i1	dna repair protein rev1	2715	10	0	0.619	gi|357604961|gb|EHJ64398.1|putative terminal deoxycytidyl transferase rev1 [Danaus plexippus]	EHJ64398	0	77	713.375	586	455	4	P:DNA repair; F:nucleotidyltransferase activity; F:damaged DNA binding	GO:0003684, GO:0016779, GO:0006281	-	IPR001357 (SMART); IPR017961 (G3DSA:3.30.1490.GENE3D); IPR001357 (PFAM); IPR001357 (G3DSA:3.40.50.GENE3D); IPR001126 (PFAM); IPR017961 (PFAM); G3DSA:3.30.70.270 (GENE3D); IPR031991 (PFAM); G3DSA:1.10.150.20 (GENE3D); PTHR11076 (PANTHER); PTHR11076 (PANTHER); PTHR11076:SF12 (PANTHER); PTHR11076:SF12 (PANTHER); PTHR11076 (PANTHER); PTHR11076:SF12 (PANTHER); IPR001126 (PROSITE_PROFILES); IPR001357 (…	316	5.864	314	5.43674	238	4.56922	8.80928	8.75593	8.7826	-0.053358	8.56931	7.78774	8.17852	-0.781562
400	Cher_SOT_k31_C572120	nkd_anoga ame: full=protein naked cuticle homolog	996	9	2.2e-115	0.7744	gi|357622035|gb|EHJ73655.1|hypothetical protein KGM_01859 [Danaus plexippus]	EHJ73655	2.23208e-115	78	353.214	318	250	7	C:nucleus; F:zinc ion binding; C:cytoplasm; F:calcium ion binding; P:Wnt signaling pathway; P:neuroblast fate specification; C:plasma membrane	GO:0005634, GO:0005737, GO:0005886, GO:0005509, GO:0008270, GO:0014018, GO:0016055	-	IPR011992 (G3DSA:1.10.238.GENE3D); PTHR22611 (PANTHER); PTHR22611:SF9 (PANTHER); IPR002048 (PROSITE_PROFILES); IPR011992 (SUPERFAMILY)	63	3.18682	69	3.25663	165	8.63495	7.44028	7.47015	7.45522	0.0298681	6.44644	7.3006	6.87352	0.85416
401	Cher_TR24364_c0_g1_i1	conserved hypothetical protein	1008	10	2.6e-13	0.517	gi|170068745|ref|XP_001868982.1|conserved hypothetical protein [Culex quinquefasciatus] >gi|167864739|gb|EDS28122.1| conserved hypothetical protein [Culex quinquefasciatus]	XP_001868982	2.58599e-13	58	80.4925	122	71	2	F:nucleic acid binding; F:DNA binding		-	Coil (COILS)	191	9.54662	131	6.10928	120	6.2052	8.30615	7.93757	8.12186	-0.36858	7.87913	6.88949	7.38431	-0.989637
402	Cher_TR1617_c2_g1_i1	solute carrier family 22 member 4-like	477	10	3.2e-40	0.615	gi|357602078|gb|EHJ63266.1|hypothetical protein KGM_15236 [Danaus plexippus]	EHJ63266	3.17307e-40	64	152.525	147	95	3	P:transmembrane transport; C:integral component of membrane; F:transporter activity	GO:0016021, GO:0005215, GO:0055085	-	G3DSA:1.20.1250.20 (GENE3D); IPR011701 (PFAM); PTHR24064:SF275 (PANTHER); PTHR24064 (PANTHER); CYTOPLASMIC_DOMAIN (PHOBIUS); NON_CYTOPLASMIC_DOMAIN (PHOBIUS); NON_CYTOPLASMIC_DOMAIN (PHOBIUS); TRANSMEMBRANE (PHOBIUS); SIGNAL_PEPTIDE (PHOBIUS); TRANSMEMBRANE (PHOBIUS); SIGNAL_PEPTIDE_C_REGION (PHOBIUS); TRANSMEMBRANE (PHOBIUS); SIGNAL_PEPTIDE_H_REGION (PHOBIUS); CYTOPLASMIC_DOMAIN (PHOBIUS); SIGNA…	2	0.211246	1	0.0985509	9	0.983466	6.33569	6.25872	6.2972	-0.0769699	3.70597	4.32669	4.01633	0.620725
404	Cher_SOT_k55_C296743	zinc finger protein 426-like isoform x1	1062	10	4e-26	0.471	gi|357607577|gb|EHJ65593.1|putative zinc finger protein [Danaus plexippus]	EHJ65593	3.95656e-26	49	120.168	224	111	1	F:nucleic acid binding; F:metal ion binding	GO:0003676, GO:0046872	-	Coil (COILS); IPR015880 (SMART); IPR013087 (G3DSA:3.30.160.GENE3D); IPR013087 (G3DSA:3.30.160.GENE3D); IPR007087 (PFAM); PTHR24375:SF111 (PANTHER); PTHR24375 (PANTHER); IPR007087 (PROSITE_PATTERNS); IPR007087 (PROSITE_PATTERNS); IPR007087 (PROSITE_PATTERNS); IPR007087 (PROSITE_PATTERNS); IPR007087 (PROSITE_PATTERNS); IPR007087 (PROSITE_PATTERNS); IPR007087 (PROSITE_PROFILES); IPR007087 (PROSITE_P…	121	5.74034	135	5.97569	151	7.41118	7.90893	7.96227	7.9356	0.0533359	7.27117	7.18485	7.22801	-0.0863254
405	Cher_SOT_k55_scaffold23060	ras-related protein rab-43	654	10	4.5e-151	0.841	gi|357612732|gb|EHJ68147.1|hypothetical protein KGM_14978 [Danaus plexippus]	EHJ68147	4.49633e-151	97	431.409	217	212	6	F:GTP binding; P:nucleocytoplasmic transport; C:endosome; F:GTPase activity; C:membrane; P:Rab protein signal transduction; C:Golgi apparatus; P:intracellular protein transport	GO:0005768, GO:0005794, GO:0016020, GO:0003924, GO:0005525, GO:0006886, GO:0006913, GO:0032482	EC:3.6.1; EC:3.6.1.15	PR00449 (PRINTS); IPR020849 (SMART); IPR003578 (SMART); IPR002041 (SMART); IPR024156 (SMART); IPR003579 (SMART); IPR027417 (G3DSA:3.40.50.GENE3D); IPR005225 (TIGRFAM); IPR001806 (PFAM); PTHR24073:SF276 (PANTHER); PTHR24073 (PANTHER); PS51419 (PROSITE_PROFILES); IPR027417 (SUPERFAMILY)	237	18.2578	394	28.3203	547	43.5958	8.51372	9.00065	8.75719	0.486924	8.17286	8.93286	8.55286	0.760003
406	Cher_TR14035_c0_g1_i1	diphthamide biosynthesis protein 1	1266	10	0	0.769	gi|357628295|gb|EHJ77684.1|diphthamide synthesis protein [Danaus plexippus]	EHJ77684	0	92	733.406	411	380	3	P:peptidyl-diphthamide biosynthetic process from peptidyl-histidine; C:intracellular part	GO:0044424, GO:0017183	-	Coil (COILS); PIRSF004967 (PIRSF); IPR016435 (TIGRFAM); IPR016435 (PFAM); PTHR10762:SF1 (PANTHER); IPR016435 (PANTHER)	345	13.7297	348	12.9218	599	24.662	8.90357	8.86526	8.88442	-0.0383083	8.69123	9.06005	8.87564	0.368821
407	Cher_SOT_k43_scaffold23247	pupal cuticle protein 78e	573	10	4.3e-47	0.784	gi|917956713|ref|NP_001299626.1|DNA translocase FtsK [Papilio xuthus] >gi|389608381|dbj|BAM17800.1| cuticular protein PxutCPR10 [Papilio xuthus]	NP_001299626	4.31502e-47	61	167.548	229	141	1	F:structural constituent of cuticle	GO:0042302	-	IPR000618 (PFAM); PTHR10380 (PANTHER); IPR000618 (PROSITE_PROFILES)	10	0.87927	0	0	3	0.272899	6.64196	6.08568	6.36382	-0.556278	4.60388	3.75249	4.17818	-0.851397
408	Cher_SOT_k63_C216118	hypothetical protein KGM_11015	726	6	1.2e-53	0.695	gi|357612450|gb|EHJ68007.1|hypothetical protein KGM_11015 [Danaus plexippus]	EHJ68007	1.17078e-53	74	184.111	201	149	1	F:DNA binding	GO:0003677	-	IPR006578 (SMART); IPR006578 (PFAM); IPR004210 (PFAM); PTHR12243 (PANTHER); IPR006578 (PROSITE_PROFILES)	208	14.4346	160	10.3601	197	14.1438	8.38668	8.10646	8.24657	-0.280228	7.99477	7.53465	7.76471	-0.460126
409	Cher_SOT_k43_scaffold25857	cytochrome p450 monooxygenase	1653	8	0	0.6563	gi|163838678|ref|NP_001106222.1|cytochrome P450 monooxygenase [Bombyx mori] >gi|48843448|dbj|BAD23844.1| cytochrome P450 monooxygenase [Bombyx mori]	NP_001106222	0	87	857.44	539	474	2	F:iron ion binding; F:oxidoreductase activity, acting on paired donors, with incorporation or reduction of molecular oxygen; P:oxidation-reduction process; F:monooxygenase activity; F:heme binding	GO:0004497, GO:0005506, GO:0016705, GO:0020037, GO:0055114	-	IPR001128 (PRINTS); IPR002401 (PRINTS); IPR001128 (PFAM); IPR001128 (G3DSA:1.10.630.GENE3D); PTHR24300 (PANTHER); PTHR24300:SF111 (PANTHER); PTHR24300 (PANTHER); PTHR24300:SF111 (PANTHER); CYTOPLASMIC_DOMAIN (PHOBIUS); TRANSMEMBRANE (PHOBIUS); NON_CYTOPLASMIC_DOMAIN (PHOBIUS); IPR001128 (SUPERFAMILY); TMhelix (TMHMM)	426	12.9841	399	11.3469	223	7.03181	9.13736	9.0146	9.07598	-0.122762	8.98559	7.70023	8.34291	-1.28536
411	Cher_TR23788_c1_g1_i1	AAEL003988-PA	1395	8	3.3e-43	0.5263	gi|157104036|ref|XP_001648229.1|AAEL003988-PA [Aedes aegypti] >gi|108880445|gb|EAT44670.1| AAEL003988-PA [Aedes aegypti]	XP_001648229	3.27501e-43	57	169.088	262	150	2	F:DNA binding; P:DNA recombination; P:DNA integration	GO:0003677, GO:0006310, GO:0015074	-	IPR013762 (G3DSA:1.10.443.GENE3D); IPR011010 (SUPERFAMILY)	196	7.07878	188	6.33523	396	14.7964	8.33035	8.25071	8.29053	-0.0796463	7.91411	8.48344	8.19878	0.569326
412	Cher_SOT_k35_scaffold17763	otopetrin	363	10	1.2e-16	0.615	gi|270005882|gb|EFA02330.1|hypothetical protein TcasGA2_TC007998 [Tribolium castaneum]	EFA02330	1.23192e-16	60	85.8853	97	59				-	IPR004878 (PFAM); PTHR21522:SF30 (PANTHER); IPR004878 (PANTHER)	0	0	3	0.388502	0	0	6.08568	6.38503	6.23536	0.29935	2.91841	2.91841	2.91841	0
413	Cher_TR13501_c3_g1_i3	endonuclease-reverse transcriptase	990	5	4.2e-10	0.502	gi|917951748|ref|NP_001299756.1|uncharacterized protein LOC106113781 [Papilio xuthus] >gi|389613151|dbj|BAM19948.1| unknown unsecreted protein [Papilio xuthus]	NP_001299756	4.18315e-10	48	68.1662	194	94	4	P:nucleic acid phosphodiester bond hydrolysis; F:RNA-directed DNA polymerase activity; F:endonuclease activity; P:RNA-dependent DNA biosynthetic process		-	TRANSMEMBRANE (PHOBIUS); CYTOPLASMIC_DOMAIN (PHOBIUS); TRANSMEMBRANE (PHOBIUS); NON_CYTOPLASMIC_DOMAIN (PHOBIUS); NON_CYTOPLASMIC_DOMAIN (PHOBIUS); CYTOPLASMIC_DOMAIN (PHOBIUS); CYTOPLASMIC_DOMAIN (PHOBIUS); TRANSMEMBRANE (PHOBIUS); TRANSMEMBRANE (PHOBIUS); TMhelix (TMHMM); TMhelix (TMHMM); TMhelix (TMHMM); TMhelix (TMHMM)	285	14.504	181	8.59454	36	1.89541	8.7008	8.21612	8.45846	-0.484681	8.42645	5.49275	6.9596	-2.9337
414	Cher_SOT_k67_scaffold8082	---NA---	822	0	-	-											-	CYTOPLASMIC_DOMAIN (PHOBIUS); CYTOPLASMIC_DOMAIN (PHOBIUS); TRANSMEMBRANE (PHOBIUS); NON_CYTOPLASMIC_DOMAIN (PHOBIUS); CYTOPLASMIC_DOMAIN (PHOBIUS); TRANSMEMBRANE (PHOBIUS); TRANSMEMBRANE (PHOBIUS); NON_CYTOPLASMIC_DOMAIN (PHOBIUS); TRANSMEMBRANE (PHOBIUS); TMhelix (TMHMM); TMhelix (TMHMM); TMhelix (TMHMM); TMhelix (TMHMM)	63	3.86141	42	2.40191	94	5.96062	7.44028	7.18124	7.31076	-0.259041	6.44644	6.58392	6.51518	0.137484
417	Cher_SOT_k39_scaffold25652	calcium-activated potassium channel	1572	10	0	0.768	gi|170045691|ref|XP_001850432.1|calcium-activated potassium channel [Culex quinquefasciatus] >gi|167868642|gb|EDS32025.1| calcium-activated potassium channel [Culex quinquefasciatus]	XP_001850432	0	76	701.434	532	409	2	F:calmodulin binding; P:potassium ion transmembrane transport; C:integral component of membrane; F:small conductance calcium-activated potassium channel activity; C:neuronal cell body; C:plasma membrane	GO:0005886, GO:0016021, GO:0043025, GO:0005516, GO:0016286, GO:0071805	-	Coil (COILS); Coil (COILS); Coil (COILS); IPR015449 (PRINTS); IPR015449 (PFAM); IPR013099 (PFAM); G3DSA:1.10.287.70 (GENE3D); PTHR10153:SF33 (PANTHER); IPR015449 (PANTHER); TRANSMEMBRANE (PHOBIUS); CYTOPLASMIC_DOMAIN (PHOBIUS); TRANSMEMBRANE (PHOBIUS); TRANSMEMBRANE (PHOBIUS); NON_CYTOPLASMIC_DOMAIN (PHOBIUS); NON_CYTOPLASMIC_DOMAIN (PHOBIUS); TRANSMEMBRANE (PHOBIUS); CYTOPLASMIC_DOMAIN (PHOBIUS)…	74	2.37168	151	4.51548	17	0.563679	7.54526	8.05642	7.80084	0.511159	6.64381	4.79627	5.72004	-1.84754
418	Cher_SOT_k31_C571782	fish- isoform c	1416	10	0	0.658	gi|357610455|gb|EHJ66988.1|putative tartan [Danaus plexippus]	EHJ66988	0	92	771.926	471	434	3	F:protein binding; P:imaginal disc-derived wing morphogenesis; P:regulation of apoptotic process	GO:0005515, GO:0007476, GO:0042981	-	IPR003591 (SMART); IPR000483 (SMART); SM00365 (SMART); IPR026906 (PFAM); IPR001611 (PFAM); IPR032675 (G3DSA:3.80.10.GENE3D); IPR032675 (G3DSA:3.80.10.GENE3D); IPR032675 (G3DSA:3.80.10.GENE3D); PTHR24373 (PANTHER); NON_CYTOPLASMIC_DOMAIN (PHOBIUS); CYTOPLASMIC_DOMAIN (PHOBIUS); TRANSMEMBRANE (PHOBIUS); IPR001611 (PROSITE_PROFILES); IPR001611 (PROSITE_PROFILES); IPR001611 (PROSITE_PROFILES); IPR001…	772	27.4682	673	22.3425	204	7.50934	9.84555	9.62259	9.73407	-0.22296	9.82414	7.58113	8.70264	-2.24301
419	Cher_TR10004_c3_g2_i1	adf-1 l-orf	1044	10	0	0.612	gi|357607363|gb|EHJ65473.1|hypothetical protein KGM_01916 [Danaus plexippus]	EHJ65473	0	88	556.599	350	311	1	F:DNA binding	GO:0003677	-	IPR006578 (SMART); IPR004210 (PFAM); IPR006578 (PFAM); PTHR12243 (PANTHER); IPR006578 (PROSITE_PROFILES); IPR006578 (PROSITE_PROFILES); IPR004210 (PROSITE_PROFILES)	129	6.22538	127	5.7185	0	0	7.96116	7.91238	7.93677	-0.0487828	7.35515	2.91841	5.13678	-4.43674
419	Cher_TR10004_c3_g2_i3	adf-1 l-orf	1044	10	0	0.614	gi|357607363|gb|EHJ65473.1|hypothetical protein KGM_01916 [Danaus plexippus]	EHJ65473	0	89	556.599	350	312	1	F:DNA binding	GO:0003677	-	IPR006578 (SMART); IPR004210 (PFAM); IPR006578 (PFAM); PTHR12243 (PANTHER); IPR004210 (PROSITE_PROFILES); IPR006578 (PROSITE_PROFILES); IPR006578 (PROSITE_PROFILES)	345	16.6493	527	23.7295	1048	52.3234	8.90357	9.3313	9.11744	0.427732	8.69123	9.84964	9.27044	1.15841
420	Cher_TR1328_c10_g1_i4	pao retrotransposon peptidase superfamily	1560	10	1.1e-48	0.47	gi|641670381|ref|XP_008185172.1|PREDICTED: uncharacterized protein LOC100570266 [Acyrthosiphon pisum]	XP_008185172	1.11415e-48	50	193.356	473	240	1	F:nucleic acid binding; F:zinc ion binding	GO:0003676, GO:0008270	-	IPR005312 (PFAM); PTHR22955 (PANTHER); IPR001878 (PROSITE_PROFILES)	592	19.1194	638	19.2254	161	5.37943	9.52113	9.55802	9.53958	0.0368909	9.44837	7.26847	8.35842	-2.1799
421	Cher_TR21184_c1_g1_i1	cytochrome p450	1596	10	0	0.789	gi|146289950|gb|ABQ18318.1|cytochrome P450 CYP9A19 [Bombyx mori]	ABQ18318	0	80	745.732	531	430	2	F:iron ion binding; F:oxidoreductase activity, acting on paired donors, with incorporation or reduction of molecular oxygen; P:oxidation-reduction process; F:monooxygenase activity; F:heme binding	GO:0004497, GO:0005506, GO:0016705, GO:0020037, GO:0055114	-	IPR002401 (PRINTS); IPR001128 (PRINTS); IPR001128 (PFAM); IPR001128 (G3DSA:1.10.630.GENE3D); PTHR24292 (PANTHER); PTHR24292:SF69 (PANTHER); IPR017972 (PROSITE_PATTERNS); SIGNAL_PEPTIDE (PHOBIUS); NON_CYTOPLASMIC_DOMAIN (PHOBIUS); SIGNAL_PEPTIDE_C_REGION (PHOBIUS); SIGNAL_PEPTIDE_N_REGION (PHOBIUS); SIGNAL_PEPTIDE_H_REGION (PHOBIUS); IPR001128 (SUPERFAMILY); TMhelix (TMHMM)	6358	200.708	8153	240.14	4954	161.792	12.6959	12.9855	12.8407	0.289676	12.8448	12.0719	12.4584	-0.772912
422	Cher_TR5187_c0_g1_i1	glutamine and serine-rich protein 1	3405	10	0	0.581	gi|357618181|gb|EHJ71263.1|hypothetical protein KGM_18375 [Danaus plexippus]	EHJ71263	0	87	1142.49	1083	947				-	no IPS match	1671	24.725	1923	26.5486	2227	34.0909	10.8467	10.9763	10.9115	0.129517	10.9253	10.9246	10.9249	-0.000642657
424	Cher_SOT_k31_C562021	PREDICTED: uncharacterized protein LOC100158920	1158	10	1e-12	0.442	gi|328711551|ref|XP_001946200.2|PREDICTED: uncharacterized protein LOC100158920 [Acyrthosiphon pisum]	XP_001946200	1.0103e-12	47	79.337	380	180	11	F:nucleic acid binding; C:nucleus; F:transcription factor activity, sequence-specific DNA binding; P:transmembrane transport; F:transmembrane transporter activity; P:ubiquitin-dependent catabolism of misfolded proteins by nucleus-associated proteasome; C:integral component of membrane; P:regulation of transcription, DNA-templated; P:proteasome localization; P:transport; F:transporter activity		-	no IPS match	85	3.69817	101	4.10008	47	2.11556	7.64112	7.73451	7.68781	0.093381	6.81715	5.77558	6.29636	-1.04157
425	Cher_TR5646_c2_g1_i1	lim class homeobox transcription factor lmx	540	10	4.9e-12	0.528	gi|308220078|gb|ADO22611.1|LIM class homeobox transcription factor Lmx [Mnemiopsis leidyi]	ADO22611	4.89154e-12	51	74.7146	170	88	1	F:binding	GO:0005488	-	IPR000477 (PFAM); PTHR19446:SF352 (PANTHER); PTHR19446 (PANTHER); IPR000477 (PROSITE_PROFILES)	7	0.653102	0	0	12	1.1583	6.55195	6.08568	6.31882	-0.466272	4.35062	4.5255	4.43806	0.174883
426	Cher_SOT_k55_scaffold7305	kruppel-like protein 1	1155	10	1.8e-176	0.789	gi|343170570|gb|AEL97587.1|Kruppel 1-like protein [Agrotis ipsilon]	AEL97587	1.75636e-176	81	508.449	350	285	1	F:nucleic acid binding; F:metal ion binding	GO:0003676, GO:0046872	-	IPR015880 (SMART); PF12874 (PFAM); IPR013087 (G3DSA:3.30.160.GENE3D); PF13894 (PFAM); IPR013087 (G3DSA:3.30.160.GENE3D); IPR013087 (G3DSA:3.30.160.GENE3D); PTHR24409 (PANTHER); IPR007087 (PROSITE_PATTERNS); IPR007087 (PROSITE_PATTERNS); IPR007087 (PROSITE_PATTERNS); IPR007087 (PROSITE_PATTERNS); IPR007087 (PROSITE_PATTERNS); IPR007087 (PROSITE_PATTERNS); IPR007087 (PROSITE_PATTERNS); IPR007087 (P…	564	24.6022	604	24.583	1224	55.2376	9.46328	9.49235	9.47781	0.0290731	9.38	10.0702	9.72511	0.690234
427	Cher_SOT_k35_scaffold11528	microtubule-associated protein futsch	7626	10	0	0.799	gi|357613823|gb|EHJ68734.1|microtubule-associated protein futsch [Danaus plexippus]	EHJ68734	0	75	1093.18	1418	1070	11	P:axo-dendritic transport; P:neurofilament cytoskeleton organization; P:regulation of synaptic growth at neuromuscular junction; P:olfactory learning; C:neuronal cell body; P:microtubule cytoskeleton organization; P:compound eye development; C:microtubule associated complex; C:microtubule; F:microtubule binding; P:negative regulation of neuron apoptotic process; P:dendrite morphogenesis; C:dendri…	GO:0005874, GO:0005875, GO:0030424, GO:0030425, GO:0043025, GO:0008017, GO:0000226, GO:0007409, GO:0008088, GO:0008355, GO:0008582, GO:0043524, GO:0048749, GO:0048813, GO:0060052, GO:0045298	-	PR01217 (PRINTS); IPR026074 (PANTHER)	1646	10.8745	4283	26.4016	4767	32.5824	10.8266	12.0783	11.4524	1.2517	10.9037	12.0166	11.4601	1.11294
428	Cher_SOT_k31_C566867	takeout jhbp like protein	717	10	7.5e-75	0.596	gi|255977216|dbj|BAH97100.1|juvenile hormone binding protein [Bombyx mori]	BAH97100	7.48708e-75	75	239.195	213	161				-	IPR010562 (SMART); IPR010562 (PFAM); PTHR11008:SF21 (PANTHER); PTHR11008 (PANTHER); NON_CYTOPLASMIC_DOMAIN (PHOBIUS); SIGNAL_PEPTIDE (PHOBIUS); SIGNAL_PEPTIDE_C_REGION (PHOBIUS); SIGNAL_PEPTIDE_H_REGION (PHOBIUS); SIGNAL_PEPTIDE_N_REGION (PHOBIUS); SignalP-TM (SIGNALP_GRAM_POSITIVE); SignalP-noTM (SIGNALP_EUK)	6	0.421608	35	2.29471	317	23.0449	6.51763	7.08961	6.80362	0.571981	4.25156	8.17718	6.21437	3.92563
430	Cher_TR13653_c0_g1_i1	hypothetical protein KGM_21255	3966	1	0	0.72	gi|357609323|gb|EHJ66393.1|hypothetical protein KGM_21255 [Danaus plexippus]	EHJ66393	0	72	889.026	918	667	1	F:protein dimerization activity	GO:0046983	-	Coil (COILS); IPR011598 (SMART); IPR011598 (G3DSA:4.10.280.GENE3D); IPR011598 (SUPERFAMILY)	1327	16.8576	1274	15.1007	1198	15.7449	10.5405	10.4291	10.4848	-0.111376	10.5956	10.0397	10.3176	-0.555911
431	Cher_SOT_k51_C318396	zinc finger protein 585a	1209	10	5.1e-117	0.594	gi|389613183|dbj|BAM19962.1|similar to CG8319, partial [Papilio xuthus]	BAM19962	5.12072e-117	64	358.992	381	247	1	F:nucleic acid binding; F:metal ion binding	GO:0003676, GO:0046872	-	Coil (COILS); IPR015880 (SMART); IPR013087 (G3DSA:3.30.160.GENE3D); IPR013087 (G3DSA:3.30.160.GENE3D); PF12874 (PFAM); PTHR24375 (PANTHER); PTHR24375:SF182 (PANTHER); IPR007087 (PROSITE_PATTERNS); IPR007087 (PROSITE_PATTERNS); IPR007087 (PROSITE_PATTERNS); IPR007087 (PROSITE_PATTERNS); IPR007087 (PROSITE_PATTERNS); IPR007087 (PROSITE_PATTERNS); IPR007087 (PROSITE_PATTERNS); IPR007087 (PROSITE_PAT…	60	2.50035	43	1.67194	131	5.64781	7.40977	7.19361	7.30169	-0.216162	6.38749	7.00139	6.69444	0.613898
432	Cher_SOT_k67_C151637	28s ribosomal protein mitochondrial	489	10	9.8e-71	0.642	gi|148298715|ref|NP_001091803.1|putative mitochondrial ribosomal protein [Bombyx mori] >gi|116272509|gb|ABJ97190.1| putative mitochondrial ribosomal protein [Bombyx mori]	NP_001091803	9.81583e-71	81	223.016	158	129	4	F:structural constituent of ribosome; P:ribosome biogenesis; C:ribosome; P:translation	GO:0005840, GO:0003735, GO:0006412, GO:0042254	-	IPR023611 (PFAM); IPR019520 (PANTHER)	309	31.8366	382	36.7226	322	34.3228	8.78553	8.96658	8.87605	0.181057	8.53826	8.19862	8.36844	-0.339641
433	Cher_SOT_k59_C266581	zinc finger protein 84	855	8	7.8e-17	0.4263	gi|357621870|gb|EHJ73545.1|putative Zinc finger protein 420 [Danaus plexippus]	EHJ73545	7.7801e-17	48	88.1965	224	109	1	F:nucleic acid binding; F:metal ion binding	GO:0003676, GO:0046872	-	IPR015880 (SMART); IPR013087 (G3DSA:3.30.160.GENE3D); PTHR24409 (PANTHER); IPR007087 (PROSITE_PATTERNS); IPR007087 (PROSITE_PATTERNS); IPR007087 (PROSITE_PATTERNS); IPR007087 (PROSITE_PROFILES); IPR007087 (PROSITE_PROFILES); IPR007087 (PROSITE_PROFILES); SSF57667 (SUPERFAMILY)	34	2.0035	66	3.62875	130	7.92524	7.09694	7.4418	7.26937	0.344854	5.73628	6.99157	6.36393	1.25529
434	Cher_GOBP1a_SOT_k47_C337330	general odorant binding protein 1	501	9	1.5e-83	0.8833	gi|383289367|gb|AFH02841.1|general odorant binding protein 1 [Grapholita molesta]	AFH02841	1.51131e-83	85	255.758	160	137	2	F:odorant binding; P:transport	GO:0005549, GO:0006810	-	IPR006072 (PRINTS); IPR006170 (SMART); IPR006170 (PFAM); IPR006170 (G3DSA:1.10.238.GENE3D); IPR006072 (PIRSF); NON_CYTOPLASMIC_DOMAIN (PHOBIUS); SIGNAL_PEPTIDE_C_REGION (PHOBIUS); SIGNAL_PEPTIDE_N_REGION (PHOBIUS); SIGNAL_PEPTIDE (PHOBIUS); SIGNAL_PEPTIDE_H_REGION (PHOBIUS); SignalP-noTM (SIGNALP_EUK); IPR006170 (SUPERFAMILY)	713420	71743.8	964786	90525.8	118	12.2766	19.4765	19.8482	19.6624	0.371738	19.6519	6.86817	13.2601	-12.7838
434	Cher_GOBP1b	general odorant binding protein 1	459	9	5.7e-82	0.8844	gi|383289367|gb|AFH02841.1|general odorant binding protein 1 [Grapholita molesta]	AFH02841	5.68487e-82	88	251.136	152	135	2	F:odorant binding; P:transport	GO:0005549, GO:0006810	-	IPR006072 (PRINTS); IPR006170 (SMART); IPR006072 (PIRSF); IPR006170 (G3DSA:1.10.238.GENE3D); IPR006170 (PFAM); IPR006170 (SUPERFAMILY)	140	15.3671	0	0	0	0	8.02958	6.08568	7.05763	-1.9439	7.46315	2.91841	5.19078	-4.54474
435	Cher_GOBP2a	general odorant binding protein 2	435	9	1e-87	0.9144	gi|384872275|gb|AFI25168.1|general odorant binding protein 2 [Heliothis viriplaca]	AFI25168	9.98815e-88	92	265.388	144	133	2	F:odorant binding; P:transport	GO:0005549, GO:0006810	-	IPR006072 (PRINTS); IPR006170 (SMART); IPR006072 (PIRSF); IPR006170 (PFAM); IPR006170 (G3DSA:1.10.238.GENE3D); IPR006170 (SUPERFAMILY)	371112	42982.6	557347	60230.4	85	10.1851	18.5338	19.0567	18.7953	0.522906	18.7091	6.4608	12.5849	-12.2483
436	Cher_GOBP2b	general odorant binding protein 2	468	9	1e-88	0.91	gi|390988237|gb|AFM36760.1|general odorant-binding protein 2 [Agrotis ipsilon]	AFM36760	1.04461e-88	91	268.47	152	139	2	F:odorant binding; P:transport	GO:0005549, GO:0006810	-	IPR006072 (PRINTS); IPR006170 (SMART); IPR006170 (PFAM); IPR006072 (PIRSF); IPR006170 (G3DSA:1.10.238.GENE3D); IPR006170 (SUPERFAMILY)	113	12.1649	3	0.301338	0	0	7.85438	6.38503	7.1197	-1.46935	7.18198	2.91841	5.05019	-4.26356
437	Cher_IR1_SOT_k39_C456223	ionotropic glutamate receptor-invertebrate	1692	10	0	0.518	gi|357619740|gb|EHJ72198.1|putative ionotropic glutamate receptor-invertebrate [Danaus plexippus]	EHJ72198	0	72	571.237	543	393	11	C:AMPA glutamate receptor complex; C:dendrite; C:postsynaptic membrane; P:ion transmembrane transport; C:membrane; P:ionotropic glutamate receptor signaling pathway; F:AMPA glutamate receptor activity; F:ionotropic glutamate receptor activity; F:extracellular-glutamate-gated ion channel activity; C:plasma membrane; P:synaptic transmission, glutamatergic		-	G3DSA:1.10.287.70 (GENE3D); PTHR18966:SF251 (PANTHER); PTHR18966 (PANTHER); NON_CYTOPLASMIC_DOMAIN (PHOBIUS); TRANSMEMBRANE (PHOBIUS); TRANSMEMBRANE (PHOBIUS); CYTOPLASMIC_DOMAIN (PHOBIUS); TRANSMEMBRANE (PHOBIUS); NON_CYTOPLASMIC_DOMAIN (PHOBIUS); CYTOPLASMIC_DOMAIN (PHOBIUS); SSF53850 (SUPERFAMILY); TMhelix (TMHMM)	930	27.6923	881	24.4768	0	0	10.0799	9.9556	10.0178	-0.124311	10.0887	2.91841	6.50356	-7.17029
438	Cher_IR21_full_cds	ionotropic receptor 21a	2592	10	0	0.669	gi|313505768|gb|ADR64678.1|putative chemosensory ionotropic receptor IR21a [Spodoptera littoralis]	ADR64678	0	83	1183.32	837	701	5	P:ion transport; P:detection of chemical stimulus involved in sensory perception; C:integral component of membrane; P:chemical synaptic transmission; P:ionotropic glutamate receptor signaling pathway; F:ionotropic glutamate receptor activity; C:plasma membrane part	GO:0016021, GO:0044459, GO:0004970, GO:0035235, GO:0050907, GO:0006811, GO:0007268	-	G3DSA:3.40.190.10 (GENE3D); G3DSA:1.10.287.70 (GENE3D); IPR001320 (PFAM); PTHR18966 (PANTHER); PTHR18966:SF236 (PANTHER); SIGNAL_PEPTIDE_H_REGION (PHOBIUS); CYTOPLASMIC_DOMAIN (PHOBIUS); CYTOPLASMIC_DOMAIN (PHOBIUS); CYTOPLASMIC_DOMAIN (PHOBIUS); NON_CYTOPLASMIC_DOMAIN (PHOBIUS); TRANSMEMBRANE (PHOBIUS); NON_CYTOPLASMIC_DOMAIN (PHOBIUS); NON_CYTOPLASMIC_DOMAIN (PHOBIUS); TRANSMEMBRANE (PHOBIUS); …	3237	62.9194	3572	64.7822	3	0.0603283	11.7497	11.8252	11.7875	0.0754594	11.8738	3.75249	7.81313	-8.12129
439	Cher_IR25_full_cds	ionotropic receptor isoform c	2772	9	0	0.8378	gi|379070092|gb|AFC91757.1|putative ionotropic receptor IR25a [Cydia pomonella]	AFC91757	0	96	1644.79	923	892	6	F:coreceptor activity; P:G-protein coupled receptor signaling pathway, coupled to cyclic nucleotide second messenger; P:ion transmembrane transport; P:chemical synaptic transmission; F:ionotropic glutamate receptor activity; F:extracellular-glutamate-gated ion channel activity; F:olfactory receptor activity; C:postsynaptic membrane; C:sensory dendrite; C:cilium; C:integral component of membrane; …	GO:0005929, GO:0016021, GO:0030054, GO:0045211, GO:0071683, GO:0004970, GO:0004984, GO:0005234, GO:0015026, GO:0019226, GO:0034220, GO:0035235, GO:0050911, GO:0007268, GO:0007187	-	IPR001508 (PRINTS); IPR019594 (SMART); IPR001320 (SMART); IPR019594 (PFAM); IPR001320 (PFAM); G3DSA:3.40.190.10 (GENE3D); G3DSA:1.10.287.70 (GENE3D); PTHR18966 (PANTHER); PTHR18966:SF117 (PANTHER); PTHR18966 (PANTHER); PTHR18966:SF117 (PANTHER); SIGNAL_PEPTIDE (PHOBIUS); CYTOPLASMIC_DOMAIN (PHOBIUS); NON_CYTOPLASMIC_DOMAIN (PHOBIUS); CYTOPLASMIC_DOMAIN (PHOBIUS); TRANSMEMBRANE (PHOBIUS); TRANSMEM…	5332	96.9111	5541	93.9667	253	4.75732	12.4476	12.4396	12.4436	-0.00799177	12.5915	7.87024	10.2309	-4.72127
440	Cher_IR3_TR15952_c3_g1_i8	ionotropic glutamate receptor-invertebrate	2001	10	3.7e-113	0.503	gi|357619740|gb|EHJ72198.1|putative ionotropic glutamate receptor-invertebrate [Danaus plexippus]	EHJ72198	3.68929e-113	54	367.081	671	369	11	C:AMPA glutamate receptor complex; C:dendrite; C:postsynaptic membrane; P:ion transmembrane transport; C:membrane; P:ionotropic glutamate receptor signaling pathway; F:AMPA glutamate receptor activity; F:ionotropic glutamate receptor activity; F:extracellular-glutamate-gated ion channel activity; C:plasma membrane; P:synaptic transmission, glutamatergic		-	G3DSA:1.10.287.70 (GENE3D); PTHR18966:SF155 (PANTHER); PTHR18966 (PANTHER); SIGNAL_PEPTIDE_H_REGION (PHOBIUS); CYTOPLASMIC_DOMAIN (PHOBIUS); TRANSMEMBRANE (PHOBIUS); NON_CYTOPLASMIC_DOMAIN (PHOBIUS); SIGNAL_PEPTIDE_C_REGION (PHOBIUS); SIGNAL_PEPTIDE (PHOBIUS); CYTOPLASMIC_DOMAIN (PHOBIUS); SIGNAL_PEPTIDE_N_REGION (PHOBIUS); TRANSMEMBRANE (PHOBIUS); NON_CYTOPLASMIC_DOMAIN (PHOBIUS); TRANSMEMBRANE …	560	14.1	612	14.3775	0	0	9.45482	9.50808	9.48145	0.0532619	9.36996	2.91841	6.14419	-6.45155
441	Cher_IR41_TR29745_c3_g1_i1	aael000031- partial	1791	10	0	0.596	gi|379070094|gb|AFC91758.1|putative ionotropic receptor IR41a [Cydia pomonella]	AFC91758	0	86	896.73	598	518	4	P:ion transmembrane transport; C:membrane; P:chemical synaptic transmission; P:ionotropic glutamate receptor signaling pathway; F:ionotropic glutamate receptor activity; F:extracellular-glutamate-gated ion channel activity	GO:0016020, GO:0004970, GO:0005234, GO:0034220, GO:0035235, GO:0007268	-	G3DSA:1.10.287.70 (GENE3D); G3DSA:3.40.190.10 (GENE3D); IPR001320 (PFAM); IPR019594 (PFAM); PTHR18966:SF72 (PANTHER); PTHR18966 (PANTHER); TRANSMEMBRANE (PHOBIUS); NON_CYTOPLASMIC_DOMAIN (PHOBIUS); NON_CYTOPLASMIC_DOMAIN (PHOBIUS); CYTOPLASMIC_DOMAIN (PHOBIUS); TRANSMEMBRANE (PHOBIUS); SSF53850 (SUPERFAMILY); TMhelix (TMHMM); TMhelix (TMHMM); TMhelix (TMHMM)	178	5.00727	364	9.55399	0	0	8.24107	8.91387	8.57747	0.672799	7.78397	2.91841	5.35119	-4.86555
443	Cher_IR68_TR8485_c2_g1_i1	aael005039- partial	2097	10	0	0.663	gi|313505776|gb|ADR64682.1|putative chemosensory ionotropic receptor IR68a [Spodoptera littoralis]	ADR64682	0	86	1011.91	666	575	10	F:acyl-CoA dehydrogenase activity; P:acyl-CoA metabolic process; C:peroxisome; F:acyl-CoA oxidase activity; P:fatty acid beta-oxidation; P:obsolete electron transport; P:ion transmembrane transport; C:membrane; P:chemical synaptic transmission; P:ionotropic glutamate receptor signaling pathway; F:ionotropic glutamate receptor activity; F:extracellular-glutamate-gated ion channel activity	GO:0005777, GO:0016020, GO:0003995, GO:0003997, GO:0004970, GO:0005234, GO:0006635, GO:0034220, GO:0035235, GO:0006118, GO:0006637, GO:0007268	EC:1.3.99.3; EC:1.3.3.6	IPR019594 (SMART); G3DSA:1.10.287.70 (GENE3D); G3DSA:3.40.190.10 (GENE3D); IPR001320 (PFAM); IPR019594 (PFAM); PTHR18966 (PANTHER); PTHR18966:SF184 (PANTHER); PTHR18966:SF184 (PANTHER); PTHR18966 (PANTHER); TRANSMEMBRANE (PHOBIUS); SIGNAL_PEPTIDE (PHOBIUS); TRANSMEMBRANE (PHOBIUS); CYTOPLASMIC_DOMAIN (PHOBIUS); SIGNAL_PEPTIDE_H_REGION (PHOBIUS); NON_CYTOPLASMIC_DOMAIN (PHOBIUS); SIGNAL_PEPTIDE_N_…	1459	35.0537	933	20.9152	0	0	10.6658	10.028	10.3469	-0.637833	10.7311	2.91841	6.82478	-7.81273
444	Cher_IR75b2	ionotropic glutamate receptor-invertebrate	1953	10	0	0.655	gi|357619454|gb|EHJ72019.1|putative ionotropic glutamate receptor-invertebrate [Danaus plexippus]	EHJ72019	0	81	681.789	475	388	5	C:nucleus; F:zinc ion binding; P:ion transport; C:membrane; P:chemical synaptic transmission; P:ionotropic glutamate receptor signaling pathway; F:ionotropic glutamate receptor activity	GO:0005634, GO:0016020, GO:0004970, GO:0008270, GO:0035235, GO:0006811, GO:0007268	-	IPR001320 (PFAM); G3DSA:1.10.287.70 (GENE3D); G3DSA:3.40.190.10 (GENE3D); PTHR18966:SF251 (PANTHER); PTHR18966 (PANTHER); SIGNAL_PEPTIDE_H_REGION (PHOBIUS); CYTOPLASMIC_DOMAIN (PHOBIUS); CYTOPLASMIC_DOMAIN (PHOBIUS); TRANSMEMBRANE (PHOBIUS); TRANSMEMBRANE (PHOBIUS); TRANSMEMBRANE (PHOBIUS); NON_CYTOPLASMIC_DOMAIN (PHOBIUS); TRANSMEMBRANE (PHOBIUS); TRANSMEMBRANE (PHOBIUS); CYTOPLASMIC_DOMAIN (PHO…	579	14.9366	686	16.512	0	0	9.49456	9.64585	9.57021	0.151285	9.41703	2.91841	6.16772	-6.49861
445	Cher_IR75c1_TR23878_c1_g1_i2	ionotropic glutamate receptor	1929	10	0	0.695	gi|379070082|gb|AFC91752.1|putative ionotropic receptor IR75q2 [Cydia pomonella]	AFC91752	0	90	996.882	606	550	4	P:ion transport; C:membrane; P:chemical synaptic transmission; P:ionotropic glutamate receptor signaling pathway; F:ionotropic glutamate receptor activity	GO:0016020, GO:0004970, GO:0035235, GO:0006811, GO:0007268	-	G3DSA:3.40.190.10 (GENE3D); IPR001320 (PFAM); G3DSA:1.10.287.70 (GENE3D); PTHR18966 (PANTHER); PTHR18966:SF251 (PANTHER); SIGNAL_PEPTIDE_N_REGION (PHOBIUS); SIGNAL_PEPTIDE (PHOBIUS); NON_CYTOPLASMIC_DOMAIN (PHOBIUS); SIGNAL_PEPTIDE_H_REGION (PHOBIUS); TRANSMEMBRANE (PHOBIUS); CYTOPLASMIC_DOMAIN (PHOBIUS); TRANSMEMBRANE (PHOBIUS); SIGNAL_PEPTIDE_C_REGION (PHOBIUS); CYTOPLASMIC_DOMAIN (PHOBIUS); TR…	748	19.5365	767	18.6914	4	0.108084	9.80633	9.78277	9.79455	-0.0235672	9.77934	3.87724	6.82829	-5.9021
445	Cher_IR75c2_TR23878_c1_g1_i4	ionotropic glutamate receptor	1929	10	0	0.707	gi|379070082|gb|AFC91752.1|putative ionotropic receptor IR75q2 [Cydia pomonella]	AFC91752	0	90	993.416	606	548	4	P:ion transport; C:membrane; P:chemical synaptic transmission; P:ionotropic glutamate receptor signaling pathway; F:ionotropic glutamate receptor activity	GO:0016020, GO:0004970, GO:0035235, GO:0006811, GO:0007268	-	G3DSA:1.10.287.70 (GENE3D); IPR001320 (PFAM); G3DSA:3.40.190.10 (GENE3D); PTHR18966 (PANTHER); PTHR18966:SF251 (PANTHER); SIGNAL_PEPTIDE_H_REGION (PHOBIUS); TRANSMEMBRANE (PHOBIUS); SIGNAL_PEPTIDE (PHOBIUS); CYTOPLASMIC_DOMAIN (PHOBIUS); SIGNAL_PEPTIDE_C_REGION (PHOBIUS); NON_CYTOPLASMIC_DOMAIN (PHOBIUS); NON_CYTOPLASMIC_DOMAIN (PHOBIUS); SIGNAL_PEPTIDE_N_REGION (PHOBIUS); TRANSMEMBRANE (PHOBIUS)…	771	20.1372	963	23.4678	2	0.0540422	9.84394	10.0681	9.95604	0.224196	9.8223	3.60253	6.71241	-6.21977
446	Cher_IR75d_TR469_c3_g1_i5	chemosensory ionotropic receptor	1665	10	5.8e-69	0.546	gi|157103526|ref|XP_001648018.1|AAEL014089-PA [Aedes aegypti] >gi|108869404|gb|EAT33629.1| AAEL014089-PA [Aedes aegypti]	XP_001648018	5.7562e-69	60	241.121	369	222	4	P:ion transport; P:signal transduction; C:membrane; P:chemical synaptic transmission; F:ionotropic glutamate receptor activity	GO:0016020, GO:0004970, GO:0006811, GO:0007165, GO:0007268	-	G3DSA:1.10.287.70 (GENE3D); G3DSA:3.40.190.10 (GENE3D); IPR001320 (PFAM); PTHR18966:SF251 (PANTHER); PTHR18966 (PANTHER); SIGNAL_PEPTIDE (PHOBIUS); SIGNAL_PEPTIDE_N_REGION (PHOBIUS); NON_CYTOPLASMIC_DOMAIN (PHOBIUS); CYTOPLASMIC_DOMAIN (PHOBIUS); TRANSMEMBRANE (PHOBIUS); TRANSMEMBRANE (PHOBIUS); SIGNAL_PEPTIDE_H_REGION (PHOBIUS); SIGNAL_PEPTIDE_C_REGION (PHOBIUS); NON_CYTOPLASMIC_DOMAIN (PHOBIUS)…	217	6.56632	504	14.2297	5	0.156528	8.42742	9.27941	8.85341	0.851988	8.05243	3.98575	6.01909	-4.06668
448	Cher_IR75f_partial_cds	ionotropic glutamate receptor-invertebrate	1395	10	8.7e-140	0.576	gi|313505780|gb|ADR64684.1|putative chemosensory ionotropic receptor IR75p [Spodoptera littoralis]	ADR64684	8.70153e-140	68	427.943	465	317	4	P:ion transport; P:signal transduction; C:membrane; P:chemical synaptic transmission; F:ionotropic glutamate receptor activity	GO:0016020, GO:0004970, GO:0006811, GO:0007165, GO:0007268	-	IPR001320 (PFAM); G3DSA:3.40.190.10 (GENE3D); G3DSA:1.10.287.70 (GENE3D); PTHR18966 (PANTHER); PTHR18966:SF251 (PANTHER); CYTOPLASMIC_DOMAIN (PHOBIUS); TRANSMEMBRANE (PHOBIUS); NON_CYTOPLASMIC_DOMAIN (PHOBIUS); NON_CYTOPLASMIC_DOMAIN (PHOBIUS); TRANSMEMBRANE (PHOBIUS); CYTOPLASMIC_DOMAIN (PHOBIUS); TRANSMEMBRANE (PHOBIUS); SSF53850 (SUPERFAMILY); TMhelix (TMHMM); TMhelix (TMHMM); TMhelix (TMHMM)	1610	58.1471	632	21.2972	4	0.149459	10.797	9.54665	10.1718	-1.25033	10.872	3.87724	7.37463	-6.99478
449	Cher_IR7_SOT_k31_C569084	chemosensory ionotropic receptor ir87a	1998	10	3.9e-49	0.414	gi|157136218|ref|XP_001656779.1|AAEL003440-PA [Aedes aegypti] >gi|108881047|gb|EAT45272.1| AAEL003440-PA [Aedes aegypti]	XP_001656779	3.91934e-49	44	193.356	653	290	12	F:acyl-CoA dehydrogenase activity; C:peroxisome; F:acyl-CoA oxidase activity; P:fatty acid beta-oxidation; F:oxidoreductase activity, acting on the CH-CH group of donors; P:ion transmembrane transport; P:metabolic process; C:membrane; P:oxidation-reduction process; P:ionotropic glutamate receptor signaling pathway; F:ionotropic glutamate receptor activity; F:extracellular-glutamate-gated ion chan…		-	G3DSA:1.10.287.70 (GENE3D); G3DSA:3.40.190.10 (GENE3D); PTHR18966 (PANTHER); PTHR18966:SF188 (PANTHER); CYTOPLASMIC_DOMAIN (PHOBIUS); NON_CYTOPLASMIC_DOMAIN (PHOBIUS); TRANSMEMBRANE (PHOBIUS); NON_CYTOPLASMIC_DOMAIN (PHOBIUS); TRANSMEMBRANE (PHOBIUS); TRANSMEMBRANE (PHOBIUS); TRANSMEMBRANE (PHOBIUS); NON_CYTOPLASMIC_DOMAIN (PHOBIUS); TRANSMEMBRANE (PHOBIUS); CYTOPLASMIC_DOMAIN (PHOBIUS); CYTOPLAS…	743	18.7357	525	12.3522	4	0.104352	9.79803	9.32686	9.56245	-0.471162	9.76983	3.87724	6.82354	-5.89259
450	Cher_IR87_SOT_k39_scaffold15359	ionotropic glutamate receptor partial	1935	10	0	0.547	gi|357612232|gb|EHJ67874.1|hypothetical protein KGM_17933 [Danaus plexippus]	EHJ67874	0	80	816.994	611	489	4	P:ion transport; C:membrane; P:chemical synaptic transmission; P:ionotropic glutamate receptor signaling pathway; F:ionotropic glutamate receptor activity	GO:0016020, GO:0004970, GO:0035235, GO:0006811, GO:0007268	-	G3DSA:1.10.287.70 (GENE3D); G3DSA:3.40.190.10 (GENE3D); IPR001320 (PFAM); PTHR18966 (PANTHER); PTHR18966:SF188 (PANTHER); TRANSMEMBRANE (PHOBIUS); SIGNAL_PEPTIDE_N_REGION (PHOBIUS); SIGNAL_PEPTIDE_H_REGION (PHOBIUS); CYTOPLASMIC_DOMAIN (PHOBIUS); NON_CYTOPLASMIC_DOMAIN (PHOBIUS); SIGNAL_PEPTIDE (PHOBIUS); TRANSMEMBRANE (PHOBIUS); TRANSMEMBRANE (PHOBIUS); SIGNAL_PEPTIDE_C_REGION (PHOBIUS); TRANSME…	545	14.1903	829	20.1397	1	0.0269373	9.42263	9.87935	9.65099	0.456717	9.33169	3.4044	6.36804	-5.92729
451	Cher_IR8_full_cds	glutamate receptor kainate 2	2682	10	0	0.689	gi|379070106|gb|AFC91764.1|putative ionotropic receptor IR8a, partial [Cydia pomonella]	AFC91764	0	92	1147.11	663	615	4	P:ion transmembrane transport; C:membrane; P:chemical synaptic transmission; P:ionotropic glutamate receptor signaling pathway; F:ionotropic glutamate receptor activity; F:extracellular-glutamate-gated ion channel activity	GO:0016020, GO:0004970, GO:0005234, GO:0034220, GO:0035235, GO:0007268	-	IPR001508 (PRINTS); IPR001320 (SMART); IPR019594 (SMART); G3DSA:3.40.190.10 (GENE3D); IPR019594 (PFAM); G3DSA:1.10.287.70 (GENE3D); IPR001320 (PFAM); PTHR18966 (PANTHER); IPR030407 (PTHR18966:PANTHER); IPR030407 (PTHR18966:PANTHER); NON_CYTOPLASMIC_DOMAIN (PHOBIUS); CYTOPLASMIC_DOMAIN (PHOBIUS); TRANSMEMBRANE (PHOBIUS); CYTOPLASMIC_DOMAIN (PHOBIUS); NON_CYTOPLASMIC_DOMAIN (PHOBIUS); TRANSMEMBRANE…	23361	438.843	21599	378.577	32	0.621908	14.5518	14.3761	14.4639	-0.175736	14.7201	5.37345	10.0468	-9.34669
452	Cher_IR93_TR22825_c0_g1_i5	glutamate receptor delta-2 subunit	2601	10	0	0.641	gi|170046685|ref|XP_001850884.1|conserved hypothetical protein [Culex quinquefasciatus] >gi|167869380|gb|EDS32763.1| conserved hypothetical protein [Culex quinquefasciatus]	XP_001850884	0	65	721.85	853	556	4	P:ion transport; P:signal transduction; C:membrane; P:chemical synaptic transmission; F:ionotropic glutamate receptor activity	GO:0016020, GO:0004970, GO:0006811, GO:0007165, GO:0007268	-	IPR001508 (PRINTS); IPR001320 (PFAM); G3DSA:1.10.287.70 (GENE3D); G3DSA:3.40.190.10 (GENE3D); PTHR18966:SF69 (PANTHER); PTHR18966 (PANTHER); PTHR18966 (PANTHER); PTHR18966:SF69 (PANTHER); SIGNAL_PEPTIDE_H_REGION (PHOBIUS); TRANSMEMBRANE (PHOBIUS); TRANSMEMBRANE (PHOBIUS); CYTOPLASMIC_DOMAIN (PHOBIUS); NON_CYTOPLASMIC_DOMAIN (PHOBIUS); NON_CYTOPLASMIC_DOMAIN (PHOBIUS); TRANSMEMBRANE (PHOBIUS); SIG…	1327	25.7044	932	16.8444	43	0.861714	10.5405	10.0266	10.2835	-0.51383	10.5956	5.67931	8.13746	-4.91629
453	Cher_OBP10	odorant-binding protein partial	471	10	1.4e-105	0.747	gi|914614545|ref|NP_001299301.1|general odorant-binding protein 70 precursor [Papilio xuthus] >gi|389608671|dbj|BAM17945.1| unknown secreted protein [Papilio xuthus]	NP_001299301	1.37822e-105	98	311.997	156	153	1	F:odorant binding	GO:0005549	-	IPR006170 (G3DSA:1.10.238.GENE3D); IPR006170 (SUPERFAMILY)	65	6.95295	67	6.68703	118	13.0586	7.46015	7.45133	7.45574	-0.00881404	6.48442	6.86817	6.67629	0.383749
454	Cher_OBP11	a chain crystal structure of a pheromone binding protein mutant from apis soaked at ph	411	10	2.8e-07	0.486	gi|307185465|gb|EFN71465.1|Pheromone-binding protein-related protein 1, partial [Camponotus floridanus]	EFN71465	2.7977e-07	51	55.8398	105	54	1	F:odorant binding	GO:0005549	-	IPR006170 (G3DSA:1.10.238.GENE3D); IPR006170 (PFAM); SIGNAL_PEPTIDE_H_REGION (PHOBIUS); SIGNAL_PEPTIDE_N_REGION (PHOBIUS); NON_CYTOPLASMIC_DOMAIN (PHOBIUS); SIGNAL_PEPTIDE_C_REGION (PHOBIUS); SIGNAL_PEPTIDE (PHOBIUS); SignalP-noTM (SIGNALP_EUK); IPR006170 (SUPERFAMILY)	64	7.8454	249	28.4798	139	17.6282	7.45026	8.51895	7.9846	1.06868	6.46556	7.07761	6.77158	0.612057
455	Cher_OBP12	general odorant-binding protein 56a-like	402	10	1e-65	0.685	gi|385275511|gb|AFI57166.1|odorant-binding protein 17 [Helicoverpa armigera]	AFI57166	9.95901e-66	90	207.994	135	122	1	F:odorant binding	GO:0005549	-	Coil (COILS); IPR006170 (SMART); IPR006170 (G3DSA:1.10.238.GENE3D); IPR006170 (PFAM); PTHR11857 (PANTHER); NON_CYTOPLASMIC_DOMAIN (PHOBIUS); SIGNAL_PEPTIDE_N_REGION (PHOBIUS); SIGNAL_PEPTIDE (PHOBIUS); SIGNAL_PEPTIDE_H_REGION (PHOBIUS); SIGNAL_PEPTIDE_C_REGION (PHOBIUS); SignalP-noTM (SIGNALP_EUK); IPR006170 (SUPERFAMILY)	23150	2901.36	15398	1800.6	3319	430.345	14.5388	13.8915	14.2152	-0.647249	14.7071	11.4966	13.1018	-3.21049
456	Cher_OBP14a_TR1734_c0_g1_i2	---NA---	501	0	-	-											-	SIGNAL_PEPTIDE_C_REGION (PHOBIUS); NON_CYTOPLASMIC_DOMAIN (PHOBIUS); SIGNAL_PEPTIDE_N_REGION (PHOBIUS); SIGNAL_PEPTIDE (PHOBIUS); SIGNAL_PEPTIDE_H_REGION (PHOBIUS); SignalP-noTM (SIGNALP_EUK)	2	0.201126	0	0	69	7.17871	6.33569	6.08568	6.21068	-0.250006	3.70597	6.21149	4.95873	2.50553
456	Cher_OBP14b_TR1734_c0_g1_i1	---NA---	501	0	-	-											-	SIGNAL_PEPTIDE_H_REGION (PHOBIUS); SIGNAL_PEPTIDE_N_REGION (PHOBIUS); SIGNAL_PEPTIDE (PHOBIUS); SIGNAL_PEPTIDE_C_REGION (PHOBIUS); NON_CYTOPLASMIC_DOMAIN (PHOBIUS); SignalP-noTM (SIGNALP_EUK)	3	0.301689	12	1.12596	357	37.142	6.39168	6.68122	6.53645	0.289534	3.87724	8.34036	6.1088	4.46312
457	Cher_OBP15	af393489_1twelve cysteine protein 1	558	5	4.6e-48	0.626	gi|18140733|gb|AAL60414.1|AF393489_1twelve cysteine protein 1 [Manduca sexta]	AAL60414	4.55294e-48	66	166.777	182	121	1	F:odorant binding	GO:0005549	-	IPR006170 (G3DSA:1.10.238.GENE3D); SIGNAL_PEPTIDE_C_REGION (PHOBIUS); NON_CYTOPLASMIC_DOMAIN (PHOBIUS); SIGNAL_PEPTIDE_N_REGION (PHOBIUS); SIGNAL_PEPTIDE (PHOBIUS); SIGNAL_PEPTIDE_H_REGION (PHOBIUS); SignalP-noTM (SIGNALP_EUK)	12977	1171.7	8589	723.582	4042	377.57	13.7102	13.0595	13.3848	-0.650666	13.8726	11.7795	12.8261	-2.0931
458	Cher_OBP16_SOT_k31_C555356	odorant binding protein	564	4	1.8e-66	0.565	gi|357627493|gb|EHJ77172.1|odorant binding protein [Danaus plexippus]	EHJ77172	1.82e-66	66	213.772	187	125	1	F:odorant binding	GO:0005549	-	IPR006170 (G3DSA:1.10.238.GENE3D); SIGNAL_PEPTIDE (PHOBIUS); SIGNAL_PEPTIDE_H_REGION (PHOBIUS); SIGNAL_PEPTIDE_N_REGION (PHOBIUS); NON_CYTOPLASMIC_DOMAIN (PHOBIUS); SIGNAL_PEPTIDE_C_REGION (PHOBIUS); SignalP-noTM (SIGNALP_EUK); SignalP-noTM (SIGNALP_GRAM_NEGATIVE); SignalP-TM (SIGNALP_GRAM_POSITIVE)	812	72.536	660	55.0103	1397	129.108	9.90861	9.59895	9.75378	-0.309663	9.89584	10.2585	10.0772	0.362618
459	Cher_SOT_k31_C534996	odorant binding protein	537	3	5.3e-42	0.5267	gi|357627493|gb|EHJ77172.1|odorant binding protein [Danaus plexippus]	EHJ77172	5.33787e-42	57	150.984	179	103	1	F:odorant binding	GO:0005549	-	IPR006170 (PFAM); IPR006170 (G3DSA:1.10.238.GENE3D); SIGNAL_PEPTIDE (PHOBIUS); SIGNAL_PEPTIDE_C_REGION (PHOBIUS); NON_CYTOPLASMIC_DOMAIN (PHOBIUS); SIGNAL_PEPTIDE_H_REGION (PHOBIUS); SIGNAL_PEPTIDE_N_REGION (PHOBIUS); SignalP-noTM (SIGNALP_EUK); SignalP-TM (SIGNALP_GRAM_POSITIVE); SignalP-noTM (SIGNALP_GRAM_NEGATIVE); IPR006170 (SUPERFAMILY)	1	0.0938215	0	0	137	13.2978	6.26257	6.08568	6.17413	-0.176892	3.47871	7.05893	5.26882	3.58022
460	Cher_SOT_k59_C178086	a chain crystal structure of a pheromone binding protein mutant from apis soaked at ph	222	10	9.5e-39	0.719	gi|380084988|gb|AFD34173.1|odorant binding protein 5 [Argyresthia conjugella]	AFD34173	9.47287e-39	93	137.117	73	68	1	F:odorant binding	GO:0005549	-	IPR006170 (G3DSA:1.10.238.GENE3D); IPR006170 (PFAM); IPR006170 (SUPERFAMILY)	20	4.53893	5	1.05876	0	0	6.86765	6.47168	6.66967	-0.395971	5.19594	2.91841	4.05718	-2.27752
461	Cher_OBP19	antennal binding protein	459	10	4e-30	0.579	gi|380084996|gb|AFD34177.1|odorant binding protein 1 [Argyresthia conjugella]	AFD34177	4.01853e-30	69	117.857	116	81	1	F:odorant binding	GO:0005549	-	IPR006170 (SMART); IPR006170 (G3DSA:1.10.238.GENE3D); IPR006170 (PFAM); PTHR11857 (PANTHER); SIGNAL_PEPTIDE_H_REGION (PHOBIUS); NON_CYTOPLASMIC_DOMAIN (PHOBIUS); SIGNAL_PEPTIDE_C_REGION (PHOBIUS); SIGNAL_PEPTIDE (PHOBIUS); SIGNAL_PEPTIDE_N_REGION (PHOBIUS); SignalP-noTM (SIGNALP_EUK); SignalP-TM (SIGNALP_GRAM_POSITIVE); SignalP-noTM (SIGNALP_GRAM_NEGATIVE); IPR006170 (SUPERFAMILY)	7314	802.821	2150	220.194	509	57.8016	12.8941	11.1273	12.0107	-1.76688	13.0465	8.83226	10.9394	-4.21428
462	Cher_OBP1	odorant binding protein	450	10	2e-29	0.566	gi|357612023|gb|EHJ67764.1|odorant-binding protein 5 [Danaus plexippus]	EHJ67764	2.03742e-29	68	116.316	110	75	1	F:odorant binding	GO:0005549	-	IPR006170 (SMART); IPR006170 (G3DSA:1.10.238.GENE3D); IPR006170 (PFAM); PTHR11857 (PANTHER); SIGNAL_PEPTIDE_H_REGION (PHOBIUS); NON_CYTOPLASMIC_DOMAIN (PHOBIUS); SIGNAL_PEPTIDE_C_REGION (PHOBIUS); SIGNAL_PEPTIDE_N_REGION (PHOBIUS); SIGNAL_PEPTIDE (PHOBIUS); SignalP-noTM (SIGNALP_GRAM_NEGATIVE); SignalP-TM (SIGNALP_GRAM_POSITIVE); SignalP-noTM (SIGNALP_EUK); IPR006170 (SUPERFAMILY)	68	7.6133	79	8.25265	388	44.9422	7.48927	7.55964	7.52445	0.0703701	6.53955	8.45523	7.49739	1.91567
462	Cher_TR4196_c0_g1_i1	odorant binding protein	450	10	4.5e-30	0.573	gi|357612023|gb|EHJ67764.1|odorant-binding protein 5 [Danaus plexippus]	EHJ67764	4.51691e-30	69	117.857	110	76	1	F:odorant binding	GO:0005549	-	IPR006170 (SMART); IPR006170 (G3DSA:1.10.238.GENE3D); IPR006170 (PFAM); PTHR11857 (PANTHER); NON_CYTOPLASMIC_DOMAIN (PHOBIUS); SIGNAL_PEPTIDE_N_REGION (PHOBIUS); SIGNAL_PEPTIDE_C_REGION (PHOBIUS); SIGNAL_PEPTIDE_H_REGION (PHOBIUS); SIGNAL_PEPTIDE (PHOBIUS); SignalP-noTM (SIGNALP_EUK); SignalP-TM (SIGNALP_GRAM_POSITIVE); SignalP-noTM (SIGNALP_GRAM_NEGATIVE); IPR006170 (SUPERFAMILY)	0	0	0	0	152	17.6062	6.08568	6.08568	6.08568	0	2.91841	7.19343	5.05592	4.27502
463	Cher_OBP20_SOT_k75_C64498	hypothetical protein KGM_00584	573	2	1e-21	0.495	gi|357619111|gb|EHJ71816.1|hypothetical protein KGM_00584 [Danaus plexippus]	EHJ71816	1.01712e-21	55	97.8265	169	94	1	F:odorant binding	GO:0005549	-	IPR006170 (G3DSA:1.10.238.GENE3D); SIGNAL_PEPTIDE_N_REGION (PHOBIUS); SIGNAL_PEPTIDE_C_REGION (PHOBIUS); SIGNAL_PEPTIDE (PHOBIUS); NON_CYTOPLASMIC_DOMAIN (PHOBIUS); SIGNAL_PEPTIDE_H_REGION (PHOBIUS); SignalP-noTM (SIGNALP_EUK); TMhelix (TMHMM)	23172	2037.44	17116	1404.19	19076	1735.27	14.5402	14.0429	14.2915	-0.497299	14.7084	14.0133	14.3609	-0.695157
464	Cher_OBP3	odorant binding protein	432	10	3e-28	0.608	gi|357607725|gb|EHJ65656.1|odorant-binding protein 4 [Danaus plexippus]	EHJ65656	3.01771e-28	68	112.079	119	82	1	F:odorant binding	GO:0005549	-	IPR006170 (SMART); IPR006170 (G3DSA:1.10.238.GENE3D); IPR006170 (PFAM); SIGNAL_PEPTIDE_C_REGION (PHOBIUS); SIGNAL_PEPTIDE (PHOBIUS); SIGNAL_PEPTIDE_H_REGION (PHOBIUS); NON_CYTOPLASMIC_DOMAIN (PHOBIUS); SIGNAL_PEPTIDE_N_REGION (PHOBIUS); IPR006170 (SUPERFAMILY)	858	100.065	222	24.1573	0	0	9.97785	8.40683	9.19234	-1.57102	9.97412	2.91841	6.44627	-7.05571
465	Cher_OBP5_SOT_k47_C321248	odorant binding protein	432	10	1.6e-12	0.573	gi|357612024|gb|EHJ67765.1|odorant binding protein [Danaus plexippus]	EHJ67765	1.55627e-12	62	70.8626	80	50	1	F:odorant binding	GO:0005549	-	IPR006170 (SMART); IPR006170 (PFAM); IPR006170 (G3DSA:1.10.238.GENE3D); IPR006170 (SUPERFAMILY)	1103	128.638	522	56.8023	65	7.84268	10.299	9.32018	9.80957	-0.97877	10.3317	6.14165	8.23668	-4.19007
466	Cher_OBP6a	odorant binding protein	441	10	3e-18	0.54	gi|324103927|gb|ADY17883.1|odorant binding protein [Spodoptera exigua]	ADY17883	3.042e-18	59	86.6557	108	64	1	F:odorant binding	GO:0005549	-	IPR006170 (SMART); IPR006170 (PFAM); IPR006170 (G3DSA:1.10.238.GENE3D); SIGNAL_PEPTIDE (PHOBIUS); NON_CYTOPLASMIC_DOMAIN (PHOBIUS); SIGNAL_PEPTIDE_C_REGION (PHOBIUS); SIGNAL_PEPTIDE_H_REGION (PHOBIUS); SIGNAL_PEPTIDE_N_REGION (PHOBIUS); SignalP-noTM (SIGNALP_EUK); SignalP-TM (SIGNALP_GRAM_POSITIVE); IPR006170 (SUPERFAMILY)	95	10.8533	61	6.50235	81	9.57374	7.72179	7.39278	7.55729	-0.32901	6.95835	6.40246	6.6804	-0.555886
467	Cher_OBP8	gamma-interferon-inducible lysosomal thiol reductase	744	10	6.9e-118	0.644	gi|114053035|ref|NP_001040501.1|legumaturain [Bombyx mori] >gi|95103152|gb|ABF51517.1| legumaturain [Bombyx mori]	NP_001040501	6.89654e-118	82	349.362	239	197	4	F:DNA binding; F:DNA-directed 5'-3' RNA polymerase activity; P:transcription, DNA-templated; F:protein dimerization activity		-	IPR004911 (PFAM); IPR004911 (PANTHER); PTHR13234:SF19 (PANTHER); CYTOPLASMIC_DOMAIN (PHOBIUS); TRANSMEMBRANE (PHOBIUS); NON_CYTOPLASMIC_DOMAIN (PHOBIUS); TMhelix (TMHMM)	287	19.435	253	15.9855	363	25.4313	8.70807	8.53479	8.62143	-0.173279	8.4361	8.36332	8.39971	-0.0727851
468	Cher_OBP9	gamma-interferon-inducible lysosomal thiol reductase	630	10	1.7e-113	0.642	gi|914615422|ref|NP_001299235.1|uncharacterized protein LOC106116481 precursor [Papilio xuthus] >gi|910311806|ref|XP_013165815.1| PREDICTED: gamma-interferon-inducible lysosomal thiol reductase-like isoform X2 [Papilio xuthus] >gi|389608465|dbj|BAM17842.1| similar to CG9796 [Papilio xuthus]	NP_001299235	1.69395e-113	91	335.495	194	177				-	IPR004911 (PFAM); IPR004911 (PANTHER); SIGNAL_PEPTIDE_N_REGION (PHOBIUS); SIGNAL_PEPTIDE (PHOBIUS); SIGNAL_PEPTIDE_C_REGION (PHOBIUS); SIGNAL_PEPTIDE_H_REGION (PHOBIUS); NON_CYTOPLASMIC_DOMAIN (PHOBIUS); SignalP-noTM (SIGNALP_EUK); SignalP-TM (SIGNALP_GRAM_POSITIVE); SignalP-noTM (SIGNALP_GRAM_NEGATIVE)	1811	144.829	952	71.0355	3492	288.914	10.9549	10.0535	10.5042	-0.901312	11.0405	11.5695	11.305	0.52904
469	Cher_OR10_TR24446_c1_g2_i1	olfactory receptor	1263	10	0	0.635	gi|379070050|gb|AFC91736.1|putative odorant receptor OR28 [Cydia pomonella]	AFC91736	0	89	676.396	398	355	3	F:odorant binding; P:G-protein coupled receptor signaling pathway, coupled to cyclic nucleotide second messenger; C:integral component of membrane; P:detection of chemical stimulus involved in sensory perception of smell; C:plasma membrane; F:olfactory receptor activity	GO:0005886, GO:0016021, GO:0004984, GO:0005549, GO:0050911, GO:0007187	-	IPR004117 (PFAM); IPR004117 (PANTHER); NON_CYTOPLASMIC_DOMAIN (PHOBIUS); TRANSMEMBRANE (PHOBIUS); TRANSMEMBRANE (PHOBIUS); NON_CYTOPLASMIC_DOMAIN (PHOBIUS); NON_CYTOPLASMIC_DOMAIN (PHOBIUS); TRANSMEMBRANE (PHOBIUS); TRANSMEMBRANE (PHOBIUS); CYTOPLASMIC_DOMAIN (PHOBIUS); CYTOPLASMIC_DOMAIN (PHOBIUS); CYTOPLASMIC_DOMAIN (PHOBIUS); TRANSMEMBRANE (PHOBIUS); CYTOPLASMIC_DOMAIN (PHOBIUS); TRANSMEMBRANE…	312	12.4459	351	13.0642	0	0	8.79576	8.87451	8.83513	0.0787486	8.55165	2.91841	5.73503	-5.63324
470	Cher_OR12	olfactory receptor	1176	10	5.8e-136	0.653	gi|152963569|tpg|DAA05974.1|TPA_exp: odorant receptor 15 [Bombyx mori]	DAA05974	5.84222e-136	73	407.142	390	287	3	F:odorant binding; P:G-protein coupled receptor signaling pathway, coupled to cyclic nucleotide second messenger; C:membrane; P:sensory perception of smell; F:olfactory receptor activity	GO:0016020, GO:0004984, GO:0005549, GO:0007608, GO:0007187	-	IPR004117 (PFAM); IPR004117 (PANTHER); PTHR21137:SF7 (PANTHER); TRANSMEMBRANE (PHOBIUS); TRANSMEMBRANE (PHOBIUS); NON_CYTOPLASMIC_DOMAIN (PHOBIUS); NON_CYTOPLASMIC_DOMAIN (PHOBIUS); CYTOPLASMIC_DOMAIN (PHOBIUS); TRANSMEMBRANE (PHOBIUS); TRANSMEMBRANE (PHOBIUS); CYTOPLASMIC_DOMAIN (PHOBIUS); CYTOPLASMIC_DOMAIN (PHOBIUS); TRANSMEMBRANE (PHOBIUS); TRANSMEMBRANE (PHOBIUS); TRANSMEMBRANE (PHOBIUS); CY…	351	15.0375	250	9.99337	0	0	8.9223	8.52292	8.72261	-0.399377	8.71522	2.91841	5.81682	-5.79681
471	Cher_OR16_TR13525_c3_g4_i2	olfactory receptor 16	1224	10	5.3e-172	0.667	gi|290566751|ref|NP_001104832.2|olfactory receptor 16 [Bombyx mori] >gi|238623681|dbj|BAH66314.1| olfactory receptor [Bombyx mori]	NP_001104832	5.26921e-172	75	499.204	386	290	3	F:odorant binding; P:G-protein coupled receptor signaling pathway, coupled to cyclic nucleotide second messenger; C:membrane; P:sensory perception of smell; F:olfactory receptor activity	GO:0016020, GO:0004984, GO:0005549, GO:0007608, GO:0007187	-	IPR004117 (PFAM); PTHR21137:SF7 (PANTHER); IPR004117 (PANTHER); TRANSMEMBRANE (PHOBIUS); NON_CYTOPLASMIC_DOMAIN (PHOBIUS); CYTOPLASMIC_DOMAIN (PHOBIUS); CYTOPLASMIC_DOMAIN (PHOBIUS); TRANSMEMBRANE (PHOBIUS); NON_CYTOPLASMIC_DOMAIN (PHOBIUS); CYTOPLASMIC_DOMAIN (PHOBIUS); TRANSMEMBRANE (PHOBIUS); NON_CYTOPLASMIC_DOMAIN (PHOBIUS); TRANSMEMBRANE (PHOBIUS); NON_CYTOPLASMIC_DOMAIN (PHOBIUS); CYTOPLASM…	107	4.40432	284	10.9073	0	0	7.81179	8.65165	8.23172	0.839851	7.11124	2.91841	5.01483	-4.19282
472	Cher_OR18	candidate olfactory receptor	1077	10	0	0.695	gi|379070016|gb|AFC91719.1|putative odorant receptor OR10 [Cydia pomonella]	AFC91719	0	85	568.54	357	306	3	F:odorant binding; P:G-protein coupled receptor signaling pathway, coupled to cyclic nucleotide second messenger; C:integral component of membrane; P:detection of chemical stimulus involved in sensory perception of smell; C:plasma membrane; F:olfactory receptor activity	GO:0005886, GO:0016021, GO:0004984, GO:0005549, GO:0050911, GO:0007187	-	IPR004117 (PFAM); IPR004117 (PANTHER); TRANSMEMBRANE (PHOBIUS); CYTOPLASMIC_DOMAIN (PHOBIUS); SIGNAL_PEPTIDE_H_REGION (PHOBIUS); NON_CYTOPLASMIC_DOMAIN (PHOBIUS); NON_CYTOPLASMIC_DOMAIN (PHOBIUS); SIGNAL_PEPTIDE_N_REGION (PHOBIUS); CYTOPLASMIC_DOMAIN (PHOBIUS); NON_CYTOPLASMIC_DOMAIN (PHOBIUS); CYTOPLASMIC_DOMAIN (PHOBIUS); TRANSMEMBRANE (PHOBIUS); SIGNAL_PEPTIDE_C_REGION (PHOBIUS); TRANSMEMBRANE…	115	5.37971	115	5.01951	2	0.0967942	7.86825	7.83353	7.85089	-0.0347168	7.2048	3.60253	5.40366	-3.60227
473	Cher_OR19_SOT_k31_C567981	olfactory receptor 18	1197	10	0	0.728	gi|379070030|gb|AFC91726.1|putative odorant receptor OR18 [Cydia pomonella]	AFC91726	0	84	576.63	386	327	3	F:odorant binding; P:G-protein coupled receptor signaling pathway, coupled to cyclic nucleotide second messenger; C:integral component of membrane; P:detection of chemical stimulus involved in sensory perception of smell; C:plasma membrane; F:olfactory receptor activity	GO:0005886, GO:0016021, GO:0004984, GO:0005549, GO:0050911, GO:0007187	-	IPR004117 (PFAM); IPR004117 (PANTHER); TRANSMEMBRANE (PHOBIUS); TRANSMEMBRANE (PHOBIUS); CYTOPLASMIC_DOMAIN (PHOBIUS); NON_CYTOPLASMIC_DOMAIN (PHOBIUS); TRANSMEMBRANE (PHOBIUS); TRANSMEMBRANE (PHOBIUS); NON_CYTOPLASMIC_DOMAIN (PHOBIUS); NON_CYTOPLASMIC_DOMAIN (PHOBIUS); CYTOPLASMIC_DOMAIN (PHOBIUS); CYTOPLASMIC_DOMAIN (PHOBIUS); TRANSMEMBRANE (PHOBIUS); TMhelix (TMHMM); TMhelix (TMHMM); TMhelix (…	429	18.0568	442	17.3583	0	0	9.14531	9.12915	9.13723	-0.0161577	8.99541	2.91841	5.95691	-6.077
474	Cher_OR1b	odorant receptor partial	1242	8	0	0.7875	gi|355844579|gb|AET06152.1|odorant receptor 1, partial [Ctenopseustis herana]	AET06152	0	93	698.353	392	365	3	F:odorant binding; P:G-protein coupled receptor signaling pathway, coupled to cyclic nucleotide second messenger; C:membrane; P:detection of chemical stimulus involved in sensory perception of smell; F:olfactory receptor activity	GO:0016020, GO:0004984, GO:0005549, GO:0050911, GO:0007187	-	IPR004117 (PFAM); IPR004117 (PANTHER); CYTOPLASMIC_DOMAIN (PHOBIUS); TRANSMEMBRANE (PHOBIUS); NON_CYTOPLASMIC_DOMAIN (PHOBIUS); TRANSMEMBRANE (PHOBIUS); TRANSMEMBRANE (PHOBIUS); NON_CYTOPLASMIC_DOMAIN (PHOBIUS); CYTOPLASMIC_DOMAIN (PHOBIUS); TRANSMEMBRANE (PHOBIUS); CYTOPLASMIC_DOMAIN (PHOBIUS); NON_CYTOPLASMIC_DOMAIN (PHOBIUS); TRANSMEMBRANE (PHOBIUS); TMhelix (TMHMM); TMhelix (TMHMM); TMhelix (…	270	10.9526	445	16.8429	0	0	8.64506	9.13681	8.89093	0.491749	8.35189	2.91841	5.63515	-5.43347
475	Cher_OR22_SOT_k55_C300731	odorant receptor partial	1230	9	1.7e-118	0.5289	gi|379070024|gb|AFC91723.1|putative odorant receptor OR15, partial [Cydia pomonella]	AFC91723	1.65923e-118	84	358.992	275	231	3	F:odorant binding; P:G-protein coupled receptor signaling pathway, coupled to cyclic nucleotide second messenger; C:membrane; P:detection of chemical stimulus involved in sensory perception of smell; F:olfactory receptor activity	GO:0016020, GO:0004984, GO:0005549, GO:0050911, GO:0007187	-	IPR004117 (PFAM); IPR004117 (PANTHER); NON_CYTOPLASMIC_DOMAIN (PHOBIUS); NON_CYTOPLASMIC_DOMAIN (PHOBIUS); TRANSMEMBRANE (PHOBIUS); TRANSMEMBRANE (PHOBIUS); NON_CYTOPLASMIC_DOMAIN (PHOBIUS); TRANSMEMBRANE (PHOBIUS); TRANSMEMBRANE (PHOBIUS); CYTOPLASMIC_DOMAIN (PHOBIUS); CYTOPLASMIC_DOMAIN (PHOBIUS); NON_CYTOPLASMIC_DOMAIN (PHOBIUS); TRANSMEMBRANE (PHOBIUS); CYTOPLASMIC_DOMAIN (PHOBIUS); TRANSMEMB…	457	18.7192	264	10.0897	0	0	9.21742	8.57742	8.89742	-0.640004	9.08405	2.91841	6.00123	-6.16563
476	Cher_OR25_SOT_k31_C564862	olfactory receptor 18	1143	10	2.5e-171	0.612	gi|379070036|gb|AFC91729.1|putative odorant receptor OR21 [Cydia pomonella]	AFC91729	2.4909e-171	82	496.123	373	308	3	F:odorant binding; P:G-protein coupled receptor signaling pathway, coupled to cyclic nucleotide second messenger; C:integral component of membrane; P:detection of chemical stimulus involved in sensory perception of smell; C:plasma membrane; F:olfactory receptor activity	GO:0005886, GO:0016021, GO:0004984, GO:0005549, GO:0050911, GO:0007187	-	IPR004117 (PFAM); IPR004117 (PANTHER); TRANSMEMBRANE (PHOBIUS); TRANSMEMBRANE (PHOBIUS); TRANSMEMBRANE (PHOBIUS); CYTOPLASMIC_DOMAIN (PHOBIUS); NON_CYTOPLASMIC_DOMAIN (PHOBIUS); TRANSMEMBRANE (PHOBIUS); CYTOPLASMIC_DOMAIN (PHOBIUS); TRANSMEMBRANE (PHOBIUS); NON_CYTOPLASMIC_DOMAIN (PHOBIUS); NON_CYTOPLASMIC_DOMAIN (PHOBIUS); CYTOPLASMIC_DOMAIN (PHOBIUS); TMhelix (TMHMM); TMhelix (TMHMM); TMhelix (…	411	18.1164	185	7.6086	4	0.18241	9.09692	8.236	8.66646	-0.860921	8.93542	3.87724	6.40633	-5.05817
477	Cher_OR26_SOT_k35_C515431	olfactory receptor	1191	10	4.7e-83	0.541	gi|148298839|ref|NP_001091790.1|candidate olfactory receptor [Bombyx mori] >gi|114217265|dbj|BAF31195.1| candidate olfactory receptor [Bombyx mori]	NP_001091790	4.69574e-83	60	271.552	390	235	3	F:odorant binding; P:G-protein coupled receptor signaling pathway, coupled to cyclic nucleotide second messenger; C:membrane; P:sensory perception of smell; F:olfactory receptor activity	GO:0016020, GO:0004984, GO:0005549, GO:0007608, GO:0007187	-	IPR004117 (PFAM); IPR004117 (PANTHER); NON_CYTOPLASMIC_DOMAIN (PHOBIUS); NON_CYTOPLASMIC_DOMAIN (PHOBIUS); TRANSMEMBRANE (PHOBIUS); TRANSMEMBRANE (PHOBIUS); CYTOPLASMIC_DOMAIN (PHOBIUS); CYTOPLASMIC_DOMAIN (PHOBIUS); NON_CYTOPLASMIC_DOMAIN (PHOBIUS); TRANSMEMBRANE (PHOBIUS); TRANSMEMBRANE (PHOBIUS); CYTOPLASMIC_DOMAIN (PHOBIUS); CYTOPLASMIC_DOMAIN (PHOBIUS); TRANSMEMBRANE (PHOBIUS); TRANSMEMBRANE…	110	4.65326	289	11.4068	0	0	7.83327	8.66959	8.25143	0.836314	7.14704	2.91841	5.03273	-4.22863
478	Cher_OR27_SOT_k67_C172427	olfactory receptor	1209	10	1e-153	0.734	gi|290650676|ref|NP_001166893.1|olfactory receptor 27 [Bombyx mori] >gi|238623701|dbj|BAH66324.1| olfactory receptor [Bombyx mori]	NP_001166893	1.00424e-153	79	453.366	342	272	3	F:odorant binding; P:G-protein coupled receptor signaling pathway, coupled to cyclic nucleotide second messenger; C:integral component of membrane; P:detection of chemical stimulus involved in sensory perception of smell; C:plasma membrane; F:olfactory receptor activity	GO:0005886, GO:0016021, GO:0004984, GO:0005549, GO:0050911, GO:0007187	-	IPR004117 (PFAM); IPR004117 (PANTHER); PTHR21137:SF7 (PANTHER); TRANSMEMBRANE (PHOBIUS); CYTOPLASMIC_DOMAIN (PHOBIUS); TRANSMEMBRANE (PHOBIUS); CYTOPLASMIC_DOMAIN (PHOBIUS); NON_CYTOPLASMIC_DOMAIN (PHOBIUS); NON_CYTOPLASMIC_DOMAIN (PHOBIUS); NON_CYTOPLASMIC_DOMAIN (PHOBIUS); TRANSMEMBRANE (PHOBIUS); TRANSMEMBRANE (PHOBIUS); NON_CYTOPLASMIC_DOMAIN (PHOBIUS); TRANSMEMBRANE (PHOBIUS); CYTOPLASMIC_DO…	757	31.5461	730	28.3841	0	0	9.82117	9.72185	9.77151	-0.0993159	9.79631	2.91841	6.35736	-6.87789
479	Cher_OR29_TR20582_c4_g1_i4	olfactory receptor	1185	10	5e-171	0.679	gi|290650771|ref|NP_001166894.1|olfactory receptor 29 [Bombyx mori] >gi|238623705|dbj|BAH66326.1| olfactory receptor [Bombyx mori]	NP_001166894	4.99095e-171	78	496.508	395	310	3	F:odorant binding; P:G-protein coupled receptor signaling pathway, coupled to cyclic nucleotide second messenger; C:membrane; P:detection of chemical stimulus involved in sensory perception of smell; F:olfactory receptor activity	GO:0016020, GO:0004984, GO:0005549, GO:0050911, GO:0007187	-	IPR004117 (PFAM); IPR004117 (PANTHER); CYTOPLASMIC_DOMAIN (PHOBIUS); TRANSMEMBRANE (PHOBIUS); TRANSMEMBRANE (PHOBIUS); NON_CYTOPLASMIC_DOMAIN (PHOBIUS); TRANSMEMBRANE (PHOBIUS); CYTOPLASMIC_DOMAIN (PHOBIUS); CYTOPLASMIC_DOMAIN (PHOBIUS); NON_CYTOPLASMIC_DOMAIN (PHOBIUS); TRANSMEMBRANE (PHOBIUS); NON_CYTOPLASMIC_DOMAIN (PHOBIUS); TRANSMEMBRANE (PHOBIUS); TMhelix (TMHMM); TMhelix (TMHMM); TMhelix (…	229	9.7363	562	22.2945	1	0.0439862	8.47986	9.40679	8.94333	0.926921	8.12589	3.4044	5.76514	-4.72149
479	Cher_TR20582_c4_g1_i5	olfactory receptor	1185	10	8.7e-173	0.68	gi|290650771|ref|NP_001166894.1|olfactory receptor 29 [Bombyx mori] >gi|238623705|dbj|BAH66326.1| olfactory receptor [Bombyx mori]	NP_001166894	8.65219e-173	78	501.13	395	309	3	F:odorant binding; P:G-protein coupled receptor signaling pathway, coupled to cyclic nucleotide second messenger; C:membrane; P:detection of chemical stimulus involved in sensory perception of smell; F:olfactory receptor activity	GO:0016020, GO:0004984, GO:0005549, GO:0050911, GO:0007187	-	IPR004117 (PFAM); IPR004117 (PANTHER); NON_CYTOPLASMIC_DOMAIN (PHOBIUS); CYTOPLASMIC_DOMAIN (PHOBIUS); TRANSMEMBRANE (PHOBIUS); TRANSMEMBRANE (PHOBIUS); NON_CYTOPLASMIC_DOMAIN (PHOBIUS); TRANSMEMBRANE (PHOBIUS); TRANSMEMBRANE (PHOBIUS); CYTOPLASMIC_DOMAIN (PHOBIUS); TRANSMEMBRANE (PHOBIUS); CYTOPLASMIC_DOMAIN (PHOBIUS); NON_CYTOPLASMIC_DOMAIN (PHOBIUS); TMhelix (TMHMM); TMhelix (TMHMM); TMhelix (…	60	2.55099	123	4.87939	0	0	7.40977	7.88666	7.64821	0.476886	6.38749	2.91841	4.65295	-3.46908
480	Cher_OR30_SOT_k71_C122485	odorant receptor partial	1188	10	8.7e-80	0.566	gi|116805744|gb|ABK27848.1|odorant receptor 33 [Bombyx mori]	ABK27848	8.7309e-80	56	263.077	393	221	3	F:odorant binding; P:G-protein coupled receptor signaling pathway, coupled to cyclic nucleotide second messenger; C:membrane; P:sensory perception of smell; F:olfactory receptor activity	GO:0016020, GO:0004984, GO:0005549, GO:0007608, GO:0007187	-	IPR004117 (PFAM); IPR004117 (PANTHER); TRANSMEMBRANE (PHOBIUS); CYTOPLASMIC_DOMAIN (PHOBIUS); NON_CYTOPLASMIC_DOMAIN (PHOBIUS); CYTOPLASMIC_DOMAIN (PHOBIUS); CYTOPLASMIC_DOMAIN (PHOBIUS); TRANSMEMBRANE (PHOBIUS); TRANSMEMBRANE (PHOBIUS); NON_CYTOPLASMIC_DOMAIN (PHOBIUS); NON_CYTOPLASMIC_DOMAIN (PHOBIUS); TRANSMEMBRANE (PHOBIUS); TRANSMEMBRANE (PHOBIUS); TMhelix (TMHMM); TMhelix (TMHMM); TMhelix (…	0	0	5600	221.59	3	0.131625	6.08568	12.4545	9.27009	6.36883	2.91841	3.75249	3.33545	0.834073
481	Cher_OR32_TR1956_c11_g1_i7	olfactory receptor	1281	10	3.1e-90	0.539	gi|238623709|dbj|BAH66328.1|olfactory receptor [Bombyx mori]	BAH66328	3.08374e-90	65	296.975	347	227	3	F:odorant binding; P:G-protein coupled receptor signaling pathway, coupled to cyclic nucleotide second messenger; C:membrane; P:sensory perception of smell; F:olfactory receptor activity	GO:0016020, GO:0004984, GO:0005549, GO:0007608, GO:0007187	-	IPR004117 (PFAM); IPR004117 (PANTHER); TRANSMEMBRANE (PHOBIUS); NON_CYTOPLASMIC_DOMAIN (PHOBIUS); TRANSMEMBRANE (PHOBIUS); TRANSMEMBRANE (PHOBIUS); NON_CYTOPLASMIC_DOMAIN (PHOBIUS); TRANSMEMBRANE (PHOBIUS); CYTOPLASMIC_DOMAIN (PHOBIUS); CYTOPLASMIC_DOMAIN (PHOBIUS); TRANSMEMBRANE (PHOBIUS); CYTOPLASMIC_DOMAIN (PHOBIUS); CYTOPLASMIC_DOMAIN (PHOBIUS); TRANSMEMBRANE (PHOBIUS); NON_CYTOPLASMIC_DOMAIN…	409	16.0861	380	13.9448	0	0	9.09144	8.96082	9.02613	-0.130614	8.92859	2.91841	5.9235	-6.01018
482	Cher_OR35	olfactory receptor	1236	10	3.4e-143	0.592	gi|290650661|ref|NP_001166892.1|olfactory receptor 36 [Bombyx mori] >gi|238623718|dbj|BAH66333.1| olfactory receptor [Bombyx mori]	NP_001166892	3.38563e-143	76	426.402	392	298	3	F:odorant binding; P:G-protein coupled receptor signaling pathway, coupled to cyclic nucleotide second messenger; C:membrane; P:detection of chemical stimulus involved in sensory perception of smell; F:olfactory receptor activity	GO:0016020, GO:0004984, GO:0005549, GO:0050911, GO:0007187	-	IPR004117 (PFAM); IPR004117 (PANTHER); CYTOPLASMIC_DOMAIN (PHOBIUS); TRANSMEMBRANE (PHOBIUS); CYTOPLASMIC_DOMAIN (PHOBIUS); NON_CYTOPLASMIC_DOMAIN (PHOBIUS); TRANSMEMBRANE (PHOBIUS); NON_CYTOPLASMIC_DOMAIN (PHOBIUS); TRANSMEMBRANE (PHOBIUS); CYTOPLASMIC_DOMAIN (PHOBIUS); TRANSMEMBRANE (PHOBIUS); TMhelix (TMHMM); TMhelix (TMHMM); TMhelix (TMHMM); TMhelix (TMHMM)	522	21.2779	437	16.6204	0	0	9.37181	9.11631	9.24406	-0.255502	9.27095	2.91841	6.09468	-6.35254
484	Cher_OR38_TR5169_c2_g1_i1	olfactory receptor	1338	10	8.9e-111	0.608	gi|390276101|gb|AFL70813.1|odorant receptor 50, partial [Manduca sexta]	AFL70813	8.92311e-111	64	345.125	440	283	3	F:odorant binding; P:G-protein coupled receptor signaling pathway, coupled to cyclic nucleotide second messenger; C:membrane; P:sensory perception of smell; F:olfactory receptor activity	GO:0016020, GO:0004984, GO:0005549, GO:0007608, GO:0007187	-	IPR004117 (PFAM); IPR004117 (PANTHER); CYTOPLASMIC_DOMAIN (PHOBIUS); CYTOPLASMIC_DOMAIN (PHOBIUS); CYTOPLASMIC_DOMAIN (PHOBIUS); TRANSMEMBRANE (PHOBIUS); TRANSMEMBRANE (PHOBIUS); NON_CYTOPLASMIC_DOMAIN (PHOBIUS); TRANSMEMBRANE (PHOBIUS); NON_CYTOPLASMIC_DOMAIN (PHOBIUS); TRANSMEMBRANE (PHOBIUS); TRANSMEMBRANE (PHOBIUS); NON_CYTOPLASMIC_DOMAIN (PHOBIUS); TMhelix (TMHMM); TMhelix (TMHMM); TMhelix (…	176	6.62725	189	6.64026	0	0	8.23076	8.25557	8.24317	0.0248141	7.76875	2.91841	5.34358	-4.85034
484	Cher_TR5169_c2_g1_i2	olfactory receptor	1338	10	4.5e-114	0.614	gi|390276101|gb|AFL70813.1|odorant receptor 50, partial [Manduca sexta]	AFL70813	4.5263e-114	64	353.599	440	285	3	F:odorant binding; P:G-protein coupled receptor signaling pathway, coupled to cyclic nucleotide second messenger; C:membrane; P:sensory perception of smell; F:olfactory receptor activity	GO:0016020, GO:0004984, GO:0005549, GO:0007608, GO:0007187	-	IPR004117 (PFAM); IPR004117 (PANTHER); CYTOPLASMIC_DOMAIN (PHOBIUS); TRANSMEMBRANE (PHOBIUS); NON_CYTOPLASMIC_DOMAIN (PHOBIUS); CYTOPLASMIC_DOMAIN (PHOBIUS); NON_CYTOPLASMIC_DOMAIN (PHOBIUS); TRANSMEMBRANE (PHOBIUS); NON_CYTOPLASMIC_DOMAIN (PHOBIUS); CYTOPLASMIC_DOMAIN (PHOBIUS); TRANSMEMBRANE (PHOBIUS); TRANSMEMBRANE (PHOBIUS); TRANSMEMBRANE (PHOBIUS); TMhelix (TMHMM); TMhelix (TMHMM); TMhelix (…	88	3.31362	138	4.84844	0	0	7.66592	7.98047	7.82319	0.314546	6.86099	2.91841	4.8897	-3.94258
485	Cher_OR39_TR30006_c0_g1_i1	olfactory receptor	1236	10	7.1e-160	0.656	gi|379070070|gb|AFC91746.1|putative odorant receptor OR38 [Cydia pomonella]	AFC91746	7.05299e-160	71	469.159	407	290	3	F:odorant binding; P:G-protein coupled receptor signaling pathway, coupled to cyclic nucleotide second messenger; C:membrane; P:sensory perception of smell; F:olfactory receptor activity	GO:0016020, GO:0004984, GO:0005549, GO:0007608, GO:0007187	-	IPR004117 (PFAM); IPR004117 (PANTHER); NON_CYTOPLASMIC_DOMAIN (PHOBIUS); TRANSMEMBRANE (PHOBIUS); TRANSMEMBRANE (PHOBIUS); TRANSMEMBRANE (PHOBIUS); TRANSMEMBRANE (PHOBIUS); NON_CYTOPLASMIC_DOMAIN (PHOBIUS); NON_CYTOPLASMIC_DOMAIN (PHOBIUS); TRANSMEMBRANE (PHOBIUS); CYTOPLASMIC_DOMAIN (PHOBIUS); NON_CYTOPLASMIC_DOMAIN (PHOBIUS); CYTOPLASMIC_DOMAIN (PHOBIUS); CYTOPLASMIC_DOMAIN (PHOBIUS); TRANSMEMB…	97	3.95394	156	5.93315	0	0	7.73728	8.08446	7.91087	0.347186	6.98499	2.91841	4.9517	-4.06657
486	Cher_OR3_SOT_k51_scaffold21343	odorant receptor partial	1224	7	0	0.8157	gi|355844790|gb|AET06160.1|odorant receptor 3, partial [Ctenopseustis herana]	AET06160	0	99	615.535	323	322	3	F:odorant binding; P:G-protein coupled receptor signaling pathway, coupled to cyclic nucleotide second messenger; C:integral component of membrane; P:detection of chemical stimulus involved in sensory perception of smell; C:plasma membrane; F:olfactory receptor activity	GO:0005886, GO:0016021, GO:0004984, GO:0005549, GO:0050911, GO:0007187	-	IPR004117 (PFAM); NON_CYTOPLASMIC_DOMAIN (PHOBIUS); TRANSMEMBRANE (PHOBIUS); TRANSMEMBRANE (PHOBIUS); NON_CYTOPLASMIC_DOMAIN (PHOBIUS); TRANSMEMBRANE (PHOBIUS); CYTOPLASMIC_DOMAIN (PHOBIUS); CYTOPLASMIC_DOMAIN (PHOBIUS); TRANSMEMBRANE (PHOBIUS); CYTOPLASMIC_DOMAIN (PHOBIUS); NON_CYTOPLASMIC_DOMAIN (PHOBIUS); TRANSMEMBRANE (PHOBIUS); TMhelix (TMHMM); TMhelix (TMHMM); TMhelix (TMHMM); TMhelix (TMHM…	347	14.2832	429	16.4761	16	0.681355	8.90984	9.0955	9.00267	0.185658	8.69927	4.74673	6.723	-3.95254
487	Cher_OR42_TR23191_c0_g1_i2	odorant receptor	1149	9	1.3e-139	0.63	gi|148298766|ref|NP_001091818.1|olfactory receptor 42 [Bombyx mori] >gi|114217261|dbj|BAF31193.1| candidate olfactory receptor [Bombyx mori] >gi|238623728|dbj|BAH66338.1| olfactory receptor [Bombyx mori]	NP_001091818	1.2936e-139	73	416.001	378	279	3	F:odorant binding; P:G-protein coupled receptor signaling pathway, coupled to cyclic nucleotide second messenger; C:membrane; P:detection of chemical stimulus involved in sensory perception of smell; F:olfactory receptor activity	GO:0016020, GO:0004984, GO:0005549, GO:0050911, GO:0007187	-	IPR004117 (PFAM); IPR004117 (PANTHER); TRANSMEMBRANE (PHOBIUS); TRANSMEMBRANE (PHOBIUS); CYTOPLASMIC_DOMAIN (PHOBIUS); NON_CYTOPLASMIC_DOMAIN (PHOBIUS); CYTOPLASMIC_DOMAIN (PHOBIUS); TRANSMEMBRANE (PHOBIUS); NON_CYTOPLASMIC_DOMAIN (PHOBIUS); NON_CYTOPLASMIC_DOMAIN (PHOBIUS); TRANSMEMBRANE (PHOBIUS); CYTOPLASMIC_DOMAIN (PHOBIUS); NON_CYTOPLASMIC_DOMAIN (PHOBIUS); TRANSMEMBRANE (PHOBIUS); TRANSMEMB…	391	17.1448	559	22.8702	0	0	9.04111	9.40047	9.22079	0.359364	8.86569	2.91841	5.89205	-5.94728
488	Cher_OR44_SOT_k43_scaffold12286	olfactory receptor 44	927	10	4.8e-139	0.588	gi|290563344|ref|NP_001166607.1|olfactory receptor 44 [Bombyx mori] >gi|238623730|dbj|BAH66339.1| olfactory receptor [Bombyx mori]	NP_001166607	4.80501e-139	80	409.068	323	260	3	F:odorant binding; P:G-protein coupled receptor signaling pathway, coupled to cyclic nucleotide second messenger; C:membrane; P:detection of chemical stimulus involved in sensory perception of smell; F:olfactory receptor activity	GO:0016020, GO:0004984, GO:0005549, GO:0050911, GO:0007187	-	IPR004117 (PFAM); IPR004117 (PANTHER); PTHR21137:SF7 (PANTHER); CYTOPLASMIC_DOMAIN (PHOBIUS); NON_CYTOPLASMIC_DOMAIN (PHOBIUS); CYTOPLASMIC_DOMAIN (PHOBIUS); TRANSMEMBRANE (PHOBIUS); TRANSMEMBRANE (PHOBIUS); TMhelix (TMHMM); TMhelix (TMHMM); TMhelix (TMHMM)	65	3.53273	96	4.86822	0	0	7.46015	7.69703	7.57859	0.236883	6.48442	2.91841	4.70142	-3.56601
489	Cher_OR45	odorant receptor partial	1248	7	4.4e-173	0.7329	gi|355844640|gb|AET06154.1|odorant receptor 1, partial [Planotortrix excessana]	AET06154	4.35265e-173	79	502.671	391	312	3	F:odorant binding; P:G-protein coupled receptor signaling pathway, coupled to cyclic nucleotide second messenger; C:membrane; P:detection of chemical stimulus involved in sensory perception of smell; F:olfactory receptor activity	GO:0016020, GO:0004984, GO:0005549, GO:0050911, GO:0007187	-	IPR004117 (PFAM); IPR004117 (PANTHER); PTHR21137:SF7 (PANTHER); NON_CYTOPLASMIC_DOMAIN (PHOBIUS); CYTOPLASMIC_DOMAIN (PHOBIUS); TRANSMEMBRANE (PHOBIUS); TRANSMEMBRANE (PHOBIUS); NON_CYTOPLASMIC_DOMAIN (PHOBIUS); CYTOPLASMIC_DOMAIN (PHOBIUS); TRANSMEMBRANE (PHOBIUS); CYTOPLASMIC_DOMAIN (PHOBIUS); TRANSMEMBRANE (PHOBIUS); TMhelix (TMHMM); TMhelix (TMHMM); TMhelix (TMHMM); TMhelix (TMHMM); TMhelix (…	517	20.8715	626	23.5797	0	0	9.36051	9.53519	9.44785	0.174675	9.2574	2.91841	6.08791	-6.33899
489	Cher_OR6	odorant receptor partial	1248	8	0	0.725	gi|355844640|gb|AET06154.1|odorant receptor 1, partial [Planotortrix excessana]	AET06154	0	82	563.148	391	323	3	F:odorant binding; P:G-protein coupled receptor signaling pathway, coupled to cyclic nucleotide second messenger; C:membrane; P:detection of chemical stimulus involved in sensory perception of smell; F:olfactory receptor activity	GO:0016020, GO:0004984, GO:0005549, GO:0050911, GO:0007187	-	IPR004117 (PFAM); IPR004117 (PANTHER); CYTOPLASMIC_DOMAIN (PHOBIUS); TRANSMEMBRANE (PHOBIUS); NON_CYTOPLASMIC_DOMAIN (PHOBIUS); CYTOPLASMIC_DOMAIN (PHOBIUS); TRANSMEMBRANE (PHOBIUS); TMhelix (TMHMM)	284	11.4652	356	13.4096	0	0	8.69716	8.88978	8.79347	0.192621	8.4216	2.91841	5.67	-5.50318
490	Cher_OR46	olfactory receptor 63	687	10	3.1e-86	0.682	gi|379070026|gb|AFC91724.1|putative odorant receptor OR16 [Cydia pomonella]	AFC91724	3.06212e-86	82	273.092	227	188	3	F:odorant binding; P:G-protein coupled receptor signaling pathway, coupled to cyclic nucleotide second messenger; C:integral component of membrane; P:detection of chemical stimulus involved in sensory perception of smell; C:plasma membrane; F:olfactory receptor activity	GO:0005886, GO:0016021, GO:0004984, GO:0005549, GO:0050911, GO:0007187	-	IPR004117 (PFAM); IPR004117 (PANTHER); TRANSMEMBRANE (PHOBIUS); TRANSMEMBRANE (PHOBIUS); CYTOPLASMIC_DOMAIN (PHOBIUS); NON_CYTOPLASMIC_DOMAIN (PHOBIUS); TRANSMEMBRANE (PHOBIUS); NON_CYTOPLASMIC_DOMAIN (PHOBIUS); CYTOPLASMIC_DOMAIN (PHOBIUS); TMhelix (TMHMM); TMhelix (TMHMM); TMhelix (TMHMM)	89	6.52694	45	3.07918	0	0	7.67407	7.21786	7.44597	-0.456206	6.87531	2.91841	4.89686	-3.9569
491	Cher_OR47_TR4983_c0_g3_i2	olfactory receptor	1362	10	0	0.584	gi|240255406|ref|NP_001155301.1|olfactory receptor 60 [Bombyx mori] >gi|238623761|dbj|BAH66354.1| olfactory receptor [Bombyx mori]	NP_001155301	0	82	620.542	444	365	3	F:odorant binding; P:G-protein coupled receptor signaling pathway, coupled to cyclic nucleotide second messenger; C:integral component of membrane; P:detection of chemical stimulus involved in sensory perception of smell; C:plasma membrane; F:olfactory receptor activity	GO:0005886, GO:0016021, GO:0004984, GO:0005549, GO:0050911, GO:0007187	-	IPR004117 (PFAM); IPR004117 (PANTHER); TRANSMEMBRANE (PHOBIUS); TRANSMEMBRANE (PHOBIUS); CYTOPLASMIC_DOMAIN (PHOBIUS); CYTOPLASMIC_DOMAIN (PHOBIUS); NON_CYTOPLASMIC_DOMAIN (PHOBIUS); TRANSMEMBRANE (PHOBIUS); TRANSMEMBRANE (PHOBIUS); NON_CYTOPLASMIC_DOMAIN (PHOBIUS); CYTOPLASMIC_DOMAIN (PHOBIUS); NON_CYTOPLASMIC_DOMAIN (PHOBIUS); TRANSMEMBRANE (PHOBIUS); TMhelix (TMHMM); TMhelix (TMHMM); TMhelix (…	91	3.36621	316	10.9066	13	0.497509	7.69019	8.7626	8.2264	1.07241	6.90353	4.58477	5.74415	-2.31876
492	Cher_OR48_SOT_k43_C395772	olfactory receptor	1191	10	1.7e-131	0.597	gi|290650771|ref|NP_001166894.1|olfactory receptor 29 [Bombyx mori] >gi|238623705|dbj|BAH66326.1| olfactory receptor [Bombyx mori]	NP_001166894	1.70858e-131	67	395.971	392	266	3	F:odorant binding; P:G-protein coupled receptor signaling pathway, coupled to cyclic nucleotide second messenger; C:membrane; P:sensory perception of smell; F:olfactory receptor activity	GO:0016020, GO:0004984, GO:0005549, GO:0007608, GO:0007187	-	IPR004117 (PFAM); IPR004117 (PANTHER); NON_CYTOPLASMIC_DOMAIN (PHOBIUS); CYTOPLASMIC_DOMAIN (PHOBIUS); NON_CYTOPLASMIC_DOMAIN (PHOBIUS); CYTOPLASMIC_DOMAIN (PHOBIUS); TRANSMEMBRANE (PHOBIUS); TRANSMEMBRANE (PHOBIUS); TRANSMEMBRANE (PHOBIUS); TRANSMEMBRANE (PHOBIUS); CYTOPLASMIC_DOMAIN (PHOBIUS); CYTOPLASMIC_DOMAIN (PHOBIUS); TRANSMEMBRANE (PHOBIUS); TRANSMEMBRANE (PHOBIUS); NON_CYTOPLASMIC_DOMAIN…	619	26.1852	759	29.9577	0	0	9.57477	9.76982	9.67229	0.195048	9.51136	2.91841	6.21489	-6.59295
494	Cher_OR51_TR21202_c5_g1_i3	olfactory receptor	1047	10	6.3e-73	0.45	gi|254939545|ref|NP_001157210.1|olfactory receptor 17 [Bombyx mori] >gi|238623683|dbj|BAH66315.1| olfactory receptor [Bombyx mori]	NP_001157210	6.30966e-73	57	243.817	352	204	3	F:odorant binding; P:G-protein coupled receptor signaling pathway, coupled to cyclic nucleotide second messenger; C:membrane; P:sensory perception of smell; F:olfactory receptor activity	GO:0016020, GO:0004984, GO:0005549, GO:0007608, GO:0007187	-	IPR004117 (PFAM); IPR004117 (PANTHER); CYTOPLASMIC_DOMAIN (PHOBIUS); NON_CYTOPLASMIC_DOMAIN (PHOBIUS); TRANSMEMBRANE (PHOBIUS); TRANSMEMBRANE (PHOBIUS); NON_CYTOPLASMIC_DOMAIN (PHOBIUS); TRANSMEMBRANE (PHOBIUS); TRANSMEMBRANE (PHOBIUS); CYTOPLASMIC_DOMAIN (PHOBIUS); CYTOPLASMIC_DOMAIN (PHOBIUS); TRANSMEMBRANE (PHOBIUS); TRANSMEMBRANE (PHOBIUS); TRANSMEMBRANE (PHOBIUS); NON_CYTOPLASMIC_DOMAIN (PHO…	152	7.31431	275	12.3471	0	0	8.10021	8.61874	8.35948	0.518533	7.57239	2.91841	5.2454	-4.65398
495	Cher_OR54	odorant receptor partial	1131	10	1.7e-98	0.549	gi|379070012|gb|AFC91717.1|putative odorant receptor OR7, partial [Cydia pomonella]	AFC91717	1.66371e-98	83	303.908	211	177	3	F:odorant binding; P:G-protein coupled receptor signaling pathway, coupled to cyclic nucleotide second messenger; C:membrane; P:detection of chemical stimulus involved in sensory perception of smell; F:olfactory receptor activity	GO:0016020, GO:0004984, GO:0005549, GO:0050911, GO:0007187	-	IPR004117 (PFAM); IPR004117 (PANTHER); NON_CYTOPLASMIC_DOMAIN (PHOBIUS); TRANSMEMBRANE (PHOBIUS); NON_CYTOPLASMIC_DOMAIN (PHOBIUS); TRANSMEMBRANE (PHOBIUS); TRANSMEMBRANE (PHOBIUS); CYTOPLASMIC_DOMAIN (PHOBIUS); TRANSMEMBRANE (PHOBIUS); NON_CYTOPLASMIC_DOMAIN (PHOBIUS); CYTOPLASMIC_DOMAIN (PHOBIUS); TRANSMEMBRANE (PHOBIUS); CYTOPLASMIC_DOMAIN (PHOBIUS); CYTOPLASMIC_DOMAIN (PHOBIUS); TRANSMEMBRANE…	210	9.35478	132	5.48644	8	0.368691	8.39584	7.94379	8.16982	-0.452051	8.00779	4.25156	6.12967	-3.75623
496	Cher_OR57_SOT_k35_scaffold22051	olfactory receptor	873	10	2.9e-115	0.596	gi|379070056|gb|AFC91739.1|putative odorant receptor OR31 [Cydia pomonella]	AFC91739	2.86816e-115	79	350.517	289	230	3	F:odorant binding; P:G-protein coupled receptor signaling pathway, coupled to cyclic nucleotide second messenger; C:integral component of membrane; P:detection of chemical stimulus involved in sensory perception of smell; C:plasma membrane; F:olfactory receptor activity	GO:0005886, GO:0016021, GO:0004984, GO:0005549, GO:0050911, GO:0007187	-	IPR004117 (PFAM); IPR004117 (PANTHER); TRANSMEMBRANE (PHOBIUS); CYTOPLASMIC_DOMAIN (PHOBIUS); TRANSMEMBRANE (PHOBIUS); TRANSMEMBRANE (PHOBIUS); CYTOPLASMIC_DOMAIN (PHOBIUS); TRANSMEMBRANE (PHOBIUS); NON_CYTOPLASMIC_DOMAIN (PHOBIUS); CYTOPLASMIC_DOMAIN (PHOBIUS); NON_CYTOPLASMIC_DOMAIN (PHOBIUS); TMhelix (TMHMM); TMhelix (TMHMM); TMhelix (TMHMM); TMhelix (TMHMM)	102	5.88657	112	6.03091	1	0.0597064	7.77512	7.81299	7.79405	0.0378711	7.0495	3.4044	5.22695	-3.6451
497	Cher_OR58_SOT_k63_C211628	olfactory receptor	927	10	6.9e-115	0.593	gi|379070062|gb|AFC91742.1|putative odorant receptor OR34 [Cydia pomonella]	AFC91742	6.86242e-115	79	350.132	279	221	3	F:odorant binding; P:G-protein coupled receptor signaling pathway, coupled to cyclic nucleotide second messenger; C:integral component of membrane; P:detection of chemical stimulus involved in sensory perception of smell; C:plasma membrane; F:olfactory receptor activity	GO:0005886, GO:0016021, GO:0004984, GO:0005549, GO:0050911, GO:0007187	-	IPR004117 (PFAM); CYTOPLASMIC_DOMAIN (PHOBIUS); NON_CYTOPLASMIC_DOMAIN (PHOBIUS); CYTOPLASMIC_DOMAIN (PHOBIUS); TRANSMEMBRANE (PHOBIUS); TRANSMEMBRANE (PHOBIUS); CYTOPLASMIC_DOMAIN (PHOBIUS); NON_CYTOPLASMIC_DOMAIN (PHOBIUS); TRANSMEMBRANE (PHOBIUS); TRANSMEMBRANE (PHOBIUS); TMhelix (TMHMM); TMhelix (TMHMM); TMhelix (TMHMM); TMhelix (TMHMM)	458	24.8922	156	7.91086	3	0.168685	9.21993	8.08446	8.65219	-1.13547	9.08711	3.75249	6.4198	-5.33463
498	Cher_OR59_SOT_k39_C450041	olfactory receptor	1137	8	0	0.5725	gi|379070020|gb|AFC91721.1|putative odorant receptor OR12 [Cydia pomonella]	AFC91721	0	93	629.402	378	355	3	F:odorant binding; P:G-protein coupled receptor signaling pathway, coupled to cyclic nucleotide second messenger; C:integral component of membrane; P:detection of chemical stimulus involved in sensory perception of smell; C:plasma membrane; F:olfactory receptor activity	GO:0005886, GO:0016021, GO:0004984, GO:0005549, GO:0050911, GO:0007187	-	IPR004117 (PFAM); PTHR21137:SF7 (PANTHER); IPR004117 (PANTHER); CYTOPLASMIC_DOMAIN (PHOBIUS); CYTOPLASMIC_DOMAIN (PHOBIUS); TRANSMEMBRANE (PHOBIUS); TRANSMEMBRANE (PHOBIUS); TRANSMEMBRANE (PHOBIUS); TRANSMEMBRANE (PHOBIUS); NON_CYTOPLASMIC_DOMAIN (PHOBIUS); NON_CYTOPLASMIC_DOMAIN (PHOBIUS); TRANSMEMBRANE (PHOBIUS); CYTOPLASMIC_DOMAIN (PHOBIUS); NON_CYTOPLASMIC_DOMAIN (PHOBIUS); CYTOPLASMIC_DOMAIN…	278	12.3186	633	26.1711	8	0.366745	8.67507	9.54855	9.11181	0.873481	8.39213	4.25156	6.32184	-4.14058
499	Cher_OR5_SOT_k51_scaffold25862	odorant receptor partial	1278	10	4e-162	0.644	gi|379070054|gb|AFC91738.1|putative odorant receptor OR30, partial [Cydia pomonella]	AFC91738	3.96177e-162	88	471.855	291	258	3	F:odorant binding; P:G-protein coupled receptor signaling pathway, coupled to cyclic nucleotide second messenger; C:membrane; P:detection of chemical stimulus involved in sensory perception of smell; F:olfactory receptor activity	GO:0016020, GO:0004984, GO:0005549, GO:0050911, GO:0007187	-	IPR004117 (PFAM); IPR004117 (PANTHER); TRANSMEMBRANE (PHOBIUS); CYTOPLASMIC_DOMAIN (PHOBIUS); TRANSMEMBRANE (PHOBIUS); TRANSMEMBRANE (PHOBIUS); NON_CYTOPLASMIC_DOMAIN (PHOBIUS); NON_CYTOPLASMIC_DOMAIN (PHOBIUS); TRANSMEMBRANE (PHOBIUS); CYTOPLASMIC_DOMAIN (PHOBIUS); TRANSMEMBRANE (PHOBIUS); TRANSMEMBRANE (PHOBIUS); NON_CYTOPLASMIC_DOMAIN (PHOBIUS); NON_CYTOPLASMIC_DOMAIN (PHOBIUS); CYTOPLASMIC_DO…	849	33.4698	1483	54.5493	0	0	9.96456	10.629	10.2968	0.664391	9.95914	2.91841	6.43878	-7.04072
500	Cher_OR61	olfactory receptor	1227	9	2.2e-146	0.4744	gi|379070028|gb|AFC91725.1|putative odorant receptor OR17 [Cydia pomonella]	AFC91725	2.16162e-146	84	431.024	302	254	3	F:odorant binding; P:G-protein coupled receptor signaling pathway, coupled to cyclic nucleotide second messenger; C:membrane; P:detection of chemical stimulus involved in sensory perception of smell; F:olfactory receptor activity	GO:0016020, GO:0004984, GO:0005549, GO:0050911, GO:0007187	-	Coil (COILS); IPR004117 (PFAM); IPR004117 (PANTHER); PTHR21137:SF7 (PANTHER); TRANSMEMBRANE (PHOBIUS); NON_CYTOPLASMIC_DOMAIN (PHOBIUS); TRANSMEMBRANE (PHOBIUS); CYTOPLASMIC_DOMAIN (PHOBIUS); CYTOPLASMIC_DOMAIN (PHOBIUS); TRANSMEMBRANE (PHOBIUS); CYTOPLASMIC_DOMAIN (PHOBIUS); TRANSMEMBRANE (PHOBIUS); TRANSMEMBRANE (PHOBIUS); NON_CYTOPLASMIC_DOMAIN (PHOBIUS); NON_CYTOPLASMIC_DOMAIN (PHOBIUS); TMhe…	116	4.7631	45	1.72404	0	0	7.87512	7.21786	7.54649	-0.657259	7.21608	2.91841	5.06725	-4.29766
501	Cher_OR62	olfactory receptor 64	1071	10	5.8e-79	0.548	gi|290559939|ref|NP_001166621.1|olfactory receptor 64 [Bombyx mori] >gi|238623770|dbj|BAH66359.1| olfactory receptor [Bombyx mori]	NP_001166621	5.81495e-79	67	257.684	259	176	3	F:odorant binding; P:G-protein coupled receptor signaling pathway, coupled to cyclic nucleotide second messenger; C:membrane; P:detection of chemical stimulus involved in sensory perception of smell; F:olfactory receptor activity	GO:0016020, GO:0004984, GO:0005549, GO:0050911, GO:0007187	-	IPR004117 (PFAM); IPR004117 (PANTHER); CYTOPLASMIC_DOMAIN (PHOBIUS); NON_CYTOPLASMIC_DOMAIN (PHOBIUS); TRANSMEMBRANE (PHOBIUS); CYTOPLASMIC_DOMAIN (PHOBIUS); NON_CYTOPLASMIC_DOMAIN (PHOBIUS); NON_CYTOPLASMIC_DOMAIN (PHOBIUS); CYTOPLASMIC_DOMAIN (PHOBIUS); TRANSMEMBRANE (PHOBIUS); TRANSMEMBRANE (PHOBIUS); TRANSMEMBRANE (PHOBIUS); TRANSMEMBRANE (PHOBIUS); TMhelix (TMHMM); TMhelix (TMHMM); TMhelix (…	138	6.49182	102	4.47703	3	0.146005	8.01741	7.74186	7.87964	-0.275556	7.44411	3.75249	5.5983	-3.69162
501	Cher_TR6732_c2_g1_i1	olfactory receptor 64	1251	10	1.9e-78	0.537	gi|290559939|ref|NP_001166621.1|olfactory receptor 64 [Bombyx mori] >gi|238623770|dbj|BAH66359.1| olfactory receptor [Bombyx mori]	NP_001166621	1.92423e-78	67	258.455	259	175	3	F:odorant binding; P:G-protein coupled receptor signaling pathway, coupled to cyclic nucleotide second messenger; C:membrane; P:sensory perception of smell; F:olfactory receptor activity	GO:0016020, GO:0004984, GO:0005549, GO:0007608, GO:0007187	-	IPR004117 (PFAM); IPR004117 (PANTHER); SIGNAL_PEPTIDE_N_REGION (PHOBIUS); SIGNAL_PEPTIDE (PHOBIUS); TRANSMEMBRANE (PHOBIUS); TRANSMEMBRANE (PHOBIUS); SIGNAL_PEPTIDE_C_REGION (PHOBIUS); NON_CYTOPLASMIC_DOMAIN (PHOBIUS); CYTOPLASMIC_DOMAIN (PHOBIUS); NON_CYTOPLASMIC_DOMAIN (PHOBIUS); CYTOPLASMIC_DOMAIN (PHOBIUS); TRANSMEMBRANE (PHOBIUS); SIGNAL_PEPTIDE_H_REGION (PHOBIUS); CYTOPLASMIC_DOMAIN (PHOBIU…	0	0	0	0	0	0	6.08568	6.08568	6.08568	0	2.91841	2.91841	2.91841	0
502	Cher_OR63	olfactory receptor 64	1182	10	5.4e-80	0.536	gi|290559939|ref|NP_001166621.1|olfactory receptor 64 [Bombyx mori] >gi|238623770|dbj|BAH66359.1| olfactory receptor [Bombyx mori]	NP_001166621	5.37654e-80	68	261.922	259	177	3	F:odorant binding; P:G-protein coupled receptor signaling pathway, coupled to cyclic nucleotide second messenger; C:membrane; P:sensory perception of smell; F:olfactory receptor activity	GO:0016020, GO:0004984, GO:0005549, GO:0007608, GO:0007187	-	IPR004117 (PFAM); IPR004117 (PANTHER); TRANSMEMBRANE (PHOBIUS); NON_CYTOPLASMIC_DOMAIN (PHOBIUS); CYTOPLASMIC_DOMAIN (PHOBIUS); CYTOPLASMIC_DOMAIN (PHOBIUS); CYTOPLASMIC_DOMAIN (PHOBIUS); TRANSMEMBRANE (PHOBIUS); TRANSMEMBRANE (PHOBIUS); NON_CYTOPLASMIC_DOMAIN (PHOBIUS); TRANSMEMBRANE (PHOBIUS); TMhelix (TMHMM); TMhelix (TMHMM); TMhelix (TMHMM)	281	11.9775	201	7.99388	1	0.0440979	8.68616	8.3126	8.49938	-0.373555	8.40694	3.4044	5.90567	-5.00254
502	Cher_TR6732_c2_g1_i3	olfactory receptor 64	1251	10	9.3e-79	0.539	gi|290559939|ref|NP_001166621.1|olfactory receptor 64 [Bombyx mori] >gi|238623770|dbj|BAH66359.1| olfactory receptor [Bombyx mori]	NP_001166621	9.29497e-79	67	259.225	259	176	3	F:odorant binding; P:G-protein coupled receptor signaling pathway, coupled to cyclic nucleotide second messenger; C:membrane; P:sensory perception of smell; F:olfactory receptor activity	GO:0016020, GO:0004984, GO:0005549, GO:0007608, GO:0007187	-	IPR004117 (PFAM); IPR004117 (PANTHER); CYTOPLASMIC_DOMAIN (PHOBIUS); SIGNAL_PEPTIDE (PHOBIUS); SIGNAL_PEPTIDE_C_REGION (PHOBIUS); NON_CYTOPLASMIC_DOMAIN (PHOBIUS); NON_CYTOPLASMIC_DOMAIN (PHOBIUS); NON_CYTOPLASMIC_DOMAIN (PHOBIUS); SIGNAL_PEPTIDE_N_REGION (PHOBIUS); TRANSMEMBRANE (PHOBIUS); TRANSMEMBRANE (PHOBIUS); SIGNAL_PEPTIDE_H_REGION (PHOBIUS); TRANSMEMBRANE (PHOBIUS); CYTOPLASMIC_DOMAIN (PH…	35	1.40957	18	0.676385	0	0	7.11112	6.81254	6.96183	-0.298579	5.76781	2.91841	4.34311	-2.84939
503	Cher_OR64	olfactory receptor	1290	10	0	0.628	gi|379070042|gb|AFC91732.1|putative odorant receptor OR24 [Cydia pomonella]	AFC91732	0	84	624.394	426	361	3	F:odorant binding; P:G-protein coupled receptor signaling pathway, coupled to cyclic nucleotide second messenger; C:integral component of membrane; P:detection of chemical stimulus involved in sensory perception of smell; C:plasma membrane; F:olfactory receptor activity	GO:0005886, GO:0016021, GO:0004984, GO:0005549, GO:0050911, GO:0007187	-	IPR004117 (PFAM); IPR004117 (PANTHER); NON_CYTOPLASMIC_DOMAIN (PHOBIUS); TRANSMEMBRANE (PHOBIUS); CYTOPLASMIC_DOMAIN (PHOBIUS); TRANSMEMBRANE (PHOBIUS); CYTOPLASMIC_DOMAIN (PHOBIUS); TRANSMEMBRANE (PHOBIUS); TRANSMEMBRANE (PHOBIUS); CYTOPLASMIC_DOMAIN (PHOBIUS); NON_CYTOPLASMIC_DOMAIN (PHOBIUS); NON_CYTOPLASMIC_DOMAIN (PHOBIUS); CYTOPLASMIC_DOMAIN (PHOBIUS); TRANSMEMBRANE (PHOBIUS); TRANSMEMBRANE…	1820	71.0818	1407	51.2724	92	3.71735	10.9615	10.5594	10.7605	-0.402088	11.0476	6.55747	8.80252	-4.4901
504	Cher_OR67_SOT_k43_C403231	olfactory receptor 9	1299	7	4.2e-21	0.5029	gi|183579247|gb|ACC63237.1|olfactory receptor 9 [Helicoverpa armigera]	ACC63237	4.22951e-21	47	103.605	288	138	3	F:odorant binding; P:G-protein coupled receptor signaling pathway, coupled to cyclic nucleotide second messenger; C:membrane; P:sensory perception of smell; F:olfactory receptor activity	GO:0016020, GO:0004984, GO:0005549, GO:0007608, GO:0007187	-	IPR004117 (PFAM); PTHR21137:SF7 (PANTHER); IPR004117 (PANTHER); CYTOPLASMIC_DOMAIN (PHOBIUS); CYTOPLASMIC_DOMAIN (PHOBIUS); TRANSMEMBRANE (PHOBIUS); TRANSMEMBRANE (PHOBIUS); CYTOPLASMIC_DOMAIN (PHOBIUS); CYTOPLASMIC_DOMAIN (PHOBIUS); TRANSMEMBRANE (PHOBIUS); NON_CYTOPLASMIC_DOMAIN (PHOBIUS); TRANSMEMBRANE (PHOBIUS); CYTOPLASMIC_DOMAIN (PHOBIUS); TRANSMEMBRANE (PHOBIUS); NON_CYTOPLASMIC_DOMAIN (PH…	295	11.4417	1212	43.8604	2	0.080252	8.73674	10.364	9.55038	1.62727	8.4741	3.60253	6.03831	-4.87157
505	Cher_OR68_TR15153_c5_g1_i2utrorf	odorant receptor or17	1224	8	2.4e-17	0.4975	gi|379070028|gb|AFC91725.1|putative odorant receptor OR17 [Cydia pomonella]	AFC91725	2.41489e-17	47	91.6633	239	114	3	F:odorant binding; P:G-protein coupled receptor signaling pathway, coupled to cyclic nucleotide second messenger; C:membrane; P:sensory perception of smell; F:olfactory receptor activity	GO:0016020, GO:0004984, GO:0005549, GO:0007608, GO:0007187	-	IPR004117 (PFAM); IPR004117 (PANTHER); NON_CYTOPLASMIC_DOMAIN (PHOBIUS); TRANSMEMBRANE (PHOBIUS); TRANSMEMBRANE (PHOBIUS); NON_CYTOPLASMIC_DOMAIN (PHOBIUS); CYTOPLASMIC_DOMAIN (PHOBIUS); NON_CYTOPLASMIC_DOMAIN (PHOBIUS); TRANSMEMBRANE (PHOBIUS); TRANSMEMBRANE (PHOBIUS); TRANSMEMBRANE (PHOBIUS); CYTOPLASMIC_DOMAIN (PHOBIUS); CYTOPLASMIC_DOMAIN (PHOBIUS); NON_CYTOPLASMIC_DOMAIN (PHOBIUS); CYTOPLASM…	335	13.7892	700	26.8841	3	0.127754	8.87178	9.67047	9.27113	0.798696	8.65034	3.75249	6.20141	-4.89786
506	Cher_OR71	odorant receptor 85e	1332	9	0	0.5578	gi|182509212|ref|NP_001116817.1|olfactory receptor-like [Bombyx mori] >gi|169788740|dbj|BAG12810.1| olfactory receptor-like receptor [Bombyx mori]	NP_001116817	0	81	540.036	408	331	3	F:odorant binding; P:G-protein coupled receptor signaling pathway, coupled to cyclic nucleotide second messenger; C:integral component of membrane; P:detection of chemical stimulus involved in sensory perception of smell; C:plasma membrane; F:olfactory receptor activity	GO:0005886, GO:0016021, GO:0004984, GO:0005549, GO:0050911, GO:0007187	-	IPR004117 (PFAM); IPR004117 (PANTHER); TRANSMEMBRANE (PHOBIUS); CYTOPLASMIC_DOMAIN (PHOBIUS); CYTOPLASMIC_DOMAIN (PHOBIUS); NON_CYTOPLASMIC_DOMAIN (PHOBIUS); NON_CYTOPLASMIC_DOMAIN (PHOBIUS); TRANSMEMBRANE (PHOBIUS); TRANSMEMBRANE (PHOBIUS); TRANSMEMBRANE (PHOBIUS); CYTOPLASMIC_DOMAIN (PHOBIUS); NON_CYTOPLASMIC_DOMAIN (PHOBIUS); TRANSMEMBRANE (PHOBIUS); NON_CYTOPLASMIC_DOMAIN (PHOBIUS); TRANSMEMB…	368	13.9194	258	9.10531	1	0.0391319	8.97404	8.55433	8.76418	-0.419708	8.7811	3.4044	6.09275	-5.3767
507	Cher_OR72_SOT_k47_C358894	odorant receptor	1197	10	9.4e-108	0.504	gi|379070074|gb|AFC91748.1|putative odorant receptor OR40, partial [Cydia pomonella]	AFC91748	9.37231e-108	78	330.102	259	203	3	F:odorant binding; P:G-protein coupled receptor signaling pathway, coupled to cyclic nucleotide second messenger; C:membrane; P:sensory perception of smell; F:olfactory receptor activity	GO:0016020, GO:0004984, GO:0005549, GO:0007608, GO:0007187	-	IPR004117 (PFAM); IPR004117 (PANTHER); TRANSMEMBRANE (PHOBIUS); CYTOPLASMIC_DOMAIN (PHOBIUS); TRANSMEMBRANE (PHOBIUS); NON_CYTOPLASMIC_DOMAIN (PHOBIUS); TRANSMEMBRANE (PHOBIUS); TRANSMEMBRANE (PHOBIUS); TRANSMEMBRANE (PHOBIUS); CYTOPLASMIC_DOMAIN (PHOBIUS); CYTOPLASMIC_DOMAIN (PHOBIUS); NON_CYTOPLASMIC_DOMAIN (PHOBIUS); NON_CYTOPLASMIC_DOMAIN (PHOBIUS); NON_CYTOPLASMIC_DOMAIN (PHOBIUS); TRANSMEMB…	217	9.13361	321	12.6064	0	0	8.42742	8.77916	8.60329	0.351739	8.05243	2.91841	5.48542	-5.13402
508	Cher_OR9	olfactory receptor	1185	10	0	0.651	gi|379070032|gb|AFC91727.1|putative odorant receptor OR19 [Cydia pomonella]	AFC91727	0	83	558.525	394	328	3	F:odorant binding; P:G-protein coupled receptor signaling pathway, coupled to cyclic nucleotide second messenger; C:integral component of membrane; P:detection of chemical stimulus involved in sensory perception of smell; C:plasma membrane; F:olfactory receptor activity	GO:0005886, GO:0016021, GO:0004984, GO:0005549, GO:0050911, GO:0007187	-	IPR004117 (PFAM); IPR004117 (PANTHER); TRANSMEMBRANE (PHOBIUS); NON_CYTOPLASMIC_DOMAIN (PHOBIUS); TRANSMEMBRANE (PHOBIUS); NON_CYTOPLASMIC_DOMAIN (PHOBIUS); TRANSMEMBRANE (PHOBIUS); NON_CYTOPLASMIC_DOMAIN (PHOBIUS); TRANSMEMBRANE (PHOBIUS); CYTOPLASMIC_DOMAIN (PHOBIUS); TRANSMEMBRANE (PHOBIUS); TRANSMEMBRANE (PHOBIUS); CYTOPLASMIC_DOMAIN (PHOBIUS); NON_CYTOPLASMIC_DOMAIN (PHOBIUS); CYTOPLASMIC_DO…	149	6.33497	337	13.3687	0	0	8.08292	8.83083	8.45687	0.74791	7.54585	2.91841	5.23213	-4.62744
509	Cher_Orco_SOT_k31_scaffold5728	odorant receptor partial	1425	9	0	0.9678	gi|355844664|gb|AET06155.1|odorant receptor 2, partial [Ctenopseustis herana]	AET06155	0	100	952.199	472	472	3	F:odorant binding; P:G-protein coupled receptor signaling pathway, coupled to cyclic nucleotide second messenger; C:integral component of membrane; P:detection of chemical stimulus involved in sensory perception of smell; C:plasma membrane; F:olfactory receptor activity	GO:0005886, GO:0016021, GO:0004984, GO:0005549, GO:0050911, GO:0007187	-	IPR004117 (PFAM); IPR004117 (PANTHER); PTHR21137:SF9 (PANTHER); TRANSMEMBRANE (PHOBIUS); CYTOPLASMIC_DOMAIN (PHOBIUS); TRANSMEMBRANE (PHOBIUS); CYTOPLASMIC_DOMAIN (PHOBIUS); TRANSMEMBRANE (PHOBIUS); TRANSMEMBRANE (PHOBIUS); NON_CYTOPLASMIC_DOMAIN (PHOBIUS); TRANSMEMBRANE (PHOBIUS); TRANSMEMBRANE (PHOBIUS); NON_CYTOPLASMIC_DOMAIN (PHOBIUS); CYTOPLASMIC_DOMAIN (PHOBIUS); CYTOPLASMIC_DOMAIN (PHOBIUS…	14944	528.358	35208	1161.46	5	0.18289	13.9119	15.0775	14.4947	1.16561	14.0761	3.98575	9.0309	-10.0903
510	Cher_PBP1a	pheromone binding protein	501	10	9.3e-60	0.754	gi|188998306|gb|ACD67881.1|pheromone-binding protein [Loxostege sticticalis]	ACD67881	9.27039e-60	78	195.282	145	114	2	F:odorant binding; P:transport	GO:0005549, GO:0006810	-	IPR006072 (PRINTS); IPR006170 (SMART); IPR006072 (PIRSF); IPR006170 (G3DSA:1.10.238.GENE3D); IPR006170 (PFAM); NON_CYTOPLASMIC_DOMAIN (PHOBIUS); SIGNAL_PEPTIDE_H_REGION (PHOBIUS); SIGNAL_PEPTIDE_N_REGION (PHOBIUS); SIGNAL_PEPTIDE (PHOBIUS); SIGNAL_PEPTIDE_C_REGION (PHOBIUS); SignalP-noTM (SIGNALP_EUK); IPR006170 (SUPERFAMILY)	187603	18866	1133398	106347	177	18.415	17.5502	20.0806	18.8154	2.5304	17.7249	7.39289	12.5589	-10.3321
510	Cher_PBP1b_SOT_k67_C153299	pheromone binding protein 3	501	10	2e-54	0.753	gi|253740495|gb|ACT34881.1|pheromone-binding protein 1 [Bombyx mandarina]	ACT34881	1.97913e-54	74	181.415	167	124	2	F:odorant binding; P:transport	GO:0005549, GO:0006810	-	IPR006072 (PRINTS); IPR006170 (SMART); IPR006072 (PIRSF); IPR006170 (G3DSA:1.10.238.GENE3D); IPR006170 (PFAM); SIGNAL_PEPTIDE_H_REGION (PHOBIUS); SIGNAL_PEPTIDE (PHOBIUS); NON_CYTOPLASMIC_DOMAIN (PHOBIUS); SIGNAL_PEPTIDE_N_REGION (PHOBIUS); SIGNAL_PEPTIDE_C_REGION (PHOBIUS); SignalP-noTM (SIGNALP_EUK); SignalP-TM (SIGNALP_GRAM_POSITIVE); IPR006170 (SUPERFAMILY)	169	16.9952	0	0	0	0	8.19403	6.08568	7.13985	-2.10834	7.71419	2.91841	5.3163	-4.79578
510	Cher_PBP1c_SOT_k51_C305368	pheromone binding protein 3	495	10	1.3e-55	0.762	gi|188998306|gb|ACD67881.1|pheromone-binding protein [Loxostege sticticalis]	ACD67881	1.29633e-55	79	184.496	134	106	2	F:odorant binding; P:transport	GO:0005549, GO:0006810	-	IPR006072 (PRINTS); IPR006170 (SMART); IPR006170 (G3DSA:1.10.238.GENE3D); IPR006170 (PFAM); IPR006072 (PIRSF); NON_CYTOPLASMIC_DOMAIN (PHOBIUS); SIGNAL_PEPTIDE_N_REGION (PHOBIUS); SIGNAL_PEPTIDE_C_REGION (PHOBIUS); SIGNAL_PEPTIDE_H_REGION (PHOBIUS); SIGNAL_PEPTIDE (PHOBIUS); SignalP-noTM (SIGNALP_EUK); SignalP-TM (SIGNALP_GRAM_POSITIVE); IPR006170 (SUPERFAMILY)	14086	1433.7	79075	7509.54	15	1.57951	13.8273	16.2416	15.0345	2.41432	13.9908	4.69512	9.34297	-9.29572
511	Cher_SOT_k47_scaffold19260	pheromone binding protein 2	774	10	2.3e-76	0.788	gi|390432203|gb|AFL91693.1|pheromone binding protein 2 [Cydia pomonella]	AFL91693	2.2725e-76	82	241.506	167	137	2	F:odorant binding; P:transport	GO:0005549, GO:0006810	-	Coil (COILS); IPR006072 (PRINTS); IPR006170 (SMART); IPR006170 (G3DSA:1.10.238.GENE3D); IPR006170 (PFAM); IPR006170 (SUPERFAMILY)	309159	20124.2	146793	8915.45	18	1.21218	18.2704	17.133	17.7017	-1.13748	18.4456	4.84391	11.6447	-13.6017
511	Cher_SOT_k55_C280243	pheromone binding protein 2	504	10	3e-83	0.803	gi|390432203|gb|AFL91693.1|pheromone binding protein 2 [Cydia pomonella]	AFL91693	2.95943e-83	82	255.373	167	138	2	F:odorant binding; P:transport	GO:0005549, GO:0006810	-	IPR006072 (PRINTS); IPR006170 (SMART); IPR006072 (PIRSF); IPR006170 (PFAM); IPR006170 (G3DSA:1.10.238.GENE3D); SIGNAL_PEPTIDE_H_REGION (PHOBIUS); NON_CYTOPLASMIC_DOMAIN (PHOBIUS); SIGNAL_PEPTIDE (PHOBIUS); SIGNAL_PEPTIDE_N_REGION (PHOBIUS); SIGNAL_PEPTIDE_C_REGION (PHOBIUS); SignalP-noTM (SIGNALP_EUK); SignalP-TM (SIGNALP_GRAM_POSITIVE); SignalP-noTM (SIGNALP_GRAM_NEGATIVE); IPR006170 (SUPERFAMIL…	121	12.0957	0	0	0	0	7.90893	6.08568	6.99731	-1.82325	7.27117	2.91841	5.09479	-4.35276
512	Cher_PBP3	pheromone binding protein 3	489	10	1e-72	0.785	gi|380085008|gb|AFD34183.1|pheromone binding protein 2 [Argyresthia conjugella]	AFD34183	1.01604e-72	87	228.024	145	127	2	F:odorant binding; P:transport	GO:0005549, GO:0006810	-	IPR006072 (PRINTS); IPR006170 (SMART); IPR006072 (PIRSF); IPR006170 (G3DSA:1.10.238.GENE3D); IPR006170 (PFAM); SIGNAL_PEPTIDE_N_REGION (PHOBIUS); SIGNAL_PEPTIDE_C_REGION (PHOBIUS); SIGNAL_PEPTIDE (PHOBIUS); SIGNAL_PEPTIDE_H_REGION (PHOBIUS); NON_CYTOPLASMIC_DOMAIN (PHOBIUS); SignalP-TM (SIGNALP_GRAM_POSITIVE); SignalP-noTM (SIGNALP_EUK); IPR006170 (SUPERFAMILY)	37232	3836.05	167616	16113.3	22	2.34503	15.2212	17.3242	16.2727	2.10295	15.3923	5.01834	10.2053	-10.3739
513	Cher_PDE_A	esterase fe4	1677	10	0	0.674	gi|306518664|ref|NP_001182393.1|carboxyl/cholinesterase 7 precursor [Bombyx mori] >gi|301069200|dbj|BAJ11979.1| carboxyl/cholinesterase 7 [Bombyx mori]	NP_001182393	0	85	837.41	542	461	2	P:metabolic process; F:hydrolase activity	GO:0016787, GO:0008152	-	IPR029058 (G3DSA:3.40.50.GENE3D); IPR002018 (PFAM); PTHR11559:SF207 (PANTHER); PTHR11559 (PANTHER); IPR019826 (PROSITE_PATTERNS); NON_CYTOPLASMIC_DOMAIN (PHOBIUS); SIGNAL_PEPTIDE_H_REGION (PHOBIUS); SIGNAL_PEPTIDE (PHOBIUS); SIGNAL_PEPTIDE_C_REGION (PHOBIUS); SIGNAL_PEPTIDE_N_REGION (PHOBIUS); SignalP-TM (SIGNALP_GRAM_POSITIVE); SignalP-noTM (SIGNALP_EUK); SignalP-noTM (SIGNALP_GRAM_NEGATIVE); IP…	120	3.60516	63	1.76598	223	6.93118	7.90224	7.41266	7.65745	-0.489579	7.26032	7.70023	7.48027	0.439903
513	Cher_PDE_B	esterase fe4	1677	10	0	0.672	gi|306518664|ref|NP_001182393.1|carboxyl/cholinesterase 7 precursor [Bombyx mori] >gi|301069200|dbj|BAJ11979.1| carboxyl/cholinesterase 7 [Bombyx mori]	NP_001182393	0	84	836.254	542	460	2	P:metabolic process; F:hydrolase activity	GO:0016787, GO:0008152	-	IPR002018 (PFAM); IPR029058 (G3DSA:3.40.50.GENE3D); PTHR11559 (PANTHER); PTHR11559:SF207 (PANTHER); IPR019826 (PROSITE_PATTERNS); SIGNAL_PEPTIDE (PHOBIUS); SIGNAL_PEPTIDE_H_REGION (PHOBIUS); SIGNAL_PEPTIDE_C_REGION (PHOBIUS); NON_CYTOPLASMIC_DOMAIN (PHOBIUS); SIGNAL_PEPTIDE_N_REGION (PHOBIUS); SignalP-TM (SIGNALP_GRAM_POSITIVE); SignalP-noTM (SIGNALP_EUK); SignalP-noTM (SIGNALP_GRAM_NEGATIVE); IP…	3238	97.2793	3600	100.913	2055	63.8725	11.7502	11.8361	11.7931	0.0858834	11.8742	10.8096	11.3419	-1.06464
515	Cher_TR20648_c4_g1_i1	hypothetical protein KGM_05403	315	1	3.3e-07	0.62	gi|357615241|gb|EHJ69546.1|hypothetical protein KGM_05403 [Danaus plexippus]	EHJ69546	3.27908e-07	62	58.151	67	42				-	IPR007588 (PFAM)	8	1.27955	1	0.149234	13	2.15114	6.58384	6.25872	6.42128	-0.325123	4.44144	4.58477	4.5131	0.143334
516	Cher_TR31613_c1_g1_i1	reverse transcriptase	408	10	4.5e-44	0.684	gi|357605776|gb|EHJ64769.1|reverse transcriptase [Danaus plexippus]	EHJ64769	4.5498e-44	77	164.466	124	96	2	F:RNA-directed DNA polymerase activity; P:RNA-dependent DNA biosynthetic process		-	no IPS match	9	1.11137	2	0.230435	3	0.383262	6.61374	6.33025	6.47199	-0.28349	4.5255	3.75249	4.13899	-0.773012
517	Cher_SOT_k47_C315360	upf0691 protein c9orf116 homolog	378	9	9.5e-58	0.6722	gi|357616645|gb|EHJ70302.1|hypothetical protein KGM_17475 [Danaus plexippus]	EHJ70302	9.50161e-58	83	186.808	112	94	3	P:biological_process; C:cellular_component; F:molecular_function		-	PF14892 (PFAM); IPR026507 (PANTHER)	12	1.59943	7	0.870533	3	0.41368	6.69431	6.54186	6.61809	-0.152448	4.74673	3.75249	4.24961	-0.994246
518	Cher_TR20524_c3_g1_i1	cytochrome c oxidase subunit viia	297	8	2.2e-07	0.555	gi|157116774|ref|XP_001658629.1|AAEL007752-PA [Aedes aegypti] >gi|94468502|gb|ABF18100.1| cytochrome c oxidase subunit VIIa [Aedes aegypti] >gi|108876310|gb|EAT40535.1| AAEL007752-PA [Aedes aegypti]	XP_001658629	2.18814e-07	54	54.6842	79	43	7	C:mitochondrial respiratory chain; F:cytochrome-c oxidase activity; P:proton transport; C:respiratory chain complex IV; P:mitochondrial electron transport, cytochrome c to oxygen	GO:0005746, GO:0004129, GO:0006123, GO:0015992, GO:0045277	EC:1.9.3.1	IPR003177 (G3DSA:4.10.91.GENE3D); TRANSMEMBRANE (PHOBIUS); NON_CYTOPLASMIC_DOMAIN (PHOBIUS); CYTOPLASMIC_DOMAIN (PHOBIUS); IPR003177 (SUPERFAMILY); TMhelix (TMHMM)	0	0	2	0.316558	7	1.2285	6.08568	6.33025	6.20796	0.244564	2.91841	4.17062	3.54452	1.25221
520	Cher_TR2131_c0_g3_i2	---NA---	483	0	-	-											-	SIGNAL_PEPTIDE (PHOBIUS); SIGNAL_PEPTIDE_C_REGION (PHOBIUS); NON_CYTOPLASMIC_DOMAIN (PHOBIUS); SIGNAL_PEPTIDE_N_REGION (PHOBIUS); SIGNAL_PEPTIDE_H_REGION (PHOBIUS); SignalP-noTM (SIGNALP_EUK); SignalP-TM (SIGNALP_GRAM_POSITIVE); SignalP-noTM (SIGNALP_GRAM_NEGATIVE)	30	3.12933	15	1.4599	1	0.107917	7.03779	6.75036	6.89407	-0.287435	5.60244	3.4044	4.50342	-2.19804
521	Cher_SOT_k31_scaffold15196	muscarinic acetylcholine receptor dm1 isoform x1	879	9	3e-133	0.8822	gi|357619720|gb|EHJ72180.1|hypothetical protein KGM_05367 [Danaus plexippus]	EHJ72180	3.04171e-133	97	390.578	225	219	8	P:gastric acid secretion; C:integral component of plasma membrane; P:synaptic transmission, cholinergic; P:sensory perception of chemical stimulus; P:phospholipase C-activating G-protein coupled acetylcholine receptor signaling pathway; P:adenylate cyclase-inhibiting G-protein coupled acetylcholine receptor signaling pathway; F:G-protein coupled acetylcholine receptor activity; C:synapse; P:posit…	GO:0005887, GO:0045202, GO:0016907, GO:0001696, GO:0007197, GO:0007207, GO:0007271, GO:0007606, GO:0010579	-	IPR000995 (PRINTS); IPR000276 (PRINTS); G3DSA:1.20.1070.10 (GENE3D); IPR000276 (PFAM); IPR000502 (PTHR24249:PANTHER); PTHR24249 (PANTHER); IPR000276 (PROSITE_PATTERNS); TRANSMEMBRANE (PHOBIUS); NON_CYTOPLASMIC_DOMAIN (PHOBIUS); TRANSMEMBRANE (PHOBIUS); CYTOPLASMIC_DOMAIN (PHOBIUS); CYTOPLASMIC_DOMAIN (PHOBIUS); NON_CYTOPLASMIC_DOMAIN (PHOBIUS); TRANSMEMBRANE (PHOBIUS); CYTOPLASMIC_DOMAIN (PHOBIUS…	10	0.573176	21	1.12308	8	0.474391	6.64196	6.86944	6.7557	0.227476	4.60388	4.25156	4.42772	-0.352327
522	Cher_SOT_k31_C504746	---NA---	246	0	-	-											-	Coil (COILS)	2	0.409611	2	0.382185	4	0.84754	6.33569	6.33025	6.33297	-0.00544217	3.70597	3.87724	3.7916	0.171275
523	Cher_TR20270_c6_g1_i1	---NA---	225	0	-	-											-	CYTOPLASMIC_DOMAIN (PHOBIUS); NON_CYTOPLASMIC_DOMAIN (PHOBIUS); TRANSMEMBRANE (PHOBIUS); TMhelix (TMHMM)	0	0	0	0	0	0	6.08568	6.08568	6.08568	0	2.91841	2.91841	2.91841	0
524	Cher_TR25604_c0_g1_i1	---NA---	393	0	-	-											-	no IPS match	13	1.66658	37	4.42576	1	0.13263	6.71878	7.11677	6.91777	0.397986	4.81235	3.4044	4.10838	-1.40795
525	Cher_SOT_k59_C200532	histone h4	312	10	1.1e-49	1	gi|351709298|gb|EHB12217.1|Histone H4 [Heterocephalus glaber]	EHB12217	1.08565e-49	100	164.466	82	82	19	P:histone H4-K20 demethylation; F:histone demethylase activity (H4-K20 specific); P:small GTPase mediated signal transduction; P:telomere maintenance; P:DNA-templated transcription, initiation; P:negative regulation of megakaryocyte differentiation; C:nucleosome; P:protein heterotetramerization; C:nuclear chromosome, telomeric region; P:mitotic cell cycle; P:CENP-A containing nucleosome assembly;…	GO:0000784, GO:0000786, GO:0005654, GO:0016020, GO:0070062, GO:0003677, GO:0035575, GO:0042393, GO:0044822, GO:0046982, GO:0000075, GO:0000088, GO:0000183, GO:0000278, GO:0000723, GO:0006335, GO:0006352, GO:0007264, GO:0032776, GO:0033554, GO:0034080, GO:0035574, GO:0045653, GO:0051290	-	IPR001951 (PRINTS); IPR004823 (SMART); IPR001951 (SMART); PF15511 (PFAM); IPR009072 (G3DSA:1.10.20.GENE3D); IPR019809 (PROSITE_PATTERNS); IPR009072 (SUPERFAMILY)	5	0.807406	24	3.61606	1202	200.81	6.48024	6.92213	6.70118	0.441886	4.14215	10.0444	7.09329	5.90229
525	Cher_TR7172_c0_g1_i2	histone h4	312	10	1.1e-49	1	gi|351709298|gb|EHB12217.1|Histone H4 [Heterocephalus glaber]	EHB12217	1.08565e-49	100	164.466	82	82	19	P:histone H4-K20 demethylation; F:histone demethylase activity (H4-K20 specific); P:small GTPase mediated signal transduction; P:telomere maintenance; P:DNA-templated transcription, initiation; P:negative regulation of megakaryocyte differentiation; C:nucleosome; P:protein heterotetramerization; C:nuclear chromosome, telomeric region; P:mitotic cell cycle; P:CENP-A containing nucleosome assembly;…	GO:0000784, GO:0000786, GO:0005654, GO:0016020, GO:0070062, GO:0003677, GO:0035575, GO:0042393, GO:0044822, GO:0046982, GO:0000075, GO:0000088, GO:0000183, GO:0000278, GO:0000723, GO:0006335, GO:0006352, GO:0007264, GO:0032776, GO:0033554, GO:0034080, GO:0035574, GO:0045653, GO:0051290	-	IPR001951 (PRINTS); IPR001951 (SMART); IPR004823 (SMART); PF15511 (PFAM); IPR009072 (G3DSA:1.10.20.GENE3D); IPR019809 (PROSITE_PATTERNS); IPR009072 (SUPERFAMILY)	0	0	0	0	742	123.961	6.08568	6.08568	6.08568	0	2.91841	9.36112	6.13977	6.44271
530	Cher_TR4821_c0_g1_i1	small nuclear ribonucleoprotein sm d3	345	10	9.6e-65	0.928	gi|357631535|gb|EHJ79005.1|hypothetical protein KGM_15381 [Danaus plexippus]	EHJ79005	9.57081e-65	98	204.527	100	98	2	C:intracellular ribonucleoprotein complex; C:viral nucleocapsid; P:RNA processing	GO:0019013, GO:0030529, GO:0006396	-	IPR001163 (SMART); IPR001163 (PFAM); G3DSA:2.30.30.100 (GENE3D); IPR027141 (PANTHER); IPR010920 (SUPERFAMILY)	44	6.42555	17	2.31638	42	6.34549	7.22958	6.79247	7.01102	-0.437115	6.02344	5.65416	5.8388	-0.369283
532	Cher_SOT_k35_C457310	hypothetical protein KGM_01234	423	1	1e-47	0.86	gi|357602110|gb|EHJ63275.1|hypothetical protein KGM_01234 [Danaus plexippus]	EHJ63275	1.03713e-47	86	166.392	133	115				-	no IPS match	12	1.42928	22	2.4449	12	1.47869	6.69431	6.88742	6.79087	0.193111	4.74673	4.5255	4.63612	-0.221234
533	Cher_TR24738_c1_g2_i2	ras-related protein rab-28	462	9	3.9e-49	0.6144	gi|357620191|gb|EHJ72475.1|putative RAB28, member RAS oncogene family [Danaus plexippus]	EHJ72475	3.88561e-49	75	171.014	153	116	4	F:GTP binding; C:cytoskeleton; P:small GTPase mediated signal transduction; P:protein transport; F:GDP binding; C:cell projection	GO:0005856, GO:0042995, GO:0005525, GO:0019003, GO:0007264, GO:0015031	-	IPR003579 (SMART); IPR027417 (G3DSA:3.40.50.GENE3D); IPR001806 (PFAM); PTHR24073 (PANTHER); PTHR24073:SF572 (PANTHER); PS51419 (PROSITE_PROFILES); IPR027417 (SUPERFAMILY)	530	57.7977	315	32.0514	12	1.35386	9.38969	8.75927	9.07448	-0.630425	9.29237	4.5255	6.90893	-4.76687
534	Cher_SOT_k31_C538956	---NA---	564	0	-	-											-	IPR012340 (G3DSA:2.40.50.GENE3D)	38	3.39454	34	2.83386	46	4.25122	7.15234	7.07571	7.11402	-0.0766242	5.85832	5.75213	5.80523	-0.106189
535	Cher_TR16451_c0_g2_i1	protein distal antenna	447	10	5.5e-45	0.85	gi|357624278|gb|EHJ75120.1|Protein distal antenna [Danaus plexippus]	EHJ75120	5.46724e-45	96	164.851	84	81	7	C:nucleus; F:DNA binding; C:transcription factor complex; F:transcription factor activity, sequence-specific DNA binding; P:regulation of transcription, DNA-templated; P:antennal development; P:regulation of transcription, DNA-templated; P:compound eye development; P:segment specification	GO:0005634, GO:0003677, GO:0003700, GO:0006355, GO:0007379, GO:0007469, GO:0048749, GO:0005667, GO:0045449	-	SignalP-noTM (SIGNALP_EUK)	44	4.95932	38	3.99627	52	6.06361	7.22958	7.13004	7.17981	-0.0995457	6.02344	5.88723	5.95534	-0.136211
536	Cher_TR29965_c0_g1_i1	ribonuclease p protein subunit rpr2 isoform x1	360	10	3.4e-23	0.607	gi|350402293|ref|XP_003486435.1|PREDICTED: ribonuclease P protein subunit rpr2 isoform X1 [Bombus impatiens]	XP_003486435	3.42564e-23	63	98.9821	115	73	4	P:RNA phosphodiester bond hydrolysis, endonucleolytic; F:ribonuclease P activity; P:tRNA processing; P:regulation of RNA metabolic process; C:nucleolar ribonuclease P complex	GO:0005655, GO:0004526, GO:0008033, GO:0090502, GO:0051252	EC:3.1.30; EC:3.1; EC:3.1.26; EC:3.1.26.5	IPR007175 (PFAM); IPR007175 (PANTHER)	36	5.03821	17	2.21986	13	1.88224	7.12507	6.79247	6.95877	-0.332604	5.79864	4.58477	5.1917	-1.21387
537	Cher_SOT_k55_C227966	tyrosine-protein phosphatase non-receptor type 4	321	8	1e-44	0.7625	gi|357615451|gb|EHJ69663.1|hypothetical protein KGM_18822 [Danaus plexippus]	EHJ69663	9.98123e-45	89	164.466	107	96	4	C:cytoskeleton; P:tyrosine metabolic process; F:protein tyrosine phosphatase activity; P:peptidyl-tyrosine dephosphorylation	GO:0005856, GO:0004725, GO:0035335, GO:0006570	EC:3.1.3.16; EC:3.1; EC:3.1.3.48; EC:3.1.3.41	IPR014352 (G3DSA:1.20.80.GENE3D); IPR018979 (PFAM); G3DSA:3.10.20.90 (GENE3D); PTHR23280 (PANTHER); IPR019747 (PROSITE_PATTERNS); IPR000299 (PROSITE_PROFILES); IPR029071 (SUPERFAMILY)	0	0	7	1.02511	1	0.162379	6.08568	6.54186	6.31377	0.456183	2.91841	3.4044	3.16141	0.485986
539	Cher_TR32176_c0_g1_i1	wd repeat-containing protein mio-b	375	10	2.6e-38	0.686	gi|357625418|gb|EHJ75873.1|hypothetical protein KGM_06154 [Danaus plexippus]	EHJ75873	2.61741e-38	86	147.902	95	82	1	F:protein dimerization activity		-	no IPS match	0	0	0	0	6	0.833979	6.08568	6.08568	6.08568	0	2.91841	4.08262	3.50052	1.16421
540	Cher_TR31580_c1_g1_i1	zinc finger c4h2 domain-containing protein isoform x2	465	10	3.6e-89	0.821	gi|357627473|gb|EHJ77153.1|hypothetical protein KGM_05835 [Danaus plexippus]	EHJ77153	3.64708e-89	94	271.937	149	141	1	F:zinc ion binding	GO:0008270	-	SIGNAL_PEPTIDE (PHOBIUS); SIGNAL_PEPTIDE_N_REGION (PHOBIUS); CYTOPLASMIC_DOMAIN (PHOBIUS); NON_CYTOPLASMIC_DOMAIN (PHOBIUS); TRANSMEMBRANE (PHOBIUS); SIGNAL_PEPTIDE_H_REGION (PHOBIUS); SIGNAL_PEPTIDE_C_REGION (PHOBIUS); TRANSMEMBRANE (PHOBIUS); NON_CYTOPLASMIC_DOMAIN (PHOBIUS); TMhelix (TMHMM)	209	22.6449	233	23.5549	316	35.4217	8.39127	8.45365	8.42246	0.0623747	8.00129	8.17286	8.08708	0.171565
541	Cher_TR14679_c0_g1_i1	bm8 interacting protein 2d-2	513	10	9e-63	0.543	gi|357605900|gb|EHJ64824.1|Bm8 interacting protein 2d-2 [Danaus plexippus]	EHJ64824	9.04915e-63	80	205.297	140	113	3	F:DNA binding; F:zinc ion binding; F:metal ion binding		-	IPR006578 (SMART); IPR006578 (PFAM); PTHR12243 (PANTHER); IPR006578 (PROSITE_PROFILES)	100	9.82108	99	9.07187	546	55.4767	7.76013	7.71966	7.73989	-0.0404672	7.02404	8.9303	7.97717	1.90626
542	Cher_TR5739_c0_g1_i2	cyclin dependent kinase 12	486	5	6.8e-20	0.656	gi|385298717|ref|NP_001245292.1|cyclin dependent kinase 12 [Bombyx mori] >gi|378404926|gb|AFB82435.1| cyclin dependent kinase 12 transcript variant B [Bombyx mori]	NP_001245292	6.80109e-20	81	97.4413	86	70	3	F:ATP binding; F:protein kinase activity; P:protein phosphorylation	GO:0004672, GO:0005524, GO:0006468	-	Coil (COILS)	23	2.38434	21	2.03124	15	1.60876	6.92276	6.86944	6.8961	-0.0533281	5.33123	4.69512	5.01317	-0.636112
545	Cher_SOT_k35_C483012	hypothetical protein KGM_15946	621	1	1.1e-14	0.61	gi|357621572|gb|EHJ73364.1|hypothetical protein KGM_15946 [Danaus plexippus]	EHJ73364	1.0938e-14	61	82.8037	163	100				-	no IPS match	150	12.1696	94	7.11566	28	2.35018	8.08871	7.6817	7.8852	-0.407012	7.55475	5.24258	6.39866	-2.31218
547	Cher_SOT_k59_C230944	39s ribosomal protein mitochondrial	375	10	3.9e-52	0.692	gi|914615334|ref|NP_001299365.1|39S ribosomal protein L52, mitochondrial [Papilio xuthus] >gi|389613396|dbj|BAM20050.1| mitochondrial ribosomal protein L52 [Papilio xuthus]	NP_001299365	3.92504e-52	86	172.555	108	93	1	C:ribosome	GO:0005840	-	Coil (COILS); PTHR34090 (PANTHER)	378	50.7852	377	47.2595	333	46.2858	9.0036	8.95214	8.97787	-0.0514583	8.81849	8.24469	8.53159	-0.573799
548	Cher_SOT_k31_scaffold24776	dna replication licensing factor mcm5	483	10	3.5e-81	0.928	gi|357622202|gb|EHJ73766.1|DNA replication licensing factor MCM5 [Danaus plexippus]	EHJ73766	3.53583e-81	94	263.462	142	134	9	C:replication fork; C:nucleus; F:DNA replication origin binding; F:ATP binding; P:DNA replication initiation; F:DNA helicase activity; P:DNA duplex unwinding; C:replication compartment; F:chromatin binding; C:MCM complex; C:chromatin	GO:0005634, GO:0042555, GO:0003678, GO:0003682, GO:0003688, GO:0005524, GO:0006270, GO:0032508, GO:0005657, GO:0000785, GO:0046809	EC:3.6.1; EC:3.6.1.15	IPR001208 (PFAM); PTHR11630:SF42 (PANTHER); PTHR11630 (PANTHER); SIGNAL_PEPTIDE (PHOBIUS); SIGNAL_PEPTIDE_C_REGION (PHOBIUS); SIGNAL_PEPTIDE_H_REGION (PHOBIUS); NON_CYTOPLASMIC_DOMAIN (PHOBIUS); SIGNAL_PEPTIDE_N_REGION (PHOBIUS)	33	3.44226	44	4.28237	33	3.56125	7.08253	7.20581	7.14417	0.123281	5.70401	5.40427	5.55414	-0.29974
549	Cher_TR1325_c1_g1_i2	eukaryotic translation initiation factor 2d	519	10	1.3e-35	0.586	gi|357626140|gb|EHJ76338.1|ligatin [Danaus plexippus]	EHJ76338	1.2717e-35	72	140.584	171	124	2	F:RNA binding; P:translational initiation	GO:0003723, GO:0006413	-	IPR015947 (G3DSA:2.30.130.GENE3D); PTHR12217:SF4 (PANTHER); PTHR12217 (PANTHER); IPR015947 (SUPERFAMILY)	10	0.970754	7	0.63403	38	3.81638	6.64196	6.54186	6.59191	-0.100096	4.60388	5.54869	5.07629	0.944806
550	Cher_TR32021_c0_g2_i1	---NA---	549	0	-	-											-	NON_CYTOPLASMIC_DOMAIN (PHOBIUS); CYTOPLASMIC_DOMAIN (PHOBIUS); TRANSMEMBRANE (PHOBIUS)	135	12.3891	132	11.3027	590	56.0163	7.99894	7.94379	7.97137	-0.0551505	7.41507	9.03883	8.22695	1.62376
551	Cher_TR23546_c0_g1_i1	hypothetical protein KGM_14471	588	10	3.1e-103	0.608	gi|357610568|gb|EHJ67042.1|hypothetical protein KGM_14471 [Danaus plexippus]	EHJ67042	3.07825e-103	95	312.768	196	187				-	no IPS match	13	1.11389	23	1.83878	17	1.50698	6.71878	6.90498	6.81188	0.186198	4.81235	4.79627	4.80431	-0.0160827
554	Cher_TR26097_c0_g2_i1	down syndrome cell adhesion molecule	390	10	5.6e-32	0.73	gi|357628590|gb|EHJ77866.1|dscam [Danaus plexippus]	EHJ77866	5.63377e-32	81	131.724	93	76	10	P:detection of molecule of bacterial origin; C:immunoglobulin complex; F:protein homodimerization activity; P:mushroom body development; P:signal transduction; P:peripheral nervous system development; C:neuronal cell body; F:axon guidance receptor activity; P:central nervous system morphogenesis; P:regulation of dendrite morphogenesis; P:axonal fasciculation; P:axon extension involved in axon gui…	GO:0005887, GO:0030424, GO:0030425, GO:0043025, GO:0003823, GO:0008046, GO:0042803, GO:0006909, GO:0007413, GO:0007419, GO:0007422, GO:0016319, GO:0021551, GO:0032490, GO:0048814, GO:0048846, GO:0050770, GO:0050976, GO:0070593, GO:0006955, GO:0019814, GO:0007165	-	IPR003598 (SMART); IPR013098 (PFAM); IPR013783 (G3DSA:2.60.40.GENE3D); PTHR10489 (PANTHER); PTHR10489:SF16 (PANTHER); IPR007110 (PROSITE_PROFILES); IPR007110 (SUPERFAMILY)	5	0.645925	0	0	2	0.267301	6.48024	6.08568	6.28296	-0.394558	4.14215	3.60253	3.87234	-0.539619
555	Cher_TR13478_c5_g1_i2	---NA---	588	0	-	-											-	Coil (COILS)	38	3.25599	41	3.27782	42	3.72312	7.15234	7.16871	7.16052	0.0163721	5.85832	5.65416	5.75624	-0.204162
556	Cher_SOT_k31_C524693	dentin sialophosphoprotein isoform x3	321	8	1.1e-45	0.7263	gi|357628302|gb|EHJ77691.1|hypothetical protein KGM_14452 [Danaus plexippus]	EHJ77691	1.07013e-45	86	169.088	107	93				-	no IPS match	10	1.56954	10	1.46445	18	2.92282	6.64196	6.62996	6.63596	-0.011995	4.60388	4.84391	4.7239	0.240027
557	Cher_TR2045_c0_g1_i1	protein hid1	600	10	1.5e-98	0.864	gi|357613467|gb|EHJ68520.1|hypothetical protein KGM_00700 [Danaus plexippus]	EHJ68520	1.5262e-98	93	314.309	179	167	1	C:integral component of membrane	GO:0016021	-	PF12722 (PFAM); IPR026705 (PANTHER); PTHR21575:SF12 (PANTHER)	8	0.671762	14	1.09687	44	3.8224	6.58384	6.72819	6.65602	0.144348	4.44144	5.70401	5.07273	1.26258
559	Cher_SOT_k55_C271509	---NA---	345	0	-	-											-	Coil (COILS)	1258	183.712	1714	233.545	1539	232.517	10.4703	10.8217	10.646	0.351384	10.5193	10.3965	10.4579	-0.122848
560	Cher_TR19548_c0_g1_i1	vesicle-trafficking protein sec22b	396	10	2.3e-82	0.915	gi|357606617|gb|EHJ65138.1|putative snare protein sec22 [Danaus plexippus]	EHJ65138	2.33452e-82	99	253.062	121	120	2	P:vesicle-mediated transport; C:integral component of membrane	GO:0016021, GO:0016192	-	IPR010908 (G3DSA:3.30.450.GENE3D); IPR010908 (PFAM); PTHR21136:SF69 (PANTHER); PTHR21136 (PANTHER); IPR010908 (PROSITE_PROFILES); SignalP-noTM (SIGNALP_EUK); IPR011012 (SUPERFAMILY)	47	5.9797	91	10.8025	117	15.4002	7.26596	7.65831	7.46213	0.39235	6.09924	6.85739	6.47832	0.758145
561	Cher_SOT_k75_C56234	cytochrome c oxidase protein 20 homolog	366	10	5.5e-64	0.738	gi|357622954|gb|EHJ74296.1|hypothetical protein KGM_22006 [Danaus plexippus]	EHJ74296	5.49593e-64	92	202.601	122	113	1	C:mitochondrion		-	IPR023242 (PRINTS); IPR022533 (PFAM); PTHR31586 (PANTHER); PTHR31586:SF1 (PANTHER); CYTOPLASMIC_DOMAIN (PHOBIUS); CYTOPLASMIC_DOMAIN (PHOBIUS); TRANSMEMBRANE (PHOBIUS); NON_CYTOPLASMIC_DOMAIN (PHOBIUS); TRANSMEMBRANE (PHOBIUS); TMhelix (TMHMM); TMhelix (TMHMM)	352	48.455	306	39.3024	392	55.8265	8.9254	8.72888	8.82714	-0.196513	8.71918	8.4694	8.59429	-0.249779
562	Cher_SOT_k31_C527837	protein smg7-like	441	10	7.6e-73	0.741	gi|357622107|gb|EHJ73708.1|hypothetical protein KGM_17708 [Danaus plexippus]	EHJ73708	7.58932e-73	87	246.899	147	128	1	F:protein binding	GO:0005515	-	Coil (COILS); IPR019458 (PFAM); PTHR15696:SF5 (PANTHER); PTHR15696 (PANTHER); TRANSMEMBRANE (PHOBIUS); NON_CYTOPLASMIC_DOMAIN (PHOBIUS); CYTOPLASMIC_DOMAIN (PHOBIUS); IPR011990 (SUPERFAMILY)	21	2.39915	25	2.6649	85	10.0465	6.88649	6.93889	6.91269	0.0524053	5.24258	6.4608	5.85169	1.21822
563	Cher_SOT_k59_C249218	---NA---	354	0	-	-											-	no IPS match	200	28.4645	154	20.4502	157	23.117	8.3494	8.07332	8.21136	-0.276077	7.9415	7.2356	7.58855	-0.705902
564	Cher_SOT_k59_scaffold18886	ribosomal protein l21	522	10	2e-82	0.834	gi|54292803|gb|AAV32453.1|ribosomal protein L21 [Helicoverpa zea]	AAV32453	1.97434e-82	84	253.062	173	146	4	F:structural constituent of ribosome; P:ribosome biogenesis; C:ribosome; P:translation	GO:0005840, GO:0003735, GO:0006412, GO:0042254	-	Coil (COILS); IPR001147 (PFAM); IPR001147 (G3DSA:2.30.30.GENE3D); IPR001147 (PANTHER); IPR018259 (PROSITE_PATTERNS); IPR008991 (SUPERFAMILY); IPR008991 (SUPERFAMILY)	14094	1360.32	6319	569.059	8981	896.787	13.8281	12.6248	13.2265	-1.20328	13.9917	12.9279	13.4598	-1.06371
565	Cher_SOT_k67_C143021	translation machinery-associated protein 16 homolog	489	10	3.2e-70	0.72	gi|148298776|ref|NP_001091795.1|uncharacterized protein LOC778500 [Bombyx mori] >gi|116272487|gb|ABJ97179.1| hypothetical protein [Bombyx mori]	NP_001091795	3.2094e-70	93	221.861	143	133				-	IPR021346 (PFAM); PTHR13349 (PANTHER)	398	41.0063	370	35.569	570	60.7577	9.0609	8.93166	8.99628	-0.129235	8.89048	8.99051	8.94049	0.100029
567	Cher_SOT_k47_C335552	conserved hypothetical protein	510	1	4.7e-06	0.45	gi|170043357|ref|XP_001849357.1|conserved hypothetical protein [Culex quinquefasciatus] >gi|167866722|gb|EDS30105.1| conserved hypothetical protein [Culex quinquefasciatus]	XP_001849357	4.72743e-06	45	55.4546	168	76				-	IPR032071 (PFAM)	27	2.66729	22	2.02783	22	2.24847	6.99051	6.88742	6.93897	-0.103086	5.49275	5.01834	5.25554	-0.474411
568	Cher_TR7367_c0_g1_i1	max dimerization protein 1-like isoform x1	459	10	2.6e-59	0.911	gi|314913147|gb|ADT64099.1|max dimerization-like protein [Heliconius charithonia]	ADT64099	2.58763e-59	97	194.512	121	118	8	C:nucleus; C:transcription factor complex; F:DNA binding; F:transcription factor activity, sequence-specific DNA binding; C:cytoplasm; P:transforming growth factor beta receptor signaling pathway; P:regulation of transcription, DNA-templated; F:protein dimerization activity; P:regulation of transcription, DNA-templated	GO:0005634, GO:0005667, GO:0005737, GO:0003677, GO:0003700, GO:0046983, GO:0006355, GO:0007179, GO:0045449	-	Coil (COILS); IPR011598 (SMART); IPR011598 (G3DSA:4.10.280.GENE3D); IPR011598 (PFAM); PTHR11969 (PANTHER); IPR011598 (PROSITE_PROFILES); IPR011598 (SUPERFAMILY)	8	0.87812	17	1.74107	18	2.04407	6.58384	6.79247	6.68815	0.208626	4.44144	4.84391	4.64267	0.402474
569	Cher_SOT_k75_C41080	ribosomal protein mitochondrial	321	10	4.9e-47	0.618	gi|357628305|gb|EHJ77694.1|hypothetical protein KGM_14411 [Danaus plexippus]	EHJ77694	4.90801e-47	82	158.303	106	87	2	C:mitochondrial ribosome	GO:0005761	-	IPR016576 (PFAM); PTHR14520 (PANTHER)	526	82.5577	526	77.03	405	65.7635	9.38078	9.32909	9.35493	-0.0516936	9.2817	8.51453	8.89812	-0.767167
572	Cher_SOT_k31_C525587	u6 snrna-associated sm-like protein lsm1	423	10	3.1e-89	0.93	gi|917954392|ref|NP_001299776.1|U6 snRNA-associated Sm-like protein LSm1 [Papilio xuthus] >gi|943970896|ref|XP_014367081.1| PREDICTED: U6 snRNA-associated Sm-like protein LSm1 [Papilio machaon] >gi|389609539|dbj|BAM18381.1| Sm protein G, putative [Papilio xuthus] >gi|930653507|gb|KPI95844.1| U6 snRNA-associated Sm-like protein LSm1 [Papilio xuthus] >gi|930667579|gb|KPJ08665.1| U6 snRNA-associated…	NP_001299776	3.12712e-89	99	268.085	138	137				-	IPR001163 (SMART); G3DSA:2.30.30.100 (GENE3D); IPR001163 (PFAM); PTHR15588 (PANTHER); PTHR15588:SF8 (PANTHER); IPR010920 (SUPERFAMILY)	224	26.6799	246	27.3384	150	18.4836	8.45826	8.50694	8.4826	0.0486806	8.09574	7.17621	7.63597	-0.919524
573	Cher_TR27362_c1_g1_i1	down syndrome cell adhesion molecule isoform c	927	10	6.4e-50	0.566	gi|161078374|ref|NP_001097825.1|down syndrome cell adhesion molecule 3, isoform C [Drosophila melanogaster] >gi|158030291|gb|ABW08696.1| down syndrome cell adhesion molecule 3, isoform C [Drosophila melanogaster]	NP_001097825	6.38108e-50	58	190.66	281	163	2	F:identical protein binding; P:cell adhesion	GO:0042802, GO:0007155	-	IPR003961 (SMART); IPR013783 (G3DSA:2.60.40.GENE3D); IPR003961 (PFAM); IPR013783 (G3DSA:2.60.40.GENE3D); PTHR10489:SF525 (PANTHER); PTHR10489 (PANTHER); IPR003961 (PROSITE_PROFILES); IPR003961 (PROSITE_PROFILES); IPR003961 (PROSITE_PROFILES); IPR003961 (SUPERFAMILY); IPR003961 (SUPERFAMILY)	27	1.46744	32	1.62274	30	1.68685	6.99051	7.04721	7.01886	0.0567042	5.49275	5.30961	5.40118	-0.183137
574	Cher_SOT_k43_scaffold22571	gamma-glutamyl cyclotransferase-like venom protein isoform x1	540	10	1.8e-97	0.684	gi|917955284|ref|NP_001299777.1|gamma-glutamylcyclotransferase-like [Papilio xuthus] >gi|389611811|dbj|BAM19471.1| similar to CG32196 [Papilio xuthus] >gi|930652665|gb|KPI95004.1| Gamma-glutamylcyclotransferase [Papilio xuthus]	NP_001299777	1.83672e-97	88	292.352	177	157	4	P:glutathione biosynthetic process; F:gamma-glutamylcyclotransferase activity	GO:0003839, GO:0006750	EC:2.3.2.4	PF13772 (PFAM); IPR013024 (G3DSA:3.10.490.GENE3D); IPR017939 (PANTHER); IPR013024 (SUPERFAMILY)	286	26.6839	221	19.2388	457	44.1121	8.70444	8.40249	8.55347	-0.301946	8.43128	8.68213	8.55671	0.250849
574	Cher_SOT_k55_scaffold7086	gamma-glutamyl cyclotransferase-like venom protein isoform x1	516	10	1e-89	0.69	gi|917955284|ref|NP_001299777.1|gamma-glutamylcyclotransferase-like [Papilio xuthus] >gi|389611811|dbj|BAM19471.1| similar to CG32196 [Papilio xuthus] >gi|930652665|gb|KPI95004.1| Gamma-glutamylcyclotransferase [Papilio xuthus]	NP_001299777	9.98859e-90	86	272.707	171	148	4	P:glutathione biosynthetic process; F:gamma-glutamylcyclotransferase activity	GO:0003839, GO:0006750	EC:2.3.2.4	IPR013024 (G3DSA:3.10.490.GENE3D); PF13772 (PFAM); IPR017939 (PANTHER); IPR013024 (SUPERFAMILY)	49	4.78435	70	6.37716	0	0	7.28947	7.47944	7.38445	0.189967	6.1476	2.91841	4.53301	-3.22919
575	Cher_TR18515_c3_g1_i2	a disintegrin and metalloproteinase with thrombospondin motifs 1	537	8	2.5e-95	0.6663	gi|112983432|ref|NP_001036981.1|A disintegrin and metalloproteinase with thrombospondin motifs 1 precursor [Bombyx mori] >gi|55468618|dbj|BAD69559.2| A disintegrin and metalloproteinase with thrombospondin motifs 1 [Bombyx mori]	NP_001036981	2.51671e-95	87	309.686	179	157	3	F:zinc ion binding; P:integrin-mediated signaling pathway; P:proteolysis; F:metalloendopeptidase activity	GO:0004222, GO:0008270, GO:0006508, GO:0007229	EC:3.4.24	IPR024079 (G3DSA:3.40.390.GENE3D); IPR001590 (PFAM); PTHR13723 (PANTHER); PTHR13723:SF198 (PANTHER); IPR001590 (PROSITE_PROFILES); SSF55486 (SUPERFAMILY)	9	0.844394	15	1.31309	107	10.3859	6.61374	6.75036	6.68205	0.13662	4.5255	6.74486	5.63518	2.21936
575	Cher_TR18515_c3_g1_i3	a disintegrin and metalloproteinase with thrombospondin motifs 1	681	9	3e-112	0.6089	gi|112983432|ref|NP_001036981.1|A disintegrin and metalloproteinase with thrombospondin motifs 1 precursor [Bombyx mori] >gi|55468618|dbj|BAD69559.2| A disintegrin and metalloproteinase with thrombospondin motifs 1 [Bombyx mori]	NP_001036981	2.99442e-112	82	356.681	227	188	3	F:zinc ion binding; P:integrin-mediated signaling pathway; P:proteolysis; F:metalloendopeptidase activity	GO:0004222, GO:0008270, GO:0006508, GO:0007229	EC:3.4.24	IPR024079 (G3DSA:3.40.390.GENE3D); IPR001590 (PFAM); G3DSA:2.20.100.10 (GENE3D); IPR000884 (PFAM); PTHR13723 (PANTHER); PTHR13723:SF193 (PANTHER); IPR000884 (PROSITE_PROFILES); IPR001590 (PROSITE_PROFILES); IPR000884 (SUPERFAMILY); SSF55486 (SUPERFAMILY)	63	4.6609	51	3.52048	160	12.2464	7.44028	7.28713	7.36371	-0.153155	6.44644	7.26032	6.85338	0.813884
576	Cher_TR14049_c0_g1_i1	proteasome maturation protein	426	10	6.3e-77	0.751	gi|357619604|gb|EHJ72109.1|hypothetical protein KGM_05069 [Danaus plexippus]	EHJ72109	6.30118e-77	87	237.269	141	124	2	C:proteasome complex	GO:0000502	-	IPR008012 (PFAM); PTHR12828:SF3 (PANTHER); IPR008012 (PANTHER)	906	107.151	688	75.9203	885	108.285	10.0467	9.64939	9.84804	-0.397298	10.0515	9.61006	9.83079	-0.441451
577	Cher_SOT_k67_C156661	upf0545 protein c22orf39 homolog	483	10	8.3e-64	0.705	gi|357615514|gb|EHJ69700.1|hypothetical protein KGM_05567 [Danaus plexippus]	EHJ69700	8.33878e-64	76	204.912	158	121				-	IPR021475 (PFAM); PTHR28052:SF1 (PANTHER); PTHR28052 (PANTHER)	342	35.6743	298	29.0034	215	23.2021	8.89411	8.7013	8.7977	-0.192809	8.67909	7.65128	8.16518	-1.02781
578	Cher_TR773_c0_g2_i1	krueppel-like factor 10	978	10	2.6e-128	0.823	gi|357611812|gb|EHJ67660.1|hypothetical protein KGM_22205 [Danaus plexippus]	EHJ67660	2.56107e-128	90	382.489	301	271	1	F:nucleic acid binding; F:metal ion binding	GO:0003676, GO:0046872	-	IPR015880 (SMART); IPR013087 (G3DSA:3.30.160.GENE3D); IPR013087 (G3DSA:3.30.160.GENE3D); PTHR24409 (PANTHER); IPR007087 (PROSITE_PATTERNS); IPR007087 (PROSITE_PATTERNS); IPR007087 (PROSITE_PATTERNS); IPR007087 (PROSITE_PROFILES); IPR007087 (PROSITE_PROFILES); IPR007087 (PROSITE_PROFILES); SSF57667 (SUPERFAMILY); SSF57667 (SUPERFAMILY)	2023	104.216	1859	89.3552	1473	78.5053	11.1045	10.9307	11.0176	-0.173844	11.1991	10.334	10.7665	-0.86512
579	Cher_SOT_k39_C427787	ubiquitin-like-conjugating enzyme atg10	498	9	4.5e-49	0.5167	gi|357605078|gb|EHJ64459.1|hypothetical protein KGM_09188 [Danaus plexippus]	EHJ64459	4.49483e-49	77	167.933	164	127	6	F:DNA binding; C:nucleus; P:cellular protein modification process; F:Atg12 transferase activity; C:cellular_component; P:macroautophagy		-	IPR007135 (PFAM); PTHR14957 (PANTHER)	165	16.6929	165	15.5752	228	23.8639	8.17256	8.13343	8.15299	-0.0391313	7.68206	7.72999	7.70603	0.0479291
581	Cher_TR14560_c0_g1_i1	phosphatidate phosphatase ppapdc1b isoform x1	498	10	2.8e-90	0.648	gi|357628699|gb|EHJ77936.1|putative phosphatidic acid phosphatase type 2 domain containing 1B [Danaus plexippus]	EHJ77936	2.80829e-90	90	277.33	166	150	5	F:phosphatidate phosphatase activity; P:phospholipid dephosphorylation; P:glycerolipid metabolic process; C:membrane; P:protein dephosphorylation; P:phospholipid catabolic process; P:glycosphingolipid metabolic process	GO:0016020, GO:0008195, GO:0006470, GO:0046839, GO:0006687, GO:0009395, GO:0046486	EC:3.1; EC:3.1.3.4; EC:3.1.3.41	IPR000326 (G3DSA:1.20.144.GENE3D); IPR000326 (PFAM); IPR032462 (PTHR10165:PANTHER); PTHR10165 (PANTHER); NON_CYTOPLASMIC_DOMAIN (PHOBIUS); TRANSMEMBRANE (PHOBIUS); CYTOPLASMIC_DOMAIN (PHOBIUS); CYTOPLASMIC_DOMAIN (PHOBIUS); TRANSMEMBRANE (PHOBIUS); IPR000326 (SUPERFAMILY); TMhelix (TMHMM); TMhelix (TMHMM)	18	1.82104	15	1.41593	31	3.24465	6.82841	6.75036	6.78938	-0.0780537	5.09742	5.34191	5.21966	0.244492
582	Cher_TR4883_c0_g1_i1	zinc finger protein ubi-d4 a	567	10	4.5e-107	0.657	gi|357607405|gb|EHJ65481.1|putative requim, req/dpf2 [Danaus plexippus]	EHJ65481	4.51878e-107	91	328.946	189	173	1	F:zinc ion binding	GO:0008270	-	IPR025750 (PFAM); PTHR10615 (PANTHER); PTHR10615:SF105 (PANTHER)	18	1.59943	56	4.64284	90	8.2736	6.82841	7.34133	7.08487	0.512924	5.09742	6.53051	5.81396	1.4331
584	Cher_TR14390_c0_g1_i1	dna-directed rna polymerase ii 16 kda polypeptide	417	10	2.4e-76	0.916	gi|357619360|gb|EHJ71970.1|putative histone acetyltransferase [Danaus plexippus]	EHJ71970	2.36333e-76	97	235.343	138	135	19	P:positive regulation of translational initiation; P:mitotic G2 DNA damage checkpoint; P:polytene chromosome puffing; C:P-body; P:neurogenesis; P:purine nucleobase metabolic process; C:nucleolus; P:transcription initiation from RNA polymerase II promoter; C:DNA-directed RNA polymerase II, core complex; F:single-stranded DNA binding; P:nuclear-transcribed mRNA catabolic process, deadenylation-depe…	GO:0000932, GO:0005665, GO:0005701, GO:0005705, GO:0000166, GO:0003697, GO:0003727, GO:0003899, GO:0031369, GO:0000288, GO:0006367, GO:0007095, GO:0022008, GO:0031990, GO:0034402, GO:0035079, GO:0045948, GO:0005730, GO:0006144, GO:0006206	EC:2.7.7.6	IPR006590 (SMART); IPR005574 (PFAM); PTHR21297 (PANTHER); IPR010997 (SUPERFAMILY)	180	21.7477	168	18.9388	166	20.7495	8.25129	8.14934	8.20032	-0.101951	7.79902	7.30852	7.55377	-0.4905
585	Cher_TR20274_c11_g1_i1	mitochondrial pyruvate carrier 1	336	10	3.9e-60	0.844	gi|357603303|gb|EHJ63702.1|hypothetical protein KGM_12509 [Danaus plexippus]	EHJ63702	3.91516e-60	96	192.2	100	96	2	P:mitochondrial pyruvate transport; C:mitochondrial inner membrane	GO:0005743, GO:0006850	-	IPR005336 (PFAM); PTHR14154 (PANTHER); PTHR14154:SF3 (PANTHER); CYTOPLASMIC_DOMAIN (PHOBIUS); CYTOPLASMIC_DOMAIN (PHOBIUS); NON_CYTOPLASMIC_DOMAIN (PHOBIUS); TRANSMEMBRANE (PHOBIUS); TRANSMEMBRANE (PHOBIUS); TMhelix (TMHMM)	63	9.44665	88	12.3118	228	35.3696	7.44028	7.63443	7.53736	0.194149	6.44644	7.72999	7.08822	1.28355
587	Cher_TR24719_c0_g1_i1	ribonuclease p protein subunit p25-like protein	519	9	4.1e-73	0.69	gi|357620533|gb|EHJ72687.1|hypothetical protein KGM_11996 [Danaus plexippus]	EHJ72687	4.09468e-73	89	229.95	157	140	1	F:nucleic acid binding	GO:0003676	-	IPR002775 (G3DSA:3.30.110.GENE3D); IPR002775 (PFAM); PTHR13516 (PANTHER); IPR002775 (SUPERFAMILY)	110	10.6783	93	8.42354	144	14.4621	7.83327	7.67395	7.75361	-0.159322	7.14704	7.12327	7.13516	-0.0237701
587	Cher_TR24719_c0_g1_i2	ribonuclease p protein subunit p25-like protein	519	9	5.3e-72	0.6967	gi|357620533|gb|EHJ72687.1|hypothetical protein KGM_11996 [Danaus plexippus]	EHJ72687	5.27516e-72	87	227.254	157	137	1	F:nucleic acid binding	GO:0003676	-	IPR002775 (G3DSA:3.30.110.GENE3D); IPR002775 (PFAM); PTHR13516 (PANTHER); IPR002775 (SUPERFAMILY)	56	5.43622	33	2.989	63	6.32715	7.36765	7.06158	7.21462	-0.306069	6.30489	6.10538	6.20513	-0.199507
588	Cher_TR27749_c0_g1_i2	small heat shock protein	699	10	3.2e-47	0.794	gi|357613102|gb|EHJ68318.1|19.8 kDa small heat shock protein [Danaus plexippus]	EHJ68318	3.20166e-47	83	166.007	111	93	2	F:structural constituent of eye lens; P:sensory organ development	GO:0005212, GO:0007423	-	IPR001436 (PRINTS); IPR008978 (G3DSA:2.60.40.GENE3D); IPR002068 (PFAM); PTHR11527:SF162 (PANTHER); IPR031107 (PANTHER); TRANSMEMBRANE (PHOBIUS); NON_CYTOPLASMIC_DOMAIN (PHOBIUS); CYTOPLASMIC_DOMAIN (PHOBIUS); IPR002068 (PROSITE_PROFILES); IPR008978 (SUPERFAMILY); TMhelix (TMHMM)	88	6.34282	42	2.82456	10	0.745689	7.66592	7.18124	7.42358	-0.484678	6.86099	4.39695	5.62897	-2.46404
589	Cher_TR22275_c0_g1_i1	28s ribosomal protein mitochondrial	510	10	8.1e-76	0.812	gi|358030387|gb|AEU04564.1|FI17103p1 [Drosophila melanogaster]	AEU04564	8.06137e-76	84	236.884	151	127	1	C:mitochondrion	GO:0005739	-	IPR026146 (PFAM); PTHR21244:SF1 (PANTHER); IPR026146 (PANTHER)	251	24.7959	207	19.08	227	23.2001	8.571	8.34022	8.45561	-0.230787	8.25154	7.72409	7.98782	-0.527453
590	Cher_TR14832_c0_g2_i1	hypothetical protein KGM_07093	771	2	8.9e-67	0.65	gi|357616139|gb|EHJ70023.1|hypothetical protein KGM_07093 [Danaus plexippus]	EHJ70023	8.88079e-67	68	225.713	268	184				-	no IPS match	405	26.4653	403	24.5714	27	1.82534	9.08041	9.02566	9.05303	-0.0547468	8.91485	5.20775	7.0613	-3.7071
591	Cher_SOT_k31_C532676	replication protein a3	420	1	1.2e-64	0.91	gi|357624831|gb|EHJ75458.1|replication protein A3 [Danaus plexippus]	EHJ75458	1.20716e-64	91	205.297	122	112	5	C:nucleus; F:DNA binding; P:DNA repair; P:DNA replication; P:DNA recombination	GO:0005634, GO:0003677, GO:0006260, GO:0006281, GO:0006310	-	IPR012340 (G3DSA:2.40.50.GENE3D); IPR013970 (PFAM); IPR012340 (SUPERFAMILY)	303	36.3471	196	21.9374	295	36.6107	8.76483	8.28914	8.52699	-0.475689	8.51111	8.07888	8.295	-0.432233
592	Cher_TR25151_c0_g1_i1	paired mesoderm homeobox protein 2b	465	9	6.9e-72	0.9233	gi|357611334|gb|EHJ67427.1|hypothetical protein KGM_16069 [Danaus plexippus]	EHJ67427	6.88678e-72	96	234.187	123	119	8	P:muscle organ development; C:nucleus; C:transcription factor complex; F:transcription factor activity, sequence-specific DNA binding; P:regulation of transcription, DNA-templated; F:sequence-specific DNA binding; P:regulation of transcription, DNA-templated; P:dendrite morphogenesis	GO:0005634, GO:0003700, GO:0043565, GO:0006355, GO:0007517, GO:0048813, GO:0005667, GO:0045449	-	IPR001356 (SMART); IPR001356 (PFAM); IPR009057 (G3DSA:1.10.10.GENE3D); PTHR24329 (PANTHER); PTHR24329:SF373 (PANTHER); IPR001356 (PROSITE_PROFILES); IPR009057 (SUPERFAMILY)	10	1.08349	12	1.21313	14	1.56932	6.64196	6.68122	6.66159	0.0392591	4.60388	4.64121	4.62255	0.0373284
593	Cher_SOT_k59_C243382	39s ribosomal protein mitochondrial	489	10	6.5e-88	0.752	gi|357604596|gb|EHJ64250.1|ribosomal protein L41 [Danaus plexippus]	EHJ64250	6.47907e-88	90	266.544	162	146	1	C:ribosome	GO:0005840	-	IPR019189 (PFAM); PTHR21338 (PANTHER)	486	50.0731	456	43.8364	450	47.9666	9.2884	9.16451	9.22646	-0.123883	9.17044	8.66068	8.91556	-0.509765
594	Cher_TR11046_c0_g1_i1	probable dna replication complex gins protein psf2	594	10	2.9e-123	0.788	gi|357613691|gb|EHJ68662.1|putative DNA replication complex GINS protein pSF2 [Danaus plexippus]	EHJ68662	2.92842e-123	94	359.377	196	186	9	P:double-strand break repair via break-induced replication; P:DNA duplex unwinding; C:GINS complex; P:mitotic DNA replication initiation; C:replication fork protection complex; F:3'-5' DNA helicase activity	GO:0000811, GO:0031298, GO:0043138, GO:0000727, GO:0032508, GO:1902975	EC:3.6.1; EC:3.6.1.15	IPR021151 (PFAM); IPR007257 (PIRSF); IPR007257 (PANTHER); SSF158573 (SUPERFAMILY); SSF160059 (SUPERFAMILY)	5	0.424092	1	0.0791394	77	6.75677	6.48024	6.25872	6.36948	-0.221522	4.14215	6.34162	5.24188	2.19947
594	Cher_TR11046_c0_g1_i2	probable dna replication complex gins protein psf2	594	10	2.9e-123	0.788	gi|357613691|gb|EHJ68662.1|putative DNA replication complex GINS protein pSF2 [Danaus plexippus]	EHJ68662	2.92842e-123	94	359.377	196	186	9	P:double-strand break repair via break-induced replication; P:DNA duplex unwinding; C:GINS complex; P:mitotic DNA replication initiation; C:replication fork protection complex; F:3'-5' DNA helicase activity	GO:0000811, GO:0031298, GO:0043138, GO:0000727, GO:0032508, GO:1902975	EC:3.6.1; EC:3.6.1.15	IPR007257 (PIRSF); IPR021151 (PFAM); IPR007257 (PANTHER); SSF158573 (SUPERFAMILY); SSF160059 (SUPERFAMILY)	26	2.20528	34	2.69074	58	5.08952	6.97411	7.07571	7.02491	0.101597	5.45413	6.0104	5.73227	0.556268
594	Cher_TR11046_c0_g1_i3	probable dna replication complex gins protein psf2	594	10	2.9e-123	0.788	gi|357613691|gb|EHJ68662.1|putative DNA replication complex GINS protein pSF2 [Danaus plexippus]	EHJ68662	2.92842e-123	94	359.377	196	186	9	P:double-strand break repair via break-induced replication; P:DNA duplex unwinding; C:GINS complex; P:mitotic DNA replication initiation; C:replication fork protection complex; F:3'-5' DNA helicase activity	GO:0000811, GO:0031298, GO:0043138, GO:0000727, GO:0032508, GO:1902975	EC:3.6.1; EC:3.6.1.15	IPR021151 (PFAM); IPR007257 (PIRSF); IPR007257 (PANTHER); SSF160059 (SUPERFAMILY); SSF158573 (SUPERFAMILY)	38	3.2231	14	1.10795	0	0	7.15234	6.72819	6.94026	-0.424147	5.85832	2.91841	4.38837	-2.93991
595	Cher_SOT_k31_C569832	f-actin-capping protein subunit alpha	867	10	1.1e-154	0.831	gi|91085765|ref|XP_974179.1|PREDICTED: F-actin-capping protein subunit alpha [Tribolium castaneum] >gi|270009998|gb|EFA06446.1| hypothetical protein TcasGA2_TC009328 [Tribolium castaneum]	XP_974179	1.1307e-154	83	446.432	288	240	5	P:barbed-end actin filament capping; F:actin binding; C:F-actin capping protein complex	GO:0008290, GO:0003779, GO:0051016	-	IPR002189 (PRINTS); IPR002189 (PFAM); IPR002189 (PANTHER); IPR017865 (PROSITE_PATTERNS); IPR017865 (PROSITE_PATTERNS); SSF90096 (SUPERFAMILY)	2171	126.159	2527	137.014	2425	145.79	11.2005	11.3476	11.274	0.147107	11.3003	11.0466	11.1735	-0.253744
597	Cher_SOT_k71_C96155	mediator of rna polymerase ii transcription subunit 22	417	10	1.7e-90	0.948	gi|114051370|ref|NP_001040371.1|surfeit 5 [Bombyx mori] >gi|95102660|gb|ABF51268.1| surfeit 5 [Bombyx mori]	NP_001040371	1.6695e-90	97	271.166	138	135	5	C:mediator complex; F:RNA polymerase II transcription cofactor activity; P:regulation of transcription from RNA polymerase II promoter	GO:0016592, GO:0001104, GO:0006357	-	Coil (COILS); IPR009332 (PFAM); IPR009332 (PANTHER)	365	44.0995	374	42.1614	258	32.2492	8.96505	8.9434	8.95422	-0.0216479	8.76969	7.89673	8.33321	-0.872963
598	Cher_SOT_k31_C532364	comm domain-containing protein 8-like	498	10	1.1e-16	0.589	gi|357623378|gb|EHJ74556.1|putative DnaJ domain protein [Danaus plexippus]	EHJ74556	1.10893e-16	63	87.8113	121	77	1	F:metal ion binding		-	IPR009886 (PFAM); IPR017920 (PROSITE_PROFILES)	434	43.9073	421	39.7404	380	39.7731	9.15846	9.07438	9.11642	-0.0840822	9.01165	8.42645	8.71905	-0.585197
599	Cher_SOT_k31_C534994	spectrin alpha chain	618	10	1.2e-52	0.675	gi|357619993|gb|EHJ72344.1|hypothetical protein KGM_01352 [Danaus plexippus]	EHJ72344	1.22444e-52	79	193.741	186	147	1	F:protein binding	GO:0005515	-	Coil (COILS); Coil (COILS); IPR018159 (SMART); G3DSA:1.20.58.60 (GENE3D); IPR002017 (PFAM); G3DSA:1.20.58.60 (GENE3D); PTHR11915 (PANTHER); PTHR11915:SF291 (PANTHER); SSF46966 (SUPERFAMILY); SSF46966 (SUPERFAMILY)	6	0.489147	24	1.82558	125	10.5428	6.51763	6.92213	6.71988	0.404495	4.25156	6.94144	5.5965	2.68988
600	Cher_TR22105_c2_g1_i2	tata box-binding protein 1	639	10	1.7e-110	0.893	gi|357625409|gb|EHJ75865.1|tata-box binding protein [Danaus plexippus]	EHJ75865	1.69656e-110	94	332.028	185	175	3	F:DNA binding; P:DNA-templated transcription, initiation	GO:0003677, GO:0006352	-	IPR000814 (PRINTS); IPR012295 (G3DSA:3.30.310.GENE3D); IPR000814 (PFAM); IPR015445 (PTHR10126:PANTHER); IPR000814 (PANTHER); SSF55945 (SUPERFAMILY); SSF55945 (SUPERFAMILY)	63	4.96725	38	2.79551	101	8.23864	7.44028	7.13004	7.28516	-0.310248	6.44644	6.67283	6.55963	0.226392
601	Cher_SOT_k35_C486707	ribosomal protein s7	573	10	2.9e-130	0.963	gi|112984058|ref|NP_001037261.1|ribosomal protein S7 [Bombyx mori] >gi|54609295|gb|AAV34863.1| ribosomal protein S7 [Bombyx mori]	NP_001037261	2.86344e-130	98	376.326	190	188	4	F:structural constituent of ribosome; P:ribosome biogenesis; C:ribosome; P:translation	GO:0005840, GO:0003735, GO:0006412, GO:0042254	-	IPR000554 (PFAM); IPR000554 (PANTHER); IPR000554 (PROSITE_PATTERNS)	36174	3180.67	23457	1924.41	30350	2760.83	15.1798	14.4944	14.8371	-0.685375	15.3507	14.6827	15.0167	-0.667987
603	Cher_SOT_k55_C261763	n-alpha-acetyltransferase 40	492	9	5.5e-62	0.6622	gi|357622200|gb|EHJ73764.1|hypothetical protein KGM_09815 [Danaus plexippus]	EHJ73764	5.47611e-62	86	199.904	125	108	2	P:metabolic process; F:transferase activity	GO:0016740, GO:0008152	-	IPR016181 (G3DSA:3.40.630.GENE3D); PTHR20531 (PANTHER); PTHR20531:SF1 (PANTHER); IPR016181 (SUPERFAMILY)	30	3.07208	25	2.38866	19	2.01291	7.03779	6.93889	6.98834	-0.0988976	5.60244	4.88981	5.24612	-0.712627
604	Cher_TR23986_c0_g1_i1	nadh dehydrogenase	489	10	1.6e-94	0.786	gi|357606925|gb|EHJ65285.1|NADH dehydrogenase [Danaus plexippus]	EHJ65285	1.62244e-94	92	283.493	153	141	2	P:oxidation-reduction process; C:mitochondrial inner membrane; C:respiratory chain	GO:0005743, GO:0070469, GO:0055114	-	IPR019377 (PFAM); PTHR13094 (PANTHER); PTHR13094:SF1 (PANTHER)	2246	231.408	1727	166.021	1858	198.049	11.2468	10.8318	11.0393	-0.414967	11.349	10.6655	11.0073	-0.683557
605	Cher_TR11573_c0_g1_i2	mediator of rna polymerase ii transcription subunit 28	528	10	4e-45	0.719	gi|357631489|gb|EHJ78961.1|putative mediator complex [Danaus plexippus]	EHJ78961	4.04853e-45	84	166.777	125	106	3	C:nucleus; P:transcription, DNA-templated; P:regulation of transcription, DNA-templated		-	Coil (COILS); IPR021640 (PFAM); PTHR13512 (PANTHER); PTHR13512:SF2 (PANTHER)	86	8.20618	120	10.6838	246	24.2849	7.64945	7.86701	7.75823	0.217556	6.83191	7.83233	7.33212	1.00042
606	Cher_SOT_k67_scaffold11941	40s ribosomal protein s23	399	10	5.1e-85	0.915	gi|342356365|gb|AEL28841.1|ribosomal protein S23 [Heliconius melpomene cythera]	AEL28841	5.05137e-85	92	257.299	143	132	4	F:structural constituent of ribosome; P:ribosome biogenesis; C:small ribosomal subunit; P:translation	GO:0015935, GO:0003735, GO:0006412, GO:0042254	-	IPR012340 (G3DSA:2.40.50.GENE3D); IPR006032 (PIRSF); IPR006032 (PFAM); PTHR11652:SF14 (PANTHER); IPR006032 (PANTHER); IPR012340 (SUPERFAMILY)	13040	1646.57	9559	1126.21	22719	2967.91	13.7171	13.2115	13.4643	-0.505527	13.8796	14.2652	14.0724	0.385578
607	Cher_SOT_k31_C537270	---NA---	441	0	-	-											-	SIGNAL_PEPTIDE_N_REGION (PHOBIUS); SIGNAL_PEPTIDE (PHOBIUS); SIGNAL_PEPTIDE_C_REGION (PHOBIUS); SIGNAL_PEPTIDE_H_REGION (PHOBIUS); NON_CYTOPLASMIC_DOMAIN (PHOBIUS); SignalP-noTM (SIGNALP_EUK)	117	13.3667	49	5.2232	7	0.82736	7.88196	7.26459	7.57327	-0.617372	7.22727	4.17062	5.69894	-3.05665
609	Cher_TR24415_c0_g2_i1	thap domain-containing protein partial	1269	10	8e-75	0.516	gi|307173098|gb|EFN64217.1|THAP domain-containing protein 9, partial [Camponotus floridanus]	EFN64217	8.01646e-75	60	259.61	383	230	6	F:nucleic acid binding; F:transposase activity; P:DNA integration; P:DNA recombination; F:sequence-specific DNA binding; P:transposition, DNA-mediated		-	PTHR10725 (PANTHER); PTHR10725:SF3 (PANTHER)	94	3.73201	66	2.4449	109	4.47713	7.71397	7.4418	7.57788	-0.272175	6.94484	6.76809	6.85646	-0.17675
610	Cher_SOT_k39_C429567	60s ribosomal protein l18a	684	10	7e-120	0.932	gi|315115479|gb|ADT80712.1|ribosomal protein L18A [Euphydryas aurinia]	ADT80712	6.97059e-120	98	351.288	177	174	4	F:structural constituent of ribosome; P:ribosome biogenesis; C:ribosome; P:translation	GO:0005840, GO:0003735, GO:0006412, GO:0042254	-	SignalP-noTM (SIGNALP_EUK)	18254	1344.56	11930	819.905	18018	1373.05	14.1982	13.5271	13.8627	-0.671074	14.3645	13.931	14.1478	-0.433449
611	Cher_TR4113_c0_g1_i1	protein phosphatase 1 regulatory subunit 11	447	10	2.6e-21	0.691	gi|357607661|gb|EHJ65626.1|dermal papilla derived protein 13 [Danaus plexippus]	EHJ65626	2.62756e-21	84	99.7525	76	64	2	F:catalytic activity; P:metabolic process	GO:0003824, GO:0008152	-	IPR011107 (PFAM); IPR011107 (PANTHER)	308	34.7152	504	53.0032	505	58.8869	8.7821	9.27941	9.03075	0.497308	8.53377	8.82125	8.67751	0.287481
612	Cher_TR15527_c1_g1_i1	cell division protein	927	4	4.7e-08	0.65	gi|156354060|ref|XP_001623221.1|predicted protein [Nematostella vectensis] >gi|156209898|gb|EDO31121.1| predicted protein, partial [Nematostella vectensis]	XP_001623221	4.72263e-08	62	61.2326	62	39	2	P:carbohydrate metabolic process; F:hydrolase activity, hydrolyzing O-glycosyl compounds		-	SIGNAL_PEPTIDE_N_REGION (PHOBIUS); NON_CYTOPLASMIC_DOMAIN (PHOBIUS); SIGNAL_PEPTIDE (PHOBIUS); SIGNAL_PEPTIDE_H_REGION (PHOBIUS); SIGNAL_PEPTIDE_C_REGION (PHOBIUS); SignalP-noTM (SIGNALP_EUK)	16	0.869595	1	0.0507107	290	16.3062	6.78677	6.25872	6.52274	-0.528054	4.99087	8.05557	6.52322	3.0647
613	Cher_SOT_k35_C509485	PREDICTED: uncharacterized protein LOC103308059	831	5	1.1e-10	0.496	gi|641653887|ref|XP_008178973.1|PREDICTED: uncharacterized protein LOC103308059 [Acyrthosiphon pisum]	XP_008178973	1.05887e-10	50	72.0182	169	85	5	F:nucleic acid binding; F:zinc ion binding; F:aspartic-type endopeptidase activity; P:proteolysis; P:DNA integration		-	IPR008737 (PFAM); SignalP-TM (SIGNALP_GRAM_POSITIVE)	9	0.545655	20	1.13138	3498	219.409	6.61374	6.85098	6.73236	0.237247	4.5255	11.572	8.04873	7.04647
614	Cher_SOT_k31_C551732	nice-3 family member	735	10	7.2e-106	0.76	gi|357610705|gb|EHJ67105.1|hypothetical protein KGM_11396 [Danaus plexippus]	EHJ67105	7.19657e-106	84	319.316	256	217				-	IPR010876 (PFAM); IPR010876 (PANTHER); PTHR21425:SF2 (PANTHER); CYTOPLASMIC_DOMAIN (PHOBIUS); NON_CYTOPLASMIC_DOMAIN (PHOBIUS); TRANSMEMBRANE (PHOBIUS); IPR010876 (PRODOM); TMhelix (TMHMM)	140	9.5966	208	13.3032	479	33.969	8.02958	8.34476	8.18717	0.315184	7.46315	8.74757	8.10536	1.28441
615	Cher_SOT_k31_C545391	hypothetical protein KGM_00475	594	1	4.8e-72	0.92	gi|357621229|gb|EHJ73133.1|hypothetical protein KGM_00475 [Danaus plexippus]	EHJ73133	4.84098e-72	92	226.483	126	117				-	no IPS match	73	6.19175	103	8.15136	6	0.526502	7.53613	7.74917	7.64265	0.213039	6.62695	4.08262	5.35479	-2.54433
616	Cher_SOT_k39_C431053	39s ribosomal protein mitochondrial	540	10	1.7e-71	0.713	gi|914615082|ref|NP_001299491.1|39S ribosomal protein L30, mitochondrial [Papilio xuthus] >gi|389610061|dbj|BAM18642.1| mitochondrial ribosomal protein L30 [Papilio xuthus] >gi|930653146|gb|KPI95484.1| 39S ribosomal protein L30, mitochondrial [Papilio xuthus]	NP_001299491	1.72587e-71	81	226.098	180	147	1	C:ribosome	GO:0005840	-	PTHR15892:SF2 (PANTHER); PTHR15892 (PANTHER); IPR016082 (SUPERFAMILY)	429	40.0258	328	28.5535	467	45.0773	9.14531	8.802	8.97366	-0.34331	8.99541	8.71224	8.85383	-0.283169
617	Cher_SOT_k71_C108261	28s ribosomal protein mitochondrial	510	10	1e-85	0.797	gi|114051477|ref|NP_001040362.1|mitochondrial ribosomal protein S10 [Bombyx mori] >gi|95102636|gb|ABF51256.1| mitochondrial ribosomal protein S10 [Bombyx mori]	NP_001040362	1.01423e-85	84	261.922	167	141	1	C:ribosome	GO:0005840	-	IPR027486 (PFAM); IPR027486 (G3DSA:3.30.70.GENE3D); PTHR13334:SF4 (PANTHER); PTHR13334 (PANTHER); IPR027486 (SUPERFAMILY)	247	24.4008	173	15.9461	139	14.2063	8.55488	8.17544	8.36516	-0.379449	8.2295	7.07761	7.65355	-1.15188
618	Cher_SOT_k47_C339648	antennal esterase cxe19	525	10	7.3e-40	0.611	gi|917955436|ref|NP_001299765.1|uncharacterized protein LOC106126583 precursor [Papilio xuthus] >gi|389609619|dbj|BAM18421.1| unknown secreted protein [Papilio xuthus] >gi|930656315|gb|KPI98640.1| hypothetical protein RR46_04613 [Papilio xuthus]	NP_001299765	7.30439e-40	65	145.206	145	95				-	SIGNAL_PEPTIDE_N_REGION (PHOBIUS); NON_CYTOPLASMIC_DOMAIN (PHOBIUS); SIGNAL_PEPTIDE (PHOBIUS); SIGNAL_PEPTIDE_C_REGION (PHOBIUS); SIGNAL_PEPTIDE_H_REGION (PHOBIUS); SignalP-noTM (SIGNALP_EUK)	1576	151.242	644	57.6641	2159	214.352	10.7685	9.5693	10.1689	-1.19917	10.8415	10.8802	10.8609	0.0387419
619	Cher_SOT_k31_C540786	small heat shock protein	585	10	8.9e-89	0.796	gi|323541216|gb|ADX96002.1|small heat shock protein 22.2 [Cydia pomonella]	ADX96002	8.92283e-89	91	271.166	167	153	1	C:ribosome		-	IPR001436 (PRINTS); IPR002068 (PFAM); IPR001436 (PIRSF); IPR008978 (G3DSA:2.60.40.GENE3D); IPR031107 (PANTHER); PTHR11527:SF120 (PANTHER); IPR002068 (PROSITE_PROFILES); IPR008978 (SUPERFAMILY)	217	18.6888	178	14.3035	29	2.58391	8.42742	8.20101	8.31422	-0.226403	8.05243	5.27651	6.66447	-2.77592
620	Cher_TR29631_c0_g1_i2	globin 1	504	10	3e-60	0.584	gi|357617906|gb|EHJ71061.1|globin [Danaus plexippus]	EHJ71061	3.0275e-60	70	196.438	167	118	5	C:hemoglobin complex; F:oxygen binding; F:iron ion binding; P:oxygen transport; C:extracellular region; F:heme binding	GO:0005576, GO:0005833, GO:0005506, GO:0019825, GO:0020037, GO:0015671	-	IPR002336 (PRINTS); IPR000971 (PFAM); IPR012292 (G3DSA:1.10.490.GENE3D); PTHR11442 (PANTHER); IPR000971 (PROSITE_PROFILES); IPR009050 (SUPERFAMILY)	57	5.69798	81	7.55498	128	13.2378	7.37834	7.57669	7.47752	0.198351	6.32599	6.97173	6.64886	0.645735
621	Cher_SOT_k51_C297632	longitudinals lacking	387	10	1.6e-80	0.935	gi|17865642|ref|NP_524778.1|lola like, isoform A [Drosophila melanogaster] >gi|24654826|ref|NP_725756.1| lola like, isoform B [Drosophila melanogaster] >gi|24654830|ref|NP_725757.1| lola like, isoform C [Drosophila melanogaster] >gi|24654834|ref|NP_725758.1| lola like, isoform D [Drosophila melanogaster] >gi|281363640|ref|NP_001163186.1| lola like, isoform E [Drosophila melanogaster] >gi|38676823…	NP_524778	1.63494e-80	94	244.973	127	120	8	F:POZ domain binding; F:DNA binding; C:transcription factor complex; F:transcription factor activity, sequence-specific DNA binding; P:larval lymph gland hemopoiesis; F:protein homodimerization activity; C:PcG protein complex; P:chromatin silencing; P:regulation of transcription, DNA-templated; P:tracheal outgrowth, open tracheal system; P:regulation of transcription from RNA polymerase II promot…	GO:0031519, GO:0003677, GO:0003700, GO:0031208, GO:0042803, GO:0006342, GO:0006357, GO:0007426, GO:0007435, GO:0035167, GO:0005667, GO:0045449	-	IPR000210 (SMART); G3DSA:3.30.710.10 (GENE3D); IPR000210 (PFAM); PTHR23110:SF72 (PANTHER); PTHR23110 (PANTHER); IPR000210 (PROSITE_PROFILES); IPR011333 (SUPERFAMILY)	14	1.82261	6	0.728818	29	3.90591	6.74228	6.50827	6.62528	-0.234008	4.87469	5.27651	5.0756	0.401819
622	Cher_TR28275_c0_g1_i1	hypothetical protein EAG_05343, partial	333	2	7.8e-11	0.56	gi|307168789|gb|EFN61754.1|hypothetical protein EAG_05343, partial [Camponotus floridanus]	EFN61754	7.83465e-11	61	68.5514	98	60	3	F:nucleic acid binding; F:DNA binding; F:protein dimerization activity		-	Coil (COILS)	1	0.151298	1	0.141168	0	0	6.26257	6.25872	6.26065	-0.00385524	3.47871	2.91841	3.19856	-0.560297
623	Cher_SOT_k31_C542649	28s ribosomal protein mitochondrial isoform x1	576	10	2e-90	0.751	gi|357628108|gb|EHJ77551.1|hypothetical protein KGM_20189 [Danaus plexippus]	EHJ77551	2.04442e-90	87	275.404	191	167	4	F:structural constituent of ribosome; P:ribosome biogenesis; C:ribosome; P:translation	GO:0005840, GO:0003735, GO:0006412, GO:0042254	-	IPR001971 (PFAM); IPR001971 (G3DSA:3.30.420.GENE3D); IPR001971 (PANTHER); PTHR11759:SF3 (PANTHER); SSF53137 (SUPERFAMILY)	341	29.8269	358	29.2173	262	23.709	8.89094	8.89584	8.89339	0.00489726	8.67502	7.91757	8.29629	-0.75745
624	Cher_TR1616_c12_g1_i1	histone acetyltransferase type b catalytic subunit	1215	10	0	0.704	gi|357623068|gb|EHJ74367.1|putative histone aminotransferase 1 [Danaus plexippus]	EHJ74367	0	84	559.681	402	341	7	F:histone acetyltransferase activity; P:acyl-carrier-protein biosynthetic process; F:transaminase activity; P:histone acetylation; P:chromatin silencing at telomere; C:histone acetyltransferase complex	GO:0004402, GO:0008483, GO:0006348, GO:0016573, GO:0000123, GO:0042967	EC:2.3.1.48; EC:2.3.1	IPR016181 (G3DSA:3.40.630.GENE3D); IPR019467 (G3DSA:3.90.360.GENE3D); IPR017380 (PIRSF); IPR019467 (PFAM); IPR017380 (PANTHER); IPR016181 (SUPERFAMILY)	189	7.83722	163	6.30653	330	14.157	8.29635	8.12271	8.20953	-0.173641	7.86489	8.23227	8.04858	0.367382
625	Cher_TR10854_c1_g1_i1	stam-binding protein	642	10	2.8e-106	0.731	gi|357602818|gb|EHJ63520.1|amsh [Danaus plexippus]	EHJ63520	2.78873e-106	89	323.939	200	178				-	Coil (COILS); IPR007330 (G3DSA:1.20.58.GENE3D); IPR015063 (PFAM); PTHR12947 (PANTHER); PTHR12947:SF8 (PANTHER); SSF140856 (SUPERFAMILY)	90	7.06292	143	10.4708	108	8.76847	7.68216	8.01023	7.84619	0.328067	6.88949	6.75652	6.82301	-0.132967
626	Cher_TR10634_c0_g1_i1	aael008244- partial	840	10	4.3e-160	0.663	gi|357608696|gb|EHJ66099.1|hypothetical protein KGM_13756 [Danaus plexippus]	EHJ66099	4.2584e-160	96	498.434	280	269	5	C:mediator complex; F:RNA polymerase II transcription cofactor activity; P:regulation of transcription from RNA polymerase II promoter	GO:0016592, GO:0001104, GO:0006357	-	PTHR13992:SF25 (PANTHER); PTHR13992 (PANTHER)	27	1.61943	68	3.80547	133	8.25292	6.99051	7.46078	7.22565	0.470274	5.49275	7.02083	6.25679	1.52808
627	Cher_SOT_k43_scaffold15806	rrna-processing protein fcf1 homolog	618	10	4e-127	0.901	gi|332375558|gb|AEE62920.1|unknown [Dendroctonus ponderosae] >gi|478266065|gb|ENN82674.1| hypothetical protein YQE_00958, partial [Dendroctonus ponderosae] >gi|546679095|gb|ERL89608.1| hypothetical protein D910_06973 [Dendroctonus ponderosae]	AEE62920	3.99068e-127	93	369.777	202	189	3	C:small-subunit processome; P:rRNA processing; C:nucleolus	GO:0005730, GO:0032040, GO:0006364	-	IPR002716 (SMART); IPR006984 (PFAM); IPR029060 (G3DSA:3.40.50.GENE3D); PTHR12416 (PANTHER); PTHR12416 (PANTHER); PTHR12416:SF2 (PANTHER); PTHR12416:SF2 (PANTHER); IPR029060 (SUPERFAMILY)	311	25.3541	198	15.0611	365	30.785	8.79236	8.29858	8.54547	-0.493779	8.5472	8.37089	8.45905	-0.176309
628	Cher_SOT_k43_C386136	hypothetical protein KGM_18992	852	1	1.2e-153	0.89	gi|357615180|gb|EHJ69512.1|hypothetical protein KGM_18992 [Danaus plexippus]	EHJ69512	1.23522e-153	89	448.358	277	249				-	IPR000884 (SMART); IPR000884 (PFAM); G3DSA:2.20.100.10 (GENE3D); SIGNAL_PEPTIDE (PHOBIUS); SIGNAL_PEPTIDE_H_REGION (PHOBIUS); SIGNAL_PEPTIDE_C_REGION (PHOBIUS); SIGNAL_PEPTIDE_N_REGION (PHOBIUS); NON_CYTOPLASMIC_DOMAIN (PHOBIUS); IPR000884 (PROSITE_PROFILES); SignalP-noTM (SIGNALP_EUK); IPR000884 (SUPERFAMILY)	95	5.61773	140	7.72445	50	3.0589	7.72179	7.99246	7.85712	0.270665	6.95835	5.84364	6.40099	-1.11471
629	Cher_TR12194_c1_g2_i1	hypothetical protein KGM_16933	774	3	2.3e-110	0.56	gi|357627527|gb|EHJ77193.1|hypothetical protein KGM_16933 [Danaus plexippus]	EHJ77193	2.32072e-110	84	357.066	245	206	3	P:mitotic chromosome condensation	GO:0007076	-	Coil (COILS); IPR032682 (PFAM); PTHR14222:SF1 (PANTHER); IPR026971 (PANTHER)	17	1.10658	25	1.51837	112	7.54245	6.80792	6.93889	6.8734	0.130978	5.04523	6.80223	5.92373	1.757
629	Cher_TR12194_c1_g2_i2	hypothetical protein KGM_16933	774	3	2.3e-110	0.56	gi|357627527|gb|EHJ77193.1|hypothetical protein KGM_16933 [Danaus plexippus]	EHJ77193	2.32072e-110	84	357.066	245	206	3	P:mitotic chromosome condensation	GO:0007076	-	Coil (COILS); IPR032682 (PFAM); PTHR14222:SF1 (PANTHER); IPR026971 (PANTHER)	193	12.563	176	10.6893	24	1.61624	8.31589	8.19084	8.25336	-0.125043	7.89322	5.09742	6.49532	-2.79581
630	Cher_TR7325_c0_g1_i1	39s ribosomal protein mitochondrial	603	10	5.1e-94	0.77	gi|357607733|gb|EHJ65664.1|hypothetical protein KGM_06533 [Danaus plexippus]	EHJ65664	5.09393e-94	86	284.648	189	163	6	F:structural constituent of ribosome; P:ribosome biogenesis; C:mitochondrial large ribosomal subunit; P:mitochondrial genome maintenance; P:translation	GO:0005762, GO:0003735, GO:0000002, GO:0006412, GO:0042254	-	IPR000456 (G3DSA:3.90.1030.GENE3D); IPR000456 (PFAM); IPR000456 (PANTHER); IPR000456 (SUPERFAMILY)	249	20.8046	237	18.4761	220	19.0169	8.56297	8.47027	8.51662	-0.0926969	8.24056	7.68206	7.96131	-0.558497
631	Cher_SOT_k31_C547679	alpha-ketoglutarate-dependent dioxygenase alkb homolog 6	678	9	1e-101	0.6822	gi|357621991|gb|EHJ73621.1|hypothetical protein KGM_03342 [Danaus plexippus]	EHJ73621	1.02535e-101	85	306.99	222	189	1	F:oxidoreductase activity, acting on paired donors, with incorporation or reduction of molecular oxygen, 2-oxoglutarate as one donor, and incorporation of one atom each of oxygen into both donors; P:oxidation-reduction process	GO:0016706, GO:0055114	EC:1.14.11	IPR027450 (PFAM); IPR027450 (G3DSA:2.60.120.GENE3D); PTHR13069 (PANTHER); IPR032862 (PTHR13069:PANTHER); IPR005123 (PROSITE_PROFILES); SSF51197 (SUPERFAMILY)	96	7.13376	82	5.68543	105	8.07225	7.72956	7.58513	7.65734	-0.144434	6.97173	6.72125	6.84649	-0.250476
632	Cher_TR13463_c2_g1_i1	ommochrome binding protein 2	834	10	1.9e-39	0.494	gi|357607581|gb|EHJ65597.1|hypothetical protein KGM_12856 [Danaus plexippus]	EHJ65597	1.94623e-39	55	150.214	252	140				-	IPR011042 (G3DSA:2.120.10.GENE3D); SIGNAL_PEPTIDE_N_REGION (PHOBIUS); SIGNAL_PEPTIDE_H_REGION (PHOBIUS); SIGNAL_PEPTIDE (PHOBIUS); SIGNAL_PEPTIDE_C_REGION (PHOBIUS); NON_CYTOPLASMIC_DOMAIN (PHOBIUS); SignalP-noTM (SIGNALP_EUK); SignalP-noTM (SIGNALP_GRAM_NEGATIVE); SignalP-TM (SIGNALP_GRAM_POSITIVE); SSF101898 (SUPERFAMILY)	7	0.422872	15	0.845482	778	48.6238	6.55195	6.75036	6.65115	0.198402	4.35062	9.42795	6.88928	5.07734
633	Cher_SOT_k35_C495692	diapause associated protein 2	828	10	1.2e-38	0.491	gi|357607581|gb|EHJ65597.1|hypothetical protein KGM_12856 [Danaus plexippus]	EHJ65597	1.23181e-38	53	147.902	250	133				-	IPR011042 (G3DSA:2.120.10.GENE3D); SIGNAL_PEPTIDE_C_REGION (PHOBIUS); SIGNAL_PEPTIDE_N_REGION (PHOBIUS); NON_CYTOPLASMIC_DOMAIN (PHOBIUS); SIGNAL_PEPTIDE_H_REGION (PHOBIUS); SIGNAL_PEPTIDE (PHOBIUS); SignalP-noTM (SIGNALP_EUK); SSF63829 (SUPERFAMILY)	2	0.121696	1	0.0567739	163	10.2611	6.33569	6.25872	6.2972	-0.0769699	3.70597	7.28462	5.4953	3.57866
634	Cher_SOT_k67_C153235	52 kda repressor of the inhibitor of the protein kinase	468	2	2.5e-06	0.51	gi|322788291|gb|EFZ14026.1|hypothetical protein SINV_09063, partial [Solenopsis invicta]	EFZ14026	2.52851e-06	51	54.299	87	45	1	F:nucleic acid binding	GO:0003676	-	IPR006612 (SMART); IPR006612 (SMART); IPR006612 (PFAM); PTHR23080 (PANTHER); IPR006612 (PROSITE_PROFILES); SSF57716 (SUPERFAMILY)	33	3.55259	41	4.11829	73	8.1304	7.08253	7.16871	7.12562	0.0861747	5.70401	6.27805	5.99103	0.574039
635	Cher_SOT_k51_C306876	hypothetical protein KGM_19651	672	10	2.4e-58	0.608	gi|357606254|gb|EHJ64980.1|hypothetical protein KGM_19651 [Danaus plexippus]	EHJ64980	2.43958e-58	84	196.052	152	129				-	IPR019327 (PFAM); PTHR22306 (PANTHER)	347	26.0158	350	24.4837	349	27.0702	8.90984	8.87143	8.89064	-0.0384104	8.69927	8.30917	8.50422	-0.390102
636	Cher_SOT_k67_C160511	adenylate kinase isoenzyme 1-like isoform x3	597	9	8.3e-88	0.7478	gi|91082303|ref|XP_974095.1|PREDICTED: adenylate kinase isoenzyme 1-like isoform X3 [Tribolium castaneum]	XP_974095	8.32899e-88	79	269.24	193	153	5	P:nucleoside triphosphate metabolic process; P:nucleoside phosphate biosynthetic process; F:ATP binding; P:nucleotide phosphorylation; P:purine ribonucleotide metabolic process; P:purine ribonucleoside monophosphate metabolic process; P:nucleoside diphosphate metabolic process; P:purine ribonucleoside metabolic process; F:nucleobase-containing compound kinase activity; F:phosphotransferase activi…	GO:0005524, GO:0016776, GO:0019205, GO:0009132, GO:0009141, GO:0009150, GO:0009167, GO:0046128, GO:0046939, GO:1901293	-	IPR000850 (PRINTS); PF00406 (PFAM); IPR027417 (G3DSA:3.40.50.GENE3D); IPR000850 (PANTHER); IPR000850 (PROSITE_PATTERNS); IPR000850 (HAMAP); IPR027417 (SUPERFAMILY)	2683	226.424	2535	199.61	403	35.1857	11.4904	11.3519	11.4211	-0.138483	11.6042	8.50768	10.0559	-3.09648
637	Cher_TR15002_c15_g1_i1	hypothetical protein KGM_13284	753	2	2.5e-98	0.66	gi|357612931|gb|EHJ68239.1|hypothetical protein KGM_13284 [Danaus plexippus]	EHJ68239	2.50021e-98	86	302.368	181	157				-	IPR028002 (PFAM)	235	15.7235	336	20.976	1046	72.4055	8.50534	8.82765	8.6665	0.322316	8.16126	9.84693	9.0041	1.68567
638	Cher_TR31294_c0_g1_i2	hypothetical protein KGM_07311	684	10	8.7e-32	0.546	gi|357611829|gb|EHJ67667.1|hypothetical protein KGM_07311 [Danaus plexippus]	EHJ67667	8.69443e-32	58	132.88	187	109	2	F:transferase activity, transferring acyl groups other than amino-acyl groups; P:metabolic process		-	PTHR11161 (PANTHER); PTHR11161:SF0 (PANTHER); TRANSMEMBRANE (PHOBIUS); CYTOPLASMIC_DOMAIN (PHOBIUS); CYTOPLASMIC_DOMAIN (PHOBIUS); CYTOPLASMIC_DOMAIN (PHOBIUS); TRANSMEMBRANE (PHOBIUS); TRANSMEMBRANE (PHOBIUS); TRANSMEMBRANE (PHOBIUS); NON_CYTOPLASMIC_DOMAIN (PHOBIUS); TRANSMEMBRANE (PHOBIUS); NON_CYTOPLASMIC_DOMAIN (PHOBIUS); NON_CYTOPLASMIC_DOMAIN (PHOBIUS); TMhelix (TMHMM); TMhelix (TMHMM); TM…	2	0.147316	0	0	39	2.97196	6.33569	6.08568	6.21068	-0.250006	3.70597	5.57583	4.6409	1.86986
639	Cher_TR32108_c0_g1_i1	hypothetical protein KGM_15027	1290	2	1.1e-149	0.775	gi|357617195|gb|EHJ70643.1|hypothetical protein KGM_15027 [Danaus plexippus]	EHJ70643	1.09957e-149	79	444.891	413	327				-	Coil (COILS); Coil (COILS); SIGNAL_PEPTIDE_H_REGION (PHOBIUS); SIGNAL_PEPTIDE_N_REGION (PHOBIUS); SIGNAL_PEPTIDE (PHOBIUS); SIGNAL_PEPTIDE_C_REGION (PHOBIUS); NON_CYTOPLASMIC_DOMAIN (PHOBIUS); SignalP-noTM (SIGNALP_EUK)	159	6.20989	100	3.64409	2493	100.732	8.13967	7.72711	7.93339	-0.412567	7.63248	11.0862	9.35934	3.45372
640	Cher_SOT_k67_C159273	mitochondrial inner membrane protease subunit 1	465	10	4.7e-93	0.762	gi|357618711|gb|EHJ71592.1|putative IMP1 inner mitochondrial membrane peptidase-like protein [Danaus plexippus]	EHJ71592	4.65664e-93	92	279.256	154	142	5	P:protein processing involved in protein targeting to mitochondrion; C:integral component of membrane; F:serine-type peptidase activity; C:mitochondrial inner membrane	GO:0005743, GO:0016021, GO:0008236, GO:0006627	-	IPR000223 (PRINTS); IPR019759 (PFAM); IPR028360 (G3DSA:2.10.109.GENE3D); IPR000223 (TIGRFAM); IPR026730 (PTHR12383:PANTHER); IPR000223 (PANTHER); IPR015927 (SUPERFAMILY)	415	44.9647	298	30.1261	305	34.1887	9.10782	8.7013	8.90456	-0.406517	8.94897	8.1244	8.53668	-0.82457
641	Cher_SOT_k55_C281377	tm2 domain-containing protein cg11103	543	10	2e-90	0.865	gi|357624579|gb|EHJ75303.1|hypothetical protein KGM_08321 [Danaus plexippus]	EHJ75303	1.98587e-90	90	275.018	177	161				-	IPR007829 (PFAM); PTHR21016 (PANTHER); PTHR21016:SF4 (PANTHER); SIGNAL_PEPTIDE (PHOBIUS); NON_CYTOPLASMIC_DOMAIN (PHOBIUS); SIGNAL_PEPTIDE_H_REGION (PHOBIUS); TRANSMEMBRANE (PHOBIUS); TRANSMEMBRANE (PHOBIUS); CYTOPLASMIC_DOMAIN (PHOBIUS); NON_CYTOPLASMIC_DOMAIN (PHOBIUS); SIGNAL_PEPTIDE_C_REGION (PHOBIUS); SIGNAL_PEPTIDE_N_REGION (PHOBIUS); SignalP-noTM (SIGNALP_EUK); TMhelix (TMHMM); TMhelix (TM…	378	35.0727	262	22.682	387	37.1489	9.0036	8.56976	8.78668	-0.433832	8.81849	8.45166	8.63507	-0.366828
642	Cher_TR18857_c0_g1_i1	e2 e3 hybrid ubiquitin-protein ligase ube2o	693	10	1.9e-107	0.825	gi|357617902|gb|EHJ71057.1|hypothetical protein KGM_13479 [Danaus plexippus]	EHJ71057	1.85669e-107	96	343.584	191	185				-	no IPS match	29	2.10834	39	2.64552	21	1.57951	7.02233	7.14311	7.08272	0.12078	5.56684	4.97691	5.27187	-0.589932
642	Cher_TR18857_c0_g1_i2	e2 e3 hybrid ubiquitin-protein ligase ube2o	693	10	1.9e-107	0.825	gi|357617902|gb|EHJ71057.1|hypothetical protein KGM_13479 [Danaus plexippus]	EHJ71057	1.85669e-107	96	343.584	191	185				-	no IPS match	6	0.436209	11	0.746171	59	4.43766	6.51763	6.6562	6.58691	0.138566	4.25156	6.02992	5.14074	1.77836
643	Cher_SOT_k35_scaffold4445	signal peptidase complex catalytic subunit sec11a	648	10	1.3e-106	0.957	gi|357602170|gb|EHJ63301.1|signal peptidase 18 kDa subunit [Danaus plexippus]	EHJ63301	1.2527e-106	99	317.005	156	155	5	C:endoplasmic reticulum membrane; C:integral component of membrane; F:serine-type peptidase activity; P:signal peptide processing	GO:0005789, GO:0016021, GO:0008236, GO:0006465	-	IPR001733 (PRINTS); IPR028360 (G3DSA:2.10.109.GENE3D); IPR001733 (TIGRFAM); IPR019759 (PFAM); IPR001733 (PANTHER); IPR019756 (PROSITE_PATTERNS); IPR019758 (PROSITE_PATTERNS); CYTOPLASMIC_DOMAIN (PHOBIUS); CYTOPLASMIC_DOMAIN (PHOBIUS); TRANSMEMBRANE (PHOBIUS); NON_CYTOPLASMIC_DOMAIN (PHOBIUS); TRANSMEMBRANE (PHOBIUS); NON_CYTOPLASMIC_DOMAIN (PHOBIUS); TRANSMEMBRANE (PHOBIUS); IPR015927 (SUPERFAMIL…	1022	79.4607	724	52.5222	764	61.4545	10.2005	9.71172	9.95613	-0.48882	10.223	9.40233	9.81267	-0.82068
644	Cher_SOT_k47_C345182	gamma-aminobutyric acid receptor-associated protein	360	7	3.1e-78	0.9871	gi|909581628|ref|XP_013146809.1|PREDICTED: gamma-aminobutyric acid receptor-associated protein [Papilio polytes] >gi|943975622|ref|XP_014368991.1| PREDICTED: gamma-aminobutyric acid receptor-associated protein [Papilio machaon] >gi|389604114|gb|AFK91514.1| autophagy related protein Atg8 [Helicoverpa armigera] >gi|389608575|dbj|BAM17897.1| autophagy-specific gene 8a [Papilio xuthus] >gi|469658105|…	XP_013146809	3.09459e-78	100	238.424	117	117	1	P:autophagy	GO:0006914	-	NON_CYTOPLASMIC_DOMAIN (PHOBIUS); TRANSMEMBRANE (PHOBIUS); CYTOPLASMIC_DOMAIN (PHOBIUS); TMhelix (TMHMM)	2886	403.897	2404	313.914	3332	482.434	11.5909	11.2793	11.4351	-0.311591	11.7089	11.5022	11.6055	-0.206714
[truncated: 24,371 more rows]

## Sheet: Table S4-Cobl
Ortho-group	SeqName	Description	Length	#Hits	e-Value	sim mean	Hit desc.	Hit ACC	E-Value	Similarity	Bit-Score	Alignment length	Positives	#GO	GO Names list	GO.ID	Enzyme Codes list	InterPro IDs	F_antennaeRawCounts	F_TPM	M_antennae RawCounts	M_TPM	PG RawCounts	PG_TPM	F_antennae vst_transf counts	M_antennae vst_transf counts	avgLogExpr	vst_LogFC	F_antennae vst_transf counts	PG vst_transf counts	avgLogExpr	vst_LogFC
[truncated: 20,840 more rows]

[truncated: 3 more sheets: Table S4-Pexc, Table S4-Poct, Table S4-Epos]
