# Supplementary material for: Differential gene expression in the evolution of sex pheromone communication in New Zealand’s endemic leafroller moths of the genera Ctenopseustis and Planotortrix
Source: BMC Genomics. 2018 Jan 26;19:94. doi: 10.1186/s12864-018-4451-1 (PMC5787247; doi:10.1186/s12864-018-4451-1)
Supplement: Supplementary file 6 — List of groups of orthology obtained with ProteinOrtho. (XLSX 1587 kb) [file 12864_2018_4451_MOESM6_ESM.xlsx]

## Sheet: Table S5
Ortho_group	# Species	Genes	Alg.-Conn.	C. herana_cds.faa	C. obliquana_cds.faa	P. excessana_cds.faa	P. octo_cds.faa	E. postvittana_cds.faa	Seq. Description
1	5	9	0.139	Cher_ABPX1a_1,Cher_ABPX1b_1	Cobl_ABPX1b_1,Cobl_ABPX1a_1	Pexc_ABPX1b_1,Pexc_ABPX1a_1	Poct_ABPX1a_1,Poct_ABPX1b_1	Epos_ABPX1_1	antennal binding protein x
2	5	6	0.667	Cher_ABPX2_1	Cobl_ABPX2a_1,Cobl_ABPX2b_1	Pexc_ABPX2_1	Poct_ABPX2_1	Epos_ABPX2_1	odorant binding protein
3	5	5	1	Cher_ABPX3b_TR11743_c0_g1_i1_1	Cobl_ABPX3b_1	Pexc_ABPX3b_SOT_k75_C67017_1	Poct_ABPX3a_1	Epos_ABPX3_1	odorant-binding protein 1
4	5	6	0.333	Cher_ABPX4_1	Cobl_ABPX4a_1,Cobl_ABPX4b_1	Pexc_ABPX4_1	Poct_ABPX4_1	Epos_ABPX4_1	odorant-binding protein 1
5	5	5	1	Cher_ABPX5_1	Cobl_ABPX5_1	Pexc_ABPX5_1	Poct_ABPX5_1	Epos_ABPX5_SOT_k71_C99056_1	odorant-binding protein 1
6	5	5	1	Cher_ABPX6_1	Cobl_ABPX6_1	Pexc_SOT_k67_C167332_1	Poct_ABPX6_SOT_k63_C116654_1	Epos_ABPX6_1	odorant-binding protein 1
7	5	5	1	Cher_CXE11_1	Cobl_CXE11_1	Pexc_CXE11_1	Poct_CXE11_1	Epos_CXE11_1	carboxylesterase -11 precursor
8	3	3	1	Cher_CXE12_1_1	Cobl_CXE12_1_1	NA	NA	Epos_CXE12_1	juvenile hormone esterase
9	5	5	1	Cher_CXE14_1	Cobl_CXE14_1	Pexc_CXE14_SOT_k71_scaffold1669_1	Poct_CXE14_1	Epos_CXE14_1	antennal esterase cxe17
10	5	7	0.34	Cher_CXE15_A_1	Cobl_CXE15_A_TR1376_c12_g1_i10_1,Cobl_SOT_k75_scaffold4030_1	Pexc_CXE15_B_1	Poct_TR20864_c9_g1_i1_1,Poct_CXE15_A_1	Epos_CXE15_1	antennal esterase cxe5
11	5	8	0.1	Cher_CXE16_1_TR23885_c2_g1_i1_1,Cher_SOT_k55_C303831_1,Cher_CXE16_2_1	Cobl_CXE16_1_1	Pexc_SOT_k67_scaffold13232_1,Pexc_CXE16_1_SOT_k55_scaffold8540_1	Poct_CXE16_1	Epos_CXE3_1	antennal esterase cxe10
12	3	7	0.143	Cher_TR23885_c2_g1_i9_1,Cher_TR23885_c2_g1_i8_1,Cher_TR23885_c2_g1_i7_1,Cher_CXE16_5_TR23885_c2_g1_i5_1,Cher_CXE16_4_1	Cobl_CXE16_5_1	NA	NA	Epos_CXE16_1	antennal esterase cxe10
13	5	5	1	Cher_CXE17_1	Cobl_CXE17_TR9624_c0_g1_i1_1	Pexc_CXE17_1	Poct_CXE17_1	Epos_CXE17_Pasa_asmbl_69285_1	antennal esterase cxe18
14	5	6	0.167	Cher_CXE19_SOT_k51_C328767_1	Cobl_CXE19_1	Pexc_CXE19_TR15567_c0_g1_i1_1	Poct_CXE19_1	Epos_CXE19_1,Epos_Pasa_asmbl_44178_1	carboxylesterase 6
15	5	5	1	Cher_CXE1_1	Cobl_CXE1_TR8742_c0_g1_i1_1	Pexc_CXE1_1	Poct_CXE1_1	Epos_CXE1_Pasa_asmbl_81206_1	antennal esterase cxe17
16	4	5	0.6	Cher_CXE21_1	Cobl_CXE21_TR11777_c0_g1_i1_1	Pexc_CXE21_1_1	NA	Epos_CXE7_1,Epos_CXE21_Pasa_asmbl_27216_1	antennal esterase cxe14
17	5	11	0.169	Cher_CXE22_2_1,Cher_CXE22_1_TR10025_c7_g1_i1_1	Cobl_CXE22_1_1	Pexc_CXE22_2_2_1,Pexc_CXE22_1_1	Poct_CXE22_4_1,Poct_CXE22_5_1,Poct_CXE22_2_3_TR28473_c3_g2_i1_1,Poct_CXE22_2_1_1,Poct_CXE22_1_TR28473_c3_g2_i2_1	Epos_CXE22_Pasa_asmbl_27222_1	antennal esterase cxe14
18	5	5	1	Cher_CXE25_TR501_c4_g1_i1_1	Cobl_CXE25_1	Pexc_CXE25_SOT_k67_scaffold2306_1	Poct_CXE25_SOT_k55_scaffold827_1	Epos_CXE25_1	antennal esterase cxe17
19	5	11	0.383	Cher_CXE26_2_1,Cher_CXE26_1_1	Cobl_CXE26_1_1,Cobl_CXE26_2_1	Pexc_CXE26_2_1,Pexc_TR32020_c6_g1_i3_1,Pexc_CXE26_1_TR32020_c6_g1_i1_1	Poct_CXE26_1_TR21150_c2_g3_i10_1,Poct_TR21150_c2_g3_i1_1,Poct_CXE26_2_TR21150_c2_g3_i13_1	Epos_CXE26_1	antennal esterase cxe17
20	3	3	1	NA	Cobl_CXE2_1	NA	Poct_CXE2_1	Epos_CXE2_1	antennal esterase cxe10
21	5	6	0.667	Cher_CXE4-B_1	Cobl_CXE4_GG1090_c0_g1_i1_1	Pexc_CXE4_TR12698_c0_g1_i1_1	Poct_CXE4_1	Epos_Pasa_asmbl_44187_1,Epos_CXE4_1	alpha-esterase 45
22	5	5	1	Cher_TR26053_c0_g1_i1_1	Cobl_CXE5-uncluss_1_TR24605_c0_g1_i1_1	Pexc_TR10877_c0_g1_i1_1	Poct_CXE_uncluss.1_TR6671_c0_g1_i1_1	Epos_Pasa_asmbl_18687_1	antennal esterase cxe14
23	5	6	0.667	Cher_TR13541_c0_g1_i1_1	Cobl_CXE6_SOT_k51_scaffold15846_1	Pexc_CXE6.1_1	Poct_GG5184_c1_g2_i1_1,Poct_CXE6-A_1	Epos_CXE6_1	antennal esterase cxe14
24	5	6	0.333	Cher_OR14_SOT_k47_C359660_1	Cobl_OR14_1	Pexc_OR14_SOT_k67_C187636_1	Poct_OR14_TR23676_c0_g1_i1_1	Epos_OR15_1,Epos_OR14_Pasa_asmbl_62574_1	olfactory receptor partial
25	5	5	1	Cher_TR7884_c5_g1_i2_1	Cobl_GG10048_c1_g1_i1_1	Pexc_TR24174_c1_g1_i1_1	Poct_TR18688_c0_g2_i1_1	Epos_Pasa_asmbl_1422_1	transmembrane protein c20orf108
26	5	5	1	Cher_SOT_k71_C121153_1	Cobl_GG10070_c0_g1_i1_1	Pexc_TR5888_c5_g1_i1_1	Poct_SOT_k47_C245370_1	Epos_SOT_k63_C243815_1	rab6a-gef complex partner protein 2 isoform x1
27	5	5	1	Cher_SOT_k59_C272923_1	Cobl_GG10127_c1_g1_i1_1	Pexc_SOT_k31_scaffold24040_1	Poct_TR25768_c1_g1_i1_1	Epos_SOT_k31_scaffold15280_1	protein odr-4 homolog
28	5	5	1	Cher_SOT_k31_scaffold26892_1	Cobl_GG10128_c0_g1_i1_1	Pexc_SOT_k31_C516046_1	Poct_GG18139_c0_g2_i1_1	Epos_SOT_k31_C772089_1	slit homolog 3 protein
29	5	5	1	Cher_TR30517_c0_g1_i1_1	Cobl_GG10244_c0_g1_i1_1	Pexc_TR25655_c0_g1_i1_1	Poct_SOT_k51_C219985_1	Epos_Pasa_asmbl_8645_1	aael009271- partial
30	5	5	1	Cher_TR24732_c0_g1_i1_1	Cobl_GG1028_c1_g1_i1_1	Pexc_SOT_k63_scaffold2733utrorf_1	Poct_SOT_k55_scaffold13045_1	Epos_SOT_k75_C52739_1	metallo-beta-lactamase domain-containing protein 1
31	5	5	1	Cher_TR9501_c0_g1_i1_1	Cobl_GG1040_c0_g1_i1_1	Pexc_TR30325_c0_g1_i1_1	Poct_SOT_k47_scaffold11716_1	Epos_Pasa_asmbl_86251_1	hypothetical protein KGM_21980
32	5	5	1	Cher_SOT_k31_C558472_1	Cobl_GG10535_c0_g1_i1_1	Pexc_SOT_k31_C498979_1	Poct_SOT_k31_C416873_1	Epos_SOT_k63_C238149_1	staga complex 65 subunit gamma isoform x1
33	5	5	1	Cher_SOT_k31_C574172_1	Cobl_GG10561_c0_g1_i1_1	Pexc_SOT_k31_C516632_1	Poct_SOT_k31_C434458_1	Epos_Pasa_asmbl_73966_1	histone acetyltransferase kat6b isoform x1
34	5	5	1	Cher_SOT_k39_scaffold5903_1	Cobl_GG10599_c2_g1_i1_1	Pexc_TR30338_c6_g3_i2_1	Poct_TR9043_c8_g1_i5_1	Epos_Pasa_asmbl_29896_1	aael013698- partial
35	3	4	0.146	NA	Cobl_GG10602_c0_g1_i1_1	Pexc_TR25874_c0_g1_i1_1	NA	Epos_SOT_k31_C703382_1,Epos_Pasa_asmbl_39096_1	lactase-phlorizin hydrolase
36	5	5	1	Cher_SOT_k47_C351256_1	Cobl_GG10684_c0_g2_i1_1	Pexc_SOT_k31_scaffold726_1	Poct_SOT_k35_C361447_1	Epos_SOT_k43_C487956_1	hypothetical protein KGM_09099
37	5	5	1	Cher_SOT_k31_C565452_1	Cobl_GG10684_c1_g1_i1_1	Pexc_SOT_k31_C507289_1	Poct_SOT_k31_C424466_1	Epos_SOT_k31_C767436_1	glutamyl-trna amidotransferase subunit mitochondrial
38	5	5	1	Cher_TR31340_c0_g1_i1_1	Cobl_GG10712_c1_g1_i1_1	Pexc_SOT_k71_scaffold6212_1	Poct_TR30079_c1_g2_i1_1	Epos_SOT_k59_scaffold13503_1	suppressor of cytokine signaling 2
39	5	5	1	Cher_SOT_k31_C548777_1	Cobl_GG1083_c0_g1_i1_1	Pexc_SOT_k75_scaffold453_1	Poct_SOT_k55_scaffold14833_1	Epos_Pasa_asmbl_50017_1	mrna cap-binding protein eif4e
40	5	5	1	Cher_SOT_k43_scaffold25462_1	Cobl_GG10862_c1_g1_i1_1	Pexc_SOT_k39_scaffold24712_1	Poct_TR19168_c0_g1_i1_1	Epos_SOT_k39_scaffold23181_1	gtp-binding nuclear protein ran
41	5	5	0.6	Cher_SOT_k51_C319676_1	Cobl_GG10961_c0_g1_i1_1	Pexc_SOT_k47_scaffold22050_1	Poct_SOT_k35_scaffold8844_1	Epos_Pasa_asmbl_76573_1	pancreatic triacylglycerol lipase-like isoformx1
42	4	4	1	Cher_SOT_k71_C104811_1	Cobl_GG11038_c0_g1_i1_1	NA	Poct_SOT_k43_C248812_1	Epos_SOT_k51_C376213_1	coiled-coil domain-containing protein 86
43	5	5	1	Cher_TR18800_c0_g1_i2_1	Cobl_GG11263_c2_g1_i1_1	Pexc_SOT_k31_C511027_1	Poct_TR11256_c0_g1_i1_1	Epos_Pasa_asmbl_75811_1	autophagy-related protein 13 homolog isoform x1
44	5	5	1	Cher_TR1677_c1_g1_i1_1	Cobl_GG1129_c0_g1_i1_1	Pexc_SOT_k51_scaffold24435_1	Poct_SOT_k35_scaffold19149_1	Epos_SOT_k31_C771843_1	glutamine--fructose-6-phosphate aminotransferase
45	5	5	1	Cher_TR6766_c0_g1_i1utrorf_1	Cobl_GG11654_c1_g1_i1_1	Pexc_TR17666_c0_g1_i1utrorf_1	Poct_SOT_k31_C425924_1	Epos_SOT_k35_C686124_1	tigger transposable element-derived protein 4
46	5	5	1	Cher_TR3009_c1_g1_i1_1	Cobl_GG11927_c0_g1_i1_1	Pexc_SOT_k55_scaffold19398_1	Poct_SOT_k31_scaffold8170_1	Epos_SOT_k31_scaffold20352_1	atp-dependent rna helicase dhx33
47	2	2	1	NA	Cobl_GG12019_c0_g1_i1_1	NA	NA	Epos_Pasa_asmbl_3055_1	u4 tri-snrnp-associated protein 2
48	5	5	1	Cher_TR4210_c0_g1_i1_1	Cobl_GG12120_c0_g1_i1_1	Pexc_SOT_k63_scaffold5629_1	Poct_SOT_k63_scaffold12533_1	Epos_SOT_k31_C761551_1	mob kinase activator-like 1
49	4	5	0.2	NA	Cobl_GG1219_c0_g1_i1_1	Pexc_TR22621_c2_g1_i1_1	Poct_GG7292_c0_g1_i1_1,Poct_SOT_k51_C179899_1	Epos_Pasa_asmbl_78648_1	dna-mediated transposase
50	5	5	1	Cher_TR17570_c1_g1_i6_1	Cobl_GG12295_c0_g1_i1_1	Pexc_TR10711_c0_g1_i1_1	Poct_TR29006_c0_g1_i13_1	Epos_Pasa_asmbl_7691_1	t-cell activation mitochondrial isoform x2
51	5	5	1	Cher_SOT_k31_C566571_1	Cobl_GG12326_c1_g1_i1_1	Pexc_SOT_k31_C513951_1	Poct_SOT_k35_scaffold2593_1	Epos_Pasa_asmbl_11916_1	oxidative stress-responsive serine-rich protein 1
52	5	5	1	Cher_SOT_k31_C568277_1	Cobl_GG12336_c0_g2_i1_1	Pexc_SOT_k31_scaffold17099_1	Poct_SOT_k31_scaffold20617_1	Epos_Pasa_asmbl_33204_1	protein n-terminal glutamine amidohydrolase
53	5	5	1	Cher_SOT_k51_C304688_1	Cobl_GG12337_c0_g1_i1_1	Pexc_SOT_k51_scaffold510_1	Poct_SOT_k51_C215104_1	Epos_Pasa_asmbl_33200_1	methionine aminopeptidase mitochondrial
54	5	5	1	Cher_SOT_k39_C458155_1	Cobl_GG12385_c0_g1_i1_1	Pexc_TR35162_c0_g2_i1_1	Poct_SOT_k39_C313234_1	Epos_Pasa_asmbl_2981_1	hypothetical protein KGM_11257
55	5	5	0.6	Cher_SOT_k35_scaffold22596_1	Cobl_GG1239_c0_g1_i2_1	Pexc_TR8948_c0_g3_i1_1	Poct_TR9844_c1_g2_i1_1	Epos_Pasa_asmbl_29150_1	probable atp-dependent rna helicase ythdc2
56	5	5	0.2	Cher_SOT_k67_scaffold14466_1	Cobl_GG12401_c2_g1_i1_1	Pexc_TR21583_c0_g2_i1_1	Poct_TR12453_c1_g1_i1_1	Epos_Pasa_asmbl_75032_1	atp-dependent rna helicase p62-like isoform x1
57	4	5	0.4	Cher_SOT_k39_scaffold26721_1	Cobl_GG12456_c0_g2_i1_1,Cobl_TR7765_c1_g3_i1_1	NA	Poct_TR15_c0_g1_i1_1	Epos_SOT_k47_scaffold22103_1	adenylate cyclase
58	5	5	0.4	Cher_SOT_k67_scaffold9506_1	Cobl_GG12498_c0_g1_i1_1	Pexc_CXE_uncluss_1_1	Poct_SOT_k39_C320266_1	Epos_Pasa_asmbl_27228_1	antennal esterase cxe14
59	5	5	1	Cher_SOT_k31_scaffold26598_1	Cobl_GG12588_c2_g1_i1_1	Pexc_SOT_k51_scaffold16102_1	Poct_SOT_k35_scaffold755_1	Epos_Pasa_asmbl_26339_1	cytochrome b561 domain-containing protein 2
60	5	5	1	Cher_SOT_k55_C302453_1	Cobl_GG12705_c0_g1_i1_1	Pexc_SOT_k63_C245642_1	Poct_SOT_k31_scaffold17884_1	Epos_SOT_k43_C495640_1	kelch domain-containing protein 10 homolog
61	4	4	1	Cher_SOT_k43_C407615_1	Cobl_GG12738_c2_g1_i1_1	NA	Poct_SOT_k39_scaffold4474_1	Epos_Pasa_asmbl_75676_1	telomere-associated protein rif1 isoform x1
62	4	4	1	NA	Cobl_GG12739_c0_g2_i3_1	Pexc_SOT_k47_scaffold22389_1	Poct_SOT_k31_C431592_1	Epos_Pasa_asmbl_13537_1	kiaa0556 protein
63	5	7	0.12	Cher_SOT_k67_C162269_1	Cobl_GG12758_c0_g1_i1_1,Cobl_GG31048_c0_g1_i1_1	Pexc_TR7522_c1_g1_i1_1	Poct_TR12130_c0_g1_i1_1	Epos_Pasa_asmbl_40729_1,Epos_SOT_k31_C722058_1	gephyrin
64	5	5	1	Cher_TR18525_c0_g1_i1_1	Cobl_GG12841_c0_g1_i1_1	Pexc_SOT_k51_scaffold21747_1	Poct_TR17064_c1_g1_i1_1	Epos_Pasa_asmbl_13929_1	aael004091- partial
65	5	5	1	Cher_SOT_k31_C563515_1	Cobl_GG12880_c0_g1_i1_1	Pexc_SOT_k75_C76371_1	Poct_SOT_k67_C106529_1	Epos_SOT_k59_C304981_1	wd repeat-containing protein 82
66	4	4	0.25	Cher_TR13658_c4_g1_i1_1	Cobl_GG12888_c0_g1_i1_1	Pexc_TR25629_c0_g1_i1_1	NA	Epos_Pasa_asmbl_30936_1	nuclease harbi1
67	4	4	0.25	NA	Cobl_GG12916_c1_g1_i1_1	Pexc_SOT_k43_C398441_1	Poct_TR1848_c6_g3_i3_1	Epos_Pasa_asmbl_95187_1	Arc1, partial
68	5	5	1	Cher_TR15179_c0_g2_i1_1	Cobl_GG12985_c0_g1_i1_1	Pexc_SOT_k31_C512775_1	Poct_SOT_k47_scaffold7294_1	Epos_SOT_k39_C582841_1	f-box only protein 42
69	5	5	1	Cher_SOT_k67_C155921_1	Cobl_GG13101_c0_g1_i1_1	Pexc_TR13933_c0_g1_i1_1	Poct_SOT_k59_C148907_1	Epos_SOT_k59_C288151_1	peptidyl-trna hydrolase ptrhd1
70	5	5	1	Cher_TR26440_c4_g1_i2_1	Cobl_GG13138_c2_g1_i1_1	Pexc_TR15609_c10_g1_i1_1	Poct_TR714_c0_g1_i1_1	Epos_Pasa_asmbl_29417_1	ankyrin unc44
71	5	5	0.104	Cher_TR24124_c0_g1_i2_1	Cobl_GG13157_c0_g1_i1_1	Pexc_TR7547_c3_g1_i1_1	Poct_TR1073_c7_g2_i1_1	Epos_SOT_k31_scaffold10578_1	protein toll
72	5	5	1	Cher_SOT_k47_C371615_1	Cobl_GG13249_c1_g1_i1_1	Pexc_TR32144_c0_g1_i2_1	Poct_SOT_k31_C434364_1	Epos_Pasa_asmbl_67138_1	tetratricopeptide repeat protein 37
73	4	4	1	Cher_SOT_k31_scaffold11690_1	Cobl_GG13259_c0_g1_i1_1	NA	Poct_TR28064_c1_g1_i1_1	Epos_Pasa_asmbl_43285_1	hypothetical protein KGM_02277
74	5	6	0.667	Cher_TR12820_c0_g1_i8_1,Cher_TR12820_c0_g1_i2_1	Cobl_GG13292_c0_g1_i2_1	Pexc_SOT_k59_C295142_1	Poct_TR9896_c0_g1_i2_1	Epos_Pasa_asmbl_21710_1	amp dependent coa ligase
75	5	5	1	Cher_SOT_k47_scaffold17866_1	Cobl_GG13325_c0_g2_i3_1	Pexc_SOT_k71_scaffold5054_1	Poct_SOT_k31_scaffold15074_1	Epos_SOT_k59_C305653_1	isoform b
76	4	4	1	NA	Cobl_GG13330_c0_g1_i1_1	Pexc_SOT_k43_C397545_1	Poct_TR28454_c0_g1_i1_1	Epos_Pasa_asmbl_50354_1	gamma-butyrobetaine dioxygenase
77	5	5	1	Cher_SOT_k75_scaffold1235_1	Cobl_GG13479_c5_g1_i1_1	Pexc_SOT_k31_C506501_1	Poct_SOT_k71_C74312_1	Epos_SOT_k75_scaffold565_1	voltage-dependent anion-selective channel
78	3	3	0.333	NA	Cobl_GG13480_c1_g1_i1_1	Pexc_SOT_k31_scaffold2296_1	NA	Epos_Pasa_asmbl_7185_1	p94-like protein
79	5	5	1	Cher_SOT_k47_C367525_1	Cobl_GG13536_c0_g1_i1_1	Pexc_SOT_k35_C478170_1	Poct_SOT_k31_C426730_1	Epos_SOT_k31_C766718_1	hypothetical protein KGM_18603
80	5	5	1	Cher_TR26487_c1_g4_i4_1	Cobl_GG13722_c0_g2_i1_1	Pexc_SOT_k35_scaffold21408_1	Poct_GG33248_c0_g1_i1_1	Epos_Pasa_asmbl_56001_1	alkylated dna repair protein alkb homolog 1
81	5	5	1	Cher_SOT_k31_C570286_1	Cobl_GG13780_c0_g1_i1_1	Pexc_SOT_k31_C506909_1	Poct_TR6585_c0_g1_i3_1	Epos_Pasa_asmbl_11845_1	hypothetical protein KGM_20512
82	5	5	1	Cher_SOT_k31_C568526_1	Cobl_GG13822_c0_g2_i1_1	Pexc_SOT_k31_C510817_1	Poct_SOT_k31_C428679_1	Epos_Pasa_asmbl_13118_1	negative elongation factor b
83	4	4	1	Cher_TR6453_c2_g1_i1_1	Cobl_GG14013_c8_g2_i2_1	Pexc_TR15561_c4_g1_i2_1	NA	Epos_Pasa_asmbl_16475_1	hypoxia-inducible factor 1 alpha
84	3	3	1	NA	Cobl_GG14135_c4_g1_i1_1	Pexc_TR8973_c1_g1_i1_1	NA	Epos_Pasa_asmbl_67263_1	retroelement polyprotein
85	2	2	1	NA	Cobl_GG14166_c3_g1_i1_1	NA	NA	Epos_SOT_k39_scaffold22544_1	hypothetical protein KGM_01040
86	5	5	1	Cher_SOT_k31_C571752_1	Cobl_GG14233_c0_g1_i1_1	Pexc_SOT_k35_C483180_1	Poct_TR10091_c0_g1_i1_1	Epos_SOT_k31_C771139_1	thap domain-containing protein 9
87	5	5	1	Cher_TR6708_c1_g1_i1_1	Cobl_GG14273_c1_g1_i4_1	Pexc_TR32044_c0_g1_i1_1	Poct_TR22927_c0_g1_i1_1	Epos_Pasa_asmbl_38858_1	protein pthb1
88	5	5	1	Cher_SOT_k67_C177423_1	Cobl_GG14398_c1_g1_i1_1	Pexc_SOT_k31_scaffold22838_1	Poct_SOT_k51_scaffold1221_1	Epos_SOT_k35_scaffold22855_1	hypothetical protein KGM_22181
89	5	5	1	Cher_TR26777_c0_g2_i1_1	Cobl_GG14473_c0_g1_i1_1	Pexc_SOT_k31_C479733_1	Poct_SOT_k31_C380777_1	Epos_Pasa_asmbl_69947_1	polypeptide n-acetylgalactosaminyltransferase 1
90	5	6	0.667	Cher_TR2625_c0_g1_i2_1,Cher_TR2625_c0_g1_i1_1	Cobl_GG14525_c0_g1_i1_1	Pexc_TR23386_c0_g1_i1_1	Poct_TR20313_c0_g1_i1_1	Epos_Pasa_asmbl_16502_1	run domain-containing protein 1
91	5	5	1	Cher_SOT_k43_scaffold24410_1	Cobl_GG14640_c0_g1_i1_1	Pexc_SOT_k51_C349718_1	Poct_TR6048_c0_g1_i1_1	Epos_SOT_k31_scaffold19423_1	hypothetical protein KGM_04871
92	3	3	1	Cher_TR18900_c0_g1_i1_1	Cobl_GG14793_c0_g1_i1_1	NA	NA	Epos_Pasa_asmbl_70457_1	zinc finger protein 57
93	4	4	1	Cher_SOT_k67_C151361_1	Cobl_GG14977_c0_g1_i1_1	NA	Poct_GG32493_c0_g1_i1_1	Epos_SOT_k43_scaffold5957_1	---NA---
94	5	5	1	Cher_TR13563_c0_g1_i1utrorf_1	Cobl_GG15006_c0_g1_i1_1	Pexc_TR29896_c2_g1_i2_1	Poct_GG30912_c0_g1_i3_1	Epos_SOT_k31_scaffold21260_1	partial
95	5	5	1	Cher_SOT_k31_C570984_1	Cobl_GG15240_c0_g1_i1_1	Pexc_TR32138_c0_g1_i1_1	Poct_SOT_k35_C376814_1	Epos_SOT_k31_C770130_1	transposable element hobo partial
96	3	3	0.333	NA	Cobl_GG1527_c0_g1_i1_1	Pexc_SOT_k51_C328748_1	NA	Epos_Pasa_asmbl_18957_1	hypothetical protein KGM_14710
97	5	6	0.667	Cher_SOT_k71_C115911_1	Cobl_GG15366_c1_g1_i1_1,Cobl_SOT_k39_scaffold18475_1	Pexc_SOT_k47_C362077_1	Poct_SOT_k31_C410941_1	Epos_Pasa_asmbl_76054_1	udp-n-acetylglucosamine transferase subunit alg14 homolog
98	5	5	1	Cher_TR17340_c0_g3_i1_1	Cobl_GG15580_c1_g1_i1_1	Pexc_TR5258_c1_g2_i1_1	Poct_TR10642_c0_g3_i1_1	Epos_SOT_k63_scaffold16571_1	thyroid transcription factor 1-associated protein 26 homolog
99	5	5	1	Cher_TR5955_c0_g1_i1_1	Cobl_GG15610_c0_g1_i1_1	Pexc_SOT_k31_C512933_1	Poct_SOT_k31_C430640_1	Epos_Pasa_asmbl_20196_1	proto-oncogene tyrosine-protein kinase ros
100	5	6	0.305	Cher_SOT_k35_scaffold11559_1	Cobl_GG15945_c0_g1_i1_1	Pexc_TR23765_c0_g2_i1_1	Poct_SOT_k31_scaffold16371_1	Epos_Pasa_asmbl_41950_1,Epos_Pasa_asmbl_41949_1	zinc finger protein 228
101	5	5	1	Cher_SOT_k43_scaffold11268_1	Cobl_GG16014_c0_g1_i1_1	Pexc_TR3754_c0_g1_i1_1	Poct_TR13626_c0_g4_i1_1	Epos_Pasa_asmbl_79685_1	calcineurin-binding protein cabin-1
102	5	5	1	Cher_TR1661_c1_g1_i1_1	Cobl_GG16064_c0_g1_i1_1	Pexc_TR29986_c12_g1_i2_1	Poct_SOT_k35_C380540_1	Epos_Pasa_asmbl_75523_1	zinc finger x-chromosomal protein isoform x1
103	5	5	1	Cher_SOT_k67_scaffold1640_1	Cobl_GG16093_c0_g1_i1_1	Pexc_SOT_k43_C403433_1	Poct_SOT_k31_C432914_1	Epos_SOT_k51_scaffold23602_1	guanylate partial
104	5	5	0.6	Cher_TR15039_c8_g2_i4_1	Cobl_GG16106_c0_g2_i1_1	Pexc_TR32236_c0_g1_i1_1	Poct_TR24936_c2_g1_i1_1	Epos_SOT_k43_C500753_1	muscle cell intermediate filament protein ov71
105	4	4	1	Cher_SOT_k35_C516964_1	Cobl_GG16141_c0_g1_i1_1	Pexc_SOT_k75_C78997_1	NA	Epos_SOT_k35_C686957_1	timeless
106	5	6	0.667	Cher_TR15119_c0_g2_i2_1,Cher_TR15119_c0_g2_i1_1	Cobl_GG16226_c0_g1_i1_1	Pexc_SOT_k55_C325419_1	Poct_TR28997_c1_g1_i1_1	Epos_Pasa_asmbl_53368_1	endonuclease iii-like protein 1
107	5	6	0.667	Cher_SOT_k51_C312212_1	Cobl_GG16272_c0_g2_i1_1,Cobl_TR24927_c1_g1_i1_1	Pexc_SOT_k59_C278012_1	Poct_SOT_k31_C412039_1	Epos_SOT_k55_C344367_1	probable 18s rrna (guanine-n )-methyltransferase
108	5	5	1	Cher_SOT_k31_C537350_1	Cobl_GG16272_c1_g1_i1_1	Pexc_TR29217_c0_g1_i1utrorf_1	Poct_SOT_k31_C397635_1	Epos_SOT_k35_scaffold16900_1	protein fam173b
109	3	3	1	Cher_SOT_k63_C198814_1	Cobl_GG16276_c0_g1_i1_1	NA	NA	Epos_Pasa_asmbl_86253_1	hypothetical protein KGM_15580
110	2	2	1	NA	Cobl_GG16276_c2_g1_i1_1	NA	NA	Epos_SOT_k71_C51130_1	---NA---
111	5	6	0.667	Cher_TR17423_c4_g1_i1_1	Cobl_GG16299_c0_g1_i1_1,Cobl_TR28430_c2_g1_i4_1	Pexc_SOT_k31_C510159_1	Poct_SOT_k31_C427238_1	Epos_Pasa_asmbl_57143_1	zinc finger protein 737-like
112	3	5	0.166	Cher_TR23836_c5_g1_i1_1,Cher_SOT_k51_scaffold22254_1	Cobl_GG16367_c0_g1_i1_1	NA	NA	Epos_Pasa_asmbl_49161_1,Epos_Pasa_asmbl_49155_1	---NA---
113	2	2	1	NA	Cobl_GG16496_c0_g1_i1_1	NA	NA	Epos_SOT_k39_scaffold17249_1	cytochrome p450 9e2-like
114	5	5	1	Cher_TR5184_c10_g1_i1_1	Cobl_GG16562_c0_g1_i1_1	Pexc_SOT_k31_C508381_1	Poct_TR29068_c7_g1_i1_1	Epos_Pasa_asmbl_15103_1	cop9 signalosome complex subunit 2
115	5	5	1	Cher_SOT_k55_C307489_1	Cobl_GG16917_c0_g1_i1_1	Pexc_TR8330_c5_g1_i2_1	Poct_GG652_c3_g2_i1_1	Epos_Pasa_asmbl_11350_1	ku p80 dna helicase
116	3	3	0.333	NA	Cobl_GG16998_c0_g1_i1_1	NA	Poct_SOT_k35_scaffold17551_1	Epos_Pasa_asmbl_46137_1	---NA---
117	5	5	1	Cher_SOT_k47_scaffold11752_1	Cobl_GG17295_c0_g1_i1_1	Pexc_SOT_k31_C491809_1	Poct_SOT_k39_C288015_1	Epos_SOT_k35_C679249_1	regulation of enolase protein 1
118	5	5	1	Cher_SOT_k67_C171805_1	Cobl_GG17336_c0_g1_i1_1	Pexc_SOT_k39_C436219_1	Poct_SOT_k35_C376894_1	Epos_Pasa_asmbl_53504_1	probable palmitoyltransferase zdhhc11
119	5	5	1	Cher_SOT_k39_C432817_1	Cobl_GG1733_c0_g1_i1_1	Pexc_SOT_k31_C497113_1	Poct_SOT_k71_C68076_1	Epos_Pasa_asmbl_49381_1	preli domain-containing protein mitochondrial
120	5	5	1	Cher_TR12844_c0_g1_i1_1	Cobl_GG17343_c0_g2_i1_1	Pexc_TR5825_c0_g1_i2_1	Poct_TR28500_c0_g3_i5_1	Epos_Pasa_asmbl_9349_1	aael001467- partial
121	5	5	1	Cher_SOT_k63_scaffold10946_1	Cobl_GG1746_c0_g1_i2_1	Pexc_TR23591_c1_g1_i1_1	Poct_SOT_k31_C426342_1	Epos_SOT_k55_C350600_1	mterf domain-containing protein mitochondrial
122	4	4	1	Cher_SOT_k67_scaffold1528utrorf_1	Cobl_GG17495_c0_g1_i1_1	Pexc_SOT_k75_scaffold1312utrorf_1	NA	Epos_SOT_k31_scaffold405_1	hitcher protein
123	5	5	1	Cher_TR30480_c0_g2_i1_1	Cobl_GG17543_c0_g4_i1_1	Pexc_SOT_k39_scaffold7533_1	Poct_SOT_k71_C72820_1	Epos_SOT_k67_C177812_1	probable cytosolic iron-sulfur protein assembly protein ciao1
124	5	6	0.667	Cher_SOT_k71_C115659_1	Cobl_GG17550_c0_g1_i1_1	Pexc_SOT_k71_C124605_1	Poct_SOT_k35_scaffold12765_1	Epos_SOT_k63_scaffold9560_1,Epos_Pasa_asmbl_66169_1	mpv17-like protein 2
125	4	5	0.166	Cher_SOT_k63_C171814_1	Cobl_GG17827_c0_g1_i1_1	Pexc_SOT_k59_C231502_1	NA	Epos_SOT_k55_C338616_1,Epos_Pasa_asmbl_88415_1	---NA---
126	5	5	1	Cher_TR6509_c0_g1_i1_1	Cobl_GG17886_c1_g1_i1_1	Pexc_SOT_k39_scaffold25097_1	Poct_SOT_k31_C424094_1	Epos_SOT_k67_C180264_1	glutamine synthetase 2 cytoplasmic isoform x2
127	5	5	1	Cher_SOT_k31_C562755_1	Cobl_GG18140_c0_g2_i1_1	Pexc_SOT_k35_C473968_1	Poct_SOT_k31_C422294_1	Epos_SOT_k47_scaffold10394utrorf_1	chromosome 17 open reading frame isoform cra_c
128	4	4	0.146	Cher_TR7643_c1_g1_i1_1	Cobl_GG18163_c1_g1_i1_1	Pexc_TR17715_c3_g3_i2_1	NA	Epos_SOT_k39_C583673_1	hypothetical protein KGM_15564
129	5	6	0.5	Cher_TR12836_c4_g1_i3_1,Cher_TR12836_c4_g1_i1_1	Cobl_GG18256_c2_g1_i1_1	Pexc_TR23340_c1_g1_i3_1	Poct_SOT_k35_scaffold14330_1	Epos_SOT_k31_scaffold25048_1	udp-glycosyltransferase ugt42a1
130	2	2	1	NA	Cobl_GG18256_c2_g1_i2_1	NA	NA	Epos_Pasa_asmbl_83426_1	udp-glycosyltransferase ugt42a1
131	5	5	1	Cher_SOT_k43_C399600_1	Cobl_GG1828_c0_g1_i1_1	Pexc_SOT_k31_C508743_1	Poct_GG631_c0_g1_i1_1	Epos_SOT_k35_scaffold26696_1	protein canopy 4
132	5	5	1	Cher_TR22826_c1_g1_i10_1	Cobl_GG1829_c1_g1_i1_1	Pexc_TR8269_c3_g1_i1_1	Poct_SOT_k35_scaffold5614_1	Epos_SOT_k43_scaffold19758_1	lipoyltransferase mitochondrial
133	5	5	1	Cher_SOT_k31_C562783_1	Cobl_GG18335_c0_g1_i1_1	Pexc_SOT_k47_C370647_1	Poct_SOT_k31_C421123_1	Epos_Pasa_asmbl_29171_1	gastrula zinc finger
134	5	5	1	Cher_TR15110_c0_g1_i1_1	Cobl_GG18352_c0_g1_i1_1	Pexc_TR17699_c1_g3_i1_1	Poct_SOT_k43_C281218_1	Epos_Pasa_asmbl_72544_1	hypothetical protein KGM_19459
135	5	5	1	Cher_SOT_k35_C504814_1	Cobl_GG18459_c0_g2_i1_1	Pexc_TR30725_c0_g1_i1_1	Poct_SOT_k63_scaffold9188_1	Epos_SOT_k31_scaffold26599_1	hypothetical protein KGM_20869
136	5	5	1	Cher_SOT_k31_C574260_1	Cobl_GG18486_c0_g1_i1_1	Pexc_TR32055_c0_g1_i3_1	Poct_TR23491_c0_g1_i2_1	Epos_Pasa_asmbl_29985_1	patched domain-containing protein 3 isoform x2
137	5	5	1	Cher_SOT_k31_C566513_1	Cobl_GG18495_c0_g1_i1_1	Pexc_SOT_k47_scaffold5510utrorf_1	Poct_SOT_k35_C379169_1	Epos_SOT_k47_C443451_1	e3 ubiquitin-protein ligase fancl
138	4	5	0.166	Cher_SOT_k71_C114529_1	Cobl_GG18504_c0_g1_i2_1,Cobl_SOT_k39_scaffold20367_1	NA	Poct_SOT_k31_C392742_1	Epos_SOT_k55_scaffold20009_1	scavenger receptor cysteine-rich protein
139	5	5	1	Cher_SOT_k31_scaffold27462_1	Cobl_GG1862_c0_g1_i1_1	Pexc_SOT_k31_C511799_1	Poct_TR3355_c0_g2_i1_1	Epos_SOT_k39_scaffold24462_1	sulfotransferase 4a1
140	5	5	1	Cher_SOT_k71_C111545_1	Cobl_GG1863_c0_g1_i1_1	Pexc_SOT_k31_C482767_1	Poct_GG17396_c0_g1_i1_1	Epos_Pasa_asmbl_16158_1	mitochondrial import inner membrane translocase subunit tim22
141	5	5	0.4	Cher_TR1359_c0_g1_i3_1	Cobl_GG18647_c0_g1_i1_1	Pexc_SOT_k31_scaffold6235utrorf_1	Poct_TR20930_c12_g1_i1_1	Epos_Pasa_asmbl_2450_1	hypothetical protein KGM_01333
142	4	4	1	NA	Cobl_GG18683_c3_g1_i1_1	Pexc_SOT_k67_C176426_1	Poct_SOT_k63_C126468_1	Epos_SOT_k31_C757774_1	coiled-coil domain-containing protein 28b
143	5	5	1	Cher_SOT_k55_C296549_1	Cobl_GG18795_c1_g1_i2_1	Pexc_SOT_k31_C512059_1	Poct_SOT_k47_scaffold7555_1	Epos_Pasa_asmbl_67218_1	krab box and zinc finger c2h2 type domain containing protein
144	5	5	0.4	Cher_SOT_k35_scaffold11321_1	Cobl_GG18797_c0_g1_i1_1	Pexc_TR15606_c10_g2_i2_1	Poct_GG4032_c0_g1_i1_1	Epos_Pasa_asmbl_67221_1	zinc finger protein 347
145	5	5	1	Cher_SOT_k35_scaffold9106_1	Cobl_GG18797_c1_g3_i1_1	Pexc_TR8299_c2_g1_i1utrorf_1	Poct_TR9898_c3_g1_i1_1	Epos_SOT_k47_C446857_1	zinc finger protein 347
146	4	4	0.146	NA	Cobl_GG18797_c2_g1_i1_1	Pexc_TR15606_c10_g2_i2utrorf_1	Poct_TR9898_c6_g2_i4_1	Epos_Pasa_asmbl_71605_1	zinc finger protein 347
147	5	5	1	Cher_TR7950_c1_g1_i1_1	Cobl_GG1880_c4_g1_i3_1	Pexc_TR10691_c0_g1_i3_1	Poct_SOT_k59_scaffold15220_1	Epos_Pasa_asmbl_61173_1	isoform e
148	5	8	0.119	Cher_SOT_k63_C219256_1	Cobl_GG18837_c0_g1_i1_1	Pexc_SOT_k39_C431967_1	Poct_TR9889_c1_g1_i1_1,Poct_TR9889_c1_g1_i2_1,Poct_SOT_k39_C311297_1	Epos_SOT_k47_C444175_1,Epos_Pasa_asmbl_88764_1	btb poz domain-containing protein 8
149	3	4	0.25	NA	Cobl_TR13577_c1_g1_i1_1	Pexc_SOT_k63_C234650_1	NA	Epos_SOT_k63_C238799_1,Epos_Pasa_asmbl_94901_1	btb poz domain-containing protein
150	3	3	1	NA	Cobl_GG18866_c2_g1_i1_1	NA	Poct_SOT_k59_scaffold4856_1	Epos_Pasa_asmbl_15872_1	ribosomal protein l12
151	5	5	1	Cher_SOT_k55_C307687_1	Cobl_GG18904_c1_g1_i1_1	Pexc_TR17711_c0_g1_i1_1	Poct_SOT_k31_scaffold20264_1	Epos_Pasa_asmbl_43766_1	anaphase-promoting complex subunit 2
152	5	5	1	Cher_SOT_k31_scaffold27213_1	Cobl_GG18949_c0_g1_i1_1	Pexc_TR30369_c0_g1_i2_1	Poct_SOT_k35_scaffold17462_1	Epos_Pasa_asmbl_20917_1	hypothetical protein KGM_10034
153	2	2	1	NA	Cobl_GG19186_c0_g1_i1_1	NA	NA	Epos_Pasa_asmbl_22664_1	unnamed protein product
154	3	3	1	Cher_SOT_k55_C275379_1	Cobl_GG19220_c0_g1_i1_1	NA	NA	Epos_SOT_k35_C667083_1	multiple coagulation factor deficiency protein 2 homolog
155	4	4	0.5	Cher_TR31803_c0_g1_i2_1	Cobl_GG19236_c0_g1_i1_1	Pexc_SOT_k51_C258070_1	NA	Epos_SOT_k31_C700009_1	hypothetical protein KGM_05386
156	5	5	1	Cher_TR24349_c0_g1_i1_1	Cobl_GG19273_c0_g1_i1_1	Pexc_TR15007_c0_g1_i1_1	Poct_TR19110_c0_g1_i1_1	Epos_SOT_k75_scaffold1889_1	protein llp homolog
157	3	3	0.333	Cher_TR13478_c3_g3_i1_1	Cobl_GG19280_c0_g1_i1_1	NA	NA	Epos_SOT_k59_scaffold14395_1	zinc finger protein 271-like
158	3	3	0.333	Cher_TR23863_c2_g2_i1_1	Cobl_GG19352_c0_g1_i1_1	Pexc_TR17684_c2_g3_i1_1	NA	NA	PREDICTED: uncharacterized protein K02A2.6-like
159	3	3	0.333	Cher_TR9448_c0_g1_i1_1	NA	Pexc_TR31052_c0_g1_i1_1	NA	Epos_Pasa_asmbl_74088_1	PREDICTED: uncharacterized protein LOC100905314, partial
160	5	6	0.5	Cher_SOT_k35_C510093_1	Cobl_GG19353_c1_g1_i1_1,Cobl_TR9650_c0_g1_i2_1	Pexc_TR30280_c2_g1_i2_1	Poct_SOT_k31_C426470_1	Epos_Pasa_asmbl_34494_1	fk506-binding protein 4
161	5	6	0.268	Cher_SOT_k59_C245746_1	Cobl_GG19658_c0_g1_i1_1	Pexc_SOT_k59_C251158_1	Poct_SOT_k51_C192578_1	Epos_Pasa_asmbl_87632_1,Epos_Pasa_asmbl_54650_1	zinc finger protein 708-like
162	3	3	0.333	Cher_SOT_k63_C195224_1	NA	NA	Poct_GG28819_c0_g1_i1_1	Epos_SOT_k43_C477447_1	zinc finger protein 271-like
163	5	5	1	Cher_TR4926_c0_g1_i1_1	Cobl_GG19738_c0_g1_i1_1	Pexc_SOT_k31_C514413_1	Poct_TR1150_c0_g1_i1_1	Epos_Pasa_asmbl_9217_1	sodium potassium-transporting atpase subunit beta-2
164	5	5	1	Cher_SOT_k39_C456587_1	Cobl_GG1987_c0_g1_i1_1	Pexc_SOT_k31_C501443_1	Poct_SOT_k31_scaffold20683_1	Epos_Pasa_asmbl_76347_1	golgi phosphoprotein 3
165	5	5	1	Cher_TR32145_c2_g1_i2_1	Cobl_GG19_c3_g1_i1_1	Pexc_TR6821_c6_g1_i1_1	Poct_TR27190_c0_g2_i1_1	Epos_Pasa_asmbl_43321_1	meckel syndrome type 1 protein
166	2	2	1	NA	Cobl_GG20205_c0_g1_i1_1	NA	NA	Epos_Pasa_asmbl_45569_1	zinc finger protein 271-like
167	3	3	0.333	Cher_SOT_k67_C123931_1	Cobl_GG20219_c0_g1_i1_1	NA	NA	Epos_Pasa_asmbl_6717_1	hypothetical protein KGM_05399
168	3	4	0.146	Cher_TR2648_c2_g4_i1_1	Cobl_GG20238_c0_g1_i1_1	NA	NA	Epos_Pasa_asmbl_77731_1,Epos_Pasa_asmbl_21671_1	---NA---
169	5	5	1	Cher_SOT_k55_C286869_1	Cobl_GG20266_c0_g1_i1_1	Pexc_TR13415_c0_g1_i1_1	Poct_GG23109_c0_g1_i1_1	Epos_SOT_k71_C114403_1	ubiquitin carboxyl-terminal hydrolase isozyme l3
170	4	6	0.116	NA	Cobl_GG20544_c0_g1_i1_1,Cobl_SOT_k43_scaffold5836_1	Pexc_SOT_k59_scaffold890_1	Poct_TR1829_c7_g1_i5_1,Poct_SOT_k47_scaffold1945_1	Epos_Pasa_asmbl_62657_1	zinc finger protein 91
171	5	5	1	Cher_TR1656_c0_g1_i1_1	Cobl_GG20560_c0_g1_i1_1	Pexc_TR22957_c0_g1_i1_1	Poct_SOT_k31_C432322_1	Epos_Pasa_asmbl_9526_1	serine threonine-protein kinase plk4
172	5	5	1	Cher_TR3740_c0_g1_i1utrorf_1	Cobl_GG20585_c0_g2_i1_1	Pexc_TR371_c1_g1_i1_1	Poct_SOT_k31_scaffold18379_1	Epos_Pasa_asmbl_26266_1	ankyrin repeat domain-containing protein 27
173	5	5	1	Cher_TR26890_c0_g1_i1_1	Cobl_GG20608_c0_g1_i1_1	Pexc_SOT_k31_C511225_1	Poct_SOT_k39_C325634_1	Epos_SOT_k35_C686604_1	nucleolar protein 66
174	4	4	1	Cher_SOT_k67_C165807_1	Cobl_GG2060_c0_g1_i1_1	NA	Poct_SOT_k39_C308507_1	Epos_Pasa_asmbl_66548_1	---NA---
175	5	5	1	Cher_TR18533_c0_g1_i1_1	Cobl_GG2060_c1_g1_i1_1	Pexc_SOT_k31_C514129_1	Poct_SOT_k31_C432036_1	Epos_Pasa_asmbl_66549_1	eukaryotic peptide chain release factor gtp-binding subunit
176	5	6	0.667	Cher_TR1310_c0_g1_i3_1,Cher_TR1310_c0_g1_i2_1	Cobl_GG2071_c0_g1_i1_1	Pexc_TR3623_c0_g1_i2_1	Poct_GG2972_c0_g1_i1_1	Epos_SOT_k35_C686768_1	gpi mannosyltransferase 1
177	5	5	1	Cher_SOT_k51_scaffold15117_1	Cobl_GG20749_c0_g1_i1_1	Pexc_SOT_k75_scaffold6516_1	Poct_SOT_k71_C76016_1	Epos_SOT_k71_C114445_1	synaptosomal-associated protein 29
178	5	7	0.122	Cher_SOT_k39_scaffold27915utrorf_1	Cobl_GG20787_c0_g1_i1_1	Pexc_TR18378_c0_g1_i1_1,Pexc_SOT_k31_scaffold23491utrorf_1,Pexc_SOT_k31_C516898utrorf_1	Poct_SOT_k31_C434618utrorf_1	Epos_SOT_k31_C767870_1	#NAME?
179	5	5	1	Cher_SOT_k31_C569104_1	Cobl_GG20904_c0_g1_i1_1	Pexc_TR25278_c0_g2_i1_1	Poct_SOT_k31_C430025_1	Epos_SOT_k31_C766982_1	peptidyl-alpha-hydroxyglycine alpha-amidating lyase 2
180	5	5	1	Cher_SOT_k31_scaffold8487_1	Cobl_GG20935_c0_g1_i1_1	Pexc_SOT_k35_C478778_1	Poct_SOT_k31_C427050_1	Epos_Pasa_asmbl_8395_1	protein misato
181	5	5	1	Cher_TR26896_c1_g1_i1_1	Cobl_GG21010_c0_g1_i1_1	Pexc_TR31915_c0_g3_i1_1	Poct_TR6320_c0_g2_i1_1	Epos_Pasa_asmbl_18315_1	histone-lysine n-methyltransferase suv39h2
182	5	5	1	Cher_SOT_k31_C569134_1	Cobl_GG21037_c0_g1_i1_1	Pexc_SOT_k31_C511149_1	Poct_SOT_k31_C428965_1	Epos_SOT_k31_C769860_1	gpi transamidase component pig-t
183	5	5	0.2	Cher_SOT_k51_C315180_1	Cobl_GG21160_c0_g1_i1_1	Pexc_TR32672_c4_g1_i2_1	Poct_TR18767_c0_g1_i1_1	Epos_Pasa_asmbl_45031_1	rbm25 protein
184	5	5	1	Cher_TR21456_c0_g1_i1_1	Cobl_GG21233_c0_g1_i1_1	Pexc_TR21302_c0_g1_i1_1	Poct_SOT_k31_C428024_1	Epos_Pasa_asmbl_17029_1	hypothetical protein KGM_19507
185	5	5	1	Cher_SOT_k71_scaffold4359_1	Cobl_GG21364_c0_g1_i1_1	Pexc_SOT_k51_C325390_1	Poct_SOT_k75_C29731_1	Epos_Pasa_asmbl_33263_1	mitochondrial ribosomal l53
186	5	5	1	Cher_SOT_k59_C269233_1	Cobl_GG2139_c2_g1_i1_1	Pexc_SOT_k35_scaffold23460_1	Poct_SOT_k47_scaffold12251_1	Epos_Pasa_asmbl_24582_1	misexpression suppressor of ras
187	5	5	1	Cher_SOT_k31_C556940_1	Cobl_GG21671_c0_g1_i1_1	Pexc_SOT_k31_C498969_1	Poct_SOT_k43_scaffold14288_1	Epos_Pasa_asmbl_3254_1	protein lethal essential for life
188	2	2	1	NA	Cobl_GG21819_c0_g2_i1_1	NA	NA	Epos_Pasa_asmbl_80654_1	leucine-rich transmembrane protein
189	5	5	1	Cher_TR17636_c5_g1_i1_1	Cobl_GG2201_c0_g1_i1_1	Pexc_SOT_k47_scaffold20030_1	Poct_GG8682_c0_g1_i1_1	Epos_Pasa_asmbl_42021_1	protein kintoun
190	4	4	1	Cher_SOT_k31_scaffold20521_1	Cobl_GG22039_c0_g1_i1_1	Pexc_TR22426_c6_g1_i2_1	NA	Epos_SOT_k31_C764687_1	thap domain-containing protein partial
191	5	8	0.125	Cher_TR21260_c0_g1_i2_1	Cobl_GG22130_c0_g2_i2_1,Cobl_TR15715_c0_g1_i2_1,Cobl_TR15715_c0_g1_i1_1	Pexc_SOT_k31_C503959_1	Poct_SOT_k31_C421698_1	Epos_SOT_k63_scaffold12657_1,Epos_Pasa_asmbl_40247_1	evolutionarily conserved signaling intermediate in toll mitochondrial isoform x1
192	5	5	1	Cher_TR7353_c0_g1_i2_1	Cobl_GG221_c0_g2_i1_1	Pexc_SOT_k63_C241752_1	Poct_SOT_k35_scaffold10165_1	Epos_Pasa_asmbl_13674_1	enhancer of split mgamma protein
193	5	5	1	Cher_SOT_k43_C402797_1	Cobl_GG2222_c0_g1_i2_1	Pexc_TR13575_c0_g1_i1_1	Poct_GG29540_c0_g1_i1_1	Epos_Pasa_asmbl_31138_1	btb poz domain-containing adapter for cul3-mediated degradation protein 3
194	5	5	1	Cher_SOT_k31_C557598_1	Cobl_GG2223_c0_g1_i1_1	Pexc_TR23057_c0_g1_i1_1	Poct_SOT_k39_C313568_1	Epos_Pasa_asmbl_31137_1	ino80 complex subunit b
195	5	5	1	Cher_SOT_k35_scaffold28010_1	Cobl_GG22353_c0_g1_i1_1	Pexc_SOT_k63_C240240_1	Poct_SOT_k59_scaffold5666_1	Epos_SOT_k47_scaffold12920_1	ras-related protein rab-21
196	5	6	0.5	Cher_TR1646_c0_g1_i2_1,Cher_TR1646_c0_g1_i1_1	Cobl_GG22376_c0_g1_i1_1	Pexc_SOT_k31_C506573_1	Poct_TR29039_c4_g1_i5_1	Epos_SOT_k31_C767340_1	methyltransferase-like protein 16
197	5	5	1	Cher_TR15005_c14_g1_i1_1	Cobl_GG22537_c0_g1_i1_1	Pexc_TR19465_c4_g3_i2_1	Poct_SOT_k55_C188476_1	Epos_SOT_k51_C392308_1	protein fam51a1
198	4	4	0.5	Cher_TR16312_c4_g1_i1_1	Cobl_GG22609_c0_g1_i1_1	NA	Poct_GG27478_c0_g1_i1_1	Epos_SOT_k47_scaffold1672_1	ankyrin repeat protein
199	3	5	0.2	Cher_OR11_1	Cobl_GG22624_c3_g1_i3_1,Cobl_TR1044_c4_g1_i2_1,Cobl_OR11_1	NA	NA	Epos_OR24_1	olfactory receptor
200	5	5	1	Cher_SOT_k67_C172969_1	Cobl_GG22697_c0_g1_i1_1	Pexc_SOT_k43_C393625_1	Poct_TR18820_c0_g1_i1_1	Epos_SOT_k31_C765203_1	28s ribosomal protein mitochondrial
201	5	5	1	Cher_TR17585_c1_g1_i5_1	Cobl_GG22913_c0_g1_i1_1	Pexc_TR5841_c2_g1_i2_1	Poct_SOT_k31_C433298_1	Epos_SOT_k43_C501369_1	serine threonine-protein kinase rio3
202	3	3	0.333	Cher_TR31487_c0_g2_i1_1	Cobl_GG22938_c1_g1_i1_1	NA	Poct_TR24740_c0_g1_i1_1	NA	cadherin-23 isoform x2
203	2	3	0.333	Cher_TR23645_c1_g1_i1_1	NA	NA	NA	Epos_Pasa_asmbl_57822_1,Epos_Pasa_asmbl_42783_1	cadherin-related tumor suppressor
204	3	3	0.333	Cher_TR5937_c0_g1_i1_1	Cobl_GG23062_c0_g2_i2_1	NA	NA	Epos_SOT_k31_scaffold9702_1	oxidase peroxidase
205	2	2	1	NA	Cobl_GG23066_c0_g1_i1_1	NA	NA	Epos_SOT_k47_C440839_1	nuclear cap-binding protein subunit 2
206	5	5	1	Cher_SOT_k67_scaffold15583_1	Cobl_GG23220_c5_g1_i1_1	Pexc_TR4811_c0_g1_i1_1	Poct_TR12792_c0_g1_i1_1	Epos_SOT_k39_C571574_1	serine threonine-protein phosphatase pp1-beta catalytic subunit
207	5	5	1	Cher_TR20635_c9_g1_i5_1	Cobl_GG23221_c5_g1_i1_1	Pexc_TR14826_c6_g1_i3_1	Poct_SOT_k55_scaffold2935_1	Epos_Pasa_asmbl_18015_1	myofilin variant a
208	2	2	1	NA	Cobl_GG23412_c0_g1_i1_1	NA	NA	Epos_Pasa_asmbl_48636_1	endothelin-converting enzyme 1
209	4	4	1	NA	Cobl_GG23473_c1_g1_i1_1	Pexc_SOT_k31_scaffold23339_1	Poct_SOT_k35_C385338_1	Epos_SOT_k35_scaffold7624_1	adp-ribosylation factor-like protein 4c
210	5	6	1	Cher_TR22339_c0_g1_i1_1	Cobl_GG23506_c0_g1_i1_1	Pexc_TR13535_c0_g1_i1_1	Poct_SOT_k31_C407651_1	Epos_Pasa_asmbl_91964_1,Epos_Pasa_asmbl_59289_1	rna-binding protein 48
211	4	4	1	Cher_TR21085_c1_g1_i1_1	Cobl_GG23624_c0_g1_i1_1	NA	Poct_SOT_k31_scaffold21118utrorf_1	Epos_Pasa_asmbl_83691_1	hypothetical protein KGM_22044
212	5	5	1	Cher_SOT_k35_scaffold19566_1	Cobl_GG23624_c3_g1_i1_1	Pexc_SOT_k47_scaffold25269_1	Poct_TR6081_c0_g3_i1_1	Epos_Pasa_asmbl_54990_1	transforming acidic coiled-coil-containing protein 1
213	2	2	1	NA	Cobl_GG23710_c0_g1_i1_1	NA	Poct_SOT_k47_scaffold6200_1	NA	multidrug resistance protein homolog 49-like isoform x1
214	5	5	0.2	Cher_TR23846_c5_g1_i1_1	Cobl_TR25310_c0_g1_i1_1	Pexc_SOT_k35_scaffold21575_1	Poct_SOT_k39_scaffold1937_1	Epos_Pasa_asmbl_928_1	atp-binding cassette sub-family b member 1
215	4	4	1	Cher_SOT_k31_C545947_1	Cobl_GG23765_c0_g1_i1_1	Pexc_SOT_k47_scaffold1993_1	NA	Epos_SOT_k59_C306775_1	---NA---
216	4	5	0.104	NA	Cobl_GG23824_c0_g1_i1_1,Cobl_TR10015_c2_g1_i3_1	Pexc_SOT_k47_C349039_1	Poct_SOT_k31_C367081_1	Epos_Pasa_asmbl_29541_1	pol-like protein
217	5	5	1	Cher_SOT_k39_scaffold9_1	Cobl_GG24153_c0_g1_i1_1	Pexc_SOT_k31_scaffold23068_1	Poct_SOT_k35_scaffold12919_1	Epos_SOT_k43_scaffold340_1	sulfhydryl oxidase 2
218	5	6	0.667	Cher_SOT_k47_C366581_1	Cobl_GG24248_c0_g1_i3_1	Pexc_TR10682_c0_g1_i1_1	Poct_SOT_k31_C427938_1	Epos_Pasa_asmbl_85139_1,Epos_Pasa_asmbl_48779_1	zinc finger protein 271-like
219	3	3	0.333	NA	Cobl_GG24422_c0_g1_i1_1	NA	Poct_TR23076_c0_g1_i1_1	Epos_Pasa_asmbl_75507_1	alkylglycerol monooxygenase-like
220	5	5	1	Cher_SOT_k59_scaffold5411_1	Cobl_GG24581_c1_g1_i1_1	Pexc_SOT_k31_scaffold3348utrorf_1	Poct_SOT_k71_scaffold8222_1	Epos_Pasa_asmbl_31718_1	solute carrier family 25 member 38-like isoform x2
221	4	4	0.146	Cher_TR12785_c2_g1_i1_1	Cobl_GG24620_c1_g1_i1_1	Pexc_TR29947_c3_g1_i1_1	NA	Epos_Pasa_asmbl_25557_1	pao retrotransposon peptidase family protein
222	2	3	0.333	NA	Cobl_GG2465_c0_g1_i1_1	NA	NA	Epos_SOT_k71_C89850_1,Epos_SOT_k63_C231529_1	udp-glucuronosyltransferase 3a1-like
223	5	5	1	Cher_SOT_k55_scaffold24128_1	Cobl_GG24697_c0_g2_i1_1	Pexc_TR14850_c0_g1_i1_1	Poct_SOT_k43_C284048_1	Epos_SOT_k31_scaffold22598_1	protein split ends
224	5	5	1	Cher_SOT_k55_scaffold21908utrorf_1	Cobl_GG246_c0_g1_i1_1	Pexc_TR27831_c0_g1_i1_1	Poct_TR6032_c4_g3_i1_1	Epos_SOT_k43_C487580_1	2-aminoethanethiol dioxygenase
225	5	5	1	Cher_SOT_k35_scaffold27675_1	Cobl_GG24767_c0_g1_i1_1	Pexc_SOT_k31_scaffold10983_1	Poct_GG34865_c1_g1_i1_1	Epos_Pasa_asmbl_69526_1	zinc finger protein 845-like
226	4	4	1	Cher_TR6835_c1_g1_i1_1	Cobl_GG24855_c1_g1_i1_1	Pexc_TR5344_c0_g1_i1_1	NA	Epos_Pasa_asmbl_18585_1	putative fruitless
227	5	6	0.667	Cher_TR15033_c3_g1_i9_1,Cher_TR15033_c3_g1_i12_1	Cobl_GG24915_c0_g1_i1_1	Pexc_TR30354_c0_g1_i4_1	Poct_TR25003_c1_g2_i4_1	Epos_Pasa_asmbl_30025_1	bardet-biedl syndrome 7 protein
228	5	5	1	Cher_SOT_k31_C569730_1	Cobl_GG24932_c0_g1_i1_1	Pexc_TR15589_c0_g1_i6_1	Poct_TR1440_c1_g2_i1_1	Epos_SOT_k35_scaffold18756_1	kelch-like protein 24
229	4	4	1	Cher_SOT_k75_C71354_1	Cobl_GG25153_c1_g1_i10_1	Pexc_SOT_k75_scaffold398_1	NA	Epos_Pasa_asmbl_55303_1	coiled-coil domain-containing protein 104
230	5	5	1	Cher_SOT_k59_C269043_1	Cobl_GG25182_c2_g2_i1_1	Pexc_SOT_k35_scaffold5467_1	Poct_SOT_k31_scaffold10209_1	Epos_SOT_k55_C350376_1	uncharacterized protein LOC778507
231	5	5	1	Cher_TR6751_c5_g2_i1utrorf_1	Cobl_GG2531_c1_g1_i1_1	Pexc_SOT_k63_scaffold7506_1	Poct_SOT_k71_C74538_1	Epos_Pasa_asmbl_18544_1	rwd domain-containing protein 1
232	4	4	1	NA	Cobl_GG25365_c0_g1_i1_1	Pexc_SOT_k43_scaffold24788_1	Poct_TR5892_c0_g1_i1_1	Epos_Pasa_asmbl_69162_1	integrase core domain protein
233	5	5	1	Cher_SOT_k35_scaffold8194_1	Cobl_GG25483_c0_g1_i2_1	Pexc_SOT_k71_scaffold13924_1	Poct_GG20342_c0_g1_i2_1	Epos_SOT_k59_C309087_1	zinc finger ccch domain-containing protein 3
234	5	5	1	Cher_SOT_k47_scaffold16991_1	Cobl_GG25485_c0_g1_i1_1	Pexc_SOT_k31_scaffold24178_1	Poct_SOT_k43_scaffold12476_1	Epos_Pasa_asmbl_11887_1	xylosyltransferase oxt
235	5	5	1	Cher_SOT_k31_C568500_1	Cobl_GG25564_c0_g1_i1_1	Pexc_SOT_k31_C510565_1	Poct_SOT_k75_C33101_1	Epos_SOT_k31_C769366_1	innexin 2
236	5	6	0.167	Cher_SOT_k63_C206498_1	Cobl_GG25590_c0_g1_i1_1	Pexc_SOT_k35_C443279_1,Pexc_TR24158_c2_g1_i1_1	Poct_TR5735_c1_g1_i1_1	Epos_Pasa_asmbl_26071_1	solute carrier family facilitated glucose transporter member 8
237	5	6	0.5	Cher_SOT_k71_C123833_1	Cobl_GG25786_c0_g1_i1_1	Pexc_TR22614_c0_g2_i1_1	Poct_TR1758_c5_g1_i6_1,Poct_TR1758_c5_g1_i5_1	Epos_Pasa_asmbl_56654_1	serine threonine protein kinase
238	5	5	1	Cher_SOT_k31_C568059_1	Cobl_GG25905_c0_g1_i1_1	Pexc_SOT_k35_C475462_1	Poct_GG7739_c0_g1_i1_1	Epos_Pasa_asmbl_35894_1	---NA---
239	2	2	1	NA	Cobl_GG25937_c1_g1_i1_1	NA	NA	Epos_SOT_k43_scaffold17669_1	hypothetical protein KGM_08371
240	3	3	0.333	Cher_TR16933_c3_g1_i2_1	Cobl_GG25975_c1_g1_i1_1	NA	NA	Epos_Pasa_asmbl_28084_1	pickpocket
241	3	5	0.104	Cher_SOT_k39_scaffold17147_1	Cobl_GG26043_c4_g1_i1_1,Cobl_TR29300_c1_g2_i1_1	NA	NA	Epos_Pasa_asmbl_57821_1,Epos_Pasa_asmbl_30366_1	protein dachsous
242	4	4	1	Cher_SOT_k31_C551704_1	Cobl_GG26092_c0_g1_i1_1	NA	Poct_GG6894_c0_g2_i1_1	Epos_Pasa_asmbl_13569_1	serine threonine-protein kinase mtor
243	5	5	1	Cher_SOT_k31_C558410_1	Cobl_GG26120_c1_g1_i1_1	Pexc_SOT_k75_C75475_1	Poct_SOT_k31_C417825_1	Epos_SOT_k71_C116309_1	atp-dependent -nad h-hydrate dehydratase isoform x2
244	5	5	0.4	Cher_SOT_k47_scaffold16434_1	Cobl_GG26205_c1_g1_i1_1	Pexc_TR33664_c0_g2_i1_1	Poct_SOT_k31_scaffold19382_1	Epos_Pasa_asmbl_13638_1	brefeldin a-inhibited guanine nucleotide-exchange protein 3 isoform x1
245	5	5	1	Cher_SOT_k31_C563233_1	Cobl_GG26226_c0_g1_i1_1	Pexc_SOT_k31_C510719_1	Poct_SOT_k59_C174758_1	Epos_Pasa_asmbl_37526_1	protein unc-119 homolog b
246	5	6	0.167	Cher_SOT_k31_scaffold21428_1	Cobl_GG26271_c0_g1_i1_1,Cobl_SOT_k55_scaffold606_1	Pexc_TR24253_c2_g1_i2_1	Poct_SOT_k31_scaffold8465_1	Epos_Pasa_asmbl_29622_1	monocarboxylate transporter 5-like
247	4	5	0.6	Cher_TR1738_c0_g1_i2_1,Cher_TR1738_c0_g1_i1_1	Cobl_GG26525_c0_g1_i1_1	NA	Poct_TR5032_c0_g1_i1_1	Epos_SOT_k43_scaffold24165_1	abc multidrug transporter
248	5	5	1	Cher_TR31296_c3_g4_i5_1	Cobl_GG26790_c2_g2_i2_1	Pexc_TR24962_c2_g1_i2_1	Poct_TR9044_c0_g1_i5_1	Epos_Pasa_asmbl_38519_1	myelin transcription factor 1-like protein
249	5	5	1	Cher_SOT_k59_scaffold4981_1	Cobl_GG26811_c0_g1_i1_1	Pexc_SOT_k31_C514359_1	Poct_SOT_k55_C195614_1	Epos_SOT_k67_scaffold4582_1	protein slowmo
250	5	6	0.185	Cher_TR27724_c2_g1_i1_1	Cobl_GG2687_c0_g1_i1_1,Cobl_GG4207_c0_g1_i1_1	Pexc_TR15617_c0_g1_i1_1	Poct_GG14348_c0_g1_i1_1	Epos_SOT_k43_scaffold24354_1	leucine-rich repeat-containing protein 24
251	4	4	0.146	Cher_TR9981_c0_g2_i1_1	Cobl_TR19876_c1_g1_i1_1	NA	Poct_TR12724_c1_g1_i1_1	Epos_Pasa_asmbl_41302_1	leucine-rich repeat-containing protein 24
252	5	5	1	Cher_SOT_k51_C323789_1	Cobl_GG26975_c0_g1_i1_1	Pexc_SOT_k51_C340110_1	Poct_SOT_k31_C423536_1	Epos_SOT_k63_scaffold14759_1	lanc-like protein 3
253	5	5	1	Cher_TR21365_c1_g3_i1_1	Cobl_GG27145_c0_g1_i1_1	Pexc_SOT_k51_C340248_1	Poct_SOT_k31_C423282_1	Epos_Pasa_asmbl_33327_1	ring finger protein 17
254	5	5	0.317	Cher_TR20452_c0_g2_i1_1	Cobl_GG27146_c0_g1_i1_1	Pexc_SOT_k59_scaffold13386_1	Poct_TR26606_c2_g1_i1_1	Epos_Pasa_asmbl_68242_1	integrase core domain protein
255	5	5	1	Cher_SOT_k71_scaffold11392_1	Cobl_GG27205_c2_g1_i1_1	Pexc_SOT_k67_C194078_1	Poct_SOT_k35_scaffold20308_1	Epos_SOT_k43_C498268_1	alpha-tocopherol transfer protein isoform x1
256	5	5	1	Cher_SOT_k39_C459803_1	Cobl_GG27281_c0_g1_i1_1	Pexc_TR8257_c3_g1_i1_1	Poct_SOT_k43_scaffold17999_1	Epos_Pasa_asmbl_58565_1	cytospin-a isoform x1
257	4	4	1	NA	Cobl_GG27312_c0_g1_i1_1	Pexc_SOT_k31_C472731_1	Poct_SOT_k39_C290513_1	Epos_Pasa_asmbl_63077_1	hypothetical protein KGM_13044
258	3	3	1	NA	Cobl_GG27334_c0_g1_i1_1	Pexc_SOT_k31_C497549_1	Poct_TR5950_c1_g3_i1_1	NA	tpa: gag-pol polyprotein
259	3	5	0.104	Cher_TR47_c0_g1_i1_1,Cher_TR11092_c1_g1_i1_1	NA	Pexc_SOT_k39_C423985_1,Pexc_TR21528_c0_g1_i1_1	NA	Epos_Pasa_asmbl_39498_1	reverse transcriptase
260	4	4	1	Cher_SOT_k59_C268029_1	Cobl_GG27377_c0_g2_i1_1	NA	Poct_SOT_k63_C130484_1	Epos_SOT_k39_scaffold16734_1	glucosidase 2 subunit beta
261	2	2	1	NA	Cobl_GG27431_c1_g1_i1_1	NA	NA	Epos_Pasa_asmbl_17652_1	dopamine receptor 2
262	4	4	0.146	Cher_TR21360_c1_g1_i1_1	Cobl_GG2743_c1_g1_i1_1	NA	Poct_TR2599_c2_g1_i1_1	Epos_Pasa_asmbl_52751_1	wd repeat-containing protein 81
263	5	5	1	Cher_SOT_k31_C569236_1	Cobl_GG27495_c0_g1_i1_1	Pexc_SOT_k63_C244380_1	Poct_GG23159_c0_g1_i1_1	Epos_Pasa_asmbl_31975_1	solute carrier family 35 member g1
264	5	5	1	Cher_TR1661_c2_g2_i1_1	Cobl_GG27654_c0_g1_i1_1	Pexc_TR29986_c11_g1_i1_1	Poct_SOT_k31_C425873_1	Epos_Pasa_asmbl_75524_1	aael002444- partial
265	5	5	1	Cher_SOT_k51_scaffold18630_1	Cobl_GG27676_c0_g1_i1_1	Pexc_SOT_k31_scaffold23171_1	Poct_SOT_k59_scaffold941_1	Epos_SOT_k67_C182818_1	udp-n-acetylglucosamine--peptide n-acetylglucosaminyltransferase 110 kda subunit isoform x2
266	5	6	0.167	Cher_SOT_k51_C319970_1	Cobl_GG27855_c2_g2_i1_1,Cobl_SOT_k75_scaffold3800_1	Pexc_SOT_k51_scaffold18645_1	Poct_SOT_k31_C420407_1	Epos_SOT_k55_C352912_1	takeout jhbp like protein
267	5	5	0.2	Cher_TR1643_c0_g1_i1_1	Cobl_GG27935_c2_g1_i1_1	Pexc_TR14909_c1_g1_i1_1	Poct_GG16137_c0_g1_i1_1	Epos_Pasa_asmbl_22329_1	dna (cytosine-5)-methyltransferase -like isoform x1
268	5	6	0.24	Cher_TR8905_c0_g1_i1_1,Cher_SOT_k71_C102537_1	Cobl_GG27953_c0_g1_i1_1	Pexc_SOT_k43_scaffold14828_1	Poct_SOT_k35_C372998_1	Epos_SOT_k67_scaffold7466_1	small heat shock protein
269	5	5	0.6	Cher_SOT_k35_C476346_1	Cobl_GG28019_c0_g1_i1_1	Pexc_TR7746_c0_g2_i1_1	Poct_SOT_k51_scaffold19186utrorf_1	Epos_SOT_k71_scaffold735utrorf_1	transposon ty3-g gap-pol polyprotein
270	5	5	1	Cher_TR16488_c0_g1_i1_1	Cobl_GG28028_c1_g1_i1_1	Pexc_TR12957_c0_g1_i1_1	Poct_TR9940_c0_g2_i1_1	Epos_Pasa_asmbl_78095_1	transmembrane protein 201
271	5	5	1	Cher_SOT_k71_C125317_1	Cobl_GG28045_c3_g1_i1_1	Pexc_TR13617_c0_g1_i1_1	Poct_SOT_k31_C427700_1	Epos_Pasa_asmbl_11437_1	nadph:adrenodoxin mitochondrial
272	5	5	1	Cher_SOT_k31_C567437_1	Cobl_GG280_c1_g1_i1_1	Pexc_SOT_k35_C476366_1	Poct_TR4526_c2_g1_i1_1	Epos_Pasa_asmbl_3823_1	PREDICTED: uncharacterized protein LOC100574253
273	5	6	0.116	Cher_SOT_k43_scaffold17174_1	Cobl_GG28267_c0_g1_i1_1,Cobl_SOT_k31_C396783_1	Pexc_SOT_k35_scaffold17434_1	Poct_SOT_k39_C272627_1	Epos_Pasa_asmbl_30648_1	---NA---
274	4	4	0.5	Cher_SOT_k39_C456545_1	Cobl_GG28277_c1_g1_i1_1	Pexc_TR4697_c0_g1_i1_1	NA	Epos_Pasa_asmbl_52218_1	zinc finger bed domain-containing protein 4
275	5	5	0.6	Cher_SOT_k35_C521390_1	Cobl_GG28287_c0_g1_i1_1	Pexc_TR17724_c2_g1_i1_1	Poct_SOT_k31_scaffold20247_1	Epos_Pasa_asmbl_46894_1	heat repeat-containing protein 1
276	3	3	1	Cher_TR17211_c2_g2_i4_1	Cobl_GG28375_c0_g3_i1_1	NA	Poct_TR25527_c1_g1_i1_1	NA	hypothetical protein KGM_02254
277	3	5	0.104	NA	NA	Pexc_TR15271_c2_g1_i1_1,Pexc_TR15271_c2_g2_i1_1	Poct_SOT_k35_C367525_1	Epos_SOT_k35_scaffold25970_1,Epos_Pasa_asmbl_67021_1	---NA---
278	3	5	0.2	Cher_TR6757_c5_g1_i4_1	Cobl_GG28478_c0_g1_i1_1,Cobl_TR9581_c1_g1_i1_1,Cobl_SOT_k31_C416584_1	NA	NA	Epos_SOT_k31_C720670_1	---NA---
279	5	5	1	Cher_SOT_k63_C223614_1	Cobl_GG28528_c0_g1_i1_1	Pexc_SOT_k31_scaffold22439_1	Poct_SOT_k31_scaffold13798_1	Epos_Pasa_asmbl_84229_1	protein fam69c
280	5	5	1	Cher_TR7615_c1_g1_i3_1	Cobl_GG28632_c0_g1_i1_1	Pexc_SOT_k67_scaffold1966_1	Poct_TR21204_c0_g1_i1_1	Epos_Pasa_asmbl_9282_1	alpha amylase catalytic region
281	5	5	1	Cher_TR24611_c2_g1_i1_1	Cobl_GG28709_c0_g2_i1_1	Pexc_TR14860_c1_g2_i1_1	Poct_SOT_k39_scaffold12712_1	Epos_Pasa_asmbl_41287_1	chitinase-3-like protein 1
282	5	5	1	Cher_TR4971_c1_g1_i1_1	Cobl_GG28773_c2_g1_i3_1	Pexc_TR23550_c1_g1_i3_1	Poct_GG10630_c3_g1_i1_1	Epos_Pasa_asmbl_46814_1	tau-like protein
283	5	5	1	Cher_SOT_k31_C573102_1	Cobl_GG28781_c0_g1_i1_1	Pexc_SOT_k31_C515456_1	Poct_SOT_k31_C433370_1	Epos_Pasa_asmbl_66162_1	cell division cycle protein 27 homolog
284	5	5	1	Cher_SOT_k59_scaffold5204_1	Cobl_GG28814_c0_g1_i1_1	Pexc_SOT_k71_scaffold4826_1	Poct_SOT_k71_C76250_1	Epos_Pasa_asmbl_18558_1	proliferation-associated protein 2g4
285	5	5	1	Cher_SOT_k31_scaffold28_1	Cobl_GG29120_c0_g1_i1_1	Pexc_SOT_k51_C341340_1	Poct_SOT_k31_scaffold18881_1	Epos_SOT_k31_C759040_1	AAEL003042-PA
286	5	5	0.4	Cher_TR24653_c3_g1_i3_1	Cobl_GG29156_c0_g1_i1_1	Pexc_TR26214_c0_g1_i1_1	Poct_SOT_k31_scaffold19046_1	Epos_Pasa_asmbl_55764_1	hypothetical protein KGM_19457
287	5	5	1	Cher_SOT_k47_scaffold26234_1	Cobl_GG29169_c1_g1_i1_1	Pexc_TR2102_c8_g3_i1_1	Poct_SOT_k43_scaffold11169_1	Epos_Pasa_asmbl_48225_1	methyltransferase-like protein 6
288	5	5	1	Cher_SOT_k31_C573168_1	Cobl_GG29179_c0_g1_i1_1	Pexc_SOT_k43_scaffold20965_1	Poct_SOT_k31_C433346_1	Epos_Pasa_asmbl_23066_1	connectin isoform x2
289	5	5	1	Cher_SOT_k71_C123409_1	Cobl_GG29186_c0_g1_i1_1	Pexc_SOT_k47_C375275_1	Poct_SOT_k35_C377372_1	Epos_SOT_k31_C767950_1	cyclin-dependent-like kinase 5
290	5	5	1	Cher_TR20296_c12_g1_i1_1	Cobl_GG29226_c2_g1_i1_1	Pexc_SOT_k31_C515430_1	Poct_SOT_k31_C432956_1	Epos_Pasa_asmbl_21291_1	netrin receptor unc5c
291	4	4	0.5	Cher_TR13585_c0_g2_i1_1	Cobl_GG29344_c1_g1_i1_1	Pexc_TR7522_c2_g1_i1_1	NA	Epos_Pasa_asmbl_40753_1	---NA---
292	5	5	1	Cher_SOT_k59_scaffold15299_1	Cobl_GG29403_c0_g2_i1_1	Pexc_SOT_k51_C316636_1	Poct_SOT_k31_C395923_1	Epos_Pasa_asmbl_49883_1	60s ribosome subunit biogenesis protein nip7 homolog
293	4	4	0.146	NA	Cobl_GG29424_c0_g1_i1_1	Pexc_SOT_k31_scaffold14682_1	Poct_SOT_k31_scaffold14690_1	Epos_Pasa_asmbl_44175_1	antennal esterase cxe10
294	5	5	1	Cher_SOT_k47_C362263_1	Cobl_GG29428_c0_g1_i1_1	Pexc_TR32111_c2_g1_i3_1	Poct_SOT_k31_scaffold12604_1	Epos_Pasa_asmbl_19589_1	zinc finger protein 16
295	5	5	0.4	Cher_TR10022_c0_g4_i3_1	Cobl_GG29656_c0_g1_i1_1	Pexc_SOT_k59_C295958_1	Poct_GG25977_c0_g1_i1_1	Epos_Pasa_asmbl_44259_1	mismatch repair endonuclease pms2
296	4	4	0.25	Cher_SOT_k31_scaffold14496_1	Cobl_GG29854_c0_g1_i1_1	NA	Poct_SOT_k31_C425956_1	Epos_Pasa_asmbl_79829_1	g5 domain family
297	5	6	0.5	Cher_SOT_k67_C167717_1	Cobl_GG29895_c0_g1_i1_1,Cobl_TR8778_c2_g1_i1_1	Pexc_SOT_k31_scaffold13352_1	Poct_SOT_k35_C364403_1	Epos_SOT_k71_C112355_1	uncharacterized protein LOC106118150
298	3	3	1	Cher_SOT_k31_scaffold23378_1	Cobl_GG29940_c0_g1_i1_1	NA	NA	Epos_Pasa_asmbl_4739_1	atp synthase subunit mitochondrial
299	5	5	1	Cher_SOT_k55_C307743_1	Cobl_GG29944_c0_g1_i1_1	Pexc_TR7482_c5_g1_i1_1	Poct_SOT_k31_scaffold20816_1	Epos_SOT_k55_scaffold658_1	protein aar2 homolog
300	5	5	1	Cher_SOT_k31_C569060_1	Cobl_GG30041_c0_g1_i1_1	Pexc_SOT_k39_C441429_1	Poct_SOT_k31_C428763_1	Epos_SOT_k35_C686410_1	tubulin--tyrosine ligase-like protein 12
301	5	5	1	Cher_SOT_k31_scaffold23316_1	Cobl_GG30118_c1_g2_i1_1	Pexc_TR29966_c1_g1_i1_1	Poct_SOT_k51_scaffold17938_1	Epos_Pasa_asmbl_5264_1	retinol dehydrogenase 12-like
302	5	5	1	Cher_SOT_k71_scaffold10916_1	Cobl_GG30324_c11_g1_i1_1	Pexc_SOT_k35_scaffold21659_1	Poct_TR22265_c0_g1_i1_1	Epos_Pasa_asmbl_13123_1	farnesyl diphosphate synthase
303	5	5	1	Cher_SOT_k31_C572798_1	Cobl_GG30341_c0_g1_i1_1	Pexc_SOT_k31_C515156_1	Poct_GG1383_c0_g1_i1_1	Epos_Pasa_asmbl_64721_1	transmembrane protein 169
304	5	5	1	Cher_TR1312_c0_g1_i1_1	Cobl_GG30376_c0_g2_i1_1	Pexc_TR9036_c1_g1_i1_1	Poct_GG31977_c1_g3_i1_1	Epos_Pasa_asmbl_43983_1	plexin-b
305	5	6	0.152	Cher_TR9579_c0_g1_i3_1,Cher_TR9579_c0_g1_i2_1	Cobl_GG30403_c0_g1_i1_1	Pexc_TR22375_c1_g1_i1_1	Poct_GG8154_c0_g2_i1_1	Epos_SOT_k47_scaffold13299_1	valyl-trna synthetase
306	5	6	0.667	Cher_TR467_c1_g1_i1_1	Cobl_GG30423_c0_g1_i1_1	Pexc_SOT_k47_C375569_1	Poct_SOT_k35_C379558_1	Epos_Pasa_asmbl_96897_1,Epos_Pasa_asmbl_46974_1	fk506-binding protein 6
307	5	5	1	Cher_TR5866_c0_g1_i1_1	Cobl_GG30476_c0_g1_i2_1	Pexc_SOT_k51_C341134_1	Poct_SOT_k31_C424726_1	Epos_Pasa_asmbl_16589_1	upf0609 protein c4orf27 homolog isoform x2
308	5	5	1	Cher_SOT_k31_C566959_1	Cobl_GG30610_c0_g1_i1_1	Pexc_TR28752_c1_g2_i1_1	Poct_SOT_k35_scaffold2962_1	Epos_Pasa_asmbl_33292_1	zinc finger protein 271-like
309	2	2	1	NA	Cobl_GG30627_c0_g1_i1_1	NA	NA	Epos_Pasa_asmbl_27225_1	antennal esterase cxe14
310	5	6	0.667	Cher_SOT_k63_C223496_1	Cobl_GG30661_c2_g1_i1_1,Cobl_TR1835_c1_g1_i1_1	Pexc_SOT_k67_C189524_1	Poct_SOT_k55_C194494_1	Epos_Pasa_asmbl_41218_1	upf0553 protein c9orf64 homolog
311	5	6	0.152	Cher_TR2675_c0_g1_i3_1	Cobl_GG3076_c0_g1_i2_1,Cobl_TR30006_c0_g1_i1_1	Pexc_SOT_k47_C375229_1	Poct_TR8923_c0_g2_i3_1	Epos_Pasa_asmbl_25117_1	udp-glucosyltransferase precursor
312	5	5	1	Cher_TR12808_c1_g1_i2utrorf_1	Cobl_GG30780_c2_g4_i1_1	Pexc_TR24221_c7_g2_i3utrorf_1	Poct_SOT_k35_C380664_1	Epos_SOT_k63_C245089_1	golgi reassembly-stacking protein 2
313	5	5	1	Cher_SOT_k31_C569428_1	Cobl_GG30833_c1_g1_i1_1	Pexc_TR22600_c9_g8_i1_1	Poct_TR14750_c0_g1_i1_1	Epos_Pasa_asmbl_12986_1	serendipity locus protein h-1
314	5	5	1	Cher_SOT_k39_C458037_1	Cobl_GG30950_c0_g2_i1_1	Pexc_TR1312_c0_g1_i1_1	Poct_GG32121_c0_g2_i1_1	Epos_SOT_k31_C770449_1	reticulon nogo receptor
315	5	6	0.5	Cher_SOT_k67_C168813_1,Cher_TR5198_c0_g1_i2_1	Cobl_GG31065_c0_g1_i1_1	Pexc_TR20727_c0_g1_i1_1	Poct_SOT_k31_C415117_1	Epos_Pasa_asmbl_14742_1	atpase wrnip1-like
316	5	5	1	Cher_TR1352_c6_g1_i3_1	Cobl_GG31161_c1_g1_i1_1	Pexc_SOT_k31_scaffold23716_1	Poct_SOT_k47_C249844_1	Epos_SOT_k47_C450598_1	queuine trna-ribosyltransferase
317	5	6	0.667	Cher_SOT_k31_scaffold26681_1	Cobl_GG31459_c0_g1_i1_1,Cobl_TR20138_c1_g1_i1_1	Pexc_SOT_k39_scaffold22625_1	Poct_SOT_k31_scaffold20748_1	Epos_SOT_k35_C677467_1	trimeric intracellular cation channel type b
318	5	5	1	Cher_TR20249_c0_g1_i2_1	Cobl_GG31525_c1_g1_i1_1	Pexc_SOT_k31_scaffold21470_1	Poct_SOT_k43_C279015_1	Epos_SOT_k31_C764897_1	p21-activated protein kinase-interacting protein 1-like
319	5	6	0.5	Cher_TR15164_c0_g1_i2_1,Cher_TR15164_c0_g1_i1_1	Cobl_GG31533_c0_g1_i1_1	Pexc_SOT_k31_C515198_1	Poct_SOT_k31_C433090_1	Epos_Pasa_asmbl_46272_1	trna-splicing endonuclease subunit sen54
320	3	4	0.25	Cher_TR17559_c6_g1_i3_1,Cher_TR17559_c6_g1_i2_1	Cobl_GG315_c0_g1_i1_1	NA	NA	Epos_Pasa_asmbl_63396_1	udp-glycosyltransferase ugt40d2
321	5	5	1	Cher_SOT_k67_C176319_1	Cobl_GG31606_c0_g1_i1_1	Pexc_TR21284_c0_g1_i1_1	Poct_SOT_k39_C324733_1	Epos_Pasa_asmbl_27696_1	a-kinase anchor protein mitochondrial isoform x1
322	3	3	1	NA	Cobl_GG31684_c1_g1_i1_1	Pexc_SOT_k75_C67263_1	NA	Epos_SOT_k59_C261831_1	---NA---
323	5	5	0.4	Cher_SOT_k31_scaffold5920_1	Cobl_GG31728_c0_g1_i1_1	Pexc_TR11212_c2_g1_i1_1	Poct_GG4731_c0_g1_i1_1	Epos_Pasa_asmbl_31347_1	fanconi complementation group d2
324	5	6	0.667	Cher_TR13517_c0_g1_i2_1,Cher_TR13517_c0_g1_i1_1	Cobl_GG31862_c0_g1_i1_1	Pexc_TR4832_c0_g1_i1_1	Poct_SOT_k31_C424750_1	Epos_Pasa_asmbl_67949_1	zinc finger protein 709
325	5	6	0.152	Cher_SOT_k63_scaffold11239_1,Cher_TR26924_c1_g1_i1_1	Cobl_GG31908_c1_g1_i1_1	Pexc_SOT_k31_scaffold24073_1	Poct_TR25301_c0_g1_i1_1	Epos_SOT_k35_C683591_1	telo2-interacting protein 1 homolog
326	5	5	1	Cher_SOT_k51_C325429_1	Cobl_GG32094_c0_g1_i1_1	Pexc_TR17797_c1_g1_i1_1	Poct_SOT_k31_C427886_1	Epos_Pasa_asmbl_48542_1	4-coumarate-- ligase 1-like
327	3	3	0.333	NA	Cobl_GG32235_c1_g1_i1_1	Pexc_SOT_k43_C329897_1	NA	Epos_Pasa_asmbl_62525_1	---NA---
328	5	5	1	Cher_SOT_k71_scaffold11885_1	Cobl_GG32242_c0_g1_i1_1	Pexc_SOT_k35_C465684_1	Poct_GG6481_c0_g1_i1_1	Epos_Pasa_asmbl_60684_1	---NA---
329	3	3	1	Cher_TR3770_c9_g14_i1utrorf_1	Cobl_GG32332_c1_g1_i1_1	NA	NA	Epos_SOT_k39_C581462_1	hypothetical protein KGM_13180
330	5	5	1	Cher_SOT_k35_C518068_1	Cobl_GG32355_c0_g2_i1_1	Pexc_TR12923_c0_g1_i1_1	Poct_GG9970_c0_g2_i1_1	Epos_Pasa_asmbl_25593_1	det1 homolog
331	4	5	0.6	Cher_TR29783_c1_g1_i1utrorf_1,Cher_SOT_k63_scaffold4045_1	Cobl_GG32451_c1_g1_i1_1	Pexc_SOT_k55_scaffold4828_1	NA	Epos_Pasa_asmbl_87490_1	---NA---
332	5	5	1	Cher_SOT_k31_C572944_1	Cobl_GG32510_c0_g1_i1_1	Pexc_SOT_k31_C515900_1	Poct_SOT_k31_scaffold15919_1	Epos_Pasa_asmbl_10242_1	small g protein signaling modulator 3 homolog
333	2	2	1	Cher_SOT_k39_scaffold27549utrorf_1	Cobl_GG32513_c0_g1_i1_1	NA	NA	NA	zgc:165409 protein
334	4	5	0.166	Cher_TR26951_c1_g1_i2_1	NA	Pexc_TR35160_c0_g1_i1utrorf_1	Poct_TR8356_c0_g1_i1_1,Poct_SOT_k31_C396603_1	Epos_Pasa_asmbl_62160_1	zgc:165409 protein
335	3	3	1	NA	Cobl_GG32548_c0_g1_i1_1	Pexc_TR7546_c0_g2_i1_1	NA	Epos_SOT_k43_scaffold2576_1	adam metalloprotease
336	5	7	0.714	Cher_TR19863_c1_g1_i2_1,Cher_TR19863_c1_g1_i1_1	Cobl_GG32643_c0_g1_i1_1,Cobl_TR11095_c0_g1_i2_1	Pexc_SOT_k39_scaffold5233utrorf_1	Poct_SOT_k31_scaffold9444_1	Epos_SOT_k39_C573456_1	hypothetical protein KGM_01764
337	5	5	1	Cher_SOT_k35_scaffold20781_1	Cobl_GG32737_c0_g1_i1_1	Pexc_SOT_k31_C509889_1	Poct_SOT_k31_scaffold7371_1	Epos_SOT_k47_scaffold2109_1	zinc finger protein 347 isoform x1
338	5	5	1	Cher_TR29740_c2_g1_i2_1	Cobl_GG32816_c0_g1_i6_1	Pexc_TR14843_c4_g1_i1_1	Poct_TR8927_c2_g2_i2_1	Epos_Pasa_asmbl_6256_1	upf0564 protein fam161a
339	5	5	1	Cher_TR10005_c1_g1_i2_1	Cobl_GG32844_c1_g1_i1_1	Pexc_SOT_k43_scaffold21118_1	Poct_SOT_k43_scaffold18049_1	Epos_SOT_k31_C770261_1	diapause hormone receptor-1
340	5	5	1	Cher_TR31530_c7_g1_i5_1	Cobl_GG3289_c0_g1_i1_1	Pexc_TR17723_c1_g1_i1_1	Poct_SOT_k43_scaffold19828_1	Epos_Pasa_asmbl_64424_1	centrosomal protein of 290 kda
341	5	5	1	Cher_TR1285_c0_g1_i2_1	Cobl_GG3300_c0_g1_i1_1	Pexc_SOT_k55_C329171_1	Poct_SOT_k31_C433154_1	Epos_Pasa_asmbl_13635_1	brefeldin a-inhibited guanine nucleotide-exchange protein 3 isoform x1
342	5	5	1	Cher_SOT_k31_scaffold27741_1	Cobl_GG33101_c0_g1_i1_1	Pexc_SOT_k35_scaffold25235_1	Poct_SOT_k31_C420773_1	Epos_SOT_k43_C495878_1	translocation associated membrane protein
343	5	5	1	Cher_SOT_k31_C565769_1	Cobl_GG33141_c0_g2_i1_1	Pexc_TR26279_c3_g1_i2_1	Poct_TR1451_c6_g1_i2_1	Epos_Pasa_asmbl_81204_1	antennal esterase cxe17
344	5	8	0.125	Cher_TR7956_c0_g1_i2_1,Cher_TR7956_c0_g1_i1_1	Cobl_GG3334_c0_g1_i1_1,Cobl_TR1383_c0_g1_i3_1,Cobl_TR1383_c0_g1_i2_1	Pexc_SOT_k47_scaffold18797_1	Poct_TR17127_c0_g1_i1_1	Epos_Pasa_asmbl_39927_1	u3 small nucleolar ribonucleoprotein protein mpp10
345	5	5	1	Cher_TR20463_c0_g2_i1_1	Cobl_GG3346_c0_g1_i1_1	Pexc_TR32726_c1_g1_i1_1	Poct_TR15305_c0_g1_i1_1	Epos_Pasa_asmbl_26117_1	---NA---
346	5	6	0.667	Cher_SOT_k75_C60536_1	Cobl_GG3362_c0_g1_i1_1	Pexc_SOT_k63_C223868_1	Poct_SOT_k39_scaffold11272_1	Epos_SOT_k75_C50673_1,Epos_Pasa_asmbl_88826_1	probable signal peptidase complex subunit 2
347	5	6	0.185	Cher_TR31467_c9_g2_i3_1	Cobl_GG33645_c6_g1_i3_1,Cobl_SOT_k51_scaffold11706_1	Pexc_TR24054_c0_g1_i1_1	Poct_GG17508_c0_g1_i1_1	Epos_Pasa_asmbl_14353_1	isoform d
348	5	5	1	Cher_SOT_k47_C359836_1	Cobl_GG33896_c1_g1_i1_1	Pexc_SOT_k71_scaffold13482_1	Poct_SOT_k67_C104757_1	Epos_Pasa_asmbl_40342_1	hypothetical protein KGM_02146
349	5	5	1	Cher_SOT_k59_C268307_1	Cobl_GG3517_c0_g1_i2_1	Pexc_TR19524_c1_g1_i1_1	Poct_TR29621_c0_g1_i1_1	Epos_Pasa_asmbl_80248_1	olfactory receptor
350	5	5	1	Cher_TR6850_c0_g1_i1_1	Cobl_GG3596_c0_g1_i1_1	Pexc_SOT_k35_scaffold8315_1	Poct_TR27346_c0_g1_i1_1	Epos_SOT_k47_scaffold4475utrorf_1	acylglycerol mitochondrial
351	5	5	0.2	Cher_TR13647_c4_g1_i2_1	Cobl_GG3606_c0_g1_i1_1	Pexc_TR17721_c0_g1_i1_1	Poct_SOT_k31_scaffold6466_1	Epos_Pasa_asmbl_41350_1	hypothetical protein KGM_14250
352	5	6	0.23	Cher_TR27310_c0_g1_i1_1	Cobl_GG3629_c0_g1_i1_1,Cobl_TR7008_c0_g3_i1_1	Pexc_TR27482_c0_g1_i1_1	Poct_TR4604_c0_g1_i1_1	Epos_Pasa_asmbl_676_1	hypothetical protein KGM_08732
353	3	5	0.104	NA	Cobl_GG3642_c0_g2_i1_1,Cobl_SOT_k71_scaffold8711_1,Cobl_SOT_k71_scaffold8711utrorf_1	NA	Poct_TR2058_c0_g1_i1_1	Epos_Pasa_asmbl_40932_1	hydroxybutyrate dehydrogenase
354	5	5	1	Cher_SOT_k55_C309735_1	Cobl_GG3748_c2_g2_i1_1	Pexc_SOT_k63_C246122_1	Poct_TR28463_c4_g1_i7_1	Epos_Pasa_asmbl_70244_1	growth hormone-inducible transmembrane protein
355	5	5	1	Cher_TR7992_c0_g2_i1_1	Cobl_GG3750_c0_g1_i1_1	Pexc_TR6784_c0_g1_i2_1	Poct_SOT_k31_C428697_1	Epos_Pasa_asmbl_75525_1	zinc finger and btb domain-containing protein 41
356	5	5	1	Cher_TR21332_c0_g1_i1_1	Cobl_GG3837_c0_g1_i1_1	Pexc_TR1285_c0_g1_i1_1	Poct_TR22281_c0_g1_i1_1	Epos_Pasa_asmbl_50317_1	probable rna methyltransferase bin3
357	5	5	1	Cher_SOT_k75_C69266_1	Cobl_GG3861_c0_g1_i2_1	Pexc_SOT_k51_scaffold4197_1	Poct_SOT_k67_scaffold9121_1	Epos_Pasa_asmbl_10987_1	transmembrane protein 199
358	5	5	1	Cher_SOT_k35_scaffold27989_1	Cobl_GG3871_c0_g1_i1_1	Pexc_TR34016_c1_g1_i1_1	Poct_SOT_k39_C329218_1	Epos_Pasa_asmbl_42177_1	discs large protein
359	5	5	1	Cher_SOT_k47_scaffold16841_1	Cobl_GG3882_c0_g1_i1_1	Pexc_TR2146_c5_g2_i2utrorf_1	Poct_SOT_k51_scaffold4452utrorf_1	Epos_Pasa_asmbl_29263_1	extradiol ring-cleavage dioxygenase class iii protein subunit b
360	4	5	0.6	NA	Cobl_GG3886_c0_g1_i1_1,Cobl_TR2121_c0_g1_i2_1	Pexc_SOT_k31_C475637_1	Poct_SOT_k55_C154261_1	Epos_SOT_k31_C712405_1	hypothetical protein KGM_01763
361	5	5	1	Cher_SOT_k51_scaffold15702_1	Cobl_GG3954_c0_g1_i1_1	Pexc_SOT_k31_C504391_1	Poct_SOT_k31_C420893_1	Epos_SOT_k71_C116593_1	broad-complex core protein isoforms 1 2 3 4 5-like isoform x1
362	5	5	1	Cher_SOT_k55_C302117_1	Cobl_GG3965_c1_g1_i1_1	Pexc_SOT_k35_scaffold8847_1	Poct_SOT_k31_C423984_1	Epos_Pasa_asmbl_7057_1	lipase 3
363	5	5	1	Cher_SOT_k31_C553752_1	Cobl_GG4005_c0_g1_i1_1	Pexc_SOT_k31_C497285_1	Poct_SOT_k39_C308331_1	Epos_SOT_k31_C764247_1	hypothetical protein KGM_12230
364	5	5	1	Cher_TR22802_c2_g1_i3_1	Cobl_GG4090_c1_g1_i1_1	Pexc_TR28771_c2_g1_i1_1	Poct_SOT_k31_scaffold15746_1	Epos_SOT_k35_scaffold25251_1	trans- -dihydrobenzene- -diol dehydrogenase-like
365	5	5	1	Cher_TR26512_c3_g1_i1_1	Cobl_GG4362_c0_g1_i2_1	Pexc_TR22415_c1_g2_i1_1	Poct_TR24508_c0_g2_i1_1	Epos_Pasa_asmbl_66539_1	g patch domain-containing protein 2-like isoform x2
366	4	4	1	Cher_TR20319_c2_g1_i1_1	Cobl_GG4430_c0_g1_i1_1	NA	Poct_SOT_k75_scaffold3733_1	Epos_Pasa_asmbl_76418_1	e3 ubiquitin-protein ligase e3d-like
367	4	5	0.166	Cher_SOT_k31_C571534_1	Cobl_GG4443_c0_g2_i1_1	Pexc_TR27581_c0_g1_i1_1,Pexc_SOT_k43_C402010_1	Poct_TR1105_c0_g1_i1_1	NA	transposable element p partial
368	3	3	0.333	NA	NA	Pexc_TR12955_c2_g1_i2_1	Poct_GG31561_c0_g2_i1_1	Epos_SOT_k31_C765195_1	thap domain-containing protein partial
369	4	4	1	NA	Cobl_GG4454_c0_g2_i3_1	Pexc_TR11308_c2_g1_i4_1	Poct_TR1823_c0_g2_i1_1	Epos_Pasa_asmbl_17950_1	udp-glycosyltransferase ugt42a1
370	4	4	1	Cher_SOT_k67_C155783_1	Cobl_GG453_c0_g1_i1_1	NA	Poct_SOT_k63_C124132_1	Epos_SOT_k31_scaffold25538_1	golgin subfamily a member 7
371	5	5	1	Cher_SOT_k63_C223688_1	Cobl_GG4598_c0_g1_i1_1	Pexc_SOT_k31_C515870_1	Poct_SOT_k67_scaffold5825_1	Epos_Pasa_asmbl_45223_1	isoform c
372	5	5	1	Cher_SOT_k39_scaffold15322_1	Cobl_GG466_c2_g2_i1_1	Pexc_SOT_k31_C514097_1	Poct_GG20287_c0_g1_i1_1	Epos_SOT_k31_C770629_1	n-acetylgalactosamine kinase isoform x1
373	5	5	1	Cher_TR15120_c0_g1_i2_1	Cobl_GG4740_c1_g1_i1_1	Pexc_SOT_k55_scaffold14648_1	Poct_SOT_k31_scaffold12895_1	Epos_Pasa_asmbl_1412_1	integrator complex subunit 2
374	5	6	0.667	Cher_OBP17_1	Cobl_GG4744_c0_g1_i1_1,Cobl_OBP17b_SOT_k63_C123956_1	Pexc_OBP17_1	Poct_OBP17_SOT_k75_C30211_1	Epos_OBP17_1	odorant binding protein
375	5	6	0.167	Cher_TR17498_c3_g1_i2_1,Cher_TR17498_c3_g1_i1_1	Cobl_GG4978_c11_g1_i1_1	Pexc_TR17864_c2_g3_i1_1	Poct_TR22946_c1_g1_i1_1	Epos_Pasa_asmbl_33382_1	bloated tubules
376	5	5	1	Cher_TR23853_c0_g1_i1_1	Cobl_GG5152_c0_g1_i1_1	Pexc_TR25723_c4_g1_i1_1	Poct_TR21982_c0_g1_i1_1	Epos_Pasa_asmbl_46957_1	manganese-transporting atpase 13a1
377	5	5	1	Cher_SOT_k43_C400184_1	Cobl_GG5153_c0_g1_i1_1	Pexc_SOT_k31_C508245_1	Poct_SOT_k31_C426526_1	Epos_SOT_k31_scaffold20795utrorf_1	dna primase large subunit
378	5	8	0.125	Cher_SOT_k59_scaffold21301_1,Cher_SOT_k67_scaffold6426_1	Cobl_GG5223_c2_g1_i2_1,Cobl_SOT_k75_scaffold4096_1	Pexc_SOT_k75_scaffold8660_1	Poct_GG25596_c4_g2_i1_1,Poct_SOT_k75_scaffold2540_1	Epos_SOT_k75_scaffold5530_1	adenylate cyclase
379	5	5	0.6	Cher_TR31476_c2_g1_i2_1	Cobl_GG5390_c0_g2_i1_1	Pexc_TR32037_c1_g1_i1_1	Poct_TR11358_c1_g1_i1_1	Epos_Pasa_asmbl_18491_1	fanconi anemia group m protein
380	2	2	1	NA	Cobl_GG5521_c0_g1_i2_1	NA	NA	Epos_Pasa_asmbl_58635_1	serpin 2
381	5	5	1	Cher_SOT_k35_scaffold27484_1	Cobl_GG5565_c0_g2_i1_1	Pexc_SOT_k67_C191308_1	Poct_SOT_k67_scaffold2939_1	Epos_SOT_k67_scaffold14203_1	gtp:amp phosphotransferase mitochondrial
382	5	5	0.6	Cher_TR4967_c4_g1_i2_1	Cobl_GG5702_c3_g1_i2_1	Pexc_TR21513_c0_g1_i4_1	Poct_SOT_k35_C380576_1	Epos_SOT_k31_scaffold25274_1	aael011329- partial
383	4	4	0.25	Cher_TR30441_c3_g2_i1_1	Cobl_GG5818_c1_g1_i1_1	Pexc_TR10747_c2_g1_i1_1	NA	Epos_Pasa_asmbl_58631_1	PREDICTED: uncharacterized protein LOC101885670
384	4	4	1	Cher_SOT_k55_scaffold6705_1	Cobl_GG6053_c0_g1_i1_1	Pexc_SOT_k47_C324771_1	NA	Epos_Pasa_asmbl_25687_1	hypothetical protein KGM_13700
385	5	5	0.4	Cher_TR6723_c0_g2_i3_1	Cobl_GG6369_c0_g1_i1_1	Pexc_SOT_k75_scaffold5894_1	Poct_GG18676_c0_g1_i1_1	Epos_Pasa_asmbl_58279_1	cytoskeletal protein sojo
386	5	6	0.667	Cher_TR8502_c0_g2_i2_1,Cher_TR8502_c0_g2_i1_1	Cobl_GG6412_c0_g1_i1_1	Pexc_SOT_k35_C479080_1	Poct_TR6073_c1_g1_i1_1	Epos_Pasa_asmbl_79446_1	---NA---
387	3	4	0.5	NA	Cobl_GG6491_c0_g1_i1_1	NA	Poct_SOT_k39_C318115_1	Epos_Pasa_asmbl_72289utrorf_1,Epos_Pasa_asmbl_31265_1	zinc finger protein 91
388	5	6	0.5	Cher_TR17454_c4_g1_i11_1	Cobl_GG6549_c0_g1_i1utrorf_1,Cobl_SOT_k55_scaffold2838_1	Pexc_TR23444_c4_g3_i2_1	Poct_TR1926_c4_g2_i2_1	Epos_Pasa_asmbl_32400_1	serine threonine protein kinase
389	5	5	1	Cher_SOT_k31_C573300_1	Cobl_GG6670_c0_g1_i1_1	Pexc_SOT_k31_C515542_1	Poct_SOT_k31_scaffold21347_1	Epos_Pasa_asmbl_9922_1	dna excision repair protein ercc-6
390	5	5	0.2	Cher_SOT_k31_C571876_1	Cobl_GG6718_c0_g2_i1_1	Pexc_TR23459_c0_g1_i1_1	Poct_TR16077_c0_g1_i3_1	Epos_Pasa_asmbl_55986_1	coiled-coil domain-containing protein 142
391	5	5	1	Cher_SOT_k31_scaffold27977_1	Cobl_GG6805_c1_g1_i1_1	Pexc_SOT_k51_C344798_1	Poct_TR27015_c0_g2_i1_1	Epos_Pasa_asmbl_15342_1	f-box only protein 5
392	5	5	1	Cher_TR20651_c0_g1_i2_1	Cobl_GG6826_c0_g2_i1_1	Pexc_SOT_k39_scaffold18989_1	Poct_TR25153_c0_g1_i1_1	Epos_Pasa_asmbl_1540_1	suppressor apc domain-containing protein 2 isoform x1
393	5	5	1	Cher_SOT_k71_scaffold12694_1	Cobl_GG6932_c3_g1_i1_1	Pexc_SOT_k67_scaffold16389_1	Poct_SOT_k39_scaffold20772_1	Epos_Pasa_asmbl_15375_1	dna-directed rna polymerase ii subunit rpb1
394	5	5	1	Cher_TR23522_c0_g2_i1_1	Cobl_GG6998_c0_g1_i1_1	Pexc_SOT_k31_scaffold16756_1	Poct_SOT_k35_C385218_1	Epos_Pasa_asmbl_31127_1	spatacsin isoform x1
395	5	5	1	Cher_TR975_c0_g3_i11_1	Cobl_GG7037_c0_g1_i2_1	Pexc_TR32007_c1_g1_i2_1	Poct_TR17131_c8_g2_i4_1	Epos_SOT_k55_scaffold4554_1	intracellular protein transport protein uso1
396	5	5	1	Cher_SOT_k55_scaffold6553_1	Cobl_GG7086_c0_g1_i1_1	Pexc_SOT_k63_C243256_1	Poct_GG34954_c0_g1_i1_1	Epos_Pasa_asmbl_22370_1	PREDICTED: uncharacterized protein LOC100745373
397	5	5	1	Cher_TR16916_c0_g1_i1_1	Cobl_GG7146_c0_g1_i1_1	Pexc_SOT_k63_C206304_1	Poct_SOT_k67_scaffold5908_1	Epos_Pasa_asmbl_45930_1	hypothetical protein KGM_00708
398	4	4	0.5	Cher_SOT_k31_C554618_1	Cobl_GG7161_c0_g2_i1_1	NA	Poct_SOT_k59_scaffold2526_1	Epos_Pasa_asmbl_30019_1	muscle-specific protein 20
399	5	5	1	Cher_TR6301_c0_g1_i1_1	Cobl_GG7196_c0_g1_i1_1	Pexc_SOT_k43_C403000_1	Poct_SOT_k39_C329762_1	Epos_Pasa_asmbl_57390_1	dna repair protein rev1
400	5	5	1	Cher_SOT_k31_C572120_1	Cobl_GG7312_c0_g2_i1_1	Pexc_TR23531_c1_g1_i3utrorf_1	Poct_SOT_k47_scaffold17953_1	Epos_SOT_k43_scaffold25104_1	nkd_anoga ame: full=protein naked cuticle homolog
401	4	4	1	Cher_TR24364_c0_g1_i1_1	Cobl_GG7655_c0_g2_i1_1	Pexc_TR2094_c0_g1_i4_1	NA	Epos_Pasa_asmbl_36043_1	conserved hypothetical protein
402	3	3	1	Cher_TR1617_c2_g1_i1_1	Cobl_GG7930_c0_g1_i1_1	NA	NA	Epos_SOT_k31_C706506_1	solute carrier family 22 member 4-like
403	3	3	0.333	NA	Cobl_GG802_c1_g1_i1_1	Pexc_SOT_k59_C230972_1	NA	Epos_Pasa_asmbl_11237_1	---NA---
404	5	5	1	Cher_SOT_k55_C296743_1	Cobl_GG807_c1_g1_i1_1	Pexc_TR5821_c1_g1_i1_1	Poct_SOT_k63_C134926_1	Epos_SOT_k55_C352886_1	zinc finger protein 709
405	5	5	1	Cher_SOT_k55_scaffold23060_1	Cobl_GG8231_c0_g1_i1_1	Pexc_SOT_k31_scaffold23463_1	Poct_GG8035_c0_g1_i1_1	Epos_SOT_k43_C486644_1	ras-related protein rab-43
406	5	5	1	Cher_TR14035_c0_g1_i1_1	Cobl_GG8278_c0_g1_i1_1	Pexc_TR27818_c0_g1_i1_1	Poct_GG2215_c2_g1_i1_1	Epos_Pasa_asmbl_3818_1	diphthamide biosynthesis protein 1
407	4	4	1	Cher_SOT_k43_scaffold23247_1	Cobl_GG8284_c0_g1_i1_1	Pexc_TR14348_c0_g1_i1_1	NA	Epos_SOT_k67_scaffold13388_1	pupal cuticle protein 78e
408	5	5	1	Cher_SOT_k63_C216118_1	Cobl_GG8381_c0_g1_i1_1	Pexc_SOT_k71_scaffold8635_1	Poct_SOT_k35_scaffold11653_1	Epos_SOT_k55_scaffold21336_1	hypothetical protein KGM_11015
409	4	4	1	Cher_SOT_k43_scaffold25857_1	Cobl_GG858_c3_g1_i1_1	Pexc_TR13553_c0_g1_i1_1	NA	Epos_SOT_k59_C308959_1	cytochrome p450 monooxygenase
410	2	2	1	NA	Cobl_GG8594_c0_g2_i1_1	NA	NA	Epos_Pasa_asmbl_56963_1	transposable element p transposase
411	5	5	1	Cher_TR23788_c1_g1_i1_1	Cobl_GG862_c1_g2_i1_1	Pexc_SOT_k31_C508075_1	Poct_TR20758_c0_g1_i2_1	Epos_SOT_k39_scaffold7677_1	AAEL003988-PA
412	5	5	0.166	Cher_SOT_k35_scaffold17763_1	Cobl_GG8651_c1_g1_i1_1	Pexc_TR23388_c1_g1_i2_1	Poct_SOT_k39_scaffold9891_1	Epos_SOT_k47_C450222_1	otopetrin-2-like isoform x2
413	4	4	1	Cher_TR13501_c3_g1_i3_1	Cobl_GG8764_c0_g1_i1_1	Pexc_TR24039_c0_g2_i6_1	Poct_SOT_k63_C121644_1	NA	endonuclease-reverse transcriptase
414	5	6	0.152	Cher_SOT_k67_scaffold8082_1	Cobl_TR24569_c0_g1_i1_1,Cobl_TR23848_c0_g1_i1_1	Pexc_TR32110_c2_g2_i8_1	Poct_TR20314_c3_g1_i1_1	Epos_Pasa_asmbl_58196_1	uncharacterized protein LOC106113780
415	3	3	1	NA	Cobl_GG892_c1_g1_i1_1	NA	Poct_SOT_k67_C85741_1	Epos_SOT_k75_C41524_1	cytochrome b5
416	2	2	1	NA	Cobl_GG8941_c0_g1_i1_1	NA	NA	Epos_Pasa_asmbl_78000_1	2-oxoglutarate dehydrogenase e1 component
417	5	7	0.136	Cher_SOT_k39_scaffold25652_1	Cobl_GG9004_c1_g2_i6_1,Cobl_GG9004_c1_g2_i7_1	Pexc_SOT_k51_scaffold1683_1	Poct_TR9372_c9_g1_i1_1,Poct_GG23063_c1_g1_i16_1	Epos_Pasa_asmbl_19411_1	calcium-activated potassium channel
418	5	5	1	Cher_SOT_k31_C571782_1	Cobl_GG9017_c0_g1_i1_1	Pexc_SOT_k47_scaffold8724_1	Poct_GG29911_c0_g1_i1_1	Epos_SOT_k31_C771637_1	fish- isoform c
419	5	6	0.667	Cher_TR10004_c3_g2_i3_1,Cher_TR10004_c3_g2_i1_1	Cobl_GG9104_c0_g1_i1_1	Pexc_TR13533_c0_g1_i1_1	Poct_SOT_k31_C426452_1	Epos_SOT_k35_C683149_1	adf-1 l-orf
420	5	7	0.115	Cher_TR1328_c10_g1_i4_1	Cobl_GG9145_c0_g1_i1_1,Cobl_TR1803_c2_g1_i2_1	Pexc_TR8306_c0_g1_i1_1	Poct_TR23485_c6_g1_i3_1,Poct_GG20061_c2_g1_i1_1	Epos_Pasa_asmbl_88087_1	pao retrotransposon peptidase superfamily
421	5	6	0.5	Cher_TR21184_c1_g1_i1_1	Cobl_GG9172_c1_g1_i1_1	Pexc_TR2144_c8_g1_i1_1	Poct_TR4557_c4_g1_i2_1,Poct_TR4557_c4_g1_i1_1	Epos_Pasa_asmbl_27613_1	cytochrome p450
422	5	5	1	Cher_TR5187_c0_g1_i1_1	Cobl_GG9185_c0_g1_i1_1	Pexc_TR22891_c1_g1_i2_1	Poct_SOT_k35_C387086_1	Epos_Pasa_asmbl_15018_1	glutamine and serine-rich protein 1
423	4	4	0.146	NA	Cobl_GG9344_c2_g1_i1_1	Pexc_TR27912_c2_g1_i1_1	Poct_TR22631_c2_g1_i1_1	Epos_Pasa_asmbl_5580_1	carbonic anhydrase
424	5	5	0.4	Cher_SOT_k31_C562021_1	Cobl_GG9349_c0_g1_i1_1	Pexc_TR24904_c0_g1_i1_1	Poct_SOT_k31_scaffold14907_1	Epos_Pasa_asmbl_35893_1	PREDICTED: uncharacterized protein LOC103308692
425	4	4	0.146	Cher_TR5646_c2_g1_i1_1	Cobl_GG9434_c0_g1_i1_1	NA	Poct_SOT_k35_scaffold14183_1	Epos_Pasa_asmbl_17889_1	lim class homeobox transcription factor lmx
426	5	5	1	Cher_SOT_k55_scaffold7305_1	Cobl_GG9477_c1_g1_i1_1	Pexc_TR32298_c0_g1_i1_1	Poct_SOT_k47_C251799_1	Epos_SOT_k55_C350906_1	kruppel-like protein 1
427	5	5	1	Cher_SOT_k35_scaffold11528_1	Cobl_GG9565_c0_g2_i1_1	Pexc_TR1087_c1_g1_i1_1	Poct_SOT_k51_C224318_1	Epos_Pasa_asmbl_34818_1	microtubule-associated protein futsch
428	5	5	1	Cher_SOT_k31_C566867_1	Cobl_GG9600_c1_g1_i1_1	Pexc_SOT_k31_C503041_1	Poct_SOT_k31_C422890_1	Epos_SOT_k31_scaffold26350_1	takeout jhbp like protein
429	3	3	0.333	NA	Cobl_GG9697_c0_g1_i1_1	NA	Poct_SOT_k47_scaffold13978_1	Epos_Pasa_asmbl_45360_1	moderately methionine rich storage protein
430	5	5	1	Cher_TR13653_c0_g1_i1_1	Cobl_GG971_c0_g1_i2_1	Pexc_TR6858_c1_g1_i1_1	Poct_SOT_k43_scaffold19488_1	Epos_Pasa_asmbl_50383_1	hypothetical protein KGM_21255
431	5	5	1	Cher_SOT_k51_C318396_1	Cobl_GG9787_c5_g1_i1_1	Pexc_TR23333_c8_g1_i2_1	Poct_GG33573_c1_g1_i1_1	Epos_Pasa_asmbl_92467utrorf_1	zinc finger protein 585a
432	5	5	1	Cher_SOT_k67_C151637_1	Cobl_GG9838_c2_g1_i1_1	Pexc_SOT_k59_C260988_1	Poct_SOT_k67_C91391_1	Epos_SOT_k63_C227477_1	mitochondrial ribosomal protein
433	5	5	1	Cher_SOT_k59_C266581_1	Cobl_GG9946_c0_g1_i1_1	Pexc_SOT_k31_scaffold6069_1	Poct_TR29595_c2_g1_i1_1	Epos_Pasa_asmbl_17013_1	zinc finger protein 84
434	5	8	0.125	Cher_GOBP1a_SOT_k47_C337330_1,Cher_GOBP1b_1	Cobl_GOBP1a__1	Pexc_GOBP1a_1,Pexc_GOBP1b_1	Poct_GOBP1a_1,Poct_GOBP1b_1	Epos_GOBP1_1	general odorant binding protein 1
435	5	5	1	Cher_GOBP2a_1	Cobl_GOBP2a_1	Pexc_GOBP2a_1	Poct_GOBP2a_1	Epos_GOBP2_1	general odorant binding protein 2
436	4	4	1	Cher_GOBP2b_1	Cobl_GOBP2b_1	Pexc_GOBP2b_1	Poct_GOBP2b_SOT_k31_C386354_1	NA	general odorant binding protein 2
437	5	5	1	Cher_IR1_SOT_k39_C456223_1	Cobl_IR1_TR21654_c0_g2_i4_1	Pexc_IR1_full_CDS_1	Poct_IR1_TR24999_c0_g2_i6_1	Epos_IR1_Pasa_asmbl_3503_1	ionotropic glutamate receptor
438	5	5	1	Cher_IR21_full_cds_1	Cobl_IR21_TR27900_c0_g1_i1_1	Pexc_IR21_full_cds_1	Poct_IR21_consens_sequence_1	Epos_IR21a_1	ionotropic receptor 21a
439	5	5	1	Cher_IR25_full_cds_1	Cobl_IR25_full_cds_1	Pexc_IR25_TR21331_c1_g1_i1_1	Poct_IR25_TR29001_c0_g1_i1_1	Epos_IR25a_Pasa_asmbl_56440_1	ionotropic receptor isoform c
440	5	6	0.667	Cher_IR3_TR15952_c3_g1_i8_1	Cobl_IR3_full_cds_1	Pexc_IR3_TR29883_c1_g1_i3_1	Poct_TR9017_c1_g1_i4_1,Poct_IR3_full_cds_1	Epos_IR3_1	ionotropic glutamate receptor-invertebrate
441	5	5	1	Cher_IR41_TR29745_c3_g1_i1_1	Cobl_IR41_full_cds_1	Pexc_IR41_cds_full_isoform_1	Poct_IR41_full_cds_1	Epos_IR41a_Pasa_asmbl_91089_1	aael000031- partial
442	4	4	1	NA	Cobl_IR4_partial_cds_1	Pexc_IR4_SOT_k35_scaffold23143_1	Poct_IR4_partial_cds_1	Epos_IR4_full_cds_1	ionotropic glutamate receptor-invertebrate
443	5	5	1	Cher_IR68_TR8485_c2_g1_i1_1	Cobl_IR68_TR5841_c0_g2_i1_1	Pexc_IR68_TR5870_c1_g2_i1_1	Poct_IR68_partial_cds_1	Epos_IR68_full_cds_1	aael005039- partial
444	5	6	0.167	Cher_IR75b2_1	Cobl_IR75b_full_cds_1	Pexc_IR75b1_1	Poct_IR75b2_1,Poct_IR75b1_1	Epos_IR75b_1	ionotropic glutamate receptor-invertebrate
445	5	6	0.667	Cher_IR75c2_TR23878_c1_g1_i4_1,Cher_IR75c1_TR23878_c1_g1_i2_1	Cobl_IR75c_iso1_TR14785_c0_g1_i1_1	Pexc_IR75c_iso1_SOT_k75_C79333_1	Poct_IR75c_1	Epos_Pasa_asmbl_46202_1	ionotropic glutamate receptor
446	5	5	1	Cher_IR75d_TR469_c3_g1_i5_1	Cobl_IR75d_partial_CDS_1	Pexc_IR75d_partial_CDS_1	Poct_IR75d_CDS_partial_1	Epos_IR75d_1	glutamate receptor delta-2 subunit
447	4	4	1	NA	Cobl_IR75e_very_partial_CDS_1	Pexc_IR75e_TR11656_c2_g1_i2_1	Poct_IR75e_cds_partial_1	Epos_IR75e_1	ionotropic receptor 75d
448	5	6	0.667	Cher_IR75f_partial_cds_1	Cobl_IR75f_TR20308_c2_g2_i8_1	Pexc_IR75f_SOT_k31_C511633_1	Poct_IR75f_SOT_k31_scaffold9471_1	Epos_Pasa_asmbl_79282_1,Epos_IR75f_full_cds_1	ionotropic glutamate receptor-invertebrate
449	5	5	1	Cher_IR7_SOT_k31_C569084_1	Cobl_IR7_full_cds_1	Pexc_IR7_TR15525_c0_g1_i3_1	Poct_IR7_full_cds_1	Epos_IR7d_full_cds_1	chemosensory ionotropic receptor ir87a
450	5	5	1	Cher_IR87_SOT_k39_scaffold15359_1	Cobl_IR87_Full_CDS_1	Pexc_IR87_SOT_k35_scaffold25219_1	Poct_IR87_Full_CDS_1	Epos_IR87a_Pasa_asmbl_74666_1	ionotropic glutamate receptor partial
451	5	5	1	Cher_IR8_full_cds_1	Cobl_IR8_SOT_k51_scaffold19018_1	Pexc_IR8_TR7514_c4_g1_i1_1	Poct_IR8_full_cds_1	Epos_IR8a_1	glutamate receptor kainate 2
452	5	5	1	Cher_IR93_TR22825_c0_g1_i5_1	Cobl_IR93_Full_CDS_1	Pexc_IR93_SOT_k63_C246700_1	Poct_IR93_Full_CDS_1	Epos_IR93a_1	glutamate receptor delta-2 subunit
453	5	5	1	Cher_OBP10_1	Cobl_OBP10_1	Pexc_OBP10_1	Poct_OBP10_1	Epos_OBP10_1	odorant-binding protein partial
454	5	5	1	Cher_OBP11_1	Cobl_OBP11_1	Pexc_OBP11_1	Poct_OBP11_1	Epos_OBP11_1	a chain crystal structure of a pheromone binding protein mutant from apis soaked at ph
455	5	5	1	Cher_OBP12_1	Cobl_OBP12_SOT_k39_C312194_1	Pexc_OBP12_1	Poct_OBP12_1	Epos_OBP12_1	general odorant-binding protein 56a-like
456	5	7	0.714	Cher_OBP14b_TR1734_c0_g1_i1_1,Cher_OBP14a_TR1734_c0_g1_i2_1	Cobl_OBP14_1,Cobl_TR19981_c0_g1_i1_1	Pexc_OBP14_1	Poct_OBP14_1	Epos_OBP14_SOT_k75_C48317_1	---NA---
457	5	5	1	Cher_OBP15_1	Cobl_OBP15_1	Pexc_OBP15_1	Poct_OBP15_1	Epos_OBP15_1	af393489_1twelve cysteine protein 1
458	5	6	0.167	Cher_OBP16_SOT_k31_C555356_1	Cobl_OBP16_1	Pexc_OBP16_1	Poct_OBP16_1	Epos_SOT_k71_scaffold10698_1,Epos_OBP16_1	odorant binding protein
459	4	4	0.25	Cher_SOT_k31_C534996_1	Cobl_OBP17a_1	Pexc_SOT_k31_C484467_1	Poct_TR12768_c0_g2_i1_1	NA	odorant binding protein
460	5	5	0.6	Cher_SOT_k59_C178086_1	Cobl_OBP18_SOT_k35_C375182_1	Pexc_OBP18_SOT_k35_C441403_1	Poct_OBP18_1	Epos_OBP18_1	odorant-binding protein 4
461	5	5	1	Cher_OBP19_1	Cobl_OBP19_1	Pexc_OBP19_1	Poct_OBP19b_1	Epos_OBP19_1	antennal binding protein
462	5	6	0.667	Cher_TR4196_c0_g1_i1_1,Cher_OBP1_1	Cobl_OBP1_1	Pexc_OBP1_SOT_k47_C330281_1	Poct_OBP1b_1	Epos_OBP1_1	odorant binding protein
463	5	6	0.667	Cher_OBP20_SOT_k75_C64498_1	Cobl_OBP20_1	Pexc_OBP20_1	Poct_OBP20_1	Epos_Pasa_asmbl_8063_1,Epos_OBP20_1	hypothetical protein KGM_00584
464	5	5	1	Cher_OBP3_1	Cobl_OBP3_1	Pexc_OBP3_1	Poct_OBP3_1	Epos_OBP3_Pasa_asmbl_43619_1	odorant binding protein
465	5	5	1	Cher_OBP5_SOT_k47_C321248_1	Cobl_OBP5_TR8674_c0_g1_i2_1	Pexc_OBP5_TR29936_c1_g1_i10_1	Poct_OBP5_1	Epos_OBP5_1	odorant binding protein
466	5	5	1	Cher_OBP6a_1	Cobl_OBP6b_SOT_k67_C83598_1	Pexc_TR33866_c0_g1_i1_1	Poct_OBP6a_1	Epos_OBP6_1	odorant binding protein
467	5	5	1	Cher_OBP8_1	Cobl_OBP8_TR19893_c0_g1_i1_1	Pexc_OBP8_1	Poct_OBP8_1	Epos_OBP8_Pasa_asmbl_15163_1	gamma-interferon-inducible lysosomal thiol reductase
468	5	5	1	Cher_OBP9_1	Cobl_OBP9_1	Pexc_OBP9_1	Poct_OBP9_1	Epos_OBP9_1	gamma-interferon-inducible lysosomal thiol reductase
469	5	5	1	Cher_OR10_TR24446_c1_g2_i1_1	Cobl_OR10_TR10722_c0_g1_i1_1	Pexc_OR10_TR29855_c0_g1_i3_1	Poct_OR10_1	Epos_OR10_Pasa_asmbl_84880_1	olfactory receptor
470	5	5	1	Cher_OR12_1	Cobl_OR12_TR23708_c0_g1_i2_1	Pexc__OR12_1	Poct_OR12_1	Epos_OR12_SOT_k51_C389700_1	olfactory receptor
471	4	4	1	Cher_OR16_TR13525_c3_g4_i2_1	Cobl_OR16_SOT_k31_C440520_1	Pexc_OR16_TR2064_c0_g1_i2_1	NA	Epos_OR16_1	olfactory receptor 16
472	5	5	1	Cher_OR18_1	Cobl_OR18_1	Pexc__OR18_1	Poct_OR18_1	Epos_OR18_Pasa_asmbl_30786_1	candidate olfactory receptor
473	5	5	1	Cher_OR19_SOT_k31_C567981_1	Cobl_OR19_TR11154_c0_g1_i1_1	Pexc_OR19_SOT_k55_scaffold23525_1	Poct_OR19_1	Epos_OR19_SOT_k63_C243587_1	olfactory receptor 18
474	5	8	0.5	Cher_OR1b_1	Cobl_OR1_1,Cobl_TR10034_c4_g1_i15_1,Cobl_TR10034_c4_g1_i13_1	Pexc__OR1_1	Poct_OR21_1,Poct_OR1_1	Epos_OR43_1	odorant receptor partial
475	5	6	0.667	Cher_OR22_SOT_k55_C300731_1	Cobl_OR22_1	Pexc_SOT_k59_C288328_1	Poct_OR22_1	Epos_Pasa_asmbl_61970_1,Epos_OR22_Pasa_asmbl_36193_1	odorant receptor partial
476	5	5	1	Cher_OR25_SOT_k31_C564862_1	Cobl_OR25_TR3143_c0_g2_i1_1	Pexc_OR25_TR30355_c4_g1_i3_1	Poct_OR25_1	Epos_OR25_SOT_k55_C350210_1	olfactory receptor 18
477	5	6	0.167	Cher_OR26_SOT_k35_C515431_1	Cobl_OR26_1	Pexc__OR26_1	Poct_OR26_1	Epos_Pasa_asmbl_32329_1,Epos_OR26_EposOR28_1	olfactory receptor
478	5	5	1	Cher_OR27_SOT_k67_C172427_1	Cobl_OR27_1	Pexc__OR27_1	Poct_OR27_1	Epos_OR27_Pasa_asmbl_24007utrorf_1	olfactory receptor
479	5	6	0.667	Cher_TR20582_c4_g1_i5_1,Cher_OR29_TR20582_c4_g1_i4_1	Cobl_OR29_1	Pexc_OR29_SOT_k31_C503453_1	Poct_OR29_1	Epos_OR29_SOT_k59_C305211_1	olfactory receptor
480	5	6	0.5	Cher_OR30_SOT_k71_C122485_1	Cobl_OR30_SOT_k51_C214283_1	Pexc_OR30_SOT_k71_C137027_1	Poct_TR6606_c5_g1_i3_1,Poct_OR30_1	Epos_OR30_SOT_k75_C56809_1	odorant receptor partial
481	5	5	1	Cher_OR32_TR1956_c11_g1_i7_1	Cobl_OR32_TR19855_c1_g1_i7_1	Pexc_OR32_TR23349_c1_g2_i1_1	Poct_OR32_1	Epos_OR32_SOT_k31_C769762_1	olfactory receptor
482	5	5	1	Cher_OR35_1	Cobl_OR35_SOT_k47_scaffold16743_1	Pexc__OR35_1	Poct_OR35_1	Epos_OR35_Pasa_asmbl_62346_1	olfactory receptor
483	4	5	0.4	NA	Cobl_OR37_TR8740_c0_g1_i1_1	Pexc_TR19478_c2_g1_i2_1,Pexc_OR37_TR19478_c2_g1_i1_1	Poct_OR37_1	Epos_OR37_Pasa_asmbl_21684_1	olfactory receptor
484	5	6	0.667	Cher_TR5169_c2_g1_i2_1,Cher_OR38_TR5169_c2_g1_i1_1	Cobl_OR38_1	Pexc_OR38_SOT_k31_C505419_1	Poct_OR38_1	Epos_OR38_Pasa_asmbl_66611_1	olfactory receptor
485	5	6	0.667	Cher_OR39_TR30006_c0_g1_i1_1	Cobl_OR39_1	Pexc_OR39_SOT_K55_C322075_1	Poct_OR39_SOT_k31_C422610_1	Epos_SOT_k59_C307251_1,Epos_OR39_Pasa_asmbl_71592_1	olfactory receptor
486	5	5	1	Cher_OR3_SOT_k51_scaffold21343_1	Cobl_OR3_1	Pexc_OR3_SOT_k31_C503513_1	Poct_OR3_1	Epos_OR3_1	odorant receptor partial
487	5	5	1	Cher_OR42_TR23191_c0_g1_i2_1	Cobl_OR42_TR19649_c11_g1_i1_1	Pexc_OR42_SOT_k31_C502857_1	Poct_OR42_TR28273_c1_g1_i1_1	Epos_OR42_Pasa_asmbl_17819_1	odorant receptor
488	5	5	1	Cher_OR44_SOT_k43_scaffold12286_1	Cobl_OR44_1	Pexc_OR44_TR25736_c1_g1_i3_1	Poct_OR44_TR11977_c0_g1_i2_1	Epos_OR44_SOT_k47_C449584_1	olfactory receptor 44
489	5	13	0.263	Cher_OR45_1,Cher_OR6_1	Cobl_OR45a_1,Cobl_OR45b_1,Cobl_OR6_1	Pexc__OR45_1	Poct_TR9448_c9_g2_i1_1,Poct_OR45_1,Poct_OR6_SOT_k67_C108299_1	Epos_Pasa_asmbl_54512_1,Epos_OR45_1,Epos_OR41_1,Epos_OR1_Pasa_asmbl_62813_1	odorant receptor partial
490	5	5	1	Cher_OR46_1	Cobl_OR46_TR29918_c3_g1_i1_1	Pexc__OR46_1	Poct_OR46_1	Epos_OR46_SOT_k47_C447098_1	olfactory receptor-like receptor
491	5	5	1	Cher_OR47_TR4983_c0_g3_i2_1	Cobl_OR47_1	Pexc_OR47_TR23502_c4_g1_i1_1	Poct_OR47_1	Epos_OR47_1	olfactory receptor
492	5	5	1	Cher_OR48_SOT_k43_C395772_1	Cobl_OR48_GG12145_c0_g3_i1_combined_1	Pexc_OR48_TR16472_c0_g1_i1_1	Poct_OR48_1	Epos_OR48_Pasa_asmbl_66371_1	olfactory receptor
493	4	4	1	NA	Cobl_OR4_1	Pexc_OR4_TR15018_c0_g1_i2_1	Poct_OR4_TR22318_c0_g1_i2_1	Epos_OR4_Pasa_asmbl_50337_1	olfactory receptor
494	5	6	0.667	Cher_OR51_TR21202_c5_g1_i3_1	Cobl_OR51_1	Pexc_OR51_1	Poct_OR51_1	Epos_Pasa_asmbl_36122_1,Epos_OR51_Pasa_asmbl_36113_1	olfactory receptor
495	5	5	1	Cher_OR54_1	Cobl_OR54_1	Pexc_OR54_TR21274_c0_g1_i1_1	Poct_OR54_1	Epos_OR54_SOT_k55_C356610_1	odorant receptor partial
496	5	5	1	Cher_OR57_SOT_k35_scaffold22051_1	Cobl_OR57_TR5704_c0_g1_i2_1	Pexc_OR57_1	Poct_OR57_TR20246_c0_g1_i8_1	Epos_OR57_SOT_k31_scaffold22985_1	olfactory receptor
497	5	5	1	Cher_OR58_SOT_k63_C211628_1	Cobl_OR58_1	Pexc_OR58_1	Poct_OR58_1	Epos_OR58_Pasa_asmbl_56693_1	olfactory receptor
498	5	5	1	Cher_OR59_SOT_k39_C450041_1	Cobl_OR59_1	Pexc_OR59_TR21748_c1_g1_i1_1	Poct_OR59_TR9790_c0_g2_i1_1	Epos_OR59_SOT_k31_C764943_1	odorant receptor partial
499	5	5	1	Cher_OR5_SOT_k51_scaffold25862_1	Cobl_OR5_1	Pexc_OR5_TR32174_c4_g2_i3_1	Poct_OR5_1	Epos_OR5_Pasa_asmbl_70975_1	odorant receptor partial
500	5	5	1	Cher_OR61_1	Cobl_OR61_1	Pexc_OR61_TR8947_c4_g1_i2_1	Poct_OR61_TR5869_c0_g2_i1_1	Epos_OR61_Pasa_asmbl_35131_1	odorant receptor
501	5	6	0.333	Cher_TR6732_c2_g1_i1_1,Cher_OR62_1	Cobl_OR62_GG15548_c1_g1_i5_1	Pexc_OR62_1	Poct_OR62_1	Epos_OR62_1	olfactory receptor 64
502	5	6	0.333	Cher_TR6732_c2_g1_i3_1,Cher_OR63_1	Cobl_OR63_1	Pexc_OR63_1	Poct_OR63_1	Epos_OR63_1	olfactory receptor 64
503	5	5	1	Cher_OR64_1	Cobl_OR64_1	Pexc_OR64_1	Poct_OR64_TR28516_c9_g1_i6_1	Epos_OR64_Pasa_asmbl_32028_1	olfactory receptor
504	5	5	1	Cher_OR67_SOT_k43_C403231_1	Cobl_OR67_1	Pexc_OR67_TR23566_c3_g1_i1_1	Poct_OR67_TR29030_c4_g3_i5_1	Epos_OR67_Pasa_asmbl_23150_1	olfactory receptor
505	5	5	1	Cher_OR68_TR15153_c5_g1_i2utrorf_1	Cobl_OR68_1	Pexc_OR68_TR2329_c5_g2_i1_1	Poct_OR68_1	Epos_OR68_1	olfactory receptor
506	5	5	1	Cher_OR71_1	Cobl_OR71_GG14266_c2_g1_i1_1	Pexc_OR71_SOT_k31_C506775_1	Poct_OR71_1	Epos_OR71_SOT_k35_C685954_1	odorant receptor 85e
507	5	5	1	Cher_OR72_SOT_k47_C358894_1	Cobl_OR72_1	Pexc_OR72_SOT_k31_C503129_1	Poct_OR72_1	Epos_OR72_Pasa_asmbl_29741_1	odorant receptor
508	5	5	1	Cher_OR9_1	Cobl_OR9_1	Pexc_OR9_TR13546_c0_g3_i1_1	Poct_TR9793_c0_g1_i2_1	Epos_OR9_Pasa_asmbl_15892_1	olfactory receptor
509	5	5	1	Cher_Orco_SOT_k31_scaffold5728_1	Cobl_Orco_GG21133_c9_g1_i2_1	Pexc_Orco_TR28704_c0_g3_i1_1	Poct_Orco_1	Epos_Orco_Pasa_asmbl_32592_1	odorant receptor partial
510	5	10	0.1	Cher_PBP1a_1,Cher_PBP1c_SOT_k51_C305368_1,Cher_PBP1b_SOT_k67_C153299_1	Cobl_PBP1a_1,Cobl_PBP1c_SOT_k63_C130308_1,Cobl_PBP1b_SOT_k59_C158095_1	Pexc_PBP1a_1	Poct_PBP1a_SOT_k71_C61132_1,Poct_PBP1b_1	Epos_PBP1_Pasa_asmbl_49635_1	pheromone binding protein
511	5	8	0.119	Cher_SOT_k47_scaffold19260_1,Cher_SOT_k55_C280243_1	Cobl_PBP2a_1,Cobl_PBP2b	Pexc_PBP2b_SOT_k55_C309731_1	Poct_PBP2a_1,Poct_SOT_k43_C235155_1	Epos_PBP2_1	pheromone binding protein 2
512	5	6	0.667	Cher_PBP3_1	Cobl_PBP3a_1,Cobl_TR6167_c1_g1_i1_1	Pexc_PBP3_1	Poct_PBP3_1	Epos_PBP3_Pasa_asmbl_49626_1	pheromone binding protein 3
513	5	6	0.667	Cher_PDE_B_1,Cher_PDE_A_1	Cobl_PDE_1	Pexc_PDE_1	Poct_PDE_1	Epos_PDE1_1	esterase fe4
514	3	3	0.333	NA	Cobl_SOT_k31_C327240_1	Pexc_SOT_k35_C368897_1	NA	Epos_SOT_k35_C544710_1	---NA---
515	4	4	0.146	Cher_TR20648_c4_g1_i1_1	Cobl_SOT_k31_C358187_1	Pexc_SOT_k43_C385051_1	NA	Epos_SOT_k55_scaffold5499_1	hypothetical protein KGM_05403
516	5	6	0.116	Cher_TR31613_c1_g1_i1_1	Cobl_SOT_k31_C370394_1	Pexc_TR14405_c0_g1_i1_1	Poct_TR7759_c1_g1_i1_1	Epos_Pasa_asmbl_72324_1,Epos_Pasa_asmbl_20234_1	reverse transcriptase
517	4	4	1	Cher_SOT_k47_C315360_1	Cobl_SOT_k31_C370838_1	Pexc_TR52_c0_g1_i1_1	NA	Epos_Pasa_asmbl_31473_1	upf0691 protein c9orf116 homolog
518	3	3	1	Cher_TR20524_c3_g1_i1_1	Cobl_SOT_k31_C372374_1	NA	NA	Epos_Pasa_asmbl_60963_1	cytochrome c oxidase subunit viia
519	2	2	1	NA	Cobl_SOT_k31_C375968_1	NA	NA	Epos_SOT_k31_scaffold3833_1	---NA---
520	4	4	1	Cher_TR2131_c0_g3_i2_1	Cobl_SOT_k31_C376552_1	NA	Poct_SOT_k51_C190580_1	Epos_Pasa_asmbl_39613_1	---NA---
521	4	4	0.25	Cher_SOT_k31_scaffold15196_1	Cobl_SOT_k31_C377166_1	Pexc_SOT_k31_C460135_1	NA	Epos_Pasa_asmbl_27214_1	muscarinic acetylcholine receptor dm1
522	3	3	1	Cher_SOT_k31_C504746_1	Cobl_SOT_k31_C377623_1	NA	NA	Epos_SOT_k35_scaffold5429_1	---NA---
523	5	5	0.166	Cher_TR20270_c6_g1_i1_1	Cobl_SOT_k31_C378667_1	Pexc_TR24837_c0_g1_i1_1	Poct_SOT_k47_scaffold13322_1	Epos_Pasa_asmbl_16101_1	---NA---
524	5	5	1	Cher_TR25604_c0_g1_i1_1	Cobl_SOT_k31_C382425_1	Pexc_SOT_k43_scaffold21290_1	Poct_SOT_k51_scaffold12975_1	Epos_SOT_k31_scaffold19900_1	---NA---
525	5	6	0.667	Cher_TR7172_c0_g1_i2_1,Cher_SOT_k59_C200532_1	Cobl_SOT_k31_C383459_1	Pexc_SOT_k31_C438247_1	Poct_SOT_k63_C86918_1	Epos_SOT_k31_scaffold21774_1	histone h4
526	3	3	0.333	NA	Cobl_SOT_k31_C384075_1	Pexc_TR1439_c0_g1_i1_1	NA	Epos_Pasa_asmbl_64297_1	reverse transcriptase
527	2	2	1	NA	Cobl_SOT_k31_C384827_1	NA	NA	Epos_SOT_k63_C189707_1	small integral membrane protein 8
528	2	2	1	NA	Cobl_SOT_k31_C385171_1	NA	NA	Epos_Pasa_asmbl_58864_1	leucine-rich repeat serine threonine-protein kinase 1
529	4	4	1	NA	Cobl_SOT_k31_C385815_1	Pexc_SOT_k67_C146276_1	Poct_SOT_k47_C195996_1	Epos_SOT_k39_C527759_1	cytochrome b-c1 complex subunit 8
530	5	5	1	Cher_TR4821_c0_g1_i1_1	Cobl_SOT_k31_C386684_1	Pexc_TR19121_c0_g1_i1_1	Poct_TR25362_c0_g3_i1_1	Epos_SOT_k51_C380633_1	small nuclear ribonucleoprotein sm d3
531	4	4	1	NA	Cobl_SOT_k31_C387818_1	Pexc_SOT_k63_C196638_1	Poct_TR18034_c0_g1_i2_1	Epos_SOT_k67_C130170_1	---NA---
532	5	5	1	Cher_SOT_k35_C457310_1	Cobl_SOT_k31_C388144_1	Pexc_SOT_k55_C276733_1	Poct_TR22464_c0_g1_i1_1	Epos_SOT_k59_C249499_1	hypothetical protein KGM_01234
533	4	4	1	Cher_TR24738_c1_g2_i2_1	Cobl_SOT_k31_C390568_1	NA	Poct_SOT_k31_C385794_1	Epos_SOT_k31_C765173_1	ras-related protein rab-28
534	5	5	1	Cher_SOT_k31_C538956_1	Cobl_SOT_k31_C390580_1	Pexc_SOT_k47_C347161_1	Poct_TR7391_c0_g1_i1_1	Epos_Pasa_asmbl_36429_1	---NA---
535	3	3	1	Cher_TR16451_c0_g2_i1_1	Cobl_SOT_k31_C390668_1	NA	NA	Epos_Pasa_asmbl_57509_1	protein distal antenna
536	4	5	0.6	Cher_TR29965_c0_g1_i1_1	Cobl_SOT_k31_C390790_1	NA	Poct_TR18956_c0_g1_i1_1	Epos_Pasa_asmbl_85793_1,Epos_Pasa_asmbl_54950_1	ribonuclease p protein subunit rpr2 isoform x1
537	3	3	1	Cher_SOT_k55_C227966_1	Cobl_SOT_k31_C391068_1	NA	NA	Epos_Pasa_asmbl_23019_1	tyrosine-protein phosphatase non-receptor type 4
538	3	3	1	NA	Cobl_SOT_k31_C395897_1	NA	Poct_SOT_k39_C280333_1	Epos_Pasa_asmbl_55557_1	---NA---
539	5	5	0.2	Cher_TR32176_c0_g1_i1_1	Cobl_SOT_k31_C396349_1	Pexc_SOT_k31_scaffold15344_1	Poct_SOT_k31_C360084_1	Epos_SOT_k35_scaffold20381_1	wd repeat-containing protein mio-b isoform x2
540	5	5	1	Cher_TR31580_c1_g1_i1_1	Cobl_SOT_k31_C396713_1	Pexc_TR5979_c0_g1_i1_1	Poct_TR29797_c0_g1_i1_1	Epos_SOT_k47_scaffold22175_1	zinc finger c4h2 domain-containing protein isoform x2
541	5	5	0.6	Cher_TR14679_c0_g1_i1_1	Cobl_SOT_k31_C397282_1	Pexc_TR6486_c0_g1_i1_1	Poct_SOT_k31_C377167_1	Epos_SOT_k59_C297861_1	bm8 interacting protein 2d-2
542	5	5	1	Cher_TR5739_c0_g1_i2_1	Cobl_SOT_k31_C397662_1	Pexc_TR15459_c0_g1_i1_1	Poct_SOT_k31_C381251_1	Epos_SOT_k35_scaffold17527_1	cyclin dependent kinase 12
543	2	2	1	NA	Cobl_SOT_k31_C398132_1	NA	NA	Epos_SOT_k31_C724672_1	---NA---
544	4	4	1	NA	Cobl_SOT_k31_C398980_1	Pexc_TR33721_c0_g1_i2_1	Poct_TR26381_c0_g1_i1_1	Epos_Pasa_asmbl_57364_1	checkpoint suppressor 1
545	5	6	0.167	Cher_SOT_k35_C483012_1	Cobl_SOT_k31_C399804_1	Pexc_TR3293_c0_g1_i2_1,Pexc_TR3293_c0_g1_i1_1	Poct_TR20632_c0_g1_i1_1	Epos_Pasa_asmbl_9308_1	conserved oligomeric golgi complex subunit 4
546	4	4	1	NA	Cobl_SOT_k31_C399840_1	Pexc_SOT_k31_C468277_1	Poct_SOT_k75_C26339_1	Epos_SOT_k31_C732137_1	ribosomal protein s24
547	5	5	1	Cher_SOT_k59_C230944_1	Cobl_SOT_k31_C400063_1	Pexc_SOT_k75_C57367_1	Poct_SOT_k31_C386346_1	Epos_SOT_k31_C724326_1	39s ribosomal protein mitochondrial
548	5	5	1	Cher_SOT_k31_scaffold24776_1	Cobl_SOT_k31_C400457_1	Pexc_SOT_k31_C460430_1	Poct_TR13793_c0_g1_i1_1	Epos_Pasa_asmbl_43786_1	dna replication licensing factor mcm5
549	3	3	1	Cher_TR1325_c1_g1_i2_1	Cobl_SOT_k31_C400629_1	NA	NA	Epos_Pasa_asmbl_54682_1	eukaryotic translation initiation factor 2d
550	5	5	0.6	Cher_TR32021_c0_g2_i1_1	Cobl_SOT_k31_C400665_1	Pexc_TR16113_c0_g1_i1_1	Poct_SOT_k35_scaffold18583_1	Epos_SOT_k35_scaffold7090_1	---NA---
551	5	5	0.6	Cher_TR23546_c0_g1_i1_1	Cobl_SOT_k31_C401218_1	Pexc_TR30454_c0_g1_i1_1	Poct_TR18140_c0_g1_i1_1	Epos_Pasa_asmbl_10098_1	hypothetical protein KGM_14471
552	3	3	0.333	NA	Cobl_SOT_k31_C401614_1	Pexc_SOT_k39_C409679_1	NA	Epos_SOT_k31_scaffold17292_1	hypothetical protein KGM_16001
553	2	2	1	NA	Cobl_SOT_k31_C401852_1	NA	NA	Epos_Pasa_asmbl_43421_1	down syndrome cell adhesion molecule isoform d
554	4	4	0.5	Cher_TR26097_c0_g2_i1_1	NA	Pexc_TR4810_c0_g1_i1_1	Poct_GG10660_c2_g1_i1_1	Epos_Pasa_asmbl_50518_1	down syndrome cell adhesion molecule
555	5	5	1	Cher_TR13478_c5_g1_i2_1	Cobl_SOT_k31_C402086_1	Pexc_SOT_k31_C467909_1	Poct_SOT_k31_C383884_1	Epos_Pasa_asmbl_89116_1	---NA---
556	5	5	1	Cher_SOT_k31_C524693_1	Cobl_SOT_k31_C402328_1	Pexc_TR23090_c0_g2_i1_1	Poct_SOT_k31_C405307_1	Epos_SOT_k31_C737236_1	dentin sialophospho isoformx1
557	5	5	1	Cher_TR2045_c0_g1_i1_1	Cobl_SOT_k31_C402478_1	Pexc_TR25963_c0_g1_i1_1	Poct_TR23987_c0_g2_i1_1	Epos_Pasa_asmbl_21231_1	protein hid1
558	3	4	0.146	NA	Cobl_SOT_k31_C402566_1,Cobl_TR14539_c0_g1_i1_1	NA	Poct_TR7742_c7_g1_i1_1	Epos_Pasa_asmbl_49568_1	---NA---
559	3	3	1	Cher_SOT_k55_C271509_1	Cobl_SOT_k31_C402592_1	NA	NA	Epos_SOT_k35_C660788_1	---NA---
560	5	5	1	Cher_TR19548_c0_g1_i1_1	Cobl_SOT_k31_C403208_1	Pexc_TR25026_c0_g1_i1_1	Poct_SOT_k31_C399379_1	Epos_Pasa_asmbl_19082_1	vesicle-trafficking protein sec22b
561	5	5	1	Cher_SOT_k75_C56234_1	Cobl_SOT_k31_C403410_1	Pexc_SOT_k31_C474240_1	Poct_SOT_k67_C87937_1	Epos_SOT_k75_C39518_1	cytochrome c oxidase protein 20 homolog
562	5	5	1	Cher_SOT_k31_C527837_1	Cobl_SOT_k31_C403890_1	Pexc_SOT_k63_scaffold10078_1	Poct_TR3455_c0_g1_i1_1	Epos_SOT_k31_C734923_1	protein smg7-like
563	5	5	1	Cher_SOT_k59_C249218_1	Cobl_SOT_k31_C404360_1	Pexc_SOT_k71_C111207_1	Poct_SOT_k59_scaffold4259_1	Epos_Pasa_asmbl_39267_1	---NA---
564	5	5	1	Cher_SOT_k59_scaffold18886_1	Cobl_SOT_k31_C404666_1	Pexc_SOT_k59_scaffold16568_1	Poct_SOT_k55_scaffold14599_1	Epos_SOT_k75_C45802_1	ribosomal protein l21
565	5	5	1	Cher_SOT_k67_C143021_1	Cobl_SOT_k31_C404744_1	Pexc_SOT_k35_C439073_1	Poct_SOT_k31_C388722_1	Epos_Pasa_asmbl_9628_1	translation machinery-associated protein 16 homolog
566	3	3	0.333	NA	Cobl_SOT_k31_C405026_1	NA	Poct_SOT_k31_scaffold19046utrorf_1	Epos_SOT_k31_scaffold22388_1	hypothetical protein KGM_19457
567	3	3	1	Cher_SOT_k47_C335552_1	Cobl_SOT_k31_C405144_1	NA	NA	Epos_Pasa_asmbl_46620_1	conserved hypothetical protein
568	3	3	1	Cher_TR7367_c0_g1_i1_1	Cobl_SOT_k31_C405578_1	NA	NA	Epos_Pasa_asmbl_22607_1	max dimerization protein 1-like isoform x1
569	3	3	1	Cher_SOT_k75_C41080_1	Cobl_SOT_k31_C405914_1	NA	NA	Epos_SOT_k71_C93410_1	ribosomal protein mitochondrial
570	2	2	1	NA	Cobl_SOT_k31_C406032_1	NA	NA	Epos_Pasa_asmbl_21879_1	nucleolar protein 6
571	3	3	0.333	NA	Cobl_SOT_k31_C406730_1	NA	Poct_TR27555_c0_g2_i1_1	Epos_Pasa_asmbl_68134_1	PREDICTED: uncharacterized protein LOC100876067
572	5	5	1	Cher_SOT_k31_C525587_1	Cobl_SOT_k31_C406742_1	Pexc_SOT_k59_C260578_1	Poct_SOT_k35_C346241_1	Epos_SOT_k51_C363494_1	u6 snrna-associated sm-like protein lsm1
573	5	6	0.127	Cher_TR27362_c1_g1_i1_1	Cobl_SOT_k31_C407434_1	Pexc_TR23496_c9_g1_i1_1,Pexc_SOT_k39_scaffold20973_1	Poct_TR14908_c0_g3_i1_1	Epos_Pasa_asmbl_12151_1	receptor tyrosine phosphatase type r2a
574	5	6	0.167	Cher_SOT_k55_scaffold7086_1,Cher_SOT_k43_scaffold22571_1	Cobl_SOT_k31_C407720_1	Pexc_TR5585_c0_g1_i1_1	Poct_SOT_k67_C94129_1	Epos_SOT_k71_C110917_1	gamma-glutamyl cyclotransferase-like venom protein isoform x1
575	5	6	0.167	Cher_TR18515_c3_g1_i3_1,Cher_TR18515_c3_g1_i2_1	Cobl_SOT_k31_C407988_1	Pexc_TR132_c0_g1_i1_1	Poct_SOT_k39_scaffold15128_1	Epos_SOT_k31_C750256_1	a disintegrin and metalloproteinase with thrombospondin motifs 1
576	5	5	1	Cher_TR14049_c0_g1_i1_1	Cobl_SOT_k31_C408010_1	Pexc_SOT_k55_C293031_1	Poct_SOT_k31_C394371_1	Epos_SOT_k59_scaffold16653_1	proteasome maturation protein
577	5	5	1	Cher_SOT_k67_C156661_1	Cobl_SOT_k31_C408304_1	Pexc_SOT_k67_C178010_1	Poct_SOT_k31_C403092_1	Epos_SOT_k39_scaffold18973_1	upf0545 protein c22orf39 homolog
578	5	5	1	Cher_TR773_c0_g2_i1_1	Cobl_SOT_k31_C408658_1	Pexc_SOT_k55_C295345_1	Poct_SOT_k51_C191622_1	Epos_SOT_k63_scaffold14375_1	hypothetical protein KGM_22205
579	5	5	1	Cher_SOT_k39_C427787_1	Cobl_SOT_k31_C408916_1	Pexc_TR32058_c2_g1_i1_1	Poct_SOT_k31_C400531_1	Epos_Pasa_asmbl_53437_1	ubiquitin-like-conjugating enzyme atg10
580	3	3	0.333	NA	Cobl_SOT_k31_C408998_1	Pexc_SOT_k35_C440749_1	NA	Epos_SOT_k43_C474012_1	pickpocket protein 28 isoform x1
581	5	5	1	Cher_TR14560_c0_g1_i1_1	Cobl_SOT_k31_C409348_1	Pexc_SOT_k31_C468147_1	Poct_TR7824_c0_g1_i1_1	Epos_SOT_k31_scaffold9477_1	phosphatidate phosphatase ppapdc1b isoform x1
582	5	5	1	Cher_TR4883_c0_g1_i1_1	Cobl_SOT_k31_C409352_1	Pexc_SOT_k31_scaffold10879_1	Poct_TR6457_c0_g1_i1_1	Epos_SOT_k35_scaffold24346_1	req dpf2
583	2	2	1	NA	Cobl_SOT_k31_C409426_1	NA	NA	Epos_SOT_k31_C734981_1	extracellular matrix protein fras1
584	5	5	1	Cher_TR14390_c0_g1_i1_1	Cobl_SOT_k31_C409752_1	Pexc_SOT_k51_C312394_1	Poct_SOT_k39_C293836_1	Epos_SOT_k59_C284695_1	dna-directed rna polymerase ii 16 kda polypeptide
585	4	4	1	Cher_TR20274_c11_g1_i1_1	Cobl_SOT_k31_C409782_1	NA	Poct_TR29068_c19_g1_i1_1	Epos_SOT_k31_scaffold21917_1	mitochondrial pyruvate carrier 1
586	4	4	1	NA	Cobl_SOT_k31_C409880_1	Pexc_TR14747_c0_g1_i1_1	Poct_SOT_k31_C400137_1	Epos_Pasa_asmbl_51667_1	wd and tetratricopeptide repeats protein 1
587	5	6	0.667	Cher_TR24719_c0_g1_i2_1,Cher_TR24719_c0_g1_i1_1	Cobl_SOT_k31_C409884_1	Pexc_SOT_k47_C345803_1	Poct_GG34784_c0_g1_i1_1	Epos_SOT_k31_C749400_1	ribonuclease p protein subunit p25-like protein
588	5	5	1	Cher_TR27749_c0_g1_i2_1	Cobl_SOT_k31_C409920_1	Pexc_TR18029_c0_g1_i1_1	Poct_TR11134_c0_g1_i1_1	Epos_Pasa_asmbl_52788_1	small heat shock protein
589	5	5	1	Cher_TR22275_c0_g1_i1_1	Cobl_SOT_k31_C409976_1	Pexc_SOT_k43_scaffold15530_1	Poct_SOT_k67_C90375_1	Epos_SOT_k31_C742119_1	28s ribosomal protein mitochondrial
590	5	5	1	Cher_TR14832_c0_g2_i1_1	Cobl_SOT_k31_C410134_1	Pexc_TR24509_c0_g1_i1_1	Poct_SOT_k39_scaffold17696_1	Epos_SOT_k51_scaffold12591_1	hypothetical protein KGM_07093
591	5	5	1	Cher_SOT_k31_C532676_1	Cobl_SOT_k31_C410398_1	Pexc_SOT_k39_C404575_1	Poct_SOT_k63_C118264_1	Epos_Pasa_asmbl_67638_1	replication protein a3
592	4	4	0.25	Cher_TR25151_c0_g1_i1_1	Cobl_SOT_k31_C410458_1	Pexc_SOT_k43_scaffold20837_1	NA	Epos_SOT_k35_C618900_1	homeobox protein prophet of pit-1
593	5	5	1	Cher_SOT_k59_C243382_1	Cobl_SOT_k31_C410512_1	Pexc_SOT_k31_scaffold5390_1	Poct_SOT_k31_C396105_1	Epos_Pasa_asmbl_51228_1	39s ribosomal protein mitochondrial
594	5	7	0.571	Cher_TR11046_c0_g1_i3_1,Cher_TR11046_c0_g1_i2_1,Cher_TR11046_c0_g1_i1_1	Cobl_SOT_k31_C410811_1	Pexc_SOT_k31_C483151_1	Poct_TR2469_c0_g1_i1_1	Epos_Pasa_asmbl_48690_1	probable dna replication complex gins protein psf2
595	5	5	1	Cher_SOT_k31_C569832_1	Cobl_SOT_k31_C411023_1	Pexc_TR10958_c0_g1_i1_1	Poct_TR23183_c0_g1_i1_1	Epos_SOT_k63_scaffold1880_1	f-actin-capping protein subunit alpha
596	4	4	0.25	NA	Cobl_SOT_k31_C411091_1	Pexc_TR30387_c1_g1_i1_1	Poct_TR24814_c0_g1_i1_1	Epos_Pasa_asmbl_55670_1	hypothetical protein SINV_11683, partial
597	5	5	1	Cher_SOT_k71_C96155_1	Cobl_SOT_k31_C411247_1	Pexc_SOT_k31_C485269_1	Poct_SOT_k63_C123758_1	Epos_SOT_k59_scaffold7604_1	mediator of rna polymerase ii transcription subunit 22
598	5	5	1	Cher_SOT_k31_C532364_1	Cobl_SOT_k31_C411595_1	Pexc_SOT_k31_C474795_1	Poct_SOT_k31_C398033_1	Epos_SOT_k31_C740785_1	comm domain-containing protein 8-like
599	5	5	0.166	Cher_SOT_k31_C534994_1	Cobl_SOT_k31_C411893_1	Pexc_SOT_k35_scaffold5340_1	Poct_SOT_k35_scaffold4559_1	Epos_Pasa_asmbl_36094_1	spectrin alpha chain
600	5	5	1	Cher_TR22105_c2_g1_i2_1	Cobl_SOT_k31_C412245_1	Pexc_TR32632_c2_g1_i1_1	Poct_SOT_k31_C415289_1	Epos_SOT_k67_scaffold12867_1	tata box-binding protein 1
601	4	5	0.6	Cher_SOT_k35_C486707_1	Cobl_SOT_k31_C412347_1	NA	Poct_SOT_k63_C120810_1	Epos_SOT_k47_C429066_1,Epos_SOT_k39_C563885_1	ribosomal protein s7
602	3	3	1	NA	Cobl_SOT_k31_C412419_1	NA	Poct_SOT_k47_C226936_1	Epos_SOT_k59_scaffold13669_1	39s ribosomal protein mitochondrial
603	5	5	0.6	Cher_SOT_k55_C261763_1	Cobl_SOT_k31_C412563_1	Pexc_TR25642_c0_g1_i1_1	Poct_TR5051_c0_g1_i1_1	Epos_SOT_k35_scaffold17833_1	n-alpha-acetyltransferase 40
604	5	5	1	Cher_TR23986_c0_g1_i1_1	Cobl_SOT_k31_C412601_1	Pexc_SOT_k75_C66115_1	Poct_GG33623_c0_g1_i1_1	Epos_Pasa_asmbl_46230_1	nadh dehydrogenase
605	5	5	1	Cher_TR11573_c0_g1_i2_1	Cobl_SOT_k31_C412617_1	Pexc_SOT_k31_C494047_1	Poct_SOT_k31_C391836_1	Epos_SOT_k55_C311105_1	mediator of rna polymerase ii transcription subunit 28
606	5	5	1	Cher_SOT_k67_scaffold11941_1	Cobl_SOT_k31_C412683_1	Pexc_SOT_k59_scaffold14097_1	Poct_SOT_k51_scaffold16916_1	Epos_Pasa_asmbl_12626_1	40s ribosomal protein s23
607	5	5	0.2	Cher_SOT_k31_C537270_1	Cobl_SOT_k31_C413152_1	Pexc_SOT_k51_C308186_1	Poct_SOT_k39_scaffold10586_1	Epos_Pasa_asmbl_16376_1	---NA---
608	3	3	0.333	NA	Cobl_SOT_k31_C413164_1	Pexc_TR10861_c0_g1_i1_1	Poct_TR1843_c4_g1_i1_1	NA	thap domain-containing protein partial
609	3	4	0.146	Cher_TR24415_c0_g2_i1_1	NA	NA	Poct_TR1096_c4_g1_i2_1	Epos_Pasa_asmbl_42307_1,Epos_SOT_k31_scaffold22474_1	thap domain-containing protein partial
610	5	5	1	Cher_SOT_k39_C429567_1	Cobl_SOT_k31_C413790_1	Pexc_SOT_k35_C447582_1	Poct_SOT_k55_C173165_1	Epos_SOT_k71_scaffold8313_1	60s ribosomal protein l18a
611	5	5	1	Cher_TR4113_c0_g1_i1_1	Cobl_SOT_k31_C413846_1	Pexc_TR28694_c2_g3_i1_1	Poct_TR1077_c1_g1_i3_1	Epos_SOT_k31_C744898_1	protein phosphatase 1 regulatory subunit 11
612	5	6	0.305	Cher_TR15527_c1_g1_i1_1	Cobl_SOT_k31_C414038_1	Pexc_SOT_k51_scaffold1767_1,Pexc_TR27854_c0_g1_i1_1	Poct_GG30024_c1_g2_i1_1	Epos_SOT_k31_scaffold23515_1	hypothetical protein
613	4	5	0.104	Cher_SOT_k35_C509485_1	Cobl_SOT_k31_C414208_1	NA	Poct_TR9374_c4_g1_i1_1,Poct_TR4607_c8_g1_i1_1	Epos_Pasa_asmbl_73044_1	PREDICTED: uncharacterized protein LOC103308059
614	5	5	1	Cher_SOT_k31_C551732_1	Cobl_SOT_k31_C414290_1	Pexc_TR3437_c2_g1_i2_1	Poct_TR21853_c0_g1_i2_1	Epos_Pasa_asmbl_73799_1	nice-3 family member
615	3	3	1	Cher_SOT_k31_C545391_1	Cobl_SOT_k31_C414408_1	NA	NA	Epos_SOT_k31_scaffold20426_1	hypothetical protein KGM_00475
616	5	5	1	Cher_SOT_k39_C431053_1	Cobl_SOT_k31_C414476_1	Pexc_SOT_k31_C482149_1	Poct_TR21634_c0_g1_i1_1	Epos_SOT_k39_C560744_1	39s ribosomal protein mitochondrial
617	4	4	1	Cher_SOT_k71_C108261_1	Cobl_SOT_k31_C414678_1	Pexc_SOT_k63_C222026_1	NA	Epos_Pasa_asmbl_94717_1	28s ribosomal protein mitochondrial
618	5	5	1	Cher_SOT_k47_C339648_1	Cobl_SOT_k31_C414750_1	Pexc_SOT_k75_C66295_1	Poct_TR3987_c0_g1_i1_1	Epos_SOT_k31_C745525_1	antennal esterase cxe19
619	5	5	1	Cher_SOT_k31_C540786_1	Cobl_SOT_k31_C415860_1	Pexc_SOT_k67_C167800_1	Poct_SOT_k35_scaffold5369_1	Epos_SOT_k71_C107066_1	small heat shock protein
620	5	5	1	Cher_TR29631_c0_g1_i2_1	Cobl_SOT_k31_C416030_1	Pexc_SOT_k67_C168744_1	Poct_SOT_k31_C402712_1	Epos_SOT_k43_scaffold12201_1	globin 1
621	5	5	1	Cher_SOT_k51_C297632_1	Cobl_SOT_k31_C416118_1	Pexc_TR8343_c5_g1_i1_1	Poct_SOT_k67_C91239_1	Epos_SOT_k35_scaffold23366_1	longitudinals lacking
622	4	5	0.166	Cher_TR28275_c0_g1_i1_1	Cobl_SOT_k31_C416528_1	NA	Poct_TR17493_c0_g1_i1_1,Poct_TR11573_c0_g2_i1_1	Epos_Pasa_asmbl_83953_1	hypothetical protein EAG_05343, partial
623	5	5	1	Cher_SOT_k31_C542649_1	Cobl_SOT_k31_C416598_1	Pexc_SOT_k75_C65561_1	Poct_SOT_k31_C401786_1	Epos_Pasa_asmbl_41179_1	28s ribosomal protein mitochondrial isoform x1
624	5	5	0.2	Cher_TR1616_c12_g1_i1_1	Cobl_SOT_k31_C416994_1	Pexc_SOT_k31_scaffold24199_1	Poct_TR24441_c1_g1_i2_1	Epos_Pasa_asmbl_14423_1	histone acetyltransferase type b catalytic subunit
625	5	5	1	Cher_TR10854_c1_g1_i1_1	Cobl_SOT_k31_C417128_1	Pexc_SOT_k31_C484471_1	Poct_SOT_k43_scaffold6999_1	Epos_SOT_k31_scaffold18802_1	stam-binding protein
626	5	5	1	Cher_TR10634_c0_g1_i1_1	Cobl_SOT_k31_C417178_1	Pexc_TR31902_c1_g1_i2_1	Poct_TR16782_c0_g1_i1_1	Epos_Pasa_asmbl_18671_1	aael008244- partial
627	5	5	1	Cher_SOT_k43_scaffold15806_1	Cobl_SOT_k31_C417294_1	Pexc_TR28375_c0_g1_i1_1	Poct_SOT_k31_C404373_1	Epos_SOT_k31_C752029_1	rrna-processing protein fcf1 homolog
628	5	5	0.104	Cher_SOT_k43_C386136_1	Cobl_SOT_k31_C417554_1	Pexc_SOT_k35_scaffold23189_1	Poct_TR3319_c0_g2_i1_1	Epos_SOT_k35_C646525_1	hypothetical protein KGM_18992
629	5	6	0.667	Cher_TR12194_c1_g2_i2_1,Cher_TR12194_c1_g2_i1_1	Cobl_SOT_k31_C417860_1	Pexc_TR32206_c0_g1_i1_1	Poct_TR12852_c0_g1_i1_1	Epos_SOT_k39_scaffold6157_1	condensin-2 complex subunit d3
630	5	5	1	Cher_TR7325_c0_g1_i1_1	Cobl_SOT_k31_C417928_1	Pexc_SOT_k35_C458338_1	Poct_TR2443_c0_g1_i1_1	Epos_Pasa_asmbl_43642_1	39s ribosomal protein mitochondrial
631	5	5	1	Cher_SOT_k31_C547679_1	Cobl_SOT_k31_C418086_1	Pexc_TR11124_c2_g1_i1_1	Poct_TR11444_c0_g1_i1_1	Epos_SOT_k35_C672782_1	alpha-ketoglutarate-dependent dioxygenase alkb homolog 6
632	4	4	1	Cher_TR13463_c2_g1_i1_1	Cobl_SOT_k31_C418100_1	Pexc_SOT_k39_C424861_1	Poct_TR11190_c12_g4_i1_1	NA	ommochrome binding protein 2
633	5	6	0.152	Cher_SOT_k35_C495692_1	Cobl_SOT_k35_C372300_1	Pexc_TR5467_c0_g3_i1_1	Poct_GG25767_c0_g1_i1_1,Poct_TR18666_c0_g2_i1_1	Epos_Pasa_asmbl_79355_1	diapause associated protein 2
634	4	4	0.25	Cher_SOT_k67_C153235_1	Cobl_SOT_k31_C418140_1	Pexc_SOT_k39_scaffold5411_1	NA	Epos_Pasa_asmbl_41906_1	---NA---
635	5	5	1	Cher_SOT_k51_C306876_1	Cobl_SOT_k31_C418254_1	Pexc_TR11281_c0_g1_i1_1	Poct_SOT_k43_C253916_1	Epos_Pasa_asmbl_44269_1	hypothetical protein KGM_19651
636	5	5	1	Cher_SOT_k67_C160511_1	Cobl_SOT_k31_C418256_1	Pexc_SOT_k43_scaffold18457_1	Poct_SOT_k59_C155851_1	Epos_SOT_k51_C370942_1	adenylate kinase isoenzyme 1
637	5	5	1	Cher_TR15002_c15_g1_i1_1	Cobl_SOT_k31_C418474_1	Pexc_TR15609_c2_g1_i1_1	Poct_SOT_k39_scaffold19438_1	Epos_SOT_k31_C746739_1	hypothetical protein KGM_13284
638	4	4	0.25	Cher_TR31294_c0_g1_i2_1	Cobl_SOT_k31_C418514_1	NA	Poct_TR9968_c0_g1_i1_1	Epos_SOT_k31_C740793_1	hypothetical protein KGM_07311
639	5	5	1	Cher_TR32108_c0_g1_i1_1	Cobl_SOT_k31_C418518_1	Pexc_SOT_k75_C76687_1	Poct_SOT_k63_scaffold5990_1	Epos_Pasa_asmbl_9026_1	hypothetical protein KGM_15027
640	5	5	1	Cher_SOT_k67_C159273_1	Cobl_SOT_k31_C418566_1	Pexc_SOT_k71_C123963_1	Poct_SOT_k63_C121242_1	Epos_SOT_k75_scaffold4756_1	mitochondrial inner membrane protease subunit 1
641	5	5	1	Cher_SOT_k55_C281377_1	Cobl_SOT_k31_C418977_1	Pexc_TR7160_c0_g1_i1_1	Poct_GG26456_c0_g1_i1_1	Epos_SOT_k31_C751985_1	tm2 domain-containing protein cg11103
642	5	6	0.667	Cher_TR18857_c0_g1_i2_1,Cher_TR18857_c0_g1_i1_1	Cobl_SOT_k31_C419017_1	Pexc_TR369_c0_g2_i1_1	Poct_SOT_k31_C399061_1	Epos_Pasa_asmbl_63599_1	e2 e3 hybrid ubiquitin-protein ligase ube2o isoform x1
643	5	5	1	Cher_SOT_k35_scaffold4445_1	Cobl_SOT_k31_C419065_1	Pexc_SOT_k31_C486543_1	Poct_SOT_k31_C404737_1	Epos_Pasa_asmbl_34209_1	signal peptidase complex catalytic subunit sec11a
644	5	5	1	Cher_SOT_k47_C345182_1	Cobl_SOT_k31_C419073_1	Pexc_SOT_k71_C126291_1	Poct_SOT_k75_C30471_1	Epos_SOT_k35_C661792_1	gamma-aminobutyric acid receptor-associated protein
645	5	5	1	Cher_TR3321_c0_g1_i1_1	Cobl_SOT_k31_C419147_1	Pexc_TR9901_c0_g1_i1_1	Poct_TR12131_c0_g1_i1_1	Epos_Pasa_asmbl_25526_1	rna polymerase ii elongation factor ell
646	5	5	1	Cher_TR6617_c0_g1_i1_1	Cobl_SOT_k31_C419175_1	Pexc_TR24577_c0_g1_i1_1	Poct_SOT_k67_scaffold2393_1	Epos_Pasa_asmbl_44147_1	protein tob1-like
647	5	5	1	Cher_SOT_k75_C61832_1	Cobl_SOT_k31_C419201_1	Pexc_SOT_k59_C269882_1	Poct_SOT_k31_C403693_1	Epos_SOT_k75_scaffold2778_1	proteasome subunit beta type-2-like
648	3	3	1	Cher_TR13862_c1_g1_i1_1	Cobl_SOT_k31_C419203_1	NA	NA	Epos_Pasa_asmbl_65538_1	transcription factor adf-1
649	5	5	1	Cher_TR22647_c0_g1_i1_1	Cobl_SOT_k31_C419245_1	Pexc_TR15442_c0_g1_i1_1	Poct_SOT_k31_C404945_1	Epos_Pasa_asmbl_18269_1	protein sarah
650	5	5	1	Cher_TR9084_c0_g1_i1_1	Cobl_SOT_k31_C419607_1	Pexc_SOT_k47_C355069_1	Poct_TR17131_c7_g1_i1_1	Epos_Pasa_asmbl_5436_1	hypothetical protein KGM_14478
651	5	5	1	Cher_SOT_k31_C548397_1	Cobl_SOT_k31_C419637_1	Pexc_SOT_k31_C487083_1	Poct_SOT_k31_C405609_1	Epos_SOT_k47_C440279_1	comm domain-containing protein 10 isoform x1
652	5	5	1	Cher_TR8006_c0_g1_i1_1	Cobl_SOT_k31_C419755_1	Pexc_SOT_k55_C300305_1	Poct_TR17964_c0_g1_i1_1	Epos_Pasa_asmbl_76976_1	AGAP002074-PA
653	5	6	0.667	Cher_SOT_k31_C539646_1	Cobl_SOT_k31_C419833_1	Pexc_SOT_k31_C481929_1	Poct_SOT_k31_C401626_1	Epos_Pasa_asmbl_87753_1,Epos_Pasa_asmbl_57007_1	hypothetical protein KGM_16200
654	4	4	1	Cher_TR32111_c0_g1_i1_1	Cobl_SOT_k31_C419937_1	Pexc_TR11449_c0_g1_i1_1	Poct_TR6379_c1_g1_i1_1	NA	serotonin receptor
655	2	2	1	NA	NA	NA	Poct_TR25781_c1_g1_i1_1	Epos_SOT_k31_C770106_1	type 1 serotonin receptor
656	5	6	0.667	Cher_TR25419_c0_g1_i2_1,Cher_TR25419_c0_g1_i1_1	Cobl_SOT_k31_C419941_1	Pexc_SOT_k31_C488655_1	Poct_SOT_k47_C226724_1	Epos_Pasa_asmbl_20556_1	tho complex subunit 7 homolog
657	5	7	0.714	Cher_TR18841_c0_g2_i1_1,Cher_TR18841_c0_g1_i1_1	Cobl_SOT_k31_C419989_1	Pexc_SOT_k75_C69097_1	Poct_SOT_k31_C402658_1	Epos_SOT_k71_C108390_1,Epos_SOT_k67_C167726_1	glutathione s-transferase
658	5	5	1	Cher_SOT_k31_C542037_1	Cobl_SOT_k31_C420031_1	Pexc_SOT_k75_C66035_1	Poct_SOT_k71_C65846_1	Epos_SOT_k35_C670744_1	peptidyl-prolyl cis-trans isomerase fkbp2
659	3	3	1	NA	Cobl_SOT_k31_C420141_1	NA	Poct_SOT_k31_C400283_1	Epos_SOT_k59_C261257_1	transcription elongation factor b polypeptide 1
660	5	5	0.2	Cher_SOT_k47_C342290_1	Cobl_SOT_k31_C420193_1	Pexc_TR16688_c0_g1_i1_1	Poct_SOT_k31_C407819_1	Epos_SOT_k43_scaffold23994_1	e3 ubiquitin-protein ligase topors
661	5	5	1	Cher_SOT_k67_scaffold14351_1	Cobl_SOT_k31_C420203_1	Pexc_SOT_k31_C487397_1	Poct_TR20172_c0_g1_i1_1	Epos_Pasa_asmbl_46642_1	unknown unsecreted protein
662	5	5	1	Cher_SOT_k47_C337372_1	Cobl_SOT_k31_C420263_1	Pexc_TR6790_c0_g3_i1_1	Poct_TR24881_c0_g2_i1_1	Epos_SOT_k63_scaffold6_1	calcium and integrin-binding family member 3
663	4	4	0.25	Cher_SOT_k59_C219000_1	Cobl_SOT_k31_C420409_1	Pexc_TR27209_c0_g1_i1_1	NA	Epos_SOT_k31_C745298_1	tctex1 domain-containing protein 2-like
664	5	5	0.4	Cher_TR17470_c3_g2_i1_1	Cobl_SOT_k31_C420417_1	Pexc_TR12073_c0_g1_i1_1	Poct_SOT_k31_C388644_1	Epos_Pasa_asmbl_3950_1	hypothetical protein KGM_15598
665	5	5	1	Cher_TR7384_c0_g1_i1_1	Cobl_SOT_k31_C420549_1	Pexc_SOT_k59_scaffold8651_1	Poct_SOT_k47_scaffold19094_1	Epos_Pasa_asmbl_21499_1	follicular epithelium yolk protein subunit
666	3	3	1	NA	Cobl_SOT_k31_C420617_1	NA	Poct_SOT_k71_C67192_1	Epos_SOT_k51_scaffold15359_1	dna-directed rna polymerases and iii subunit rpabc3
667	5	5	1	Cher_TR7490_c0_g1_i1_1	Cobl_SOT_k31_C420655_1	Pexc_SOT_k67_scaffold16740_1	Poct_TR19626_c0_g2_i1_1	Epos_SOT_k39_scaffold21270_1	rna-binding protein with serine-rich domain 1-a-like
668	5	5	1	Cher_SOT_k35_C495942_1	Cobl_SOT_k31_C420793_1	Pexc_TR26248_c0_g1_i1utrorf_1	Poct_SOT_k63_scaffold12105_1	Epos_Pasa_asmbl_59262utrorf_1	hypothetical protein KGM_14542
669	4	5	0.4	Cher_TR12820_c0_g1_i7_1,Cher_TR12820_c0_g1_i4_1	Cobl_SOT_k31_C420961_1	NA	Poct_SOT_k39_scaffold15003_1	Epos_Pasa_asmbl_62408_1	acyl- synthetase family member mitochondrial
670	5	5	1	Cher_TR29603_c0_g1_i1_1	Cobl_SOT_k31_C421003_1	Pexc_SOT_k31_C486857_1	Poct_SOT_k31_C405239_1	Epos_SOT_k43_scaffold7487_1	control protein hctl023
671	5	6	0.667	Cher_TR15996_c0_g1_i3_1,Cher_TR15996_c0_g1_i1_1	Cobl_SOT_k31_C421179_1	Pexc_SOT_k63_C227800_1	Poct_SOT_k39_C304335_1	Epos_Pasa_asmbl_26250_1	transmembrane protein 70
672	5	6	0.667	Cher_TR12347_c0_g1_i1_1,Cher_SOT_k67_C159281_1	Cobl_SOT_k31_C421239_1	Pexc_SOT_k31_scaffold21805_1	Poct_TR20437_c1_g2_i1_1	Epos_SOT_k31_scaffold15959_1	exocyst complex component 7
673	5	6	0.667	Cher_SOT_k67_C164101_1	Cobl_SOT_k31_C421397_1	Pexc_SOT_k63_C226068_1	Poct_SOT_k67_scaffold7878_1	Epos_Pasa_asmbl_92352_1,Epos_Pasa_asmbl_74533_1	hypothetical protein KGM_09278
674	5	5	1	Cher_SOT_k31_C547791_1	Cobl_SOT_k31_C421517_1	Pexc_SOT_k31_C488561_1	Poct_SOT_k31_C407327_1	Epos_SOT_k31_scaffold13506_1	isoform b
675	5	5	1	Cher_TR14436_c0_g1_i1_1	Cobl_SOT_k31_C421599_1	Pexc_SOT_k35_C462416_1	Poct_SOT_k71_C68844_1	Epos_Pasa_asmbl_79899_1	short-chain partial
676	5	6	0.667	Cher_TR7651_c0_g1_i2_1,Cher_TR7651_c0_g1_i1_1	Cobl_SOT_k31_C421705_1	Pexc_SOT_k31_C487637_1	Poct_SOT_k31_C404887_1	Epos_Pasa_asmbl_9042_1	zinc finger matrin-type protein 2
677	5	5	0.4	Cher_TR24834_c0_g1_i1_1	Cobl_SOT_k31_C421809_1	Pexc_SOT_k55_C271629_1	Poct_SOT_k31_C387756_1	Epos_Pasa_asmbl_45727_1	delta-aminolevulinic acid dehydratase
678	4	4	1	Cher_SOT_k51_scaffold20082_1	Cobl_SOT_k31_C421933_1	Pexc_SOT_k59_scaffold20036_1	NA	Epos_Pasa_asmbl_72632_1	hypothetical protein KGM_07229
679	4	4	1	Cher_TR12767_c0_g1_i2_1	Cobl_SOT_k31_C422013_1	NA	Poct_SOT_k31_C408997_1	Epos_SOT_k55_C336350_1	anaphase-promoting complex subunit 10
680	5	5	1	Cher_SOT_k31_scaffold27745_1	Cobl_SOT_k31_C422123_1	Pexc_SOT_k63_C229428_1	Poct_SOT_k31_C409933_1	Epos_SOT_k31_C757042_1	gata zinc finger domain-containing protein 1
681	5	5	1	Cher_TR26162_c0_g1_i1_1	Cobl_SOT_k31_C422261_1	Pexc_SOT_k31_scaffold11073_1	Poct_TR15065_c0_g1_i1_1	Epos_SOT_k31_scaffold23174_1	e3 ubiquitin-protein ligase kcmf1-like isoform x1
682	5	6	0.152	Cher_SOT_k63_scaffold6481utrorf_1	Cobl_SOT_k31_C422429_1,Cobl_SOT_k43_C279806_1	Pexc_TR24241_c0_g1_i1_1	Poct_TR1921_c0_g2_i1_1	Epos_Pasa_asmbl_44502_1	uncharacterized conserved protein
683	5	5	1	Cher_TR8138_c2_g1_i2_1	Cobl_SOT_k31_C422505_1	Pexc_SOT_k31_C490359_1	Poct_SOT_k43_scaffold9288_1	Epos_Pasa_asmbl_30736_1	hypothetical protein KGM_09242
684	5	5	1	Cher_SOT_k31_C549057_1	Cobl_SOT_k31_C422539_1	Pexc_TR32258_c0_g1_i1_1	Poct_SOT_k31_C408483_1	Epos_SOT_k71_scaffold9103_1	probable 39s ribosomal protein mitochondrial
685	5	5	1	Cher_SOT_k67_C161103_1	Cobl_SOT_k31_C422565_1	Pexc_TR5813_c0_g2_i1_1	Poct_SOT_k55_C176201_1	Epos_Pasa_asmbl_53134_1	lysm and peptidoglycan-binding domain-containing protein 1
686	5	5	1	Cher_TR22335_c0_g1_i1_1	Cobl_SOT_k31_C422689_1	Pexc_SOT_k71_C127051_1	Poct_SOT_k51_C202642_1	Epos_SOT_k75_C53475_1	atp synthase subunit mitochondrial
687	5	5	1	Cher_SOT_k31_C545977_1	Cobl_SOT_k31_C422719_1	Pexc_SOT_k31_C491527_1	Poct_SOT_k31_C409795_1	Epos_SOT_k59_C294229_1	probable chitinase 3
688	5	5	1	Cher_TR6860_c0_g2_i1_1	Cobl_SOT_k31_C422759_1	Pexc_SOT_k31_C479627_1	Poct_SOT_k35_C353716_1	Epos_Pasa_asmbl_59991_1	---NA---
689	5	6	0.667	Cher_SOT_k31_C551890_1	Cobl_SOT_k31_C422851_1	Pexc_SOT_k31_C496549_1	Poct_SOT_k51_C201690_1	Epos_Pasa_asmbl_71215_1,Epos_Pasa_asmbl_28607_1	myeloid zinc finger 1
690	3	3	1	Cher_TR25882_c0_g2_i1_1	Cobl_SOT_k31_C422937_1	NA	NA	Epos_Pasa_asmbl_47068_1	glutathione s-transferase omega 1
691	5	5	1	Cher_SOT_k31_scaffold9670_1	Cobl_SOT_k31_C422983_1	Pexc_SOT_k51_C322626_1	Poct_SOT_k31_C408891_1	Epos_SOT_k35_scaffold10654_1	ras-like protein 2
692	5	5	1	Cher_SOT_k43_C384112_1	Cobl_SOT_k31_C422985_1	Pexc_SOT_k35_C461396_1	Poct_SOT_k31_C409463_1	Epos_SOT_k31_scaffold19767_1	exosome complex component csl4
693	5	6	0.667	Cher_TR11037_c0_g1_i2_1,Cher_TR11037_c0_g1_i1_1	Cobl_SOT_k31_C423013_1	Pexc_SOT_k75_C70153_1	Poct_SOT_k51_scaffold17512_1	Epos_SOT_k47_C435187_1	achain low resolution structure of drosophila translin
694	5	5	0.2	Cher_TR4365_c0_g1_i1_1	Cobl_SOT_k31_C423239_1	Pexc_TR14287_c0_g2_i1_1	Poct_TR8332_c0_g1_i1_1	Epos_Pasa_asmbl_50366_1	reverse transcriptase
695	5	5	1	Cher_SOT_k31_C549513_1	Cobl_SOT_k31_C423267_1	Pexc_TR27844_c0_g1_i1_1	Poct_SOT_k35_C367315_1	Epos_SOT_k35_C676971_1	thioredoxin-related transmembrane protein 2 homolog
696	5	5	1	Cher_TR29390_c0_g2_i1_1	Cobl_SOT_k31_C423289_1	Pexc_TR23047_c0_g1_i1_1	Poct_TR27607_c0_g1_i2_1	Epos_Pasa_asmbl_17333_1	a disintegrin and metalloproteinase with thrombospondin motifs 14 isoform x1
697	5	5	1	Cher_TR22054_c0_g1_i1_1	Cobl_SOT_k31_C423463_1	Pexc_TR6765_c0_g1_i2_1	Poct_SOT_k63_C128186_1	Epos_Pasa_asmbl_37351_1	mrg-binding protein
698	5	5	1	Cher_SOT_k47_scaffold12012_1	Cobl_SOT_k31_C423587_1	Pexc_SOT_k35_scaffold22805_1	Poct_SOT_k31_C410203_1	Epos_Pasa_asmbl_2871_1	unknown secreted protein
699	5	5	1	Cher_SOT_k39_C451654_1	Cobl_SOT_k31_C423591_1	Pexc_SOT_k31_C491493_1	Poct_SOT_k47_C231730_1	Epos_Pasa_asmbl_40082_1	rna 3 -terminal phosphate cyclase
700	5	6	0.667	Cher_TR5201_c1_g1_i3_1,Cher_TR5201_c1_g1_i1_1	Cobl_SOT_k31_C423775_1	Pexc_TR24102_c1_g1_i6_1	Poct_TR25656_c0_g1_i3_1	Epos_Pasa_asmbl_78814_1	methyltransferase-like protein 25
701	5	5	1	Cher_SOT_k63_C211766_1	Cobl_SOT_k31_C423789_1	Pexc_SOT_k59_C275222_1	Poct_GG1744_c0_g1_i1_1	Epos_SOT_k55_C342868_1	protein tantalus isoform x1
702	2	2	1	NA	Cobl_SOT_k31_C423841_1	NA	NA	Epos_SOT_k39_C564191_1	gsk3-beta interaction protein
703	5	5	1	Cher_SOT_k31_C554094_1	Cobl_SOT_k31_C423877_1	Pexc_SOT_k55_C312153_1	Poct_TR21218_c0_g1_i1_1	Epos_SOT_k47_C442333_1	neuferricin isoform x1
704	5	7	0.143	Cher_TR24730_c0_g2_i3_1,Cher_TR24730_c0_g2_i1_1	Cobl_SOT_k31_C423985_1	Pexc_TR14997_c0_g1_i1_1	Poct_TR15166_c0_g1_i1_1	Epos_SOT_k43_C477695_1,Epos_Pasa_asmbl_30477_1	translin-associated protein x
705	5	5	1	Cher_SOT_k31_C552114_1	Cobl_SOT_k31_C424025_1	Pexc_TR29601_c0_g1_i1_1	Poct_SOT_k67_C100371_1	Epos_Pasa_asmbl_13063_1	hypothetical protein KGM_00414
706	5	5	1	Cher_SOT_k47_scaffold14033_1	Cobl_SOT_k31_C424181_1	Pexc_SOT_k35_scaffold2659_1	Poct_TR29060_c5_g2_i1_1	Epos_Pasa_asmbl_69858_1	glutamic acid-rich isoform x1
707	5	5	1	Cher_SOT_k59_C265261_1	Cobl_SOT_k31_C424223_1	Pexc_TR14851_c10_g4_i2_1	Poct_SOT_k43_C272087_1	Epos_Pasa_asmbl_96177_1	enoyl- hydratase domain-containing protein mitochondrial
708	5	6	0.667	Cher_SOT_k67_scaffold15240_1,Cher_SOT_k43_scaffold17461_1	Cobl_SOT_k31_C424237_1	Pexc_TR24258_c4_g2_i6_1	Poct_SOT_k31_C409407_1	Epos_SOT_k31_C756464_1	vacuolar protein sorting-associated protein 29
709	5	5	1	Cher_TR25523_c0_g1_i1_1	Cobl_SOT_k31_C424241_1	Pexc_TR3407_c0_g1_i2_1	Poct_TR16236_c0_g1_i1_1	Epos_Pasa_asmbl_1703_1	btb poz domain-containing protein 2
710	5	5	1	Cher_TR13704_c0_g1_i1_1	Cobl_SOT_k31_C424333_1	Pexc_TR32641_c0_g1_i1_1	Poct_TR3437_c0_g1_i1_1	Epos_SOT_k35_scaffold14929_1	actin-binding protein ipp
711	5	5	1	Cher_TR4655_c0_g1_i2utrorf_1	Cobl_SOT_k31_C424351_1	Pexc_SOT_k51_scaffold16750utrorf_1	Poct_SOT_k31_scaffold11722utrorf_1	Epos_SOT_k59_C298717_1	dna-binding protein rfxank
712	5	5	1	Cher_TR12327_c0_g1_i1_1	Cobl_SOT_k31_C424439_1	Pexc_TR13327_c0_g1_i1_1	Poct_TR17425_c0_g2_i1_1	Epos_Pasa_asmbl_65759_1	rad51c protein
713	5	5	1	Cher_SOT_k39_C439051_1	Cobl_SOT_k31_C424483_1	Pexc_TR30629_c0_g1_i1_1	Poct_SOT_k39_C307427_1	Epos_SOT_k31_C756940_1	nadh dehydrogenase
714	3	3	1	Cher_TR899_c0_g1_i1_1	Cobl_SOT_k31_C424605_1	NA	NA	Epos_SOT_k35_scaffold16686_1	ubx domain containing 2 isoform 1
715	5	5	1	Cher_SOT_k67_C165539_1	Cobl_SOT_k31_C424645_1	Pexc_TR20425_c0_g2_i1_1	Poct_TR25971_c0_g1_i1_1	Epos_Pasa_asmbl_53846_1	rna-binding protein pno1
716	4	4	0.25	Cher_TR13489_c15_g2_i1_1	Cobl_SOT_k31_C424687_1	Pexc_SOT_k31_scaffold17255_1	NA	Epos_Pasa_asmbl_31039_1	27 kda hemolymph protein
717	5	5	1	Cher_TR29379_c0_g1_i1_1	Cobl_SOT_k31_C424697_1	Pexc_SOT_k31_C493729_1	Poct_TR24286_c0_g1_i1_1	Epos_SOT_k35_C684359_1	kh domain- rna- signal transduction-associated protein 2-like isoform x2
718	5	5	1	Cher_TR3551_c0_g1_i1_1	Cobl_SOT_k31_C424785_1	Pexc_TR10266_c0_g1_i1_1	Poct_SOT_k47_C234350_1	Epos_Pasa_asmbl_51542_1	hypothetical protein KGM_04302
719	5	5	1	Cher_SOT_k71_C115713_1	Cobl_SOT_k31_C424855_1	Pexc_SOT_k75_C70821_1	Poct_SOT_k63_C129890_1	Epos_SOT_k35_C674377_1	protein frg1 homolog
720	5	5	1	Cher_SOT_k35_C503018_1	Cobl_SOT_k31_C424995_1	Pexc_SOT_k39_C431833_1	Poct_SOT_k35_C372740_1	Epos_Pasa_asmbl_70668_1	pyroglutamyl-peptidase 1
721	5	5	1	Cher_TR27719_c2_g1_i3_1	Cobl_SOT_k31_C425071_1	Pexc_TR1072_c0_g1_i1_1	Poct_TR20534_c0_g1_i1_1	Epos_SOT_k55_C343854_1	protein kti12 homolog
722	5	5	1	Cher_TR4646_c0_g1_i1_1	Cobl_SOT_k31_C425093_1	Pexc_TR21657_c0_g1_i1_1	Poct_SOT_k47_C216141_1	Epos_SOT_k59_C297319_1	pre-mrna-splicing factor spf27
723	5	6	0.333	Cher_SOT_k67_C164609_1	Cobl_SOT_k31_C425333_1	Pexc_SOT_k31_C490685_1	Poct_SOT_k31_C409559_1	Epos_SOT_k59_C255905_1,Epos_SOT_k51_C378699_1	coiled-coil-helix-coiled-coil-helix domain-containing protein mitochondrial-like
724	5	5	1	Cher_SOT_k43_scaffold14098_1	Cobl_SOT_k31_C425381_1	Pexc_SOT_k31_C494089_1	Poct_SOT_k31_C411447_1	Epos_Pasa_asmbl_44379_1	28s ribosomal protein mitochondrial isoform x2
725	5	5	1	Cher_TR20449_c0_g1_i1_1	Cobl_SOT_k31_C425403_1	Pexc_TR27425_c0_g1_i1_1	Poct_SOT_k31_C411525_1	Epos_SOT_k55_C345193_1	protein sco2 mitochondrial
726	5	5	1	Cher_SOT_k31_scaffold27633_1	Cobl_SOT_k31_C425447_1	Pexc_SOT_k59_C284758_1	Poct_SOT_k31_scaffold19084_1	Epos_SOT_k31_C764225_1	peritrophin-1 precursor
727	5	7	0.122	Cher_TR25806_c0_g1_i1_1	Cobl_SOT_k31_C425489_1	Pexc_TR17325_c0_g1_i1_1	Poct_SOT_k31_scaffold7417_1	Epos_SOT_k43_scaffold24837_1,Epos_SOT_k75_scaffold3012_1,Epos_SOT_k31_scaffold22433_1	ribosomal protein l4
728	5	5	1	Cher_SOT_k31_C551002_1	Cobl_SOT_k31_C425499_1	Pexc_SOT_k39_C423267_1	Poct_SOT_k31_C410633_1	Epos_Pasa_asmbl_25299_1	dcn1-like protein 1 isoform x1
729	3	4	0.25	NA	Cobl_SOT_k31_C425517_1	Pexc_TR8341_c6_g1_i1_1	NA	Epos_SOT_k39_scaffold14713_1,Epos_Pasa_asmbl_21483_1	follicular epithelium yolk protein subunit
730	5	5	1	Cher_TR26977_c0_g2_i1_1	Cobl_SOT_k31_C425591_1	Pexc_TR8735_c0_g1_i1_1	Poct_TR23498_c8_g1_i4_1	Epos_SOT_k35_scaffold10052_1	glycerol-3-phosphate acyltransferase mitochondrial isoform x1
731	5	5	1	Cher_SOT_k75_scaffold4847_1	Cobl_SOT_k31_C425593_1	Pexc_SOT_k35_C470046_1	Poct_TR10286_c12_g1_i4_1	Epos_Pasa_asmbl_9221_1	sodium potassium-dependent atpase beta-2 subunit
732	5	5	1	Cher_TR5718_c0_g1_i1_1	Cobl_SOT_k31_C425631_1	Pexc_SOT_k31_C492761_1	Poct_SOT_k35_C365823_1	Epos_SOT_k43_C485576_1	juvenile hormone esterase binding protein
733	5	5	1	Cher_SOT_k75_scaffold5065_1	Cobl_SOT_k31_C425807_1	Pexc_SOT_k47_scaffold25669_1	Poct_GG33753_c0_g1_i1_1	Epos_Pasa_asmbl_39205_1	photorhabdus cytotoxin
734	5	5	1	Cher_SOT_k55_C292885_1	Cobl_SOT_k31_C425823_1	Pexc_SOT_k71_C129305_1	Poct_SOT_k31_C413835_1	Epos_Pasa_asmbl_12863_1	atp synthase subunit s-like protein
735	4	4	1	NA	Cobl_SOT_k31_C425943_1	Pexc_SOT_k31_C477701_1	Poct_SOT_k55_C171237_1	Epos_Pasa_asmbl_70596_1	trafficking protein particle complex subunit 2
736	5	5	1	Cher_TR8047_c1_g1_i1_1	Cobl_SOT_k31_C425949_1	Pexc_SOT_k71_C126295_1	Poct_SOT_k63_C130072_1	Epos_SOT_k51_C380121_1	AAEL009056-PA
737	5	6	0.667	Cher_SOT_k35_scaffold27186_1	Cobl_SOT_k31_C426011_1	Pexc_SOT_k67_C189324_1	Poct_TR25911_c0_g3_i1_1	Epos_Pasa_asmbl_71476_1,Epos_Pasa_asmbl_65832_1	zinc finger protein 271-like
738	2	2	1	NA	Cobl_SOT_k31_C426015_1	NA	NA	Epos_SOT_k51_scaffold4872_1	aael002438- partial
739	5	5	1	Cher_TR28571_c0_g1_i1_1	Cobl_SOT_k31_C426019_1	Pexc_TR23636_c0_g1_i1_1	Poct_TR18667_c0_g1_i1_1	Epos_SOT_k31_C768208_1	periodic tryptophan protein 1 homolog isoform x1
740	5	6	0.667	Cher_SOT_k39_C440373_1	Cobl_SOT_k31_C426115_1	Pexc_SOT_k31_C494361_1	Poct_SOT_k31_C410809_1	Epos_Pasa_asmbl_82826_1,Epos_Pasa_asmbl_14893_1	39s ribosomal protein mitochondrial
741	5	5	1	Cher_SOT_k31_C553998_1	Cobl_SOT_k31_C426127_1	Pexc_TR11136_c0_g1_i1_1	Poct_TR3572_c0_g1_i1_1	Epos_Pasa_asmbl_95170_1	tp53-regulating kinase
742	5	5	1	Cher_SOT_k31_C549483_1	Cobl_SOT_k31_C426217_1	Pexc_SOT_k71_C125629_1	Poct_SOT_k31_C413193_1	Epos_SOT_k67_scaffold7914_1	hypothetical protein KGM_02107
743	5	5	1	Cher_TR10482_c0_g2_i1_1	Cobl_SOT_k31_C426221_1	Pexc_TR16715_c0_g1_i1_1	Poct_TR26105_c0_g1_i1_1	Epos_Pasa_asmbl_25289_1	glypican-4 isoform x1
744	5	5	1	Cher_SOT_k71_scaffold6514_1	Cobl_SOT_k31_C426223_1	Pexc_SOT_k31_C494789_1	Poct_SOT_k31_C413177_1	Epos_Pasa_asmbl_81543_1	ribosomal protein l7a
745	5	5	1	Cher_SOT_k47_C351438_1	Cobl_SOT_k31_C426299_1	Pexc_SOT_k31_C494701_1	Poct_SOT_k31_C412359_1	Epos_Pasa_asmbl_68583_1	splicing factor 3a subunit 2
746	5	6	0.128	Cher_SOT_k47_scaffold24732_1	Cobl_SOT_k31_C426323_1	Pexc_TR17677_c0_g1_i1_1	Poct_SOT_k31_C421439_1	Epos_Pasa_asmbl_22144_1,Epos_Pasa_asmbl_55992_1	serine threonine-protein kinase sik3-like isoform x1
747	4	4	1	Cher_TR8447_c1_g1_i3_1	Cobl_SOT_k31_C426413_1	NA	Poct_SOT_k35_C362349_1	Epos_SOT_k31_scaffold26258_1	---NA---
748	5	5	1	Cher_TR12163_c7_g6_i1_1	Cobl_SOT_k31_C426429_1	Pexc_TR35147_c1_g1_i1_1	Poct_SOT_k63_C129148_1	Epos_Pasa_asmbl_30512utrorf_1	cytochrome c oxidase assembly protein mitochondrial
749	5	5	1	Cher_TR22159_c0_g1_i1_1	Cobl_SOT_k31_C426463_1	Pexc_TR13785_c0_g1_i1_1	Poct_SOT_k31_C410729_1	Epos_SOT_k31_C768820_1	cop9 signalosome complex subunit 6
750	5	5	1	Cher_TR12167_c7_g1_i2_1	Cobl_SOT_k31_C426623_1	Pexc_SOT_k67_C180598_1	Poct_SOT_k43_scaffold12273_1	Epos_Pasa_asmbl_65177_1	vacuolar-sorting protein snf8
751	5	5	1	Cher_TR16892_c0_g1_i1_1	Cobl_SOT_k31_C426629_1	Pexc_SOT_k35_scaffold19323_1	Poct_TR24718_c0_g1_i1_1	Epos_Pasa_asmbl_70577_1	transcriptional regulator myc-2-like
752	5	5	1	Cher_SOT_k35_C501018_1	Cobl_SOT_k31_C426715_1	Pexc_SOT_k43_C384111_1	Poct_SOT_k31_C413141_1	Epos_Pasa_asmbl_86492_1	dna-directed rna polymerase ii subunit rpb3
753	5	5	1	Cher_SOT_k71_C114191_1	Cobl_SOT_k31_C426829_1	Pexc_TR20473_c0_g1_i1_1	Poct_SOT_k31_C412079_1	Epos_Pasa_asmbl_22847_1	serine threonine-protein kinase fray2-like
754	5	5	1	Cher_SOT_k31_scaffold20055_1	Cobl_SOT_k31_C426845_1	Pexc_SOT_k55_C316071_1	Poct_TR2910_c3_g1_i1_1	Epos_Pasa_asmbl_4213_1	upf0544 protein c5orf45 homolog isoform x1
755	5	6	0.667	Cher_TR22352_c0_g1_i2_1,Cher_TR22352_c0_g1_i1_1	Cobl_SOT_k31_C426847_1	Pexc_SOT_k39_C425175_1	Poct_SOT_k31_C411773_1	Epos_Pasa_asmbl_7666_1	mitochondrial ribosomal l46
756	3	4	0.25	NA	Cobl_SOT_k31_C426873_1	Pexc_SOT_k31_scaffold17481_1	NA	Epos_Pasa_asmbl_90189_1,Epos_Pasa_asmbl_62681_1	hypothetical protein EAG_00279, partial
757	4	4	0.5	Cher_TR31554_c1_g1_i8_1	NA	Pexc_TR32042_c2_g1_i1_1	Poct_TR20846_c1_g1_i11_1	Epos_Pasa_asmbl_61864_1	retrovirus-related pol polyprotein from transposon tnt 1-94
758	5	5	1	Cher_SOT_k75_C64888_1	Cobl_SOT_k31_C426893_1	Pexc_SOT_k67_C176540_1	Poct_SOT_k71_scaffold3068_1	Epos_SOT_k31_scaffold13393_1	muscular protein 20
759	5	5	1	Cher_TR27342_c0_g1_i1_1	Cobl_SOT_k31_C427011_1	Pexc_SOT_k35_scaffold14275_1	Poct_TR11980_c0_g1_i1_1	Epos_SOT_k31_C766688_1	isoform b
760	5	5	1	Cher_TR2019_c0_g1_i1_1	Cobl_SOT_k31_C427167_1	Pexc_SOT_k31_C493195_1	Poct_TR24484_c2_g1_i1_1	Epos_Pasa_asmbl_22291_1	signal recognition particle receptor subunit beta
761	5	5	1	Cher_SOT_k35_C506380_1	Cobl_SOT_k31_C427223_1	Pexc_TR22195_c0_g1_i1_1	Poct_SOT_k51_C205144_1	Epos_SOT_k47_C441719_1	tip41-like protein
762	5	5	1	Cher_SOT_k67_C164397_1	Cobl_SOT_k31_C427315_1	Pexc_SOT_k63_C232802_1	Poct_SOT_k59_scaffold11148_1	Epos_SOT_k67_C172049_1	hypothetical protein KGM_11256
763	5	5	1	Cher_TR3123_c0_g1_i1_1	Cobl_SOT_k31_C427353_1	Pexc_TR33200_c0_g1_i1_1	Poct_SOT_k31_C411153_1	Epos_Pasa_asmbl_86193_1	proteasome subunit alpha type-3
764	5	5	1	Cher_SOT_k55_C292515_1	Cobl_SOT_k31_C427357_1	Pexc_SOT_k59_C277344_1	Poct_SOT_k63_scaffold6561_1	Epos_SOT_k47_scaffold24492_1	beta-lactamase hcpa
765	5	5	1	Cher_SOT_k39_scaffold25844_1	Cobl_SOT_k31_C427359_1	Pexc_TR12940_c0_g1_i1_1	Poct_GG25374_c0_g1_i1_1	Epos_SOT_k35_C676337_1	hypothetical protein KGM_15943
766	5	5	1	Cher_SOT_k67_C167809_1	Cobl_SOT_k31_C427499_1	Pexc_SOT_k75_C73989_1	Poct_SOT_k43_C263756_1	Epos_SOT_k31_C764625_1	eukaryotic translation initiation factor 3 subunit g
767	5	5	0.6	Cher_TR24826_c0_g1_i1_1	Cobl_SOT_k31_C427511_1	Pexc_TR19533_c1_g1_i1_1	Poct_SOT_k31_C397571_1	Epos_Pasa_asmbl_2967_1	hect and rld domain containing protein 2
768	5	6	0.5	Cher_TR1665_c4_g1_i9_1,Cher_TR1665_c4_g1_i7_1	Cobl_SOT_k31_C427517_1	Pexc_SOT_k67_scaffold13423_1	Poct_TR20406_c1_g1_i3_1	Epos_SOT_k35_scaffold9635_1	an1-type zinc finger protein 2a
769	5	5	1	Cher_SOT_k71_C116043_1	Cobl_SOT_k31_C427621_1	Pexc_SOT_k39_C428365_1	Poct_SOT_k63_scaffold2686_1	Epos_Pasa_asmbl_41589_1	transcription initiation factor tfiid subunit 8
770	5	5	1	Cher_SOT_k59_scaffold11335_1	Cobl_SOT_k31_C427647_1	Pexc_SOT_k43_scaffold8879_1	Poct_TR27265_c0_g1_i2_1	Epos_SOT_k55_C340362_1	ubiquitin-conjugating enzyme e2 s
771	5	5	1	Cher_SOT_k43_scaffold13926_1	Cobl_SOT_k31_C427679_1	Pexc_TR10721_c5_g1_i1_1	Poct_SOT_k67_C102469_1	Epos_SOT_k31_C760660_1	growth factor receptor-bound protein
772	5	5	1	Cher_SOT_k31_C554862_1	Cobl_SOT_k31_C427707_1	Pexc_SOT_k31_scaffold20597_1	Poct_TR23901_c0_g1_i1_1	Epos_Pasa_asmbl_47270_1	diacylglycerol kinase epsilon
773	4	4	1	Cher_TR6088_c0_g1_i1_1	Cobl_SOT_k31_C427845_1	Pexc_SOT_k31_scaffold22170_1	NA	Epos_SOT_k35_scaffold26338_1	enhancer of split mgamma protein
774	5	5	1	Cher_TR31620_c1_g1_i1_1	Cobl_SOT_k31_C427851_1	Pexc_TR34078_c0_g1_i1utrorf_1	Poct_TR5933_c0_g1_i1_1	Epos_Pasa_asmbl_47285_1	kinesin family member 19
775	5	5	1	Cher_SOT_k39_C455722_1	Cobl_SOT_k31_C427883_1	Pexc_SOT_k31_C507729_1	Poct_TR18671_c0_g2_i2_1	Epos_SOT_k31_C769360_1	mitochondrial chaperone bcs1
776	5	5	1	Cher_TR8940_c0_g1_i1_1	Cobl_SOT_k31_C427887_1	Pexc_TR34724_c0_g1_i1_1	Poct_TR11646_c0_g1_i1_1	Epos_SOT_k51_scaffold1865_1	zinc finger protein 582 isoform x1
777	5	5	1	Cher_SOT_k51_C315030_1	Cobl_SOT_k31_C427915_1	Pexc_SOT_k31_C496911_1	Poct_SOT_k43_C264454_1	Epos_SOT_k55_C357877utrorf_1	syntaxin-18
778	5	5	1	Cher_TR8100_c0_g1_i4_1	Cobl_SOT_k31_C427955_1	Pexc_SOT_k43_C387209_1	Poct_SOT_k31_C415627_1	Epos_SOT_k63_C241383_1	dihydrofolate reductase
779	5	5	1	Cher_TR14046_c0_g1_i4_1	Cobl_SOT_k31_C428003_1	Pexc_TR9029_c0_g1_i1_1	Poct_SOT_k47_C235106_1	Epos_Pasa_asmbl_18495_1	dna excision repair protein ercc-1
780	5	5	1	Cher_TR23245_c2_g1_i4_1	Cobl_SOT_k31_C428059_1	Pexc_TR23368_c1_g1_i2_1	Poct_TR7939_c0_g2_i1_1	Epos_SOT_k63_C237173_1	structure-specific endonuclease subunit slx1
781	5	5	1	Cher_TR27449_c0_g1_i1_1	Cobl_SOT_k31_C428143_1	Pexc_SOT_k31_C496361_1	Poct_TR30462_c8_g6_i8_1	Epos_Pasa_asmbl_75968_1	39s ribosomal protein mitochondrial
782	5	7	0.404	Cher_SOT_k35_C461727_1	Cobl_SOT_k31_C428167_1	Pexc_TR15270_c0_g2_i3_1,Pexc_TR15270_c0_g2_i1_1	Poct_TR6545_c0_g5_i1_1,Poct_SOT_k63_C130364_1	Epos_SOT_k43_scaffold23711_1	gamma-interferon-inducible lysosomal thiol reductase
783	5	5	1	Cher_SOT_k31_C554336_1	Cobl_SOT_k31_C428233_1	Pexc_TR15546_c0_g1_i7_1	Poct_SOT_k63_scaffold3343_1	Epos_SOT_k51_C385008_1	peroxisome biogenesis factor 10
784	5	5	1	Cher_TR4175_c0_g1_i2_1	Cobl_SOT_k31_C428265_1	Pexc_SOT_k67_C194062_1	Poct_SOT_k31_C428465_1	Epos_SOT_k31_C764615_1	hypothetical protein KGM_01806
785	5	5	1	Cher_TR2612_c0_g1_i1_1	Cobl_SOT_k31_C428269_1	Pexc_SOT_k31_scaffold19810_1	Poct_TR29044_c2_g1_i3_1	Epos_SOT_k39_C577146_1	ras-related protein rab-18
786	5	5	1	Cher_SOT_k47_C352206_1	Cobl_SOT_k31_C428407_1	Pexc_SOT_k35_C466390_1	Poct_TR2952_c0_g1_i1_1	Epos_Pasa_asmbl_59499_1	trna-splicing endonuclease subunit sen34
787	5	5	1	Cher_SOT_k31_C558012_1	Cobl_SOT_k31_C428417_1	Pexc_TR25711_c0_g1_i1_1	Poct_TR14447_c0_g2_i1_1	Epos_Pasa_asmbl_90000_1	integrator complex subunit 7
788	5	5	1	Cher_SOT_k31_scaffold24124_1	Cobl_SOT_k31_C428457_1	Pexc_SOT_k75_C71211_1	Poct_SOT_k51_scaffold11161_1	Epos_SOT_k35_scaffold23146_1	hypothetical protein KGM_12203
789	5	5	1	Cher_TR23256_c2_g2_i1_1	Cobl_SOT_k31_C428463_1	Pexc_SOT_k47_scaffold386_1	Poct_SOT_k39_C311829_1	Epos_Pasa_asmbl_14039_1	upf0565 protein c2orf69 homolog isoform x3
790	5	5	1	Cher_TR9434_c0_g1_i1_1	Cobl_SOT_k31_C428473_1	Pexc_TR7676_c0_g2_i1_1	Poct_SOT_k31_C416675_1	Epos_Pasa_asmbl_29258_1	tetratricopeptide repeat protein 1
791	5	5	1	Cher_SOT_k51_C314100_1	Cobl_SOT_k31_C428499_1	Pexc_SOT_k51_C335290_1	Poct_SOT_k31_C413599_1	Epos_Pasa_asmbl_30647_1	f-box only protein 7
792	5	5	1	Cher_SOT_k71_scaffold10046_1	Cobl_SOT_k31_C428521_1	Pexc_SOT_k71_scaffold5564_1	Poct_SOT_k47_scaffold17771_1	Epos_Pasa_asmbl_52413_1	metalloproteinase inhibitor 3
793	5	5	1	Cher_SOT_k75_C62742_1	Cobl_SOT_k31_C428605_1	Pexc_SOT_k67_C184304_1	Poct_SOT_k67_C99831_1	Epos_SOT_k35_C676767_1	1-cys peroxiredoxin
794	5	5	1	Cher_SOT_k63_C213668_1	Cobl_SOT_k31_C428649_1	Pexc_SOT_k63_C232144_1	Poct_SOT_k47_C236070_1	Epos_SOT_k31_C759406_1	PREDICTED: uncharacterized protein LOC100571047
795	5	5	1	Cher_TR31314_c3_g1_i1_1	Cobl_SOT_k31_C428679_1	Pexc_SOT_k31_C497673_1	Poct_SOT_k59_scaffold1134_1	Epos_SOT_k31_scaffold8509_1	proteasome activator complex subunit 3
796	5	5	1	Cher_SOT_k67_C168701_1	Cobl_SOT_k31_C428701_1	Pexc_SOT_k35_C464944_1	Poct_SOT_k63_C130184_1	Epos_Pasa_asmbl_18543_1	brisc and brca1-a complex member 1-like
797	5	5	1	Cher_SOT_k31_C553978_1	Cobl_SOT_k31_C428709_1	Pexc_SOT_k59_C277762_1	Poct_SOT_k31_C413469_1	Epos_Pasa_asmbl_10266_1	circadian clock-controlled
798	5	6	0.667	Cher_TR22448_c0_g1_i2_1,Cher_TR22448_c0_g1_i1_1	Cobl_SOT_k31_C428799_1	Pexc_SOT_k59_C282146_1	Poct_TR28308_c0_g1_i1_1	Epos_SOT_k31_C761501_1	probable rrna-processing protein ebp2 homolog
799	5	5	1	Cher_SOT_k47_C354160_1	Cobl_SOT_k31_C428823_1	Pexc_SOT_k31_C496751_1	Poct_SOT_k55_scaffold1762_1	Epos_Pasa_asmbl_40332_1	thioredoxin domain-containing protein 15
800	5	5	1	Cher_SOT_k31_C557268_1	Cobl_SOT_k31_C428831_1	Pexc_SOT_k31_C496445_1	Poct_SOT_k31_C415827_1	Epos_Pasa_asmbl_39189_1	transcription factor tfiih-subunit
801	5	5	0.6	Cher_TR16000_c0_g1_i1_1	Cobl_SOT_k31_C428837_1	Pexc_TR17034_c0_g2_i1_1	Poct_TR12420_c0_g1_i2_1	Epos_SOT_k35_scaffold24067_1	isoform b
802	5	5	1	Cher_SOT_k31_C551124_1	Cobl_SOT_k31_C428977_1	Pexc_SOT_k31_C495847_1	Poct_TR7580_c0_g2_i1_1	Epos_Pasa_asmbl_15607_1	exosome complex exonuclease rrp4
803	5	5	1	Cher_SOT_k71_C116151_1	Cobl_SOT_k31_C428999_1	Pexc_TR10222_c0_g3_i2_1	Poct_TR13446_c0_g3_i1_1	Epos_Pasa_asmbl_7770_1	transcription initiation factor iie subunit beta
804	5	5	1	Cher_SOT_k47_C356142_1	Cobl_SOT_k31_C429035_1	Pexc_SOT_k35_scaffold25197_1	Poct_SOT_k59_scaffold4600_1	Epos_Pasa_asmbl_13586_1	---NA---
805	5	5	1	Cher_SOT_k31_C540012_1	Cobl_SOT_k31_C429095_1	Pexc_TR6752_c0_g1_i1_1	Poct_SOT_k31_C414153_1	Epos_Pasa_asmbl_5586_1	f-box only protein 28
806	4	5	0.6	Cher_TR20647_c0_g1_i2_1,Cher_TR20647_c0_g1_i1_1	Cobl_SOT_k31_C429205_1	Pexc_TR25696_c0_g1_i2_1	Poct_TR20888_c23_g1_i1_1	NA	---NA---
807	4	4	1	Cher_TR27607_c0_g2_i1_1	NA	Pexc_SOT_k31_C486165_1	Poct_SOT_k35_scaffold4512_1	Epos_SOT_k35_C678755_1	---NA---
808	5	5	1	Cher_TR1702_c1_g1_i9_1	Cobl_SOT_k31_C429257_1	Pexc_SOT_k31_C502921_1	Poct_SOT_k35_scaffold20439_1	Epos_SOT_k39_scaffold19071_1	sprouty- evh1 domain-containing protein 2
809	5	5	1	Cher_TR13484_c0_g1_i1utrorf_1	Cobl_SOT_k31_C429273_1	Pexc_SOT_k63_scaffold16764_1	Poct_SOT_k63_scaffold12219_1	Epos_SOT_k59_scaffold19599_1	trna methyltransferase 10 homolog a isoform x1
810	5	5	1	Cher_SOT_k55_scaffold21324_1	Cobl_SOT_k31_C429327_1	Pexc_SOT_k39_scaffold18716_1	Poct_SOT_k47_C236394_1	Epos_SOT_k31_C760560_1	nuclear transcription factor tfp1
811	5	5	1	Cher_TR31129_c0_g1_i1_1	Cobl_SOT_k31_C429335_1	Pexc_SOT_k35_C465652_1	Poct_SOT_k35_C368266_1	Epos_Pasa_asmbl_7501_1	ww domain-containing adapter protein with coiled-coil isoform x1
812	5	5	1	Cher_SOT_k47_scaffold16209_1	Cobl_SOT_k31_C429363_1	Pexc_SOT_k31_C507265_1	Poct_TR29044_c2_g2_i2_1	Epos_Pasa_asmbl_3145_1	ras-related protein rab-9a
813	5	5	1	Cher_TR17224_c2_g1_i2_1	Cobl_SOT_k31_C429433_1	Pexc_TR4808_c2_g1_i1_1	Poct_SOT_k31_C415795_1	Epos_SOT_k71_scaffold4681_1	hypothetical protein KGM_03119
814	5	5	1	Cher_SOT_k59_C259295_1	Cobl_SOT_k31_C429437_1	Pexc_SOT_k63_C234252_1	Poct_SOT_k31_C416177_1	Epos_SOT_k31_C762937_1	hypothetical protein KGM_14264
815	4	4	1	Cher_SOT_k75_C66080_1	Cobl_SOT_k31_C429533_1	Pexc_SOT_k31_scaffold22618_1	NA	Epos_SOT_k31_C760444_1	mitochondrial inner membrane protease subunit 2
816	5	5	1	Cher_SOT_k67_C166521_1	Cobl_SOT_k31_C429617_1	Pexc_SOT_k71_C126651_1	Poct_SOT_k31_C415397_1	Epos_Pasa_asmbl_71124_1	hypothetical protein KGM_10561
817	5	6	0.667	Cher_TR1941_c0_g1_i2_1,Cher_TR1941_c0_g1_i1_1	Cobl_SOT_k31_C429691_1	Pexc_SOT_k31_C496519_1	Poct_SOT_k35_C367369_1	Epos_Pasa_asmbl_94916_1	sap domain-containing ribonucleoprotein isoform x1
818	4	4	1	Cher_TR26956_c0_g1_i1_1	Cobl_SOT_k31_C429717_1	Pexc_SOT_k31_C506057_1	NA	Epos_Pasa_asmbl_78491_1	multiple inositol polyphosphate phosphatase
819	5	5	1	Cher_TR29321_c0_g1_i1_1	Cobl_SOT_k31_C429731_1	Pexc_SOT_k59_scaffold11859_1	Poct_SOT_k43_C267140_1	Epos_SOT_k71_scaffold833_1	ubiquinol-cytochrome c reductase
820	5	5	1	Cher_TR5166_c0_g1_i1_1	Cobl_SOT_k31_C429779_1	Pexc_SOT_k63_C232194_1	Poct_TR6070_c9_g1_i1_1	Epos_SOT_k67_C172357_1	protein dpcd
821	5	5	1	Cher_TR22520_c1_g1_i1_1	Cobl_SOT_k31_C429797_1	Pexc_SOT_k63_C234050_1	Poct_SOT_k31_C417505_1	Epos_SOT_k35_C678435_1	pradc1-like protein isoform x1
822	3	3	1	Cher_SOT_k31_C552306_1	Cobl_SOT_k31_C429845_1	NA	NA	Epos_Pasa_asmbl_23558_1	very low-density lipoprotein receptor
823	5	5	0.2	Cher_SOT_k31_scaffold27344_1	Cobl_SOT_k31_C429851_1	Pexc_TR22620_c3_g3_i1_1	Poct_TR1885_c1_g1_i1_1	Epos_SOT_k43_scaffold22022_1	tpa: endonuclease-reverse transcriptase
824	5	5	1	Cher_TR8068_c0_g1_i1_1	Cobl_SOT_k31_C429863_1	Pexc_TR2083_c1_g1_i1utrorf_1	Poct_SOT_k31_C428197_1	Epos_SOT_k71_scaffold955_1	takeout jhbp like protein
825	5	5	1	Cher_SOT_k31_C556690_1	Cobl_SOT_k31_C429897_1	Pexc_SOT_k51_C331378_1	Poct_SOT_k43_C268596_1	Epos_Pasa_asmbl_10220_1	peptidyl-prolyl cis-trans isomerase e
826	5	5	1	Cher_SOT_k67_C168575_1	Cobl_SOT_k31_C429923_1	Pexc_SOT_k71_C131729_1	Poct_SOT_k31_C416381_1	Epos_Pasa_asmbl_24798_1	alpha-tocopherol transfer
827	5	5	1	Cher_SOT_k75_C65452_1	Cobl_SOT_k31_C429939_1	Pexc_SOT_k75_C72423_1	Poct_SOT_k71_C71180_1	Epos_Pasa_asmbl_13385_1	adf-1 protein
828	5	5	0.2	Cher_SOT_k31_scaffold14957_1	Cobl_SOT_k31_C429953_1	Pexc_SOT_k31_C490095_1	Poct_SOT_k35_C366449_1	Epos_SOT_k31_C750606_1	ferredoxin 2
829	5	6	0.667	Cher_TR14034_c0_g1_i1_1	Cobl_SOT_k31_C429987_1	Pexc_SOT_k55_C309041_1	Poct_SOT_k47_scaffold19776utrorf_1	Epos_Pasa_asmbl_82513_1,Epos_Pasa_asmbl_27166_1	hypothetical protein KGM_02959
830	5	5	0.4	Cher_TR32136_c0_g1_i1_1	Cobl_SOT_k31_C430005_1	Pexc_TR35262_c0_g1_i1_1	Poct_TR15522_c0_g1_i1_1	Epos_Pasa_asmbl_14471_1	coiled-coil domain-containing protein 174
831	5	5	1	Cher_TR25598_c0_g1_i1_1	Cobl_SOT_k31_C430043_1	Pexc_SOT_k67_scaffold15450_1	Poct_SOT_k31_C418360_1	Epos_SOT_k35_scaffold20825_1	suppressor of cytokine signaling 5
832	5	5	1	Cher_TR4987_c0_g1_i1_1	Cobl_SOT_k31_C430059_1	Pexc_SOT_k31_C506655_1	Poct_TR20940_c0_g1_i1_1	Epos_SOT_k31_C766454_1	protein sax-3-like isoform x1
833	5	5	1	Cher_SOT_k31_C558108_1	Cobl_SOT_k31_C430265_1	Pexc_SOT_k31_C500027_1	Poct_SOT_k39_C314628_1	Epos_SOT_k63_C240853_1	dna repair protein rad51 homolog 4
834	5	5	1	Cher_SOT_k35_C503276_1	Cobl_SOT_k31_C430287_1	Pexc_SOT_k31_C497769_1	Poct_SOT_k31_C415185_1	Epos_SOT_k59_C297419_1	surfeit locus protein 6 homolog
835	5	5	1	Cher_SOT_k55_C294675_1	Cobl_SOT_k31_C430305_1	Pexc_TR10153_c1_g1_i1_1	Poct_SOT_k31_C421031_1	Epos_Pasa_asmbl_40429_1	hypothetical protein KGM_14584
836	5	5	1	Cher_TR7404_c0_g1_i2_1	Cobl_SOT_k31_C430323_1	Pexc_SOT_k67_C178474_1	Poct_TR16778_c0_g1_i3_1	Epos_Pasa_asmbl_88137_1	cysteine-rich secretory protein 2-like
837	5	5	1	Cher_SOT_k31_C557850_1	Cobl_SOT_k31_C430329_1	Pexc_SOT_k75_C73889_1	Poct_SOT_k71_C71660_1	Epos_SOT_k47_scaffold23784_1	leucine-rich repeat-containing protein 57
838	5	5	1	Cher_SOT_k71_C119473_1	Cobl_SOT_k31_C430363_1	Pexc_SOT_k31_C495299_1	Poct_TR30007_c0_g1_i1_1	Epos_Pasa_asmbl_34566_1	alpha-tocopherol transfer
839	5	5	1	Cher_SOT_k43_C379198_1	Cobl_SOT_k31_C430389_1	Pexc_TR14111_c0_g2_i1_1	Poct_SOT_k39_scaffold18793_1	Epos_Pasa_asmbl_12304_1	isoform cra_a
840	5	5	0.6	Cher_TR4386_c0_g1_i1_1	Cobl_SOT_k31_C430419_1	Pexc_TR12793_c0_g1_i1_1	Poct_TR28077_c1_g1_i1_1	Epos_Pasa_asmbl_70233_1	alpha-2-macroglobulin-like protein 1
841	5	9	0.189	Cher_SOT_k35_C506136_1	Cobl_SOT_k31_C430421_1	Pexc_SOT_k31_C500525_1,Pexc_TR19825_c0_g1_i1_1,Pexc_TR10788_c0_g2_i1_1	Poct_SOT_k35_C371574_1,Poct_TR18392_c0_g1_i1_1,Poct_SOT_k31_C418772_1	Epos_SOT_k31_scaffold22862_1	tpa: gag-pol polyprotein
842	5	5	1	Cher_SOT_k71_C112109_1	Cobl_SOT_k31_C430517_1	Pexc_SOT_k51_scaffold14728_1	Poct_SOT_k47_scaffold17322_1	Epos_SOT_k51_scaffold4055_1	exosome complex component rrp46
843	4	4	1	NA	Cobl_SOT_k31_C430549_1	Pexc_SOT_k35_scaffold20209_1	Poct_SOT_k31_C415981_1	Epos_SOT_k31_scaffold24812_1	major facilitator superfamily domain-containing protein 6 isoform x1
844	5	5	1	Cher_SOT_k43_C389955_1	Cobl_SOT_k31_C430593_1	Pexc_SOT_k75_C74347_1	Poct_SOT_k67_C103305_1	Epos_SOT_k47_C433627_1	presqualene diphosphate phosphatase
845	5	5	1	Cher_SOT_k43_C391121_1	Cobl_SOT_k31_C430613_1	Pexc_SOT_k39_C433217_1	Poct_TR4185_c0_g1_i2_1	Epos_Pasa_asmbl_58044_1	hypothetical protein EAI_11668
846	5	5	1	Cher_SOT_k47_scaffold18860_1	Cobl_SOT_k31_C430635_1	Pexc_SOT_k31_C499815_1	Poct_SOT_k39_C314896_1	Epos_SOT_k55_scaffold4765_1	proliferating cell nuclear antigen
847	2	2	1	NA	Cobl_SOT_k31_C430655_1	NA	NA	Epos_Pasa_asmbl_30941_1	ep1-like protein
848	5	5	1	Cher_TR28055_c0_g1_i1_1	Cobl_SOT_k31_C430723_1	Pexc_SOT_k31_C498753_1	Poct_SOT_k31_C415759_1	Epos_Pasa_asmbl_91501_1	39s ribosomal protein mitochondrial
849	5	5	1	Cher_SOT_k31_C559118_1	Cobl_SOT_k31_C430831_1	Pexc_TR1282_c4_g1_i1_1	Poct_TR25553_c1_g1_i1_1	Epos_Pasa_asmbl_3157_1	protein gooseberry-neuro-like
850	5	5	1	Cher_TR17574_c11_g4_i2_1	Cobl_SOT_k31_C430875_1	Pexc_SOT_k47_C367487_1	Poct_SOT_k35_C370820_1	Epos_SOT_k31_C766192_1	replication protein a 32 kda subunit
851	5	5	1	Cher_SOT_k35_scaffold3391_1	Cobl_SOT_k31_C430883_1	Pexc_SOT_k67_C185732_1	Poct_TR2041_c0_g1_i1_1	Epos_SOT_k59_scaffold19880_1	mitochondrial inner membrane protein cox18
852	5	5	1	Cher_TR13489_c16_g1_i1_1	Cobl_SOT_k31_C430945_1	Pexc_TR11693_c8_g1_i2_1	Poct_TR11207_c7_g1_i1_1	Epos_SOT_k31_C767658_1	beta- -glucan-binding
853	5	5	1	Cher_TR15156_c4_g3_i1_1	Cobl_SOT_k31_C430957_1	Pexc_SOT_k55_scaffold5947_1	Poct_SOT_k63_C135970_1	Epos_SOT_k63_C234323_1	imd-like protein
854	4	4	0.25	Cher_TR9426_c0_g2_i1_1	Cobl_SOT_k31_C430967_1	NA	Poct_TR1434_c0_g1_i1_1	Epos_Pasa_asmbl_46077_1	---NA---
855	4	4	1	Cher_SOT_k75_C64834_1	Cobl_SOT_k31_C431021_1	NA	Poct_SOT_k31_C416503_1	Epos_SOT_k63_scaffold6178_1	e3 ubiquitin-protein ligase rnf181
856	5	6	0.667	Cher_TR24579_c4_g2_i6utrorf_1	Cobl_SOT_k31_C431041_1	Pexc_TR24902_c1_g1_i1_1	Poct_SOT_k63_C130144_1	Epos_Pasa_asmbl_27905_1,Epos_Pasa_asmbl_27903_1	cytoplasmic dynein 2 light intermediate chain 1 isoform x2
857	5	5	1	Cher_SOT_k31_C556938_1	Cobl_SOT_k31_C431071_1	Pexc_SOT_k31_C498997_1	Poct_TR22188_c0_g1_i1_1	Epos_Pasa_asmbl_33560_1	39s ribosomal protein l45
858	5	5	1	Cher_TR24709_c0_g1_i1_1	Cobl_SOT_k31_C431139_1	Pexc_TR25700_c0_g1_i1_1	Poct_SOT_k31_C417689_1	Epos_Pasa_asmbl_47508_1	delta( )-delta( )-dienoyl- mitochondrial isoform x1
859	5	5	1	Cher_TR23818_c2_g1_i1_1	Cobl_SOT_k31_C431145_1	Pexc_SOT_k63_C235772_1	Poct_TR2433_c0_g1_i3_1	Epos_Pasa_asmbl_60296_1	alpha-ketoglutarate-dependent dioxygenase alkb homolog 4
860	5	5	1	Cher_SOT_k55_C295785_1	Cobl_SOT_k31_C431157_1	Pexc_SOT_k71_C131553_1	Poct_SOT_k31_C417145_1	Epos_Pasa_asmbl_40341_1	g patch domain and ankyrin repeat-containing protein 1 homolog
861	5	5	1	Cher_SOT_k51_C315210_1	Cobl_SOT_k31_C431171_1	Pexc_SOT_k31_C495731_1	Poct_SOT_k31_scaffold13435_1	Epos_SOT_k31_scaffold20941_1	vesicle-associated membrane protein 7
862	5	5	1	Cher_TR24445_c0_g1_i1_1	Cobl_SOT_k31_C431215_1	Pexc_SOT_k63_scaffold18715_1	Poct_TR22068_c0_g1_i1_1	Epos_Pasa_asmbl_60518_1	riken cdna 2700097o09
863	5	5	1	Cher_TR1244_c0_g1_i1_1	Cobl_SOT_k31_C431229_1	Pexc_TR25686_c0_g1_i1_1	Poct_SOT_k31_scaffold16239_1	Epos_Pasa_asmbl_12926_1	39s ribosomal protein mitochondrial
864	5	5	1	Cher_SOT_k31_C569708_1	Cobl_SOT_k31_C431237_1	Pexc_TR2107_c6_g1_i1_1	Poct_SOT_k47_C249002_1	Epos_Pasa_asmbl_21087_1	coiled-coil domain-containing protein 186 isoform x1
865	5	5	0.6	Cher_TR13353_c0_g1_i1_1	Cobl_SOT_k31_C431319_1	Pexc_SOT_k39_scaffold22425_1	Poct_TR22895_c0_g1_i1_1	Epos_SOT_k31_C770855_1	e3 ubiquitin-protein ligase sina
866	5	5	1	Cher_SOT_k35_C505802_1	Cobl_SOT_k31_C431325_1	Pexc_TR23024_c0_g1_i1_1	Poct_SOT_k31_C417081_1	Epos_Pasa_asmbl_23526_1	coiled-coil domain-containing protein 94
867	5	5	1	Cher_SOT_k67_C165199_1	Cobl_SOT_k31_C431369_1	Pexc_SOT_k31_scaffold10900_1	Poct_GG12418_c1_g1_i1_1	Epos_Pasa_asmbl_67787_1	diapause associated protein 2
868	5	5	1	Cher_TR29798_c6_g1_i1_1	Cobl_SOT_k31_C431413_1	Pexc_TR24070_c10_g1_i2_1	Poct_SOT_k39_C307029_1	Epos_SOT_k35_C674235_1	vacuolar protein sorting-associated protein 28-like protein
869	5	5	1	Cher_TR10674_c0_g1_i1_1	Cobl_SOT_k31_C431455_1	Pexc_SOT_k31_scaffold12047_1	Poct_SOT_k43_C266670_1	Epos_Pasa_asmbl_35382_1	zinc finger protein 225
870	5	6	0.667	Cher_TR9556_c4_g1_i3_1,Cher_TR9556_c4_g1_i1_1	Cobl_SOT_k31_C431463_1	Pexc_TR11231_c7_g1_i10utrorf_1	Poct_GG8326_c0_g1_i4_1	Epos_SOT_k35_C688497utrorf_1	methyltransferase-like protein 2-a
871	5	5	1	Cher_TR3429_c0_g1_i1_1	Cobl_SOT_k31_C431483_1	Pexc_TR20150_c1_g1_i1_1	Poct_SOT_k31_C418420_1	Epos_Pasa_asmbl_4355_1	udp-glucose:glycoprotein glucosyltransferase
872	5	5	1	Cher_SOT_k31_C558822_1	Cobl_SOT_k31_C431549_1	Pexc_TR12717_c0_g1_i1_1	Poct_SOT_k31_C417687_1	Epos_Pasa_asmbl_87877_1	dna damage-binding protein 1
873	5	5	0.2	Cher_SOT_k31_C559228_1	Cobl_SOT_k31_C431595_1	Pexc_SOT_k39_C431883_1	Poct_TR13686_c3_g1_i1_1	Epos_Pasa_asmbl_7070_1	protein wnt-6 isoform x2
874	5	6	0.667	Cher_TR6728_c4_g4_i1_1,Cher_SOT_k67_scaffold12240_1	Cobl_SOT_k31_C431615_1	Pexc_TR8281_c7_g1_i1_1	Poct_SOT_k31_C418240_1	Epos_SOT_k59_C307769_1	probable gdp-l-fucose synthase
875	5	5	0.6	Cher_SOT_k67_C166813_1	Cobl_SOT_k31_C431713_1	Pexc_SOT_k67_scaffold15738_1	Poct_SOT_k31_scaffold10413_1	Epos_SOT_k31_scaffold18003_1	protein-lysine n-methyltransferase n6amt2
876	5	10	0.344	Cher_SOT_k35_C506956_1,Cher_SOT_k39_C445325_1	Cobl_SOT_k31_C431743_1,Cobl_SOT_k31_C432239_1	Pexc_SOT_k59_C284930_1,Pexc_SOT_k55_C317181_1	Poct_SOT_k51_C209930_1,Poct_SOT_k35_C372144_1	Epos_SOT_k43_C492132_1,Epos_Pasa_asmbl_17253_1	eukaryotic translation initiation factor 3 subunit i
877	5	6	0.667	Cher_SOT_k43_C393933_1	Cobl_SOT_k31_C431809_1	Pexc_TR24913_c1_g1_i1_1	Poct_SOT_k31_C417483_1	Epos_SOT_k67_C177468_1,Epos_Pasa_asmbl_72641_1	50s ribosomal protein l1
878	5	5	1	Cher_SOT_k31_C559162_1	Cobl_SOT_k31_C431815_1	Pexc_SOT_k31_C498933_1	Poct_TR4626_c0_g1_i1_1	Epos_SOT_k31_C771653_1	hypothetical protein KGM_18776
879	5	5	1	Cher_SOT_k31_C553626_1	Cobl_SOT_k31_C431827_1	Pexc_SOT_k35_C465646_1	Poct_SOT_k47_C241738_1	Epos_SOT_k51_scaffold9558_1	reverse transcriptase
880	5	5	1	Cher_TR14444_c0_g1_i1_1	Cobl_SOT_k31_C431861_1	Pexc_TR4665_c0_g1_i1_1	Poct_SOT_k31_C417835_1	Epos_Pasa_asmbl_21798_1	taf6-like rna polymerase ii p300 cbp-associated factor-associated factor 65 kda subunit 6l
881	5	6	1	Cher_TR17173_c0_g1_i2_1	Cobl_SOT_k31_C431891_1	Pexc_SOT_k47_C365779_1	Poct_SOT_k39_scaffold9171_1	Epos_SOT_k39_C574675_1,Epos_Pasa_asmbl_48648_1	prostaglandin reductase 1-like
882	5	6	0.667	Cher_TR11047_c0_g1_i2_1,Cher_TR11047_c0_g1_i1_1	Cobl_SOT_k31_C431895_1	Pexc_SOT_k51_C335832_1	Poct_GG228_c0_g1_i1_1	Epos_SOT_k35_C680343_1	coiled-coil domain-containing protein 97
883	5	5	1	Cher_SOT_k59_C263403_1	Cobl_SOT_k31_C431923_1	Pexc_SOT_k31_C500833_1	Poct_SOT_k31_scaffold14494_1	Epos_Pasa_asmbl_74105_1	an1-type zinc finger protein 1-like
884	5	5	1	Cher_SOT_k35_C506190_1	Cobl_SOT_k31_C432053_1	Pexc_SOT_k63_C233870_1	Poct_SOT_k35_scaffold1352_1	Epos_Pasa_asmbl_28837_1	hypothetical protein KGM_00432
885	5	6	0.667	Cher_SOT_k63_C215682_1	Cobl_SOT_k31_C432067_1	Pexc_SOT_k55_C315431_1	Poct_TR9822_c0_g1_i1_1	Epos_Pasa_asmbl_92956_1,Epos_Pasa_asmbl_74486_1	g patch domain-containing protein 4
886	5	5	1	Cher_SOT_k35_C506132_1	Cobl_SOT_k31_C432125_1	Pexc_SOT_k31_C499509_1	Poct_GG32850_c0_g2_i1_1	Epos_Pasa_asmbl_13371_1	pax-interacting protein 1
887	5	5	1	Cher_TR12324_c0_g1_i1_1	Cobl_SOT_k31_C432185_1	Pexc_TR21464_c0_g1_i1utrorf_1	Poct_SOT_k31_scaffold21411utrorf_1	Epos_SOT_k31_C765085_1	thioredoxin-like protein 1
888	5	5	1	Cher_SOT_k31_C566309_1	Cobl_SOT_k31_C432199_1	Pexc_SOT_k51_C338046_1	Poct_SOT_k31_C419801_1	Epos_SOT_k35_C679929_1	box c d snorna protein 1
889	5	5	1	Cher_TR32122_c2_g1_i1_1	Cobl_SOT_k31_C432235_1	Pexc_SOT_k55_C321639_1	Poct_SOT_k39_C317331_1	Epos_Pasa_asmbl_7775_1	longitudinals lacking
890	5	5	1	Cher_SOT_k31_C559756_1	Cobl_SOT_k31_C432241_1	Pexc_SOT_k31_C500327_1	Poct_SOT_k31_C417487_1	Epos_SOT_k71_scaffold8255_1	d-3-phosphoglycerate dehydrogenase
891	5	5	1	Cher_TR4132_c0_g1_i1_1	Cobl_SOT_k31_C432269_1	Pexc_SOT_k31_C501839_1	Poct_SOT_k31_C419108_1	Epos_SOT_k71_scaffold4717_1	protein catecholamines up
892	5	5	1	Cher_SOT_k55_C295961_1	Cobl_SOT_k31_C432271_1	Pexc_SOT_k31_scaffold24419_1	Poct_TR17053_c1_g1_i1_1	Epos_Pasa_asmbl_50327_1	defective proboscis extension response isoform b
893	5	7	0.714	Cher_TR7867_c0_g1_i2_1,Cher_TR7867_c0_g1_i1_1	Cobl_SOT_k31_C432307_1	Pexc_TR25659_c0_g1_i1_1	Poct_TR2405_c0_g1_i1_1	Epos_Pasa_asmbl_94070_1,Epos_Pasa_asmbl_68355_1	wd repeat-containing protein 89
894	5	6	0.667	Cher_SOT_k47_scaffold23878_1	Cobl_SOT_k31_C432319_1	Pexc_SOT_k39_C432493_1	Poct_SOT_k31_C417193_1	Epos_Pasa_asmbl_59001_1,Epos_Pasa_asmbl_48979_1	protein hgh1 homolog
895	4	4	1	NA	Cobl_SOT_k31_C432375_1	Pexc_SOT_k71_scaffold5824_1	Poct_SOT_k55_C174303_1	Epos_SOT_k63_C224809_1	cuticular protein rr-1 motif 56
896	5	5	1	Cher_TR8893_c1_g1_i1_1	Cobl_SOT_k31_C432379_1	Pexc_TR32672_c4_g1_i1utrorf_1	Poct_SOT_k31_C407603_1	Epos_SOT_k75_C53767_1	krueppel homolog 2
897	4	4	1	Cher_SOT_k63_scaffold3717_1	Cobl_SOT_k31_C432387_1	Pexc_SOT_k39_C426051_1	NA	Epos_Pasa_asmbl_18786_1	retinol dehydrogenase 11
898	5	5	1	Cher_TR3161_c0_g1_i1_1	Cobl_SOT_k31_C432419_1	Pexc_TR1011_c0_g1_i1_1	Poct_SOT_k31_C418396_1	Epos_SOT_k71_C116147_1	eukaryotic translation initiation factor 2 subunit 1
899	5	5	1	Cher_SOT_k39_scaffold13269_1	Cobl_SOT_k31_C432443_1	Pexc_SOT_k31_C501677_1	Poct_SOT_k31_C418434_1	Epos_SOT_k47_scaffold23942_1	hypothetical protein KGM_08238
900	3	4	0.25	Cher_TR5608_c0_g1_i1_1	Cobl_SOT_k31_C432469_1,Cobl_TR11725_c9_g1_i2_1	Pexc_TR35127_c0_g1_i1_1	NA	NA	estrogen sulfotransferase-like
901	5	5	0.6	Cher_SOT_k67_scaffold15648_1	Cobl_TR11725_c9_g3_i4_1	Pexc_SOT_k31_C501717_1	Poct_TR13671_c1_g1_i6_1	Epos_SOT_k39_scaffold25341_1	sulfotransferase 1c4
902	5	5	1	Cher_TR4937_c3_g1_i1_1	Cobl_SOT_k31_C432513_1	Pexc_TR980_c0_g1_i1_1	Poct_SOT_k31_C417937_1	Epos_Pasa_asmbl_74720_1	serine threonine-protein kinase stk11 isoform x1
903	5	5	1	Cher_SOT_k31_C559948_1	Cobl_SOT_k31_C432539_1	Pexc_TR6648_c0_g1_i1_1	Poct_SOT_k31_C417869_1	Epos_SOT_k39_C575577_1	tbc1 domain family member 7
904	3	3	0.333	NA	Cobl_SOT_k31_C432553_1	Pexc_SOT_k31_scaffold10686_1	Poct_TR1826_c0_g1_i1_1	NA	endonuclease-reverse transcriptase
905	3	3	1	NA	NA	Pexc_SOT_k31_scaffold12144_1	Poct_SOT_k31_scaffold18403_1	Epos_Pasa_asmbl_24989_1	endonuclease-reverse transcriptase
906	5	5	1	Cher_TR18571_c0_g1_i1_1	Cobl_SOT_k31_C432619_1	Pexc_SOT_k75_scaffold305_1	Poct_SOT_k59_scaffold9721_1	Epos_Pasa_asmbl_33413_1	cathepsin l
907	5	5	1	Cher_TR20486_c0_g1_i2_1	Cobl_SOT_k31_C432653_1	Pexc_SOT_k31_C503853_1	Poct_GG15054_c0_g1_i1_1	Epos_SOT_k31_C766954_1	hypothetical protein KGM_11066
908	5	5	1	Cher_SOT_k71_C119277_1	Cobl_SOT_k31_C432773_1	Pexc_SOT_k31_C502323_1	Poct_SOT_k63_C133264_1	Epos_SOT_k71_C113819_1	hypothetical protein KGM_08243
909	5	6	0.667	Cher_SOT_k71_C118855_1	Cobl_SOT_k31_C432791_1	Pexc_TR8284_c5_g5_i1_1	Poct_TR1916_c5_g1_i3_1,Poct_TR1916_c5_g1_i1_1	Epos_Pasa_asmbl_11576_1	4-nitrophenylphosphatase
910	5	5	1	Cher_TR23507_c0_g1_i1_1	Cobl_SOT_k31_C432803_1	Pexc_TR4867_c0_g1_i1_1	Poct_SOT_k31_C419056_1	Epos_Pasa_asmbl_52616_1	actin-related protein 5
911	5	5	1	Cher_SOT_k35_C508717_1	Cobl_SOT_k31_C432807_1	Pexc_SOT_k31_C503217_1	Poct_SOT_k31_C420061_1	Epos_SOT_k59_scaffold10473_1	28s ribosomal protein mitochondrial
912	5	5	1	Cher_SOT_k67_C178043_1	Cobl_SOT_k31_C432819_1	Pexc_SOT_k31_C509637_1	Poct_SOT_k31_scaffold9541_1	Epos_Pasa_asmbl_54256_1	ubiquitin-conjugating enzyme e2 j2
913	5	5	1	Cher_TR26938_c3_g1_i2_1	Cobl_SOT_k31_C432837_1	Pexc_TR25244_c0_g1_i1_1	Poct_TR3992_c0_g1_i1_1	Epos_Pasa_asmbl_87914_1	transmembrane and ubiquitin-like domain-containing protein 1
914	5	5	1	Cher_SOT_k39_scaffold3394_1	Cobl_SOT_k31_C432875_1	Pexc_TR21303_c1_g1_i4_1	Poct_SOT_k43_scaffold6752_1	Epos_SOT_k31_C762405_1	n -(beta-n-acetylglucosaminyl)-l-asparaginase
915	5	5	1	Cher_TR26487_c1_g3_i2_1	Cobl_SOT_k31_C432879_1	Pexc_SOT_k67_scaffold4458_1	Poct_SOT_k31_C416911_1	Epos_Pasa_asmbl_15877_1	wd repeat-containing protein 91
916	5	5	1	Cher_SOT_k43_C400800_1	Cobl_SOT_k31_C432923_1	Pexc_SOT_k47_C366961_1	Poct_SOT_k35_C373272_1	Epos_SOT_k59_C307057_1	u5 small nuclear ribonucleoprotein 40 kda protein
917	5	6	0.667	Cher_SOT_k35_C508552_1	Cobl_SOT_k31_C432929_1	Pexc_SOT_k31_scaffold12491_1	Poct_TR21130_c1_g1_i1_1	Epos_SOT_k31_C761661_1,Epos_Pasa_asmbl_18055_1	d-aspartate oxidase
918	4	4	0.25	Cher_TR31077_c0_g2_i1_1	Cobl_SOT_k31_C432943_1	Pexc_TR21054_c0_g1_i1_1	Poct_TR21924_c0_g1_i1_1	NA	short-chain dehydrogenase
919	2	2	1	NA	NA	NA	Poct_SOT_k31_C406475_1	Epos_SOT_k31_C757630_1	short-chain dehydrogenase
920	5	5	1	Cher_SOT_k71_scaffold2252_1	Cobl_SOT_k31_C432963_1	Pexc_SOT_k55_C316651_1	Poct_SOT_k31_C418164_1	Epos_Pasa_asmbl_55481_1	elongation of very long chain fatty acids protein aael008004
921	5	5	1	Cher_SOT_k71_C120333_1	Cobl_SOT_k31_C433085_1	Pexc_SOT_k31_C501975_1	Poct_SOT_k31_C419963_1	Epos_Pasa_asmbl_20491_1	protein abrupt-like isoform x1
922	5	5	1	Cher_TR11457_c0_g1_i1_1	Cobl_SOT_k31_C433111_1	Pexc_SOT_k71_C131027_1	Poct_SOT_k55_C189668_1	Epos_Pasa_asmbl_85608_1	thump domain-containing protein 1 homolog
923	5	5	1	Cher_TR8900_c0_g1_i1_1	Cobl_SOT_k31_C433147_1	Pexc_SOT_k71_C133503_1	Poct_SOT_k43_C270864_1	Epos_SOT_k51_C387197_1	ribosome biogenesis regulatory protein homolog
924	5	5	1	Cher_TR27019_c0_g1_i1_1	Cobl_SOT_k31_C433175_1	Pexc_TR21643_c0_g1_i1_1	Poct_SOT_k31_C418968_1	Epos_Pasa_asmbl_17570_1	transmembrane protein 39a isoform x1
925	5	5	1	Cher_TR7687_c0_g1_i1_1	Cobl_SOT_k31_C433191_1	Pexc_SOT_k31_C497927_1	Poct_SOT_k31_C417305_1	Epos_SOT_k47_C444951_1	transmembrane protein 177
926	5	5	1	Cher_TR27094_c0_g2_i1_1	Cobl_SOT_k31_C433219_1	Pexc_TR22936_c0_g1_i1_1	Poct_SOT_k31_C418900_1	Epos_Pasa_asmbl_30584_1	ddb1- and cul4-associated factor 10
927	4	4	1	NA	Cobl_SOT_k31_C433269_1	Pexc_SOT_k71_C133165_1	Poct_SOT_k67_C104717_1	Epos_SOT_k67_scaffold9567_1	ldlr chaperone boca
928	5	5	1	Cher_SOT_k31_C560048_1	Cobl_SOT_k31_C433315_1	Pexc_SOT_k43_scaffold18767_1	Poct_SOT_k31_C418212_1	Epos_Pasa_asmbl_16967_1	zinc finger protein 64
929	5	5	1	Cher_SOT_k31_C560476_1	Cobl_SOT_k31_C433323_1	Pexc_SOT_k71_C131927_1	Poct_SOT_k43_C269474_1	Epos_Pasa_asmbl_70240_1	activating signal cointegrator 1 complex subunit 1
930	5	5	1	Cher_SOT_k31_scaffold27812_1	Cobl_SOT_k31_C433363_1	Pexc_TR2012_c4_g1_i1_1	Poct_SOT_k31_C418722_1	Epos_Pasa_asmbl_35617_1	syntaxin-16
931	5	5	1	Cher_TR24366_c0_g1_i1_1	Cobl_SOT_k31_C433379_1	Pexc_TR2051_c0_g1_i1_1	Poct_SOT_k31_C418294_1	Epos_Pasa_asmbl_42281_1	probable deoxyhypusine synthase
932	5	5	1	Cher_TR17637_c0_g1_i9_1	Cobl_SOT_k31_C433383_1	Pexc_SOT_k39_C433937_1	Poct_SOT_k31_C420863_1	Epos_SOT_k31_C764217_1	bardet-biedl syndrome 5 protein
933	5	6	0.667	Cher_TR1990_c0_g1_i2_1,Cher_TR1990_c0_g1_i1_1	Cobl_SOT_k31_C433449_1	Pexc_SOT_k43_C390663_1	Poct_SOT_k31_C418160_1	Epos_Pasa_asmbl_51456_1	gtp-binding protein era
934	5	6	0.667	Cher_TR1938_c1_g1_i2_1	Cobl_SOT_k31_C433451_1	Pexc_SOT_k31_C501013_1	Poct_SOT_k31_C419384_1	Epos_Pasa_asmbl_87577_1,Epos_Pasa_asmbl_45285_1	hypothetical protein KGM_17254
935	5	5	1	Cher_SOT_k47_C367327_1	Cobl_SOT_k31_C433551_1	Pexc_SOT_k39_C430457_1	Poct_SOT_k51_scaffold17574_1	Epos_SOT_k31_scaffold17549_1	ubiquitin-like domain-containing ctd phosphatase 1
936	5	5	1	Cher_SOT_k31_scaffold8508_1	Cobl_SOT_k31_C433563_1	Pexc_SOT_k31_C503535_1	Poct_SOT_k43_C269216_1	Epos_Pasa_asmbl_51495_1	peroxisomal membrane protein pex14
937	5	5	1	Cher_SOT_k31_C561315_1	Cobl_SOT_k31_C433567_1	Pexc_SOT_k55_scaffold11637_1	Poct_TR8898_c1_g1_i1_1	Epos_Pasa_asmbl_32938_1	transcription elongation mitochondrial-like isoform x1
938	5	5	1	Cher_SOT_k31_C560594_1	Cobl_SOT_k31_C433589_1	Pexc_SOT_k31_C501899_1	Poct_SOT_k31_C421764_1	Epos_Pasa_asmbl_19450_1	aael004257- partial
939	5	5	1	Cher_SOT_k31_C561068_1	Cobl_SOT_k31_C433661_1	Pexc_SOT_k31_C503329_1	Poct_SOT_k51_C210838_1	Epos_Pasa_asmbl_36610_1	chondroitin proteoglycan-2
940	5	5	1	Cher_SOT_k31_C559764_1	Cobl_SOT_k31_C433663_1	Pexc_SOT_k31_C498893_1	Poct_TR3317_c0_g1_i1_1	Epos_Pasa_asmbl_11146_1	mediator of rna polymerase ii transcription subunit 30
941	5	5	1	Cher_SOT_k59_C264085_1	Cobl_SOT_k31_C433683_1	Pexc_SOT_k75_C75579_1	Poct_SOT_k31_C419610_1	Epos_Pasa_asmbl_53735_1	28s ribosomal protein mitochondrial
942	5	5	1	Cher_SOT_k35_C508823_1	Cobl_SOT_k31_C433783_1	Pexc_SOT_k31_C507285_1	Poct_TR18525_c0_g1_i1_1	Epos_SOT_k31_scaffold16007_1	pupal cuticle protein
943	5	5	1	Cher_SOT_k35_C508536_1	Cobl_SOT_k31_C433845_1	Pexc_SOT_k63_scaffold11142_1	Poct_SOT_k31_C418528_1	Epos_Pasa_asmbl_59697_1	iodotyrosine dehalogenase 1
944	5	5	1	Cher_SOT_k47_C358916_1	Cobl_SOT_k31_C433873_1	Pexc_SOT_k51_C335888_1	Poct_SOT_k31_C419699_1	Epos_SOT_k35_C676629_1	otu domain-containing protein 6b
945	5	5	1	Cher_TR18856_c0_g1_i1_1	Cobl_SOT_k31_C433877_1	Pexc_TR17529_c0_g2_i1_1	Poct_SOT_k35_scaffold16757_1	Epos_Pasa_asmbl_56967_1	isoform e
946	5	5	1	Cher_SOT_k59_C264611_1	Cobl_SOT_k31_C433913_1	Pexc_SOT_k47_C367963_1	Poct_SOT_k31_C419951_1	Epos_SOT_k39_C575459_1	presenilins-associated rhomboid-like mitochondrial
947	5	5	1	Cher_SOT_k35_scaffold22840_1	Cobl_SOT_k31_C433920_1	Pexc_SOT_k67_C185148_1	Poct_SOT_k63_C134066_1	Epos_SOT_k71_C112841_1	phosphomannomutase 2
948	5	5	1	Cher_TR25053_c0_g1_i1_1	Cobl_SOT_k31_C433940_1	Pexc_SOT_k35_C472286_1	Poct_SOT_k51_C211926_1	Epos_SOT_k63_C241875_1	brca1-a complex subunit bre-like
949	5	6	0.167	Cher_SOT_k43_C395356_1	Cobl_SOT_k31_C433988_1	Pexc_SOT_k31_C503249_1	Poct_TR17706_c0_g1_i1_1	Epos_SOT_k51_scaffold19824_1,Epos_Pasa_asmbl_44337_1	protein yellow-like
950	5	5	1	Cher_SOT_k35_C508799_1	Cobl_SOT_k31_C433992_1	Pexc_TR28941_c0_g2_i1_1	Poct_SOT_k31_C418508_1	Epos_Pasa_asmbl_85292_1	trna-dihydrouridine(20a 20b) synthase
951	5	5	1	Cher_SOT_k35_scaffold27865utrorf_1	Cobl_SOT_k31_C433996_1	Pexc_TR23055_c2_g1_i1_1	Poct_SOT_k31_C419831_1	Epos_SOT_k31_scaffold9573_1	upf0568 protein c14orf166 homolog
952	5	5	1	Cher_SOT_k43_scaffold25221_1	Cobl_SOT_k31_C434022_1	Pexc_TR29105_c0_g2_i1_1	Poct_TR21536_c1_g2_i1_1	Epos_SOT_k31_scaffold24208_1	dual specificity protein phosphatase mpk3
953	5	5	1	Cher_SOT_k43_C394639_1	Cobl_SOT_k31_C434030_1	Pexc_TR8359_c0_g1_i1utrorf_1	Poct_SOT_k35_C374854_1	Epos_Pasa_asmbl_31060_1	isovaleryl- mitochondrial
954	5	5	1	Cher_TR9079_c0_g1_i1_1	Cobl_SOT_k31_C434052_1	Pexc_TR10331_c0_g1_i2_1	Poct_TR20163_c0_g1_i1_1	Epos_Pasa_asmbl_51509_1	phosphatidylinositide phosphatase sac1
955	5	6	0.667	Cher_TR30431_c0_g1_i2_1,Cher_TR30431_c0_g1_i1_1	Cobl_SOT_k31_C434060_1	Pexc_TR28099_c0_g1_i1_1	Poct_SOT_k31_C420775_1	Epos_SOT_k47_C446045_1	aael014376- partial
956	5	5	1	Cher_SOT_k71_C121293_1	Cobl_SOT_k31_C434144_1	Pexc_SOT_k75_C76183_1	Poct_SOT_k71_C73924_1	Epos_Pasa_asmbl_46732_1	pin2 trf1-interacting protein
957	5	5	1	Cher_SOT_k55_C296501_1	Cobl_SOT_k31_C434180_1	Pexc_SOT_k71_C131379_1	Poct_SOT_k59_C164273_1	Epos_SOT_k43_C495094_1	deoxyribose-phosphate aldolase
958	5	5	1	Cher_TR2635_c0_g1_i1_1	Cobl_SOT_k31_C434188_1	Pexc_SOT_k31_C512861_1	Poct_SOT_k31_C421021_1	Epos_Pasa_asmbl_26363_1	uncharacterized oxidoreductase -like
959	3	3	1	Cher_SOT_k71_scaffold12451_1	Cobl_SOT_k31_C434216_1	NA	NA	Epos_SOT_k35_C674671_1	membrane-associated progesterone receptor component 1-like
960	5	5	1	Cher_TR25348_c3_g1_i1_1	Cobl_SOT_k31_C434228_1	Pexc_TR8352_c2_g1_i1_1	Poct_SOT_k47_scaffold10143_1	Epos_Pasa_asmbl_16425_1	nad-dependent protein deacetylase sirtuin-2 isoform x2
961	5	5	1	Cher_SOT_k31_C570770_1	Cobl_SOT_k31_C434274_1	Pexc_SOT_k31_C508217_1	Poct_SOT_k31_C416451_1	Epos_SOT_k31_scaffold176_1	ras-related protein rab-4b
962	5	5	1	Cher_SOT_k31_C561159_1	Cobl_SOT_k31_C434288_1	Pexc_SOT_k47_C363731_1	Poct_SOT_k31_C419709_1	Epos_Pasa_asmbl_19337_1	parkin coregulated gene protein homolog
963	5	5	1	Cher_TR29310_c0_g1_i1_1	Cobl_SOT_k31_C434296_1	Pexc_SOT_k47_C365891_1	Poct_TR7744_c0_g1_i2_1	Epos_SOT_k55_C353714_1	aael010932- partial
964	5	5	1	Cher_TR23855_c1_g1_i1_1	Cobl_SOT_k31_C434314_1	Pexc_TR26194_c9_g1_i4_1	Poct_SOT_k59_C167889_1	Epos_SOT_k59_scaffold19596_1	nudix hydrolase 6
965	5	5	1	Cher_TR30981_c0_g1_i1_1	Cobl_SOT_k31_C434316_1	Pexc_SOT_k47_C368783_1	Poct_SOT_k31_C416661_1	Epos_SOT_k35_C678419_1	ribonuclease oy
966	5	5	1	Cher_SOT_k31_scaffold16849_1	Cobl_SOT_k31_C434326_1	Pexc_SOT_k63_C235356_1	Poct_TR6612_c9_g2_i1_1	Epos_Pasa_asmbl_62229_1	beta- -galactosyltransferase 7
967	4	4	1	Cher_SOT_k39_C444655_1	Cobl_SOT_k31_C434482_1	Pexc_TR13259_c0_g1_i1_1	NA	Epos_Pasa_asmbl_10408_1	leukocyte elastase inhibitor
968	5	5	1	Cher_TR20287_c3_g2_i1_1	Cobl_SOT_k31_C434512_1	Pexc_TR28112_c0_g1_i1_1	Poct_SOT_k31_C414651_1	Epos_Pasa_asmbl_17261_1	gtp-binding protein 10 homolog
969	5	5	1	Cher_TR22761_c2_g1_i2_1	Cobl_SOT_k31_C434518_1	Pexc_SOT_k51_scaffold25196_1	Poct_SOT_k31_C412755_1	Epos_OR40_SOT_k75_C56085_1	olfactory receptor
970	5	5	1	Cher_SOT_k51_C320558_1	Cobl_SOT_k31_C434524_1	Pexc_SOT_k63_C236496_1	Poct_SOT_k31_C417467_1	Epos_SOT_k47_scaffold23992_1	nucleoporin-like 2
971	5	5	0.6	Cher_SOT_k39_scaffold9053_1	Cobl_SOT_k31_C434548_1	Pexc_SOT_k71_C132571_1	Poct_SOT_k71_scaffold8117_1	Epos_SOT_k31_C755706_1	macrophage mhc class i receptor 2-like protein
972	5	5	1	Cher_TR16348_c0_g1_i2_1	Cobl_SOT_k31_C434602_1	Pexc_SOT_k31_scaffold24250_1	Poct_TR20455_c0_g3_i1_1	Epos_Pasa_asmbl_4909_1	g-protein-signaling modulator 2
973	5	5	1	Cher_SOT_k71_C120573_1	Cobl_SOT_k31_C434660_1	Pexc_SOT_k31_C503265_1	Poct_SOT_k31_C420371_1	Epos_SOT_k71_C115779_1	uncharacterized loc106121975 precursor
974	5	5	1	Cher_SOT_k31_C566277_1	Cobl_SOT_k31_C434682_1	Pexc_SOT_k31_scaffold6934_1	Poct_SOT_k47_C247107_1	Epos_SOT_k51_scaffold13065_1	sideroflexin-1 isoform x2
975	5	5	1	Cher_SOT_k75_C68630_1	Cobl_SOT_k31_C434684_1	Pexc_SOT_k31_scaffold13559_1	Poct_SOT_k31_C423762_1	Epos_SOT_k31_C762203_1	acyl- delta desaturase
976	5	5	1	Cher_TR2020_c0_g1_i1_1	Cobl_SOT_k31_C434700_1	Pexc_SOT_k31_C507733_1	Poct_SOT_k31_C422398_1	Epos_SOT_k43_C495156_1	26s proteasome non-atpase subunit partial
977	5	5	1	Cher_SOT_k43_C393417_1	Cobl_SOT_k31_C434738_1	Pexc_TR29964_c6_g4_i4_1	Poct_TR1817_c9_g2_i1_1	Epos_SOT_k47_scaffold25215_1	mitochondrial ubiquitin ligase activator of nfkb 1
978	5	5	1	Cher_TR3065_c1_g1_i1_1	Cobl_SOT_k31_C434764_1	Pexc_TR23093_c0_g1_i1_1	Poct_TR18287_c0_g1_i1_1	Epos_SOT_k39_scaffold17201_1	e3 ubiquitin-protein ligase trip12 isoform x1
979	5	5	1	Cher_SOT_k71_C121111_1	Cobl_SOT_k31_C434804_1	Pexc_SOT_k55_scaffold6549_1	Poct_SOT_k63_C136050_1	Epos_SOT_k31_C764479_1	26s proteasome non-atpase regulatory subunit 14
980	5	5	1	Cher_TR21829_c0_g1_i1_1	Cobl_SOT_k31_C434806_1	Pexc_TR25132_c0_g1_i1_1	Poct_GG10990_c0_g1_i1_1	Epos_Pasa_asmbl_6848_1	hypothetical protein KGM_15294
981	5	5	1	Cher_TR23252_c1_g1_i1_1	Cobl_SOT_k31_C434898_1	Pexc_SOT_k31_C504619_1	Poct_SOT_k31_C422218_1	Epos_Pasa_asmbl_22332_1	serine--trna mitochondrial isoform x2
982	5	5	1	Cher_SOT_k59_C264931_1	Cobl_SOT_k31_C435024_1	Pexc_SOT_k31_C503913_1	Poct_TR22060_c0_g1_i1_1	Epos_Pasa_asmbl_71408_1	intraflagellar transport protein 57 homolog
983	5	5	1	Cher_TR16349_c0_g1_i1_1	Cobl_SOT_k31_C435118_1	Pexc_TR7460_c0_g1_i1_1	Poct_TR14799_c0_g1_i1_1	Epos_SOT_k43_C496493_1	reticulocalbin-2
984	5	5	1	Cher_SOT_k43_C395622_1	Cobl_SOT_k31_C435126_1	Pexc_SOT_k59_C284146_1	Poct_SOT_k39_C314620_1	Epos_SOT_k35_scaffold23796_1	immunoglobulin-binding protein 1b
985	5	5	1	Cher_TR5771_c0_g1_i1_1	Cobl_SOT_k31_C435140_1	Pexc_SOT_k31_C503749_1	Poct_SOT_k67_C105481_1	Epos_Pasa_asmbl_44638utrorf_1	zinc finger ccch domain-containing protein 13
986	5	5	1	Cher_SOT_k35_C508815_1	Cobl_SOT_k31_C435148_1	Pexc_SOT_k31_C505959_1	Poct_SOT_k55_C192884_1	Epos_SOT_k35_scaffold26706_1	mediator of rna polymerase ii transcription subunit 27
987	5	6	0.667	Cher_TR23203_c0_g1_i3_1,Cher_TR23203_c0_g1_i1_1	Cobl_SOT_k31_C435172_1	Pexc_SOT_k71_C133499_1	Poct_SOT_k35_C374554_1	Epos_Pasa_asmbl_92935_1	gpn-loop gtpase 1
988	5	5	1	Cher_SOT_k47_C359736_1	Cobl_SOT_k31_C435276_1	Pexc_TR19012_c0_g1_i1_1	Poct_TR20840_c17_g1_i1_1	Epos_Pasa_asmbl_38988_1	acyl-coenzyme a:6-aminopenicillanic-acid-acyltransferase 40 kda form
989	5	5	1	Cher_SOT_k39_scaffold23726_1	Cobl_SOT_k31_C435290_1	Pexc_TR11699_c2_g2_i1_1	Poct_TR6062_c0_g3_i1_1	Epos_Pasa_asmbl_34090_1	dr1-associated corepressor
990	5	5	1	Cher_SOT_k67_C167771_1	Cobl_SOT_k31_C435382_1	Pexc_TR23471_c3_g1_i2utrorf_1	Poct_SOT_k31_C425001_1	Epos_Pasa_asmbl_8136_1	carbohydrate sulfotransferase 11
991	5	5	1	Cher_SOT_k31_C562687_1	Cobl_SOT_k31_C435384_1	Pexc_TR5292_c0_g1_i1_1	Poct_SOT_k67_C107089_1	Epos_Pasa_asmbl_68577_1	nadh dehydrogenase
992	5	5	1	Cher_SOT_k31_C559572_1	Cobl_SOT_k31_C435390_1	Pexc_TR7524_c5_g1_i1utrorf_1	Poct_SOT_k35_scaffold13039_1	Epos_Pasa_asmbl_40153_1	histone acetyltransferase kat2a
993	5	5	1	Cher_TR6712_c0_g1_i12_1	Cobl_SOT_k31_C435402_1	Pexc_TR23432_c0_g1_i6_1	Poct_SOT_k31_scaffold21215_1	Epos_Pasa_asmbl_16891_1	hypothetical protein KGM_18165
994	5	5	1	Cher_SOT_k71_C122057_1	Cobl_SOT_k31_C435426_1	Pexc_TR19430_c0_g1_i1_1	Poct_SOT_k31_C420223_1	Epos_Pasa_asmbl_52146_1	elongator complex protein 4
995	5	5	1	Cher_TR1684_c1_g1_i1_1	Cobl_SOT_k31_C435586_1	Pexc_SOT_k31_C503753_1	Poct_SOT_k35_scaffold14776_1	Epos_Pasa_asmbl_27952_1	tata-box-binding protein
996	5	6	0.127	Cher_SOT_k43_scaffold25480_1,Cher_TR21364_c1_g1_i2_1	Cobl_SOT_k31_C435596_1	Pexc_SOT_k35_scaffold13114_1	Poct_SOT_k39_scaffold183_1	Epos_SOT_k35_scaffold7974_1	tpa: endonuclease-reverse transcriptase
997	5	5	1	Cher_SOT_k39_C453027_1	Cobl_SOT_k31_C435600_1	Pexc_SOT_k31_C499255_1	Poct_SOT_k31_C417045_1	Epos_SOT_k35_scaffold2680_1	vesicular integral-membrane protein vip36
998	5	5	1	Cher_TR26997_c0_g1_i1_1	Cobl_SOT_k31_C435620_1	Pexc_TR25668_c1_g1_i1_1	Poct_SOT_k31_C420899_1	Epos_Pasa_asmbl_82477_1	isopentenyl pyrophosphate:dimethylallyl pyrophosphate isomerase
999	5	6	0.667	Cher_TR26928_c4_g3_i2_1,Cher_TR26928_c4_g3_i1_1	Cobl_SOT_k31_C435684_1	Pexc_SOT_k59_scaffold22291_1	Poct_SOT_k55_scaffold16639_1	Epos_SOT_k31_C764465_1	b-cell receptor-associated protein 31
1000	5	5	1	Cher_SOT_k31_C563025_1	Cobl_SOT_k31_C435694_1	Pexc_TR12992_c1_g1_i1_1	Poct_SOT_k31_C422002_1	Epos_Pasa_asmbl_45846_1	btb poz domain-containing protein kctd9
1001	4	4	1	Cher_SOT_k31_C564246_1	Cobl_SOT_k31_C435698_1	Pexc_SOT_k31_C505007_1	NA	Epos_Pasa_asmbl_60018_1	tubulin-tyrosine ligase
1002	5	5	1	Cher_TR24772_c0_g1_i1_1	Cobl_SOT_k31_C435704_1	Pexc_SOT_k51_C338770_1	Poct_SOT_k35_C375490_1	Epos_SOT_k31_C765849_1	methyltransferase-like protein mitochondrial
1003	5	5	1	Cher_SOT_k67_C172555_1	Cobl_SOT_k31_C435708_1	Pexc_TR5252_c0_g1_i1_1	Poct_SOT_k31_C421844_1	Epos_SOT_k75_scaffold5104_1	eukaryotic translation initiation factor 3 subunit m
1004	5	5	1	Cher_TR14999_c1_g1_i4_1	Cobl_SOT_k31_C435728_1	Pexc_SOT_k35_C473758_1	Poct_SOT_k31_C421425_1	Epos_Pasa_asmbl_9406_1	glycerol kinase-2
1005	5	5	1	Cher_TR24004_c0_g1_i1_1	Cobl_SOT_k31_C435732_1	Pexc_TR32084_c0_g3_i1_1	Poct_SOT_k55_C192716_1	Epos_SOT_k31_C762505_1	nhl repeat-containing protein 2
1006	5	5	1	Cher_SOT_k43_C406991_1	Cobl_SOT_k31_C435746_1	Pexc_SOT_k51_scaffold15787_1	Poct_SOT_k31_C423602_1	Epos_Pasa_asmbl_63746_1	alpha-tocopherol transfer
1007	5	5	1	Cher_SOT_k67_C172375_1	Cobl_SOT_k31_C435756_1	Pexc_SOT_k75_C76445_1	Poct_SOT_k31_C421872_1	Epos_SOT_k71_C116789_1	39s ribosomal protein mitochondrial
1008	5	5	1	Cher_SOT_k51_C319332_1	Cobl_SOT_k31_C435758_1	Pexc_TR12503_c0_g1_i2_1	Poct_GG10680_c0_g1_i1_1	Epos_Pasa_asmbl_14380_1	mitochondrial
1009	4	5	0.6	Cher_TR22833_c9_g1_i1_1	Cobl_SOT_k31_C435764_1	Pexc_TR2203_c10_g2_i1_1	NA	Epos_Pasa_asmbl_76653_1,Epos_Pasa_asmbl_48984_1	g-box-binding factor
1010	5	5	1	Cher_SOT_k31_C562703_1	Cobl_SOT_k31_C435836_1	Pexc_SOT_k31_C503237_1	Poct_SOT_k31_C421507_1	Epos_SOT_k31_scaffold5130_1	PREDICTED: uncharacterized protein LOC100158920
1011	5	5	1	Cher_SOT_k31_scaffold14452_1	Cobl_SOT_k31_C435852_1	Pexc_TR32172_c9_g1_i6_1	Poct_SOT_k31_scaffold725_1	Epos_Pasa_asmbl_85171_1	general transcription factor iie subunit 1
1012	5	5	1	Cher_TR23858_c1_g1_i1_1	Cobl_SOT_k31_C435866_1	Pexc_SOT_k47_C380061_1	Poct_SOT_k63_scaffold8018_1	Epos_SOT_k75_C56145_1	leucine-rich repeat-containing protein 58
1013	5	6	0.667	Cher_SOT_k31_C562261_1	Cobl_SOT_k31_C435872_1	Pexc_TR11505_c0_g1_i2_1	Poct_TR26518_c0_g1_i1_1	Epos_Pasa_asmbl_74588_1,Epos_Pasa_asmbl_59106_1	translocon-associated protein subunit alpha
1014	3	3	0.333	NA	Cobl_SOT_k31_C435888_1	NA	Poct_SOT_k31_scaffold16576_1	Epos_SOT_k63_scaffold15994_1	hypothetical protein NEMVEDRAFT_v1g224559
1015	5	5	1	Cher_TR18812_c0_g1_i1_1	Cobl_SOT_k31_C435948_1	Pexc_SOT_k47_C371969_1	Poct_SOT_k35_C375364_1	Epos_Pasa_asmbl_38465_1	major facilitator superfamily domain-containing protein 9-like isoform x1
1016	4	6	0.167	Cher_SOT_k39_C457945_1,Cher_SOT_k35_scaffold26773_1	Cobl_SOT_k31_C435974_1	Pexc_SOT_k75_scaffold9483_1,Pexc_SOT_k39_C436001_1	NA	Epos_Pasa_asmbl_58975_1	rna-directed dna polymerase from mobile element jockey-like
1017	5	5	1	Cher_SOT_k31_scaffold25776_1	Cobl_SOT_k31_C435982_1	Pexc_SOT_k39_C426943_1	Poct_SOT_k67_C106601_1	Epos_SOT_k47_C443337_1	cytochrome c-type heme lyase
1018	5	5	1	Cher_SOT_k31_C563345_1	Cobl_SOT_k31_C436030_1	Pexc_TR15309_c0_g1_i1_1	Poct_GG34914_c0_g1_i1_1	Epos_SOT_k47_C446419_1	udp- c:betagal beta- -n-acetylglucosaminyltransferase-like protein 1 isoform x1
1019	5	6	0.667	Cher_SOT_k35_C507668_1	Cobl_SOT_k31_C436042_1	Pexc_TR28943_c0_g1_i1_1	Poct_SOT_k31_C419308_1	Epos_SOT_k43_C496387_1,Epos_Pasa_asmbl_35435_1	alpha beta hydrolase domain-containing protein 17b
1020	5	5	1	Cher_SOT_k35_C510731_1	Cobl_SOT_k31_C436046_1	Pexc_SOT_k31_C505109_1	Poct_TR12748_c0_g1_i1_1	Epos_SOT_k47_scaffold20661_1	wd repeat-containing protein 18
1021	5	6	0.167	Cher_TR15510_c8_g1_i1_1,Cher_SOT_k63_C207160_1	Cobl_SOT_k31_C436068_1	Pexc_TR14771_c10_g1_i1_1	Poct_TR6059_c10_g1_i2_1	Epos_Pasa_asmbl_50941_1	insulin-related peptide binding protein
1022	5	7	0.252	Cher_SOT_k39_C451556_1	Cobl_SOT_k31_C436088_1	Pexc_SOT_k47_C372405_1,Pexc_TR22850_c5_g1_i1_1	Poct_TR1477_c0_g1_i6_1,Poct_TR1477_c0_g1_i4_1	Epos_Pasa_asmbl_36987_1	sugar transporter 12
1023	5	5	1	Cher_TR24742_c0_g1_i1_1	Cobl_SOT_k31_C436112_1	Pexc_SOT_k31_C504081_1	Poct_SOT_k31_C421920_1	Epos_Pasa_asmbl_26345_1	histone-lysine n-methyltransferase suv4-20
1024	5	5	1	Cher_SOT_k75_C68002_1	Cobl_SOT_k31_C436114_1	Pexc_SOT_k31_C504663_1	Poct_SOT_k31_C422292_1	Epos_SOT_k31_C766190_1	mitochondrial inner membrane protein oxa1l
1025	5	5	1	Cher_SOT_k67_C173125_1	Cobl_SOT_k31_C436130_1	Pexc_TR6639_c0_g1_i1_1	Poct_SOT_k31_C422448_1	Epos_Pasa_asmbl_1924_1	protein saal1
1026	5	6	0.5	Cher_TR30471_c0_g1_i1_1,Cher_TR30471_c0_g1_i2_1	Cobl_SOT_k31_C436184_1	Pexc_SOT_k31_C504813_1	Poct_SOT_k31_C422052_1	Epos_Pasa_asmbl_30416_1	nuclear fragile x mental retardation-interacting protein 1
1027	5	5	1	Cher_SOT_k51_scaffold19032_1	Cobl_SOT_k31_C436204_1	Pexc_SOT_k31_C507845_1	Poct_TR27042_c0_g1_i2_1	Epos_SOT_k63_scaffold9623_1	putative Y47D3B.4
1028	5	6	0.167	Cher_TR6898_c0_g1_i2_1,Cher_TR6898_c0_g1_i5_1	Cobl_SOT_k31_C436252_1	Pexc_TR23437_c11_g1_i1_1	Poct_SOT_k31_C430095_1	Epos_SOT_k47_C449000_1	---NA---
1029	5	5	1	Cher_TR14963_c0_g1_i1_1	Cobl_SOT_k31_C436324_1	Pexc_SOT_k39_C439851_1	Poct_SOT_k35_C380732_1	Epos_Pasa_asmbl_29087_1	speckle-type poz isoform x2
1030	5	5	1	Cher_TR27400_c0_g1_i1_1	Cobl_SOT_k31_C436328_1	Pexc_SOT_k47_scaffold1312_1	Poct_TR11028_c0_g1_i1_1	Epos_SOT_k43_C495946_1	hypothetical protein KGM_10794
1031	5	5	1	Cher_TR13418_c0_g1_i1_1	Cobl_SOT_k31_C436342_1	Pexc_TR28309_c0_g1_i1_1	Poct_TR11347_c0_g1_i1_1	Epos_SOT_k31_C771325_1	e3 ubiquitin-protein ligase mylip
1032	3	3	1	Cher_TR10778_c0_g1_i1_1	Cobl_SOT_k31_C436390_1	NA	NA	Epos_Pasa_asmbl_23726_1	cd151 antigen
1033	4	4	1	Cher_SOT_k35_C510707_1	Cobl_SOT_k31_C436400_1	Pexc_SOT_k31_C510109_1	Poct_TR7964_c0_g1_i1_1	NA	juvenile hormone-inducible protein
1034	5	6	0.167	Cher_SOT_k63_C220270_1	Cobl_TR5918_c0_g1_i1_1	Pexc_SOT_k31_C511805_1	Poct_SOT_k31_C425635_1	Epos_SOT_k47_C446203_1,Epos_Pasa_asmbl_76746_1	juvenile hormone-inducible protein
1035	5	6	0.667	Cher_SOT_k59_C266667_1	Cobl_SOT_k31_C436448_1	Pexc_SOT_k59_scaffold21862_1,Pexc_SOT_k31_scaffold18025_1	Poct_TR9003_c0_g1_i1_1	Epos_SOT_k51_C388742_1	short-chain dehydrogenease reductase
1036	5	5	1	Cher_SOT_k71_C120901_1	Cobl_SOT_k31_C436492_1	Pexc_TR22897_c0_g1_i1_1	Poct_SOT_k63_C135608_1	Epos_Pasa_asmbl_57306_1	mitochondrial 2-oxodicarboxylate carrier
1037	5	5	1	Cher_SOT_k67_C175237_1	Cobl_SOT_k31_C436520_1	Pexc_SOT_k67_C192552_1	Poct_TR6625_c0_g1_i1_1	Epos_Pasa_asmbl_57258_1	hypothetical protein KGM_01194
1038	5	5	1	Cher_TR24625_c1_g1_i1_1	Cobl_SOT_k31_C436532_1	Pexc_SOT_k31_C516084_1	Poct_TR11039_c0_g1_i1_1	Epos_Pasa_asmbl_78525_1	vacuolar protein-sorting-associated protein 36
1039	5	5	1	Cher_SOT_k31_C563251_1	Cobl_SOT_k31_C436588_1	Pexc_TR5869_c0_g1_i1utrorf_1	Poct_SOT_k67_C106593_1	Epos_Pasa_asmbl_35685_1	transcription initiation factor tfiid subunit 11
1040	5	5	1	Cher_SOT_k31_C563507_1	Cobl_SOT_k31_C436594_1	Pexc_TR25720_c0_g1_i1_1	Poct_TR1122_c0_g1_i1_1	Epos_Pasa_asmbl_36677_1	folliculin
1041	5	5	1	Cher_SOT_k43_C396700_1	Cobl_SOT_k31_C436622_1	Pexc_SOT_k47_scaffold7345_1	Poct_SOT_k71_C74230_1	Epos_Pasa_asmbl_83439_1	venom allergen -like
1042	5	5	1	Cher_SOT_k31_C563305_1	Cobl_SOT_k31_C436660_1	Pexc_SOT_k31_C505381_1	Poct_SOT_k67_C106841_1	Epos_SOT_k67_scaffold10371_1	cop9 signalosome complex subunit 4
1043	5	5	1	Cher_TR14966_c2_g1_i1_1	Cobl_SOT_k31_C436710_1	Pexc_SOT_k47_scaffold21019_1	Poct_SOT_k47_scaffold4162_1	Epos_Pasa_asmbl_51759_1	olfactory receptor
1044	5	6	0.667	Cher_TR2602_c0_g1_i2_1,Cher_TR2602_c0_g1_i1_1	Cobl_SOT_k31_C436732_1	Pexc_TR1755_c0_g1_i1_1	Poct_SOT_k43_scaffold18622_1	Epos_Pasa_asmbl_47081_1	n-acetyl-d-glucosamine kinase isoform x1
1045	5	5	1	Cher_TR20553_c0_g1_i1_1	Cobl_SOT_k31_C436772_1	Pexc_TR7853_c0_g1_i1_1	Poct_SOT_k47_C243770_1	Epos_Pasa_asmbl_7968_1	rab3 gtpase-activating protein catalytic subunit
1046	5	6	0.667	Cher_TR25377_c0_g1_i2_1,Cher_SOT_k67_scaffold8168_1	Cobl_SOT_k31_C436836_1	Pexc_SOT_k31_C506119_1	Poct_SOT_k31_C423608_1	Epos_SOT_k31_C768024_1	proteasomal atpase-associated factor 1
1047	5	5	1	Cher_SOT_k71_C121695_1	Cobl_SOT_k31_C436868_1	Pexc_TR32709_c6_g1_i1_1	Poct_SOT_k31_scaffold19062_1	Epos_SOT_k31_C768826_1	gpn-loop gtpase 3
1048	4	4	1	Cher_SOT_k31_C563891_1	Cobl_SOT_k31_C436884_1	Pexc_SOT_k31_C504121_1	NA	Epos_Pasa_asmbl_29142_1	estrogen sulfotransferase
1049	5	5	1	Cher_SOT_k31_C563955_1	Cobl_SOT_k31_C436916_1	Pexc_TR2129_c0_g1_i1_1	Poct_SOT_k31_scaffold18560_1	Epos_Pasa_asmbl_11432_1	meiotic central spindle
1050	5	5	1	Cher_TR14431_c3_g1_i1_1	Cobl_SOT_k31_C436948_1	Pexc_TR14603_c0_g1_i1_1	Poct_SOT_k31_C422942_1	Epos_SOT_k39_scaffold8745_1	---NA---
1051	5	6	0.667	Cher_TR1963_c0_g1_i1_1	Cobl_SOT_k31_C436950_1	Pexc_TR1712_c0_g1_i1_1	Poct_SOT_k31_C417661_1	Epos_Pasa_asmbl_63050_1,Epos_Pasa_asmbl_32539_1	aldo-keto reductase
1052	5	5	1	Cher_SOT_k55_C300747_1	Cobl_SOT_k31_C437002_1	Pexc_SOT_k51_C341430_1	Poct_SOT_k51_C214932_1	Epos_SOT_k39_C578849_1	pantothenate kinase 4
1053	5	5	1	Cher_SOT_k31_C562877_1	Cobl_SOT_k31_C437060_1	Pexc_SOT_k31_C505005_1	Poct_SOT_k35_C375156_1	Epos_Pasa_asmbl_9914_1	u3 small nucleolar rna-interacting protein partial
1054	5	5	1	Cher_SOT_k31_C564630_1	Cobl_SOT_k31_C437066_1	Pexc_TR11667_c0_g1_i2_1	Poct_TR10058_c0_g1_i1_1	Epos_Pasa_asmbl_36342_1	glioma tumor suppressor candidate region gene 2 protein
1055	5	5	1	Cher_SOT_k63_scaffold13653_1	Cobl_SOT_k31_C437078_1	Pexc_SOT_k63_C240846_1	Poct_TR9898_c6_g2_i1_1	Epos_Pasa_asmbl_67203utrorf_1	krab box and zinc finger c2h2 type domain containing protein
1056	4	4	1	Cher_SOT_k31_scaffold26311_1	Cobl_SOT_k31_C437110_1	Pexc_SOT_k67_C190138_1	NA	Epos_Pasa_asmbl_87059_1	transferase caf17 mitochondrial
1057	5	5	1	Cher_TR1645_c0_g1_i2_1	Cobl_SOT_k31_C437122_1	Pexc_SOT_k71_scaffold7007_1	Poct_SOT_k31_C423860_1	Epos_Pasa_asmbl_9203_1	formyl-coenzyme a transferase
1058	5	5	1	Cher_SOT_k39_C453271_1	Cobl_SOT_k31_C437126_1	Pexc_SOT_k31_C506867_1	Poct_TR29892_c0_g1_i1_1	Epos_Pasa_asmbl_59450_1	dna rna-binding protein kin17
1059	5	6	0.667	Cher_TR26453_c0_g2_i2_1,Cher_SOT_k71_C121633_1	Cobl_SOT_k31_C437130_1	Pexc_SOT_k55_scaffold20875_1	Poct_SOT_k31_scaffold18959utrorf_1	Epos_Pasa_asmbl_21794_1	protein yipf6
1060	5	5	1	Cher_SOT_k55_C301147_1	Cobl_SOT_k31_C437150_1	Pexc_TR23335_c0_g1_i1_1	Poct_SOT_k35_C377830_1	Epos_SOT_k59_C306071_1	aliphatic nitrilase
1061	5	5	1	Cher_SOT_k39_C452271_1	Cobl_SOT_k31_C437168_1	Pexc_TR18268_c0_g1_i1_1	Poct_SOT_k31_C423322_1	Epos_Pasa_asmbl_12929_1	origin recognition complex subunit 5
1062	5	5	1	Cher_TR19779_c0_g2_i1_1	Cobl_SOT_k31_C437176_1	Pexc_TR14364_c0_g1_i1_1	Poct_GG29444_c0_g1_i1_1	Epos_Pasa_asmbl_71138_1	trna (adenine-n -)-methyltransferase non-catalytic subunit trm6
1063	5	5	1	Cher_TR513_c0_g3_i1_1	Cobl_SOT_k31_C437184_1	Pexc_TR3611_c3_g1_i2utrorf_1	Poct_SOT_k39_scaffold20537_1	Epos_Pasa_asmbl_1249_1	nucleolar protein 10
1064	5	5	1	Cher_SOT_k55_scaffold21931_1	Cobl_SOT_k31_C437192_1	Pexc_SOT_k67_C190098_1	Poct_TR10309_c2_g1_i2_1	Epos_Pasa_asmbl_45213_1	dna polymerase delta small subunit
1065	5	5	1	Cher_SOT_k35_scaffold9471_1	Cobl_SOT_k31_C437198_1	Pexc_SOT_k51_scaffold17833_1	Poct_SOT_k31_C423124_1	Epos_Pasa_asmbl_13712_1	tumor suppressor protein
1066	5	5	1	Cher_SOT_k31_scaffold24386_1	Cobl_SOT_k31_C437224_1	Pexc_SOT_k39_scaffold6658_1	Poct_SOT_k43_C273452_1	Epos_Pasa_asmbl_5220_1	stromal membrane-associated protein 1
1067	5	5	1	Cher_SOT_k71_scaffold12274_1	Cobl_SOT_k31_C437248_1	Pexc_SOT_k71_C134445_1	Poct_SOT_k63_scaffold5410_1	Epos_Pasa_asmbl_14490_1	inhibitor of growth protein 1
1068	5	5	1	Cher_TR24230_c0_g1_i1_1	Cobl_SOT_k31_C437274_1	Pexc_SOT_k75_C76007_1	Poct_SOT_k43_C269534_1	Epos_Pasa_asmbl_67290_1	tropomyosin beta chain
1069	5	5	1	Cher_TR21822_c0_g1_i1_1	Cobl_SOT_k31_C437306_1	Pexc_SOT_k59_C288866_1	Poct_SOT_k63_scaffold2325_1	Epos_Pasa_asmbl_7714_1	ddb1- and cul4-associated factor 13
1070	5	5	0.6	Cher_SOT_k55_C296431_1	Cobl_SOT_k31_C437308_1	Pexc_SOT_k31_C497939_1	Poct_SOT_k51_C204718_1	Epos_SOT_k31_scaffold1784_1	u3 small nucleolar ribonucleoprotein protein imp4
1071	5	5	1	Cher_SOT_k75_C68470_1	Cobl_SOT_k31_C437314_1	Pexc_SOT_k39_C436473_1	Poct_SOT_k63_C137188_1	Epos_SOT_k31_scaffold25272_1	fit family protein cg10671
1072	5	5	1	Cher_SOT_k31_C564856_1	Cobl_SOT_k31_C437440_1	Pexc_SOT_k31_C506779_1	Poct_SOT_k31_C424122_1	Epos_SOT_k31_scaffold20014_1	williams-beuren syndrome chromosomal region 16 protein homolog
1073	5	5	1	Cher_SOT_k39_scaffold27796_1	Cobl_SOT_k31_C437486_1	Pexc_TR30352_c14_g1_i1_1	Poct_SOT_k31_C418065_1	Epos_SOT_k39_C580020_1	lipoma hmgic fusion partner-like 3 protein
1074	5	5	1	Cher_SOT_k47_C362301_1	Cobl_SOT_k31_C437488_1	Pexc_SOT_k59_C289336_1	Poct_SOT_k31_C424022_1	Epos_SOT_k31_C766814_1	spermatogenesis-defective protein 39 homolog isoform x2
1075	5	5	1	Cher_SOT_k71_C121391_1	Cobl_SOT_k31_C437522_1	Pexc_TR18340_c0_g1_i1_1	Poct_SOT_k31_C424104_1	Epos_Pasa_asmbl_64130_1	zinc finger ccch domain-containing protein 15 homolog
1076	5	5	1	Cher_TR559_c0_g1_i1_1	Cobl_SOT_k31_C437530_1	Pexc_SOT_k31_C506027_1	Poct_SOT_k39_C319949_1	Epos_Pasa_asmbl_45941_1	zinc finger cchc domain-containing protein 4
1077	5	5	1	Cher_SOT_k71_C124187_1	Cobl_SOT_k31_C437582_1	Pexc_SOT_k75_C75977_1	Poct_SOT_k63_C137524_1	Epos_SOT_k31_C759352_1	pyridoxal kinase
1078	5	5	1	Cher_SOT_k55_scaffold11249_1	Cobl_SOT_k31_C437640_1	Pexc_SOT_k31_C499733_1	Poct_SOT_k59_scaffold11432_1	Epos_SOT_k35_C681208_1	upf0454 protein c12orf49 homolog
1079	5	5	1	Cher_SOT_k31_C564278_1	Cobl_SOT_k31_C437650_1	Pexc_SOT_k47_C372713_1	Poct_GG11502_c0_g1_i1_1	Epos_Pasa_asmbl_4063_1	probable trna n6-adenosine mitochondrial isoform x1
1080	5	5	1	Cher_SOT_k31_C564546_1	Cobl_SOT_k31_C437652_1	Pexc_TR11128_c0_g1_i1_1	Poct_SOT_k31_C424422_1	Epos_SOT_k31_C768092_1	pyridine nucleotide-disulfide oxidoreductase domain-containing protein 1
1081	5	5	1	Cher_SOT_k71_scaffold5420_1	Cobl_SOT_k31_C437698_1	Pexc_SOT_k63_scaffold11343_1	Poct_TR30450_c0_g1_i2_1	Epos_SOT_k51_C390636_1	tetratricopeptide repeat protein 19 mitochondrial
1082	5	5	1	Cher_TR32148_c6_g2_i1_1	Cobl_SOT_k31_C437744_1	Pexc_SOT_k31_scaffold3624_1	Poct_SOT_k35_C376698_1	Epos_Pasa_asmbl_54156_1	palmitoyltransferase zdhhc5
1083	5	6	0.667	Cher_SOT_k31_C563897_1	Cobl_SOT_k31_C437794_1	Pexc_TR8316_c4_g1_i1_1	Poct_SOT_k55_C193650_1	Epos_SOT_k35_C683361_1,Epos_Pasa_asmbl_54405_1	cytoplasmic trna 2-thiolation protein 1
1084	5	5	1	Cher_TR15173_c0_g1_i2_1	Cobl_SOT_k31_C437816_1	Pexc_SOT_k31_C515102_1	Poct_TR30126_c0_g1_i1_1	Epos_SOT_k51_scaffold4628_1	magnesium transporter nipa2
1085	5	5	1	Cher_TR17456_c2_g1_i1_1	Cobl_SOT_k31_C437832_1	Pexc_TR5642_c0_g1_i1_1	Poct_TR11979_c0_g1_i1_1	Epos_Pasa_asmbl_72499_1	tyrosine-protein phosphatase non-receptor type 4
1086	5	5	1	Cher_SOT_k71_scaffold10867_1	Cobl_SOT_k31_C437848_1	Pexc_SOT_k67_scaffold5927_1	Poct_SOT_k43_C277725_1	Epos_Pasa_asmbl_6231_1	zinc transporter zip3-like isoform x2
1087	5	5	1	Cher_SOT_k71_C123029_1	Cobl_SOT_k31_C437856_1	Pexc_SOT_k35_scaffold4397_1	Poct_SOT_k55_scaffold12780utrorf_1	Epos_SOT_k63_C243371_1	28s ribosomal protein mitochondrial-like
1088	5	5	1	Cher_SOT_k59_scaffold9578_1	Cobl_SOT_k31_C437868_1	Pexc_SOT_k35_C482054_1	Poct_SOT_k31_scaffold21429_1	Epos_Pasa_asmbl_83136_1	camp-dependent protein kinase catalytic subunit
1089	5	5	1	Cher_TR23831_c1_g1_i1_1	Cobl_SOT_k31_C437880_1	Pexc_SOT_k55_C322665_1	Poct_SOT_k31_scaffold6600_1	Epos_Pasa_asmbl_35083_1	protein fuzzy homolog
1090	3	3	0.333	Cher_SOT_k55_C306329_1	Cobl_SOT_k31_C437916_1	NA	NA	Epos_Pasa_asmbl_81417_1	cytokine receptor
1091	5	6	0.667	Cher_TR1663_c0_g2_i2_1,Cher_SOT_k47_C361046_1	Cobl_SOT_k31_C437922_1	Pexc_SOT_k67_C192612_1	Poct_TR9403_c0_g1_i1_1	Epos_Pasa_asmbl_58112_1	guanine deaminase
1092	5	5	1	Cher_TR24966_c0_g1_i1_1	Cobl_SOT_k31_C437958_1	Pexc_TR5609_c0_g1_i1_1	Poct_TR8635_c0_g1_i1_1	Epos_Pasa_asmbl_48339_1	cullin-associated nedd8-dissociated protein 1
1093	5	6	0.667	Cher_SOT_k67_C174251_1	Cobl_SOT_k31_C437980_1	Pexc_SOT_k31_C498253_1	Poct_SOT_k35_C368936_1	Epos_Pasa_asmbl_82834_1,Epos_Pasa_asmbl_76526_1	hypothetical protein KGM_20025
1094	5	5	1	Cher_SOT_k59_C267301_1	Cobl_SOT_k31_C437996_1	Pexc_SOT_k31_C512549_1	Poct_SOT_k35_scaffold21122utrorf_1	Epos_SOT_k35_scaffold18136_1	dimethyladenosine transferase mitochondrial
1095	5	5	1	Cher_TR9078_c1_g2_i3_1	Cobl_SOT_k31_C438016_1	Pexc_SOT_k71_C131733_1	Poct_SOT_k59_scaffold8584_1	Epos_SOT_k63_scaffold10900_1	protein fam92a1 isoform x2
1096	5	5	1	Cher_SOT_k51_C323799_1	Cobl_SOT_k31_C438030_1	Pexc_SOT_k39_scaffold13362_1	Poct_SOT_k39_C321540_1	Epos_Pasa_asmbl_61504_1	translation initiation factor eif-2b subunit gamma
1097	5	5	1	Cher_SOT_k67_C173537_1	Cobl_SOT_k31_C438036_1	Pexc_TR24942_c0_g1_i1_1	Poct_SOT_k63_C137356_1	Epos_Pasa_asmbl_60982_1	alcohol dehydrogenase
1098	5	5	1	Cher_TR15182_c4_g1_i1utrorf_1	Cobl_SOT_k31_C438042_1	Pexc_SOT_k31_C505403_1	Poct_SOT_k31_C424204_1	Epos_SOT_k35_C683895_1	valacyclovir hydrolase
1099	5	5	1	Cher_SOT_k47_scaffold24711_1	Cobl_SOT_k31_C438072_1	Pexc_SOT_k63_C239982_1	Poct_TR23007_c0_g1_i1_1	Epos_SOT_k43_scaffold16044_1	hemolymph proteinase 9
1100	5	5	1	Cher_SOT_k31_C565192_1	Cobl_SOT_k31_C438128_1	Pexc_TR23804_c0_g1_i1_1	Poct_SOT_k31_C424836_1	Epos_SOT_k31_scaffold6909_1	carboxypeptidase q-like
1101	5	6	0.667	Cher_TR13486_c1_g1_i1_1	Cobl_SOT_k31_C438138_1	Pexc_TR1745_c0_g1_i1_1	Poct_SOT_k31_C424050_1	Epos_Pasa_asmbl_91081_1,Epos_Pasa_asmbl_5146_1	phenylalanyl-trna mitochondrial
1102	5	5	1	Cher_SOT_k31_C564324_1	Cobl_SOT_k31_C438162_1	Pexc_SOT_k59_scaffold406_1	Poct_SOT_k67_C107489_1	Epos_SOT_k31_C767426_1	cuticular protein 21
1103	5	5	1	Cher_SOT_k51_C324143_1	Cobl_SOT_k31_C438170_1	Pexc_SOT_k39_C437245_1	Poct_SOT_k47_scaffold18531_1	Epos_SOT_k63_C242793_1	bystin
1104	5	5	1	Cher_SOT_k31_C563931_1	Cobl_SOT_k31_C438214_1	Pexc_SOT_k31_C503823_1	Poct_SOT_k31_C422462_1	Epos_Pasa_asmbl_14008_1	udp-galactose 4-epimerase
1105	5	5	1	Cher_TR6867_c0_g1_i1_1	Cobl_SOT_k31_C438282_1	Pexc_TR13079_c0_g1_i1_1	Poct_TR25443_c0_g1_i1_1	Epos_SOT_k31_scaffold6142_1	nitrogen permease regulator 3-like protein
1106	5	6	0.667	Cher_TR29645_c0_g1_i2_1,Cher_TR29645_c0_g1_i1_1	Cobl_SOT_k31_C438312_1	Pexc_SOT_k71_C136361_1	Poct_SOT_k63_C139462_1	Epos_Pasa_asmbl_58341_1	protein ltv1 homolog
1107	5	5	1	Cher_TR1705_c0_g2_i1_1	Cobl_SOT_k31_C438322_1	Pexc_SOT_k51_C338782_1	Poct_SOT_k31_C424648_1	Epos_Pasa_asmbl_80693_1	hypothetical protein KGM_06460
1108	4	5	0.6	Cher_TR17591_c1_g1_i2_1,Cher_TR17591_c1_g1_i1_1	Cobl_SOT_k31_C438344_1	Pexc_SOT_k35_scaffold6040_1	NA	Epos_SOT_k51_C388790_1	prophenol oxidase activating enzyme 3
1109	5	5	1	Cher_SOT_k43_scaffold26504_1	Cobl_SOT_k31_C438352_1	Pexc_SOT_k71_C136175_1	Poct_GG25573_c0_g1_i1_1	Epos_SOT_k31_scaffold9018_1	ubiquitin domain-containing protein ubfd1-like
1110	5	5	1	Cher_SOT_k31_C565398_1	Cobl_SOT_k31_C438376_1	Pexc_SOT_k75_C76719_1	Poct_SOT_k75_C33769_1	Epos_SOT_k31_scaffold5519_1	serine--pyruvate aminotransferase
1111	5	5	1	Cher_SOT_k31_C565102_1	Cobl_SOT_k31_C438412_1	Pexc_SOT_k55_C322073_1	Poct_SOT_k31_scaffold8591_1	Epos_Pasa_asmbl_10284_1	hypothetical protein KGM_13675
1112	5	5	0.6	Cher_TR32121_c0_g1_i1_1	Cobl_SOT_k31_C438482_1	Pexc_TR15274_c0_g1_i2_1	Poct_TR20760_c0_g1_i2_1	Epos_Pasa_asmbl_23738_1	probable phospholipid-transporting atpase vd isoform x1
1113	5	5	1	Cher_TR7924_c0_g1_i1_1	Cobl_SOT_k31_C438486_1	Pexc_SOT_k31_C507327_1	Poct_SOT_k75_C33587_1	Epos_SOT_k31_scaffold14675_1	golgi to er traffic protein 4 homolog
1114	5	5	1	Cher_SOT_k63_C220472_1	Cobl_SOT_k31_C438518_1	Pexc_SOT_k31_C509525_1	Poct_SOT_k43_C273616_1	Epos_SOT_k39_scaffold5411_1	cleavage stimulation factor subunit 1
1115	5	5	1	Cher_TR27848_c0_g1_i1_1	Cobl_SOT_k31_C438574_1	Pexc_SOT_k59_scaffold12170_1	Poct_SOT_k31_C426144_1	Epos_SOT_k35_C681974_1	piggybac transposable element-derived protein 4-like isoform x1
1116	5	5	1	Cher_SOT_k35_C511798_1	Cobl_SOT_k31_C438606_1	Pexc_TR17415_c0_g1_i1_1	Poct_TR10901_c0_g1_i1_1	Epos_Pasa_asmbl_66968_1	interleukin enhancer-binding factor 2 isoform x2
1117	5	5	1	Cher_TR8876_c0_g1_i2_1	Cobl_SOT_k31_C438626_1	Pexc_SOT_k31_C507849_1	Poct_SOT_k35_scaffold18744_1	Epos_SOT_k31_C767848_1	hypothetical protein KGM_09096
1118	5	5	1	Cher_TR22921_c0_g1_i1_1	Cobl_SOT_k31_C438654_1	Pexc_TR26248_c0_g1_i1_1	Poct_SOT_k31_C419104_1	Epos_SOT_k35_scaffold11420_1	glycerate kinase
1119	5	5	1	Cher_SOT_k51_C323623_1	Cobl_SOT_k31_C438680_1	Pexc_SOT_k67_scaffold10061_1	Poct_SOT_k39_C322287_1	Epos_SOT_k59_C303781_1	zinc finger protein 617
1120	5	5	1	Cher_TR11009_c0_g1_i1_1	Cobl_SOT_k31_C438698_1	Pexc_SOT_k47_C363693_1	Poct_SOT_k39_C321480_1	Epos_SOT_k31_scaffold18198_1	protein ndrg3
1121	5	5	1	Cher_SOT_k75_scaffold4755_1	Cobl_SOT_k31_C438752_1	Pexc_TR32556_c0_g1_i1_1	Poct_SOT_k55_scaffold4252utrorf_1	Epos_SOT_k43_C498722_1	programmed cell death protein 7
1122	5	5	1	Cher_TR5990_c0_g1_i1_1	Cobl_SOT_k31_C438756_1	Pexc_TR6793_c0_g2_i1_1	Poct_TR10567_c0_g1_i1_1	Epos_SOT_k47_scaffold14523_1	dna damage-binding protein 1
1123	3	3	1	NA	Cobl_SOT_k31_C438760_1	Pexc_TR27349_c0_g1_i2_1	Poct_TR2410_c0_g1_i2_1	NA	aael010343- partial
1124	5	5	0.4	Cher_TR20910_c0_g1_i1_1	Cobl_TR4067_c0_g2_i4_1	Pexc_TR33405_c0_g1_i1_1	Poct_TR1854_c1_g2_i6_1	Epos_Pasa_asmbl_15287_1	circadian locomoter output cycles protein kaput
1125	5	5	1	Cher_SOT_k63_scaffold10636_1	Cobl_SOT_k31_C438778_1	Pexc_SOT_k31_scaffold23340_1	Poct_SOT_k55_scaffold14812_1	Epos_SOT_k31_C766816_1	zz-type zinc finger-containing protein 3
1126	5	5	1	Cher_SOT_k55_C302481_1	Cobl_SOT_k31_C438796_1	Pexc_SOT_k43_scaffold22752_1	Poct_GG4702_c0_g1_i1_1	Epos_SOT_k39_scaffold2015_1	zinc finger protein 26
1127	5	5	1	Cher_SOT_k35_scaffold25303_1	Cobl_SOT_k31_C438798_1	Pexc_SOT_k31_C507435_1	Poct_SOT_k31_C425397_1	Epos_Pasa_asmbl_57585_1	cell cycle checkpoint protein rad17
1128	4	4	1	NA	Cobl_SOT_k31_C438800_1	Pexc_SOT_k71_C135433_1	Poct_SOT_k35_C376582_1	Epos_SOT_k31_C766796_1	cuticular protein cpg24
1129	5	5	1	Cher_TR21196_c1_g1_i1_1	Cobl_SOT_k31_C438802_1	Pexc_TR23719_c4_g2_i2_1	Poct_TR5864_c0_g1_i1_1	Epos_Pasa_asmbl_5559_1	multiple epidermal growth factor-like domains protein 10 isoform x1
1130	5	5	1	Cher_SOT_k31_C565338_1	Cobl_SOT_k31_C438806_1	Pexc_SOT_k31_C507235_1	Poct_TR15386_c0_g1_i1_1	Epos_SOT_k35_scaffold18482_1	retinoblastoma-binding protein 5 homolog
1131	5	5	1	Cher_TR9968_c12_g5_i1_1	Cobl_SOT_k31_C438812_1	Pexc_SOT_k31_C514776_1	Poct_SOT_k67_C110441_1	Epos_SOT_k63_C242303_1	elongation of very long chain fatty acids protein 6
1132	5	5	1	Cher_TR24727_c0_g1_i1_1	Cobl_SOT_k31_C438850_1	Pexc_SOT_k31_C507735_1	Poct_SOT_k47_C245274_1	Epos_SOT_k35_C684522_1	dual specificity mitogen-activated protein kinase kinase 6
1133	5	5	1	Cher_TR24658_c0_g1_i6_1	Cobl_SOT_k31_C438854_1	Pexc_TR32080_c9_g1_i4_1	Poct_TR30130_c0_g1_i1_1	Epos_Pasa_asmbl_88064_1	ankyrin sam and basic leucine zipper domain-containing protein 1
1134	5	6	0.667	Cher_TR8494_c1_g1_i2_1,Cher_TR8494_c1_g1_i1_1	Cobl_SOT_k31_C438900_1	Pexc_SOT_k67_C188228_1	Poct_TR11981_c1_g1_i2_1	Epos_Pasa_asmbl_39713_1	dna polymerase subunit gamma- mitochondrial
1135	5	5	1	Cher_SOT_k43_C404051_1	Cobl_SOT_k31_C438902_1	Pexc_SOT_k39_C446280_1	Poct_SOT_k43_C274987_1	Epos_Pasa_asmbl_4347_1	udp-glucose:glycoprotein glucosyltransferase
1136	5	5	1	Cher_SOT_k43_C399746_1	Cobl_SOT_k31_C438912_1	Pexc_TR24954_c0_g1_i1_1	Poct_SOT_k51_scaffold16315_1	Epos_Pasa_asmbl_37465_1	tetratricopeptide repeat protein 5-like
1137	5	5	1	Cher_TR24756_c0_g1_i1_1	Cobl_SOT_k31_C438922_1	Pexc_SOT_k71_C136309_1	Poct_TR10522_c0_g1_i1_1	Epos_SOT_k51_scaffold7546_1	protein lmbr1l
1138	5	5	1	Cher_SOT_k31_C565519_1	Cobl_SOT_k31_C438934_1	Pexc_SOT_k31_C502401_1	Poct_SOT_k67_scaffold1449_1	Epos_Pasa_asmbl_51359_1	serine protease
1139	5	5	1	Cher_SOT_k71_C123897_1	Cobl_SOT_k31_C438954_1	Pexc_SOT_k63_C241370_1	Poct_SOT_k39_scaffold6804_1	Epos_SOT_k47_C448844_1	vacuolar fusion protein ccz1 homolog
1140	3	4	0.5	Cher_TR13506_c0_g1_i2_1,Cher_TR13506_c0_g1_i1_1	Cobl_SOT_k31_C438956_1	NA	NA	Epos_SOT_k31_scaffold18388_1	dual specificity protein phosphatase 21
1141	5	5	1	Cher_SOT_k71_scaffold10534_1	Cobl_SOT_k31_C439072_1	Pexc_SOT_k47_C375313_1	Poct_SOT_k31_scaffold2432_1	Epos_Pasa_asmbl_13588_1	zinc finger cchc domain-containing protein 9 isoform x2
1142	5	5	1	Cher_TR15438_c0_g1_i1_1	Cobl_SOT_k31_C439092_1	Pexc_SOT_k47_scaffold10062_1	Poct_SOT_k31_C419170_1	Epos_Pasa_asmbl_26342_1	mitochondrial ornithine transporter 1
1143	5	5	1	Cher_TR28567_c0_g2_i1_1	Cobl_SOT_k31_C439114_1	Pexc_TR2122_c0_g1_i1_1	Poct_TR17715_c0_g1_i1_1	Epos_Pasa_asmbl_31562_1	5-oxoprolinase
1144	5	5	1	Cher_SOT_k31_C566257_1	Cobl_SOT_k31_C439194_1	Pexc_SOT_k31_C508417_1	Poct_SOT_k31_C425665_1	Epos_SOT_k47_scaffold11250_1	u3 small nucleolar rna-associated protein 15 homolog
1145	5	5	1	Cher_SOT_k31_C562789_1	Cobl_SOT_k31_C439200_1	Pexc_SOT_k31_C505329_1	Poct_TR8872_c0_g1_i1_1	Epos_SOT_k59_C305641_1	protein rtf2 homolog
1146	4	4	1	NA	Cobl_SOT_k31_C439220_1	Pexc_SOT_k39_C427125_1	Poct_GG24288_c0_g1_i1_1	Epos_Pasa_asmbl_31258_1	zinc finger protein 91
1147	5	5	1	Cher_SOT_k43_scaffold1111_1	Cobl_SOT_k31_C439362_1	Pexc_TR8754_c0_g1_i2_1	Poct_TR15186_c0_g1_i1_1	Epos_Pasa_asmbl_21617_1	protein abrupt-like isoform x1
1148	5	5	0.6	Cher_SOT_k59_scaffold17863_1	Cobl_SOT_k31_C439378_1	Pexc_SOT_k31_C508211_1	Poct_SOT_k47_C246947_1	Epos_SOT_k43_scaffold19537_1	ubiquitin conjugation factor e4 b
1149	5	5	1	Cher_SOT_k59_C269257_1	Cobl_SOT_k31_C439410_1	Pexc_SOT_k39_C437147_1	Poct_TR18909_c0_g1_i1_1	Epos_SOT_k51_scaffold1964_1	krab box and zinc finger c2h2 type domain containing protein
1150	5	5	1	Cher_TR10849_c0_g1_i2_1	Cobl_SOT_k31_C439434_1	Pexc_SOT_k71_C133561_1	Poct_TR1766_c0_g1_i1_1	Epos_Pasa_asmbl_3173_1	estradiol 17-beta-dehydrogenase 8
1151	5	5	1	Cher_SOT_k55_C302567_1	Cobl_SOT_k31_C439518_1	Pexc_SOT_k59_scaffold11101_1	Poct_SOT_k35_scaffold14160_1	Epos_Pasa_asmbl_76820_1	v-type proton atpase subunit c 1
1152	5	6	0.667	Cher_SOT_k43_C384932_1	Cobl_SOT_k31_C439534_1	Pexc_SOT_k39_C427935_1	Poct_SOT_k67_C107631_1	Epos_Pasa_asmbl_91343_1,Epos_Pasa_asmbl_55589_1	phosphatidylinositol-glycan biosynthesis class f protein
1153	5	5	1	Cher_TR12146_c0_g2_i4_1	Cobl_SOT_k31_C439554_1	Pexc_TR15607_c0_g3_i1_1	Poct_SOT_k47_C245946_1	Epos_Pasa_asmbl_55113_1	mitochondrial ribonuclease p protein 3
1154	5	6	0.667	Cher_SOT_k59_C269331_1	Cobl_SOT_k31_C439562_1	Pexc_SOT_k31_C505471_1	Poct_SOT_k47_C245256_1	Epos_Pasa_asmbl_93054_1,Epos_Pasa_asmbl_53438_1	spermidine synthase
1155	5	5	0.2	Cher_SOT_k55_scaffold18827_1	Cobl_SOT_k31_C439572_1	Pexc_TR22823_c0_g1_i1_1	Poct_TR21173_c0_g1_i2_1	Epos_Pasa_asmbl_54953_1	polyribonucleotide nucleotidyltransferase mitochondrial
1156	5	5	1	Cher_TR21222_c1_g1_i1utrorf_1	Cobl_SOT_k31_C439598_1	Pexc_SOT_k43_scaffold16083_1	Poct_SOT_k31_C416995_1	Epos_Pasa_asmbl_28528_1	protein yipf1
1157	5	5	1	Cher_TR30444_c0_g1_i1_1	Cobl_SOT_k31_C439612_1	Pexc_TR1263_c8_g1_i1_1	Poct_SOT_k39_C324143_1	Epos_SOT_k35_C682052_1	lipoyl mitochondrial
1158	5	5	1	Cher_SOT_k31_C567005_1	Cobl_SOT_k31_C439616_1	Pexc_TR23607_c12_g1_i3_1	Poct_SOT_k31_C425673_1	Epos_SOT_k31_C768404_1	zinc finger protein 271-like
1159	5	5	1	Cher_SOT_k59_scaffold20426_1	Cobl_SOT_k31_C439672_1	Pexc_SOT_k71_scaffold3846_1	Poct_TR24946_c0_g1_i1_1	Epos_Pasa_asmbl_32912_1	hypothetical protein KGM_21008
1160	5	5	1	Cher_TR20571_c0_g1_i3_1	Cobl_SOT_k31_C439684_1	Pexc_SOT_k63_C242530_1	Poct_TR1937_c2_g4_i3_1	Epos_Pasa_asmbl_5662_1	alanine--glyoxylate aminotransferase 2-like
1161	5	5	1	Cher_TR15436_c0_g1_i1_1	Cobl_SOT_k31_C439732_1	Pexc_TR26207_c4_g1_i1_1	Poct_SOT_k63_C140750_1	Epos_SOT_k31_C770649_1	dna methyltransferase 1-associated protein 1
1162	5	6	0.667	Cher_TR23189_c0_g1_i2_1,Cher_TR23189_c0_g1_i1_1	Cobl_SOT_k31_C439756_1	Pexc_TR12956_c0_g1_i1_1	Poct_TR8862_c0_g1_i1_1	Epos_Pasa_asmbl_75791_1	cationic amino acid transporter 3
1163	5	6	0.667	Cher_TR12147_c3_g1_i4_1	Cobl_SOT_k31_C439816_1	Pexc_SOT_k39_C440331_1	Poct_TR17043_c0_g1_i1_1	Epos_Pasa_asmbl_65174_1,Epos_Pasa_asmbl_54055_1	hypothetical protein KGM_15716
1164	5	5	1	Cher_SOT_k67_C175167_1	Cobl_SOT_k31_C439836_1	Pexc_TR12910_c0_g1_i1_1	Poct_SOT_k31_C425687_1	Epos_Pasa_asmbl_12432_1	dnaj homolog subfamily c member 28
1165	5	5	1	Cher_SOT_k35_scaffold8999_1	Cobl_SOT_k31_C439868_1	Pexc_SOT_k31_C513649_1	Poct_TR9390_c1_g1_i8_1	Epos_SOT_k51_C387203_1	neutral sphingomyelinase
1166	5	5	1	Cher_SOT_k31_C566619_1	Cobl_SOT_k31_C439922_1	Pexc_TR28102_c0_g1_i1_1	Poct_TR25765_c0_g1_i1_1	Epos_SOT_k51_C390800_1	beat protein
1167	5	5	1	Cher_SOT_k31_C566665_1	Cobl_SOT_k31_C439924_1	Pexc_TR30303_c1_g1_i3utrorf_1	Poct_SOT_k43_C269522_1	Epos_Pasa_asmbl_93355_1	fgf receptor activating protein
1168	5	5	1	Cher_SOT_k31_scaffold23870_1	Cobl_SOT_k31_C439930_1	Pexc_TR27843_c0_g1_i1_1	Poct_TR8957_c0_g1_i2_1	Epos_Pasa_asmbl_20885_1	retinol dehydrogenase 12-like
1169	5	5	1	Cher_SOT_k31_C573612_1	Cobl_SOT_k31_C439932_1	Pexc_SOT_k31_scaffold21713_1	Poct_SOT_k31_scaffold20416_1	Epos_SOT_k51_C394371_1	rab11 family-interacting protein 2
1170	5	5	1	Cher_SOT_k31_C567101_1	Cobl_SOT_k31_C439942_1	Pexc_SOT_k31_scaffold19505_1	Poct_SOT_k31_C426180_1	Epos_Pasa_asmbl_40329_1	glyoxylate reductase hydroxypyruvate reductase
1171	4	4	1	Cher_TR22187_c1_g3_i1_1	Cobl_SOT_k31_C439956_1	Pexc_SOT_k35_C483336_1	NA	Epos_Pasa_asmbl_23591_1	hypothetical protein KGM_02939
1172	5	5	1	Cher_TR16952_c0_g1_i1_1	Cobl_SOT_k31_C440002_1	Pexc_TR30336_c0_g1_i1_1	Poct_SOT_k39_scaffold7870_1	Epos_Pasa_asmbl_77558_1	hypothetical protein KGM_00121
1173	5	5	1	Cher_TR20237_c2_g2_i1_1	Cobl_SOT_k31_C440024_1	Pexc_SOT_k31_C509051_1	Poct_TR2242_c0_g1_i1_1	Epos_Pasa_asmbl_61583_1	nuclear rna export factor 1
1174	5	5	1	Cher_TR23200_c1_g1_i1_1	Cobl_SOT_k31_C440026_1	Pexc_SOT_k75_C78119_1	Poct_SOT_k63_scaffold11676_1	Epos_SOT_k39_C573586_1	takeout jhbp like protein
1175	5	5	1	Cher_TR23214_c0_g1_i2_1	Cobl_SOT_k31_C440050_1	Pexc_SOT_k71_C136837_1	Poct_SOT_k63_C139572_1	Epos_Pasa_asmbl_55779_1	dna polymerase delta subunit 3
1176	5	5	1	Cher_TR20321_c0_g1_i2_1	Cobl_SOT_k31_C440070_1	Pexc_TR29889_c0_g1_i1_1	Poct_SOT_k75_C34095_1	Epos_SOT_k75_C56913_1	transaldolase
1177	5	5	1	Cher_SOT_k35_C514563_1	Cobl_SOT_k31_C440092_1	Pexc_SOT_k31_C509303_1	Poct_SOT_k43_C276197_1	Epos_Pasa_asmbl_42691_1	adenylate cyclase
1178	5	5	1	Cher_SOT_k31_scaffold21935_1	Cobl_SOT_k31_C440184_1	Pexc_SOT_k67_scaffold6278_1	Poct_SOT_k71_C74398_1	Epos_SOT_k31_C768984_1	mob kinase activator-like 4
1179	5	5	1	Cher_SOT_k35_C515904_1	Cobl_SOT_k31_C440186_1	Pexc_SOT_k43_C395643_1	Poct_TR7376_c0_g1_i1_1	Epos_Pasa_asmbl_71463_1	zinc finger protein 271-like
1180	5	5	1	Cher_SOT_k31_C569890_1	Cobl_SOT_k31_C440192_1	Pexc_TR14856_c2_g1_i2_1	Poct_SOT_k31_C430505_1	Epos_Pasa_asmbl_57310_1	hypothetical protein KGM_13388
1181	5	5	1	Cher_TR24526_c0_g1_i1_1	Cobl_SOT_k31_C440200_1	Pexc_SOT_k43_C398299_1	Poct_SOT_k31_C426628_1	Epos_Pasa_asmbl_46649_1	elongator complex protein 3
1182	5	5	1	Cher_TR26885_c2_g3_i1_1	Cobl_SOT_k31_C440208_1	Pexc_SOT_k31_C508581_1	Poct_SOT_k47_C245706_1	Epos_SOT_k31_scaffold4266_1	nuclease harbi1
1183	5	5	1	Cher_SOT_k51_C325065_1	Cobl_SOT_k31_C440212_1	Pexc_SOT_k31_C497177_1	Poct_TR25809_c0_g1_i2_1	Epos_SOT_k31_C753579_1	yeats domain-containing protein 4
1184	5	6	0.667	Cher_TR22766_c7_g1_i1_1,Cher_SOT_k71_C121545_1	Cobl_SOT_k31_C440214_1	Pexc_SOT_k67_scaffold3491_1	Poct_SOT_k59_C171360_1	Epos_Pasa_asmbl_55510_1	osteopetrosis associated transmembrane protein 1
1185	5	5	1	Cher_SOT_k67_scaffold16833_1	Cobl_SOT_k31_C440218_1	Pexc_SOT_k47_C375605_1	Poct_SOT_k43_scaffold20185_1	Epos_SOT_k39_scaffold26365utrorf_1	las1-like protein
1186	5	5	1	Cher_SOT_k43_C399882_1	Cobl_SOT_k31_C440220_1	Pexc_SOT_k75_C78151_1	Poct_SOT_k75_C34063_1	Epos_Pasa_asmbl_12744_1	cytochrome p450
1187	5	6	0.667	Cher_TR23860_c0_g1_i2_1,Cher_TR23860_c0_g1_i1_1	Cobl_SOT_k31_C440252_1	Pexc_SOT_k67_C190924_1	Poct_TR16041_c0_g1_i1_1	Epos_Pasa_asmbl_35077_1	mitochondrial aldehyde dehydrogenase
1188	5	5	1	Cher_TR30427_c5_g1_i1_1	Cobl_SOT_k31_C440276_1	Pexc_TR23464_c15_g2_i1_1	Poct_SOT_k31_C426976_1	Epos_Pasa_asmbl_26527_1	proton-coupled amino acid transporter
1189	5	5	1	Cher_SOT_k67_C175107_1	Cobl_SOT_k31_C440292_1	Pexc_TR10255_c0_g1_i1_1	Poct_SOT_k31_C426750_1	Epos_SOT_k39_scaffold10239_1	dolichyl pyrophosphate man9 c2 alpha- -glucosyltransferase
1190	5	6	0.667	Cher_TR3001_c0_g1_i3_1,Cher_TR3001_c0_g1_i2_1	Cobl_SOT_k31_C440310_1	Pexc_SOT_k31_C509603_1	Poct_TR3294_c0_g1_i1_1	Epos_SOT_k39_C580586_1	probable trna (guanine -n )-dimethyltransferase
1191	5	5	1	Cher_TR30491_c3_g1_i2_1	Cobl_SOT_k31_C440332_1	Pexc_TR1257_c2_g1_i2_1	Poct_SOT_k51_C214554_1	Epos_Pasa_asmbl_35619_1	xk-related protein 6-like
1192	5	5	1	Cher_SOT_k31_C566751_1	Cobl_SOT_k31_C440356_1	Pexc_TR24091_c3_g1_i1_1	Poct_TR30469_c2_g1_i1_1	Epos_Pasa_asmbl_65837_1	zinc finger protein 571
1193	5	5	1	Cher_SOT_k35_scaffold15778_1	Cobl_SOT_k31_C440362_1	Pexc_SOT_k31_scaffold18617_1	Poct_TR29772_c0_g1_i2_1	Epos_Pasa_asmbl_31705_1	alpha-( )-fucosyltransferase c
1194	5	5	1	Cher_TR22808_c2_g1_i1_1	Cobl_SOT_k31_C440378_1	Pexc_TR5398_c0_g2_i1_1	Poct_SOT_k31_C425697_1	Epos_SOT_k39_scaffold15630_1	homeobox protein aristaless-like
1195	5	5	1	Cher_TR23824_c6_g1_i1_1	Cobl_SOT_k31_C440388_1	Pexc_SOT_k63_C241768_1	Poct_TR4614_c2_g1_i1_1	Epos_Pasa_asmbl_69999_1	amino acid transporter
1196	5	5	1	Cher_TR14948_c0_g1_i1_1	Cobl_SOT_k31_C440390_1	Pexc_TR1890_c0_g1_i1_1	Poct_SOT_k39_C323821_1	Epos_Pasa_asmbl_6152_1	probable g-protein coupled receptor mth-like 1 isoform x1
1197	3	3	1	NA	Cobl_SOT_k31_C440414_1	Pexc_TR23772_c1_g1_i2_1	NA	Epos_SOT_k51_C391858_1	organic cation transporter
1198	5	5	1	Cher_TR17205_c0_g1_i1_1	Cobl_SOT_k31_C440420_1	Pexc_SOT_k47_C376893_1	Poct_SOT_k31_C427200_1	Epos_Pasa_asmbl_76922_1	trafficking protein particle complex subunit 13
1199	5	5	1	Cher_SOT_k39_C457501_1	Cobl_SOT_k31_C440450_1	Pexc_TR8309_c0_g1_i4_1	Poct_SOT_k35_scaffold13829_1	Epos_Pasa_asmbl_22255_1	mixed lineage kinase
1200	5	5	1	Cher_SOT_k31_scaffold201utrorf_1	Cobl_SOT_k31_C440468_1	Pexc_TR14385_c0_g1_i1_1	Poct_TR27186_c0_g2_i1_1	Epos_Pasa_asmbl_66675_1	dna-dependent protein kinase catalytic subunit
1201	5	5	1	Cher_TR26914_c0_g1_i2_1	Cobl_SOT_k31_C440484_1	Pexc_SOT_k31_C509217_1	Poct_TR22586_c0_g1_i1_1	Epos_Pasa_asmbl_34336_1	fatty acyl- reductase cg8306
1202	4	4	1	Cher_TR4188_c0_g1_i1_1	Cobl_SOT_k31_C440500_1	Pexc_TR5332_c0_g3_i1_1	NA	Epos_Pasa_asmbl_13581_1	ubia prenyltransferase domain-containing protein 1 homolog
1203	5	5	1	Cher_SOT_k71_scaffold2955_1	Cobl_SOT_k31_C440502_1	Pexc_SOT_k31_C509085_1	Poct_SOT_k43_scaffold15017_1	Epos_SOT_k31_C769786_1	unc93-like protein
1204	5	5	1	Cher_TR25353_c0_g1_i1_1	Cobl_SOT_k31_C440512_1	Pexc_SOT_k47_C376113_1	Poct_TR23198_c0_g1_i1_1	Epos_Pasa_asmbl_1371_1	e3 ubiquitin-protein ligase su
1205	5	5	1	Cher_TR17845_c1_g1_i1_1	Cobl_SOT_k31_C440522_1	Pexc_TR25656_c1_g1_i1_1	Poct_SOT_k59_C163633_1	Epos_SOT_k31_scaffold25431utrorf_1	arrestin domain-containing protein 3
1206	5	5	0.4	Cher_SOT_k43_C402481_1	Cobl_SOT_k31_C440534_1	Pexc_SOT_k47_scaffold7683utrorf_1	Poct_SOT_k31_C427960_1	Epos_Pasa_asmbl_90297_1	glutathione s-transferase c-terminal domain-containing protein homolog
1207	4	4	1	Cher_SOT_k39_C451263_1	Cobl_SOT_k31_C440554_1	Pexc_TR23467_c0_g3_i1_1	NA	Epos_SOT_k31_scaffold22657_1	uridine 5 -monophosphate synthase
1208	5	5	1	Cher_SOT_k71_C124269_1	Cobl_SOT_k31_C440556_1	Pexc_SOT_k51_C342746_1	Poct_SOT_k31_C426742_1	Epos_Pasa_asmbl_930_1	hypothetical protein KGM_05084
1209	5	5	1	Cher_SOT_k31_scaffold18152_1	Cobl_SOT_k31_C440598_1	Pexc_SOT_k59_C291578_1	Poct_SOT_k31_C425869_1	Epos_SOT_k51_scaffold14852_1	neuroguidin isoform x1
1210	5	5	1	Cher_SOT_k39_scaffold27117_1	Cobl_SOT_k31_C440602_1	Pexc_SOT_k31_C509911_1	Poct_SOT_k55_C196709_1	Epos_SOT_k55_scaffold6604_1	hypothetical protein KGM_21813
1211	5	5	1	Cher_SOT_k31_C567639_1	Cobl_SOT_k31_C440614_1	Pexc_SOT_k35_C478038_1	Poct_SOT_k39_C323989_1	Epos_SOT_k59_C307737_1	lariat debranching enzyme
1212	5	5	1	Cher_SOT_k71_C124275_1	Cobl_SOT_k31_C440616_1	Pexc_SOT_k31_C509565_1	Poct_SOT_k39_C323795_1	Epos_SOT_k43_C499322_1	zinc finger protein 629
1213	5	5	1	Cher_SOT_k31_C567755_1	Cobl_SOT_k31_C440618_1	Pexc_SOT_k31_C509599_1	Poct_SOT_k31_C427660_1	Epos_SOT_k31_C768840_1	protein ariadne-2
1214	5	5	1	Cher_SOT_k31_C568143_1	Cobl_SOT_k31_C440620_1	Pexc_SOT_k59_C292142_1	Poct_SOT_k31_C427978_1	Epos_Pasa_asmbl_57023_1	frizzled-10
1215	5	5	1	Cher_SOT_k47_C365618_1	Cobl_SOT_k31_C440622_1	Pexc_TR13562_c0_g1_i1_1	Poct_SOT_k31_C427156_1	Epos_Pasa_asmbl_61446_1	origin recognition complex subunit 2
1216	5	5	1	Cher_TR8500_c2_g1_i1_1	Cobl_SOT_k31_C440638_1	Pexc_SOT_k31_C510391_1	Poct_SOT_k31_C428263_1	Epos_Pasa_asmbl_67188_1	zinc finger protein 45-like protein
1217	5	6	0.667	Cher_TR32153_c1_g1_i2_1,Cher_TR32153_c1_g1_i1_1	Cobl_SOT_k31_C440656_1	Pexc_TR17832_c5_g2_i7_1	Poct_SOT_k55_C189178_1	Epos_SOT_k31_scaffold26126_1	deoxyhypusine hydroxylase
1218	5	5	1	Cher_TR21241_c0_g1_i1_1	Cobl_SOT_k31_C440688_1	Pexc_SOT_k67_scaffold17201_1	Poct_SOT_k31_C427332_1	Epos_Pasa_asmbl_14323_1	similar to CG13607, partial
1219	5	5	1	Cher_SOT_k31_scaffold7144_1	Cobl_SOT_k31_C440694_1	Pexc_SOT_k75_C76615_1	Poct_SOT_k75_C33683_1	Epos_SOT_k55_scaffold2916_1	chromobox protein homolog 5-like
1220	5	5	1	Cher_TR13564_c2_g1_i2_1	Cobl_SOT_k31_C440696_1	Pexc_SOT_k71_scaffold4915_1	Poct_SOT_k35_scaffold3161_1	Epos_Pasa_asmbl_77655_1	asparagine--trna cytoplasmic
1221	5	5	1	Cher_TR26968_c0_g1_i1_1	Cobl_SOT_k31_C440702_1	Pexc_SOT_k43_scaffold25400_1	Poct_SOT_k31_C425361_1	Epos_Pasa_asmbl_72507_1	yellow-b
1222	5	5	1	Cher_TR17560_c2_g1_i1_1	Cobl_SOT_k31_C440716_1	Pexc_SOT_k47_C377701_1	Poct_SOT_k31_scaffold279_1	Epos_Pasa_asmbl_2455_1	uncharacterized aarf domain-containing protein kinase 1
1223	5	5	1	Cher_TR26460_c4_g2_i2_1	Cobl_SOT_k31_C440744_1	Pexc_SOT_k63_scaffold14358_1	Poct_SOT_k67_scaffold3692_1	Epos_Pasa_asmbl_9121_1	methionine aminopeptidase 2
1224	5	5	1	Cher_TR26950_c3_g1_i2_1	Cobl_SOT_k31_C440746_1	Pexc_TR1914_c0_g1_i1_1	Poct_SOT_k75_C34219_1	Epos_Pasa_asmbl_27629_1	cytochrome p450
1225	5	6	0.667	Cher_SOT_k67_C177745_1	Cobl_SOT_k31_C440780_1	Pexc_SOT_k67_scaffold7021_1	Poct_SOT_k55_scaffold84utrorf_1	Epos_SOT_k55_C353806_1,Epos_Pasa_asmbl_17640_1	lysine 6-oxidase
1226	4	4	1	Cher_SOT_k39_C454602_1	Cobl_SOT_k31_C440784_1	Pexc_TR19499_c0_g1_i2_1	NA	Epos_Pasa_asmbl_62272_1	glucosyl glucuronosyl transferase
1227	5	6	0.667	Cher_TR17464_c0_g1_i2_1,Cher_TR17464_c0_g1_i1_1	Cobl_SOT_k31_C440794_1	Pexc_SOT_k51_scaffold18298_1	Poct_SOT_k31_C426884_1	Epos_Pasa_asmbl_67950_1	zinc finger protein 748
1228	5	5	1	Cher_SOT_k43_C402991_1	Cobl_SOT_k31_C440804_1	Pexc_TR34583_c5_g4_i1_1	Poct_TR17041_c0_g1_i1_1	Epos_SOT_k39_scaffold2281_1	histone deacetylase
1229	5	5	1	Cher_TR30647_c0_g1_i1_1	Cobl_SOT_k31_C440812_1	Pexc_SOT_k71_C136253_1	Poct_SOT_k31_C428615_1	Epos_Pasa_asmbl_73795_1	coiled-coil domain-containing protein 149
1230	5	5	1	Cher_SOT_k43_C401342_1	Cobl_SOT_k31_C440814_1	Pexc_SOT_k31_C516292_1	Poct_SOT_k31_C433914_1	Epos_Pasa_asmbl_18233_1	polycomb protein scm
1231	5	5	1	Cher_TR18814_c1_g1_i1_1	Cobl_SOT_k31_C440828_1	Pexc_TR28096_c0_g1_i1_1	Poct_TR9081_c0_g2_i1_1	Epos_Pasa_asmbl_12184_1	protein elys isoform x1
1232	5	5	1	Cher_SOT_k47_C365310_1	Cobl_SOT_k31_C440846_1	Pexc_SOT_k31_C509205_1	Poct_SOT_k31_C426954_1	Epos_SOT_k31_C769292_1	28s ribosomal protein mitochondrial
1233	5	5	1	Cher_SOT_k31_C567799_1	Cobl_SOT_k31_C440874_1	Pexc_SOT_k35_C479190_1	Poct_SOT_k31_C427182_1	Epos_Pasa_asmbl_61091_1	u4 u6 small nuclear ribonucleoprotein prp31
1234	5	5	1	Cher_SOT_k31_C568065_1	Cobl_SOT_k31_C440896_1	Pexc_SOT_k31_scaffold9601_1	Poct_SOT_k31_C427650_1	Epos_Pasa_asmbl_55990_1	nedd8-activating enzyme e1 regulatory subunit
1235	5	5	1	Cher_SOT_k35_C515405_1	Cobl_SOT_k31_C440904_1	Pexc_SOT_k59_C292446_1	Poct_TR1848_c5_g2_i3_1	Epos_SOT_k55_C356270_1	2 -phosphodiesterase 12
1236	5	5	1	Cher_TR23794_c1_g1_i1_1	Cobl_SOT_k31_C440918_1	Pexc_SOT_k31_C509919_1	Poct_SOT_k31_C427250_1	Epos_Pasa_asmbl_20015_1	asparagine synthetase
1237	5	5	1	Cher_TR6873_c0_g1_i1_1	Cobl_SOT_k31_C440922_1	Pexc_TR18328_c1_g1_i1_1	Poct_TR12449_c1_g2_i1_1	Epos_Pasa_asmbl_18003_1	semaphorin-2a isoform x1
1238	5	5	1	Cher_SOT_k35_C514783_1	Cobl_SOT_k31_C440926_1	Pexc_SOT_k63_C243306_1	Poct_SOT_k67_C108977_1	Epos_Pasa_asmbl_401_1	acid phosphatase-1
1239	5	5	1	Cher_SOT_k47_scaffold26763_1	Cobl_SOT_k31_C440932_1	Pexc_TR32102_c1_g1_i1_1	Poct_TR10257_c0_g1_i1_1	Epos_Pasa_asmbl_12248_1	u3 small nucleolar rna-associated protein 6 homolog
1240	5	5	1	Cher_TR30488_c0_g1_i1_1	Cobl_SOT_k31_C440956_1	Pexc_TR10287_c0_g1_i1_1	Poct_SOT_k31_C427022_1	Epos_SOT_k75_scaffold191_1	signal recognition particle 54 kda protein
1241	5	5	1	Cher_SOT_k75_C70796_1	Cobl_SOT_k31_C440960_1	Pexc_SOT_k71_scaffold12594_1	Poct_SOT_k39_C327342_1	Epos_Pasa_asmbl_73816_1	alkaline phosphatase
1242	5	5	1	Cher_SOT_k31_C568844_1	Cobl_SOT_k31_C441036_1	Pexc_SOT_k51_scaffold17502_1	Poct_SOT_k35_C380928_1	Epos_Pasa_asmbl_4402_1	f-box-like wd repeat-containing protein tbl1xr1
1243	5	5	1	Cher_SOT_k75_C69618_1	Cobl_SOT_k31_C441042_1	Pexc_TR23543_c0_g1_i1_1	Poct_SOT_k31_C427992_1	Epos_Pasa_asmbl_42297_1	tubulin-specific chaperone e
1244	5	6	0.152	Cher_SOT_k39_scaffold8021_1,Cher_TR497_c0_g2_i2_1	Cobl_SOT_k31_C441052_1	Pexc_SOT_k31_C509479_1	Poct_TR22822_c0_g1_i1_1	Epos_SOT_k43_scaffold14950_1	glycosylphosphatidylinositol anchor attachment 1 protein
1245	5	5	1	Cher_SOT_k43_scaffold21538_1	Cobl_SOT_k31_C441076_1	Pexc_SOT_k31_C510027_1	Poct_SOT_k31_C427916_1	Epos_Pasa_asmbl_21144_1	udp-glycosyltransferase ugt41a1 precursor
1246	5	5	1	Cher_SOT_k43_C401744_1	Cobl_SOT_k31_C441080_1	Pexc_SOT_k43_C399577_1	Poct_GG20677_c1_g1_i1_1	Epos_Pasa_asmbl_11885_1	ecdysoneless homolog
1247	5	5	1	Cher_SOT_k75_C69550_1	Cobl_SOT_k31_C441114_1	Pexc_TR17782_c0_g1_i1_1	Poct_SOT_k67_C109381_1	Epos_SOT_k63_scaffold6624_1	solute carrier family 25 member 46-like
1248	5	5	1	Cher_SOT_k31_C560718_1	Cobl_SOT_k31_C441126_1	Pexc_SOT_k31_scaffold12679_1	Poct_SOT_k31_C425235_1	Epos_Pasa_asmbl_35464_1	protein rolling stone
1249	5	6	0.167	Cher_TR23798_c0_g1_i2_1,Cher_TR23798_c0_g1_i1_1	Cobl_SOT_k31_C441134_1	Pexc_SOT_k43_C398581_1	Poct_SOT_k35_C380948_1	Epos_Pasa_asmbl_7630_1	protein sly1 homolog
1250	5	5	1	Cher_SOT_k31_C567953_1	Cobl_SOT_k31_C441172_1	Pexc_SOT_k71_scaffold14962_1	Poct_SOT_k35_scaffold20955_1	Epos_Pasa_asmbl_8886_1	nogo-b receptor
1251	5	5	1	Cher_TR20308_c6_g5_i2_1	Cobl_SOT_k31_C441196_1	Pexc_SOT_k31_scaffold24161_1	Poct_TR26587_c0_g1_i1_1	Epos_Pasa_asmbl_34537_1	t-complex protein 1 subunit epsilon
1252	5	5	1	Cher_TR9937_c6_g1_i1_1	Cobl_SOT_k31_C441206_1	Pexc_SOT_k31_C510277_1	Poct_SOT_k31_C427912_1	Epos_SOT_k35_scaffold19918_1	conserved oligomeric golgi complex subunit 8
1253	5	5	1	Cher_SOT_k31_C564230_1	Cobl_SOT_k31_C441248_1	Pexc_TR7543_c1_g1_i1_1	Poct_SOT_k31_C428561_1	Epos_SOT_k55_scaffold14153_1	coiled-coil domain-containing protein 130 homolog
1254	5	5	1	Cher_TR11095_c0_g2_i1_1	Cobl_SOT_k31_C441312_1	Pexc_TR12963_c0_g1_i3_1	Poct_SOT_k43_scaffold6152utrorf_1	Epos_Pasa_asmbl_12377_1	isoform d
1255	5	5	1	Cher_SOT_k47_C366963_1	Cobl_SOT_k31_C441326_1	Pexc_SOT_k51_C344730_1	Poct_TR23534_c13_g9_i2_1	Epos_SOT_k31_C770755_1	beta-catenin-like protein 1
1256	5	5	1	Cher_SOT_k39_scaffold3256_1	Cobl_SOT_k31_C441408_1	Pexc_SOT_k35_scaffold17745_1	Poct_TR13674_c0_g2_i1_1	Epos_Pasa_asmbl_69517_1	zinc finger protein 227
1257	5	5	1	Cher_SOT_k63_C223898_1	Cobl_SOT_k31_C441466_1	Pexc_SOT_k43_scaffold11057_1	Poct_SOT_k31_C428123_1	Epos_Pasa_asmbl_56152_1	scavenger receptor class b member 1-like
1258	5	5	1	Cher_SOT_k31_C568562_1	Cobl_SOT_k31_C441468_1	Pexc_SOT_k31_scaffold23892_1	Poct_SOT_k31_C428317_1	Epos_SOT_k39_C578281_1	mllt3 protein
1259	5	5	1	Cher_SOT_k71_C122389_1	Cobl_SOT_k31_C441492_1	Pexc_SOT_k47_scaffold13753_1	Poct_SOT_k63_scaffold7759_1	Epos_SOT_k31_C761202_1	suppressor of cytokine signaling 6
1260	5	5	1	Cher_TR6768_c12_g1_i1_1	Cobl_SOT_k31_C441512_1	Pexc_SOT_k31_C507199_1	Poct_TR20747_c2_g1_i2_1	Epos_Pasa_asmbl_72112_1	4-hydroxyphenylpyruvate dioxygenase
1261	5	5	1	Cher_SOT_k31_C568630_1	Cobl_SOT_k31_C441524_1	Pexc_SOT_k47_scaffold24493_1	Poct_SOT_k31_C427082_1	Epos_Pasa_asmbl_37925_1	three prime repair exonuclease 1
1262	5	5	1	Cher_SOT_k31_C568728_1	Cobl_SOT_k31_C441546_1	Pexc_SOT_k71_scaffold14865_1	Poct_SOT_k31_C428381_1	Epos_SOT_k31_C769486_1	atp-dependent rna helicase ddx51
1263	5	5	1	Cher_SOT_k35_C516234_1	Cobl_SOT_k31_C441548_1	Pexc_SOT_k31_C510821_1	Poct_SOT_k31_C428469_1	Epos_SOT_k43_scaffold6362_1	mitogen-activated protein kinase kinase kinase 7-interacting protein 1
1264	5	5	1	Cher_SOT_k39_C456002_1	Cobl_SOT_k31_C441550_1	Pexc_SOT_k31_C509575_1	Poct_GG1019_c0_g1_i1_1	Epos_Pasa_asmbl_45085_1	hypothetical protein KGM_19674
1265	5	5	1	Cher_CXE2_SOT_k31_C568762_1	Cobl_SOT_k31_C441560_1	Pexc_CXE2_1_TR34663_c0_g2_i1_1	Poct_SOT_k31_C428487_1	Epos_SOT_k71_C119591_1	antennal esterase cxe10
1266	5	5	1	Cher_TR1997_c1_g1_i1_1	Cobl_SOT_k31_C441574_1	Pexc_TR1880_c0_g1_i1_1	Poct_TR11974_c1_g1_i1_1	Epos_Pasa_asmbl_28467_1	aael003592- partial
1267	5	5	1	Cher_SOT_k71_C125525_1	Cobl_SOT_k31_C441594_1	Pexc_TR2363_c7_g1_i2_1	Poct_SOT_k51_scaffold12380_1	Epos_SOT_k31_C770631_1	beta- -glucan binding protein
1268	5	5	1	Cher_SOT_k31_C568946_1	Cobl_SOT_k31_C441602_1	Pexc_SOT_k67_C192728_1	Poct_SOT_k35_scaffold8076_1	Epos_Pasa_asmbl_11909_1	rna exonuclease nef-sp isoform x1
1269	5	5	1	Cher_SOT_k31_C569176_1	Cobl_SOT_k31_C441604_1	Pexc_TR34587_c0_g1_i1_1	Poct_TR7162_c0_g1_i1_1	Epos_SOT_k43_scaffold9487_1	trafficking protein particle complex subunit 8 isoform x1
1270	5	5	1	Cher_SOT_k31_C568604_1	Cobl_SOT_k31_C441612_1	Pexc_SOT_k35_C480024_1	Poct_SOT_k63_C140696_1	Epos_SOT_k31_C769714_1	domain containing 1
1271	5	5	1	Cher_TR31544_c2_g1_i1_1	Cobl_SOT_k31_C441644_1	Pexc_SOT_k39_scaffold24153_1	Poct_SOT_k47_C248527_1	Epos_Pasa_asmbl_67957_1	pdz and lim domain protein 3 isoform x1
1272	5	5	1	Cher_SOT_k31_scaffold3128_1	Cobl_SOT_k31_C441650_1	Pexc_TR13590_c0_g1_i1_1	Poct_TR8614_c0_g2_i1_1	Epos_SOT_k43_scaffold18499_1	diphthine--ammonia ligase
1273	5	5	1	Cher_TR24144_c0_g1_i2_1	Cobl_SOT_k31_C441656_1	Pexc_SOT_k31_C510309_1	Poct_SOT_k47_C248107_1	Epos_Pasa_asmbl_57784_1	alpha amylase
1274	5	7	0.135	Cher_TR17451_c1_g3_i1_1	Cobl_SOT_k31_C441692_1	Pexc_TR23621_c8_g6_i1_1	Poct_TR3275_c3_g1_i2_1,Poct_SOT_k47_scaffold16628_1	Epos_Pasa_asmbl_78132_1,Epos_Pasa_asmbl_94987_1	zinc finger protein 84
1275	5	5	1	Cher_SOT_k71_C124135_1	Cobl_SOT_k31_C441708_1	Pexc_SOT_k71_scaffold13961_1	Poct_SOT_k63_scaffold1527_1	Epos_Pasa_asmbl_52565_1	sugar transporter
1276	5	5	1	Cher_SOT_k31_C568191_1	Cobl_SOT_k31_C441714_1	Pexc_SOT_k47_C377443_1	Poct_GG3373_c1_g1_i1_1	Epos_Pasa_asmbl_23124_1	uncharacterized loc106121622 precursor
1277	5	5	1	Cher_SOT_k71_C124375_1	Cobl_SOT_k31_C441720_1	Pexc_SOT_k67_C190714_1	Poct_SOT_k51_C216923_1	Epos_Pasa_asmbl_4003_1	zinc finger protein 266
1278	5	6	0.667	Cher_TR17588_c3_g1_i8_1,Cher_TR17588_c3_g1_i10_1	Cobl_SOT_k31_C441734_1	Pexc_TR10678_c4_g1_i1_1	Poct_TR23004_c0_g1_i1_1	Epos_Pasa_asmbl_71980_1	integrin-linked protein kinase
1279	5	5	1	Cher_SOT_k39_C455894_1	Cobl_SOT_k31_C441738_1	Pexc_TR32721_c6_g2_i3_1	Poct_SOT_k59_C172510_1	Epos_Pasa_asmbl_61987_1	apyrase
1280	5	5	1	Cher_SOT_k31_C568740_1	Cobl_SOT_k31_C441770_1	Pexc_SOT_k31_C504641_1	Poct_SOT_k31_C421838_1	Epos_Pasa_asmbl_32739_1	inositol monophosphatase 1-like
1281	5	5	1	Cher_SOT_k71_C125335_1	Cobl_SOT_k31_C441780_1	Pexc_TR23364_c0_g1_i1_1	Poct_SOT_k35_C381871_1	Epos_SOT_k43_C500152_1	hiv tat-specific factor 1 homolog
1282	5	5	1	Cher_SOT_k35_C516122_1	Cobl_SOT_k31_C441804_1	Pexc_SOT_k63_scaffold319_1	Poct_SOT_k31_scaffold20548_1	Epos_SOT_k59_scaffold2693_1	15-hydroxyprostaglandin dehydrogenase
1283	5	5	1	Cher_SOT_k31_C568900_1	Cobl_SOT_k31_C441814_1	Pexc_SOT_k31_C511293_1	Poct_SOT_k55_C198237_1	Epos_SOT_k35_scaffold26738_1	cysteinyl-trna synthetase
1284	5	5	1	Cher_SOT_k31_C568351_1	Cobl_SOT_k31_C441818_1	Pexc_SOT_k31_scaffold22674_1	Poct_GG31027_c0_g2_i1_1	Epos_SOT_k59_scaffold9148_1	zinc finger protein 271-like
1285	5	5	1	Cher_TR29186_c0_g1_i1utrorf_1	Cobl_SOT_k31_C441850_1	Pexc_SOT_k35_scaffold6977utrorf_1	Poct_SOT_k63_scaffold2633_1	Epos_SOT_k31_scaffold2570_1	---NA---
1286	5	5	1	Cher_SOT_k59_scaffold21995_1	Cobl_SOT_k31_C441880_1	Pexc_TR11052_c1_g1_i1_1	Poct_TR25754_c0_g1_i1_1	Epos_Pasa_asmbl_14924_1	lysyl-trna synthetase
1287	5	5	0.6	Cher_SOT_k35_scaffold2522_1	Cobl_SOT_k31_C441922_1	Pexc_TR17718_c0_g2_i1_1	Poct_SOT_k31_scaffold13887_1	Epos_Pasa_asmbl_71863_1	vacuole membrane protein 1 isoform x1
1288	5	6	0.667	Cher_TR31273_c6_g1_i3_1,Cher_TR31273_c6_g1_i2_1	Cobl_SOT_k31_C441976_1	Pexc_TR32111_c6_g1_i3_1	Poct_TR30997_c0_g1_i2_1	Epos_SOT_k39_scaffold25265_1	zinc finger protein 226
1289	5	5	1	Cher_TR9966_c0_g1_i1_1	Cobl_SOT_k31_C441994_1	Pexc_SOT_k47_C377747_1	Poct_SOT_k31_C428587_1	Epos_Pasa_asmbl_26212_1	signal recognition particle 68 kda protein
1290	5	5	1	Cher_TR2744_c0_g2_i1_1	Cobl_SOT_k31_C442038_1	Pexc_SOT_k31_C511199_1	Poct_TR26618_c0_g1_i1_1	Epos_Pasa_asmbl_37620_1	maternal protein exuperantia
1291	5	5	1	Cher_SOT_k31_C568812_1	Cobl_SOT_k31_C442042_1	Pexc_SOT_k31_C510731_1	Poct_SOT_k31_C428030_1	Epos_Pasa_asmbl_29544_1	zinc finger protein 737-like
1292	5	5	1	Cher_TR17462_c4_g1_i2_1	Cobl_SOT_k31_C442048_1	Pexc_TR10683_c0_g1_i1_1	Poct_TR4092_c0_g1_i1_1	Epos_Pasa_asmbl_34092_1	puff-specific protein bx42
1293	5	5	1	Cher_TR4947_c7_g3_i1_1	Cobl_SOT_k31_C442058_1	Pexc_SOT_k31_C511189_1	Poct_SOT_k67_C110551_1	Epos_Pasa_asmbl_10736_1	organic cation transporter protein
1294	5	5	1	Cher_SOT_k71_scaffold9360_1	Cobl_SOT_k31_C442092_1	Pexc_SOT_k31_scaffold21352_1	Poct_TR6716_c0_g1_i1_1	Epos_Pasa_asmbl_20913_1	hypothetical protein KGM_03697
1295	5	5	1	Cher_SOT_k71_scaffold5578_1	Cobl_SOT_k31_C442094_1	Pexc_SOT_k71_C137585_1	Poct_SOT_k55_scaffold3282utrorf_1	Epos_Pasa_asmbl_64532_1	93 kda serpin
1296	5	5	1	Cher_TR12171_c0_g1_i1_1	Cobl_SOT_k31_C442134_1	Pexc_TR21034_c0_g1_i2_1	Poct_TR5467_c0_g1_i2_1	Epos_Pasa_asmbl_43459_1	cysteine-rich protein 2-binding protein
1297	5	5	1	Cher_SOT_k31_scaffold26217_1	Cobl_SOT_k31_C442142_1	Pexc_SOT_k31_C511069_1	Poct_SOT_k31_C428735_1	Epos_Pasa_asmbl_7943_1	cell division cycle protein 23 homolog isoform x1
1298	5	5	1	Cher_SOT_k75_C70346_1	Cobl_SOT_k31_C442156_1	Pexc_SOT_k43_scaffold24692_1	Poct_TR26878_c0_g1_i1_1	Epos_Pasa_asmbl_70429_1	carrier protein 2
1299	5	6	0.167	Cher_TR26928_c3_g1_i2_1	Cobl_SOT_k31_C442172_1	Pexc_TR3679_c2_g2_i2_1	Poct_SOT_k43_scaffold6961_1	Epos_Pasa_asmbl_79098_1,Epos_Pasa_asmbl_55357_1	nose resistant to fluoxetine protein 6-like
1300	5	5	1	Cher_TR22403_c2_g1_i2_1	Cobl_SOT_k31_C442192_1	Pexc_TR29935_c6_g3_i1_1	Poct_TR16046_c5_g2_i1_1	Epos_Pasa_asmbl_71013_1	protein brunelleschi isoform x1
1301	5	5	1	Cher_TR2653_c0_g1_i1_1	Cobl_SOT_k31_C442210_1	Pexc_SOT_k31_C511429_1	Poct_TR22242_c1_g1_i1_1	Epos_Pasa_asmbl_2868_1	nuclear pore complex protein nup50
1302	5	5	1	Cher_SOT_k55_C304641_1	Cobl_SOT_k31_C442292_1	Pexc_SOT_k55_scaffold5809_1	Poct_TR20955_c0_g1_i6_1	Epos_SOT_k31_C759800_1	5-methylcytosine rrna methyltransferase nsun4
1303	5	5	0.166	Cher_TR19826_c0_g2_i1_1	Cobl_SOT_k31_C442300_1	Pexc_TR13536_c0_g1_i1_1	Poct_SOT_k35_C365161_1	Epos_SOT_k39_scaffold22741_1	isoform d
1304	5	5	1	Cher_SOT_k47_scaffold24986_1	Cobl_SOT_k31_C442316_1	Pexc_SOT_k31_C513003_1	Poct_SOT_k51_scaffold12244_1	Epos_Pasa_asmbl_4046_1	popeye domain-containing protein 3-like
1305	5	6	0.667	Cher_TR17494_c1_g1_i2_1,Cher_TR17494_c1_g1_i1_1	Cobl_SOT_k31_C442356_1	Pexc_SOT_k75_C78797_1	Poct_SOT_k55_C198701_1	Epos_Pasa_asmbl_89841_1	probable atp-dependent rna helicase ddx56
1306	5	5	1	Cher_SOT_k39_C457349_1	Cobl_SOT_k31_C442364_1	Pexc_SOT_k43_scaffold23415_1	Poct_SOT_k43_scaffold7614_1	Epos_Pasa_asmbl_16253_1	anaphase-promoting complex subunit 1
1307	5	5	1	Cher_SOT_k31_C569610_1	Cobl_SOT_k31_C442368_1	Pexc_SOT_k31_C512355_1	Poct_SOT_k31_C429515_1	Epos_Pasa_asmbl_34709_1	endoplasmic reticulum resident protein 29
1308	5	5	1	Cher_TR8474_c0_g1_i1_1	Cobl_SOT_k31_C442370_1	Pexc_SOT_k31_C511525_1	Poct_SOT_k31_C429077_1	Epos_Pasa_asmbl_39682_1	isoform d
1309	4	4	1	Cher_SOT_k31_C568480_1	Cobl_SOT_k31_C442384_1	Pexc_TR28744_c2_g1_i1_1	NA	Epos_Pasa_asmbl_57252_1	programmed cell death
1310	5	5	0.6	Cher_SOT_k31_scaffold7192_1	Cobl_SOT_k31_C442390_1	Pexc_SOT_k55_C324643_1	Poct_SOT_k31_scaffold3426_1	Epos_SOT_k31_scaffold25753_1	probable chitinase 2
1311	5	5	1	Cher_TR3083_c0_g1_i2_1	Cobl_SOT_k31_C442396_1	Pexc_SOT_k31_C511553_1	Poct_SOT_k51_C219081_1	Epos_Pasa_asmbl_80283_1	conserved oligomeric golgi complex subunit 6
1312	5	5	1	Cher_SOT_k51_scaffold2422_1	Cobl_SOT_k31_C442422_1	Pexc_SOT_k31_scaffold16760_1	Poct_SOT_k31_C432274_1	Epos_Pasa_asmbl_13527_1	monocyte to macrophage differentiation factor 2
1313	5	5	1	Cher_SOT_k71_C125845_1	Cobl_SOT_k31_C442436_1	Pexc_SOT_k51_C345220_1	Poct_SOT_k51_scaffold6412_1	Epos_Pasa_asmbl_64538_1	golgin subfamily a member 5
1314	5	5	1	Cher_TR15683_c0_g2_i1_1	Cobl_SOT_k31_C442446_1	Pexc_SOT_k31_C509615_1	Poct_SOT_k31_scaffold9770_1	Epos_SOT_k31_C769962_1	cytosolic non-specific dipeptidase
1315	4	4	1	NA	Cobl_SOT_k31_C442478_1	Pexc_SOT_k59_scaffold22876_1	Poct_SOT_k35_scaffold19827_1	Epos_Pasa_asmbl_35214_1	calnexin
1316	5	6	0.667	Cher_SOT_k51_C326493_1	Cobl_SOT_k31_C442500_1	Pexc_SOT_k67_scaffold17114_1	Poct_SOT_k43_scaffold17586_1	Epos_SOT_k47_C452261_1,Epos_Pasa_asmbl_23635_1	endoplasmic reticulum mannosyl-oligosaccharide -alpha-mannosidase
1317	4	5	0.317	Cher_TR32141_c0_g1_i1_1	Cobl_SOT_k31_C442572_1	Pexc_SOT_k31_C514543_1	NA	Epos_Pasa_asmbl_3388_1,Epos_Pasa_asmbl_30174_1	thap domain-containing protein partial
1318	5	5	1	Cher_SOT_k39_C457779_1	Cobl_SOT_k31_C442594_1	Pexc_TR9341_c1_g2_i1_1	Poct_TR9921_c2_g1_i1_1	Epos_Pasa_asmbl_61339_1	fibroblast growth factor receptor
1319	5	5	1	Cher_SOT_k59_scaffold21034_1	Cobl_SOT_k31_C442600_1	Pexc_TR34856_c0_g1_i1_1	Poct_SOT_k31_C429065_1	Epos_Pasa_asmbl_50621_1	arylalkylamine-n-acetyl partial
1320	5	5	1	Cher_TR25034_c0_g1_i1_1	Cobl_SOT_k31_C442618_1	Pexc_SOT_k31_C510793_1	Poct_SOT_k31_scaffold8863_1	Epos_Pasa_asmbl_11857_1	vacuolar protein sorting-associated protein 8 homolog
1321	5	5	1	Cher_TR26524_c6_g1_i1_1	Cobl_SOT_k31_C442660_1	Pexc_SOT_k63_scaffold8374_1	Poct_SOT_k31_C425367_1	Epos_SOT_k47_scaffold25501_1	alkaline ceramidase
1322	5	5	1	Cher_SOT_k51_scaffold19244_1	Cobl_SOT_k31_C442672_1	Pexc_SOT_k31_C511605_1	Poct_SOT_k31_C429339_1	Epos_SOT_k31_C769988_1	nucleolar protein 10
1323	5	5	1	Cher_SOT_k67_scaffold1498_1	Cobl_SOT_k31_C442692_1	Pexc_TR15554_c14_g1_i1_1	Poct_TR20739_c0_g1_i1_1	Epos_SOT_k39_C577934_1	sodium potassium-transporting atpase subunit beta-2
1324	5	5	1	Cher_SOT_k31_C569678_1	Cobl_SOT_k31_C442694_1	Pexc_SOT_k47_C378385_1	Poct_SOT_k47_C250516_1	Epos_SOT_k31_scaffold3572_1	coatomer subunit beta
1325	5	5	1	Cher_TR21278_c0_g1_i1_1	Cobl_SOT_k31_C442708_1	Pexc_SOT_k75_C78751_1	Poct_SOT_k31_C429523_1	Epos_Pasa_asmbl_18302_1	t-complex protein 1 subunit theta
1326	5	5	1	Cher_SOT_k51_C327359_1	Cobl_SOT_k31_C442710_1	Pexc_SOT_k35_scaffold15759_1	Poct_SOT_k31_C429553_1	Epos_Pasa_asmbl_30794_1	dna polymerase iota
1327	5	5	1	Cher_SOT_k39_C457599_1	Cobl_SOT_k31_C442784_1	Pexc_SOT_k31_C513069_1	Poct_TR1590_c0_g1_i3_1	Epos_Pasa_asmbl_5518_1	protein timeless homolog
1328	5	5	1	Cher_TR20559_c1_g1_i2_1	Cobl_SOT_k31_C442800_1	Pexc_SOT_k75_scaffold8626_1	Poct_SOT_k51_scaffold7232_1	Epos_SOT_k31_C756054_1	protein transport protein sft2
1329	5	6	0.5	Cher_TR23852_c9_g2_i1_1,Cher_SOT_k47_scaffold16211utrorf_1	Cobl_SOT_k31_C442852_1	Pexc_SOT_k43_C396295_1	Poct_TR3905_c0_g1_i1_1	Epos_SOT_k71_scaffold9315_1	lysosomal acid lipase
1330	5	5	1	Cher_SOT_k55_C305909_1	Cobl_SOT_k31_C442854_1	Pexc_SOT_k31_C511819_1	Poct_SOT_k31_C429703_1	Epos_Pasa_asmbl_32433_1	serine threonine-protein kinase rio3
1331	5	6	0.667	Cher_TR20256_c0_g1_i3_1,Cher_TR20256_c0_g1_i2_1	Cobl_SOT_k31_C442870_1	Pexc_TR6811_c4_g1_i2_1	Poct_TR6041_c0_g2_i4_1	Epos_SOT_k31_C770052_1	mini-chromosome maintenance complex-binding protein
1332	5	5	1	Cher_SOT_k43_C403307_1	Cobl_SOT_k31_C442872_1	Pexc_SOT_k71_C138301_1	Poct_TR3285_c8_g2_i1_1	Epos_SOT_k31_C770301_1	intraflagellar transport protein 80 homolog isoform x1
1333	5	5	1	Cher_SOT_k67_C176675_1	Cobl_SOT_k31_C442880_1	Pexc_SOT_k47_scaffold13602_1	Poct_SOT_k67_C110253_1	Epos_SOT_k51_scaffold22239_1	sv2-like protein 1
1334	5	5	1	Cher_TR7697_c0_g1_i1_1	Cobl_SOT_k31_C442882_1	Pexc_TR28269_c0_g1_i1_1	Poct_TR19568_c0_g1_i1_1	Epos_Pasa_asmbl_12613_1	histone-lysine n-methyltransferase ehmt2 isoform x1
1335	5	5	1	Cher_TR12148_c0_g1_i1_1	Cobl_SOT_k31_C442904_1	Pexc_SOT_k31_C511699_1	Poct_SOT_k31_C429623_1	Epos_SOT_k31_scaffold26455_1	protein hairy
1336	5	5	1	Cher_SOT_k35_C517140_1	Cobl_SOT_k31_C442934_1	Pexc_SOT_k59_scaffold21220_1	Poct_SOT_k55_C199071_1	Epos_SOT_k51_C369022_1	v-type proton atpase subunit d
1337	5	5	1	Cher_SOT_k43_C403237_1	Cobl_SOT_k31_C442938_1	Pexc_TR10665_c1_g1_i1_1	Poct_TR8642_c0_g1_i1_1	Epos_Pasa_asmbl_28606_1	cytochrome p450 333b11
1338	5	5	0.6	Cher_SOT_k31_C569932_1	Cobl_SOT_k31_C442958_1	Pexc_SOT_k35_scaffold14839_1	Poct_SOT_k55_scaffold12676_1	Epos_SOT_k31_C766432_1	erad-associated e3 ubiquitin-protein ligase hrd1b-like isoform x2
1339	5	5	1	Cher_SOT_k55_C306245_1	Cobl_SOT_k31_C442972_1	Pexc_TR3689_c0_g1_i2_1	Poct_SOT_k39_scaffold18354_1	Epos_Pasa_asmbl_70278_1	zinc finger protein 595 protein
1340	5	5	1	Cher_SOT_k63_C226050_1	Cobl_SOT_k31_C442976_1	Pexc_TR32005_c5_g1_i1_1	Poct_TR25359_c0_g1_i2_1	Epos_Pasa_asmbl_6020_1	cystathionine beta-synthase
1341	5	5	1	Cher_SOT_k31_C569750_1	Cobl_SOT_k31_C442988_1	Pexc_TR28713_c0_g1_i1_1	Poct_SOT_k31_scaffold14100_1	Epos_SOT_k71_scaffold2849_1	f-actin-capping protein subunit beta
1342	5	5	1	Cher_SOT_k31_C567443_1	Cobl_SOT_k31_C442992_1	Pexc_SOT_k35_C478780_1	Poct_SOT_k35_C379872_1	Epos_Pasa_asmbl_42904_1	hypothetical protein KGM_09178
1343	5	5	1	Cher_TR19877_c1_g1_i1_1	Cobl_SOT_k31_C443020_1	Pexc_SOT_k31_scaffold3274_1	Poct_TR6228_c0_g1_i1_1	Epos_Pasa_asmbl_59265_1	melanotransferrin
1344	5	5	1	Cher_SOT_k35_C512394_1	Cobl_SOT_k31_C443046_1	Pexc_SOT_k31_C514912_1	Poct_TR2925_c1_g3_i2_1	Epos_Pasa_asmbl_38666_1	metaxin-1 isoform x1
1345	5	5	1	Cher_TR15020_c2_g3_i1_1	Cobl_SOT_k31_C443056_1	Pexc_SOT_k47_C378581_1	Poct_TR5885_c2_g2_i1_1	Epos_Pasa_asmbl_96836_1	mediator of rna polymerase ii transcription subunit 17
1346	5	5	1	Cher_SOT_k67_C176503_1	Cobl_SOT_k31_C443074_1	Pexc_SOT_k39_C442131_1	Poct_SOT_k31_C430037_1	Epos_SOT_k43_C498494_1	sugar transporter
1347	5	5	1	Cher_TR32128_c0_g2_i1_1	Cobl_SOT_k31_C443092_1	Pexc_SOT_k43_C401214_1	Poct_SOT_k59_C174650_1	Epos_Pasa_asmbl_73182_1	chitin deacetylase 4
1348	5	6	0.667	Cher_TR464_c0_g1_i2_1,Cher_TR464_c0_g1_i1_1	Cobl_SOT_k31_C443094_1	Pexc_TR8296_c0_g1_i1_1	Poct_TR16243_c0_g2_i1_1	Epos_SOT_k75_scaffold4803_1	intraflagellar transport protein 74 homolog isoform x1
1349	5	5	1	Cher_SOT_k67_C171997_1	Cobl_SOT_k31_C443110_1	Pexc_SOT_k63_scaffold16353_1	Poct_SOT_k31_C430453_1	Epos_SOT_k47_C447873_1	prostaglandin e synthase 2
1350	5	5	1	Cher_SOT_k51_scaffold2527_1	Cobl_SOT_k31_C443114_1	Pexc_SOT_k43_C398393_1	Poct_SOT_k31_C433316_1	Epos_SOT_k39_C582617_1	amino acid transporter
1351	5	5	1	Cher_SOT_k35_C517498_1	Cobl_SOT_k31_C443122_1	Pexc_SOT_k35_C481640_1	Poct_SOT_k35_scaffold16141_1	Epos_Pasa_asmbl_57349_1	fringe glycosyltransferase
1352	5	5	1	Cher_SOT_k31_C569664_1	Cobl_SOT_k31_C443136_1	Pexc_TR35069_c0_g1_i1_1	Poct_TR26926_c0_g1_i1_1	Epos_SOT_k63_C246151_1	dolichyl-diphosphooligosaccharide--protein glycosyltransferase subunit 2
1353	5	5	1	Cher_SOT_k35_C517594_1	Cobl_SOT_k31_C443138_1	Pexc_TR23372_c3_g1_i1_1	Poct_SOT_k47_C250200_1	Epos_Pasa_asmbl_14950_1	cytochrome p450 4g15
1354	5	5	1	Cher_SOT_k31_C569986_1	Cobl_SOT_k31_C443146_1	Pexc_SOT_k39_scaffold10415_1	Poct_SOT_k31_C426602_1	Epos_SOT_k55_scaffold20776_1	probable cytochrome p450 305a1
1355	5	5	1	Cher_SOT_k31_C570282_1	Cobl_SOT_k31_C443218_1	Pexc_TR12988_c0_g1_i1_1	Poct_SOT_k51_scaffold7852_1	Epos_Pasa_asmbl_75703_1	tho complex subunit 1 isoform x1
1356	5	6	0.5	Cher_SOT_k63_scaffold3425_1	Cobl_SOT_k31_C443246_1	Pexc_TR29989_c9_g5_i4_1	Poct_TR3315_c2_g1_i6_1,Poct_TR3315_c2_g1_i3_1	Epos_Pasa_asmbl_60897_1	cytochrome p450 4g15
1357	5	5	1	Cher_TR6978_c0_g1_i1_1	Cobl_SOT_k31_C443248_1	Pexc_SOT_k71_C138481_1	Poct_SOT_k47_C250314_1	Epos_SOT_k35_C686724_1	tetratricopeptide repeat protein 30
1358	5	5	1	Cher_SOT_k31_C568269_1	Cobl_SOT_k31_C443270_1	Pexc_SOT_k31_C511983_1	Poct_TR21220_c0_g1_i2_1	Epos_Pasa_asmbl_40079_1	dna repair protein rad52 homolog isoform x2
1359	5	6	0.667	Cher_TR17451_c1_g1_i3_1,Cher_TR17451_c1_g1_i2_1	Cobl_SOT_k31_C443286_1	Pexc_SOT_k39_C440973_1	Poct_SOT_k39_scaffold18252_1	Epos_Pasa_asmbl_77034_1	zinc finger protein 84
1360	5	5	1	Cher_SOT_k39_C457691_1	Cobl_SOT_k31_C443288_1	Pexc_TR22410_c4_g2_i3_1	Poct_SOT_k31_scaffold21532_1	Epos_Pasa_asmbl_59131_1	hypothetical protein KGM_14728
1361	5	5	1	Cher_TR12239_c0_g1_i1_1	Cobl_SOT_k31_C443358_1	Pexc_SOT_k67_C193742_1	Poct_SOT_k31_C430293_1	Epos_SOT_k43_C500641_1	low quality protein: frizzled-2-like
1362	5	5	1	Cher_SOT_k51_scaffold6349_1	Cobl_SOT_k31_C443374_1	Pexc_TR31987_c1_g2_i1_1	Poct_SOT_k31_scaffold19155_1	Epos_Pasa_asmbl_61578_1	alpha- -mannosyltransferase alg2
1363	5	5	1	Cher_TR17157_c0_g1_i1_1	Cobl_SOT_k31_C443400_1	Pexc_TR35353_c0_g1_i1_1	Poct_SOT_k31_C430019_1	Epos_Pasa_asmbl_10541_1	nicastrin isoform x2
1364	5	5	1	Cher_TR15196_c0_g1_i1_1	Cobl_SOT_k31_C443408_1	Pexc_SOT_k39_scaffold13270_1	Poct_SOT_k59_C174662_1	Epos_SOT_k31_scaffold1948_1	interleukin-1 receptor-associated kinase 4
1365	5	5	1	Cher_TR1334_c0_g1_i1_1	Cobl_SOT_k31_C443412_1	Pexc_SOT_k63_scaffold13430_1	Poct_SOT_k31_C429695_1	Epos_SOT_k31_scaffold25862_1	transmembrane protein 104
1366	5	5	1	Cher_SOT_k59_C272849_1	Cobl_SOT_k31_C443416_1	Pexc_SOT_k47_C379125_1	Poct_SOT_k31_scaffold18241_1	Epos_Pasa_asmbl_2245_1	probable atp-dependent rna helicase ddx20
1367	5	5	1	Cher_SOT_k59_scaffold2573_1	Cobl_SOT_k31_C443434_1	Pexc_SOT_k35_C480786_1	Poct_SOT_k31_C429929_1	Epos_SOT_k47_C444587_1	8-oxo-dgdp phosphatase nudt18
1368	4	4	1	NA	Cobl_SOT_k31_C443466_1	Pexc_SOT_k63_C243452_1	Poct_TR1853_c0_g2_i3utrorf_1	Epos_Pasa_asmbl_15775_1	conserved hypothetical protein
1369	5	5	1	Cher_SOT_k67_scaffold927_1	Cobl_SOT_k31_C443478_1	Pexc_SOT_k63_C245488_1	Poct_SOT_k31_C430353_1	Epos_Pasa_asmbl_13536_1	arginine--trna cytoplasmic
1370	5	5	1	Cher_SOT_k31_C570268_1	Cobl_SOT_k31_C443506_1	Pexc_SOT_k31_C512437_1	Poct_SOT_k35_scaffold14718_1	Epos_Pasa_asmbl_70295_1	atpase n2b
1371	5	5	1	Cher_TR24139_c0_g1_i1_1	Cobl_SOT_k31_C443528_1	Pexc_SOT_k55_C322449_1	Poct_SOT_k31_C426652_1	Epos_Pasa_asmbl_71131_1	recq-mediated genome instability protein 1-like isoform x1
1372	4	4	1	Cher_SOT_k31_scaffold26762_1	Cobl_SOT_k31_C443530_1	Pexc_TR32742_c3_g1_i1_1	Poct_SOT_k43_scaffold9218_1	NA	duf-like 1
1373	4	4	0.25	Cher_SOT_k55_C286535_1	NA	Pexc_SOT_k71_C136911_1	Poct_SOT_k31_C427432_1	Epos_Pasa_asmbl_20992_1	duf-like 1
1374	5	5	1	Cher_SOT_k31_C570064_1	Cobl_SOT_k31_C443542_1	Pexc_TR25685_c0_g1_i1_1	Poct_SOT_k35_C383401_1	Epos_Pasa_asmbl_71506_1	60s ribosomal export protein nmd3
1375	5	5	1	Cher_SOT_k31_C570468_1	Cobl_SOT_k31_C443560_1	Pexc_SOT_k31_C512577_1	Poct_SOT_k35_scaffold17321_1	Epos_Pasa_asmbl_46753_1	rus1 family protein c16orf58 homolog
1376	4	4	1	NA	Cobl_SOT_k31_C443564_1	Pexc_SOT_k31_C508955_1	Poct_TR24966_c0_g1_i1_1	Epos_SOT_k31_C771013_1	pnr-like protein
1377	5	5	1	Cher_TR4927_c3_g1_i2_1	Cobl_SOT_k31_C443568_1	Pexc_TR32025_c1_g7_i1_1	Poct_SOT_k31_C429893_1	Epos_Pasa_asmbl_20839_1	histone-lysine n-methyltransferase setd3
1378	5	5	1	Cher_SOT_k31_C570290_1	Cobl_SOT_k31_C443608_1	Pexc_TR22369_c2_g2_i1_1	Poct_SOT_k59_C174390_1	Epos_SOT_k31_scaffold16882_1	cap-specific mrna (nucleoside-2 -o-)-methyltransferase 2
1379	5	5	1	Cher_TR17555_c8_g1_i2_1	Cobl_SOT_k31_C443612_1	Pexc_SOT_k63_scaffold1392_1	Poct_SOT_k31_C430109_1	Epos_Pasa_asmbl_9379_1	4-aminobutyrate mitochondrial
1380	5	5	1	Cher_TR493_c0_g1_i1_1	Cobl_SOT_k31_C443614_1	Pexc_SOT_k51_C346326_1	Poct_TR1893_c0_g1_i1_1	Epos_Pasa_asmbl_2866_1	protein lin-9 homolog isoform x2
1381	5	5	1	Cher_TR26497_c1_g1_i1_1	Cobl_SOT_k31_C443638_1	Pexc_TR30593_c1_g1_i1_1	Poct_SOT_k35_C383861_1	Epos_SOT_k35_C687317_1	tho complex subunit 5 homolog
1382	5	5	1	Cher_TR16559_c0_g2_i1_1	Cobl_SOT_k31_C443642_1	Pexc_TR6794_c0_g1_i1_1	Poct_SOT_k31_C430361_1	Epos_Pasa_asmbl_12925_1	gastrulation defective protein 1 homolog
1383	5	5	1	Cher_TR7960_c1_g3_i1_1	Cobl_SOT_k31_C443662_1	Pexc_SOT_k31_C509097_1	Poct_SOT_k31_C426756_1	Epos_Pasa_asmbl_73946_1	zinc finger protein 77
1384	5	6	0.667	Cher_TR17557_c0_g1_i2_1,Cher_TR17557_c0_g1_i1_1	Cobl_SOT_k31_C443664_1	Pexc_SOT_k55_C325853_1	Poct_SOT_k43_C278585_1	Epos_Pasa_asmbl_51455_1	supporter of activation of yellow protein
1385	5	5	1	Cher_TR23828_c0_g1_i1_1	Cobl_SOT_k31_C443666_1	Pexc_SOT_k63_scaffold9336_1	Poct_SOT_k31_scaffold7662_1	Epos_Pasa_asmbl_7771_1	hexosaminidase 1 isoform x1
1386	5	5	1	Cher_TR25385_c1_g1_i1_1	Cobl_SOT_k31_C443668_1	Pexc_SOT_k63_C246098_1	Poct_SOT_k31_scaffold19723_1	Epos_Pasa_asmbl_38779_1	bmp-binding endothelial regulator protein
1387	4	4	1	Cher_SOT_k31_C570714_1	Cobl_SOT_k31_C443692_1	NA	Poct_SOT_k31_C430830_1	Epos_Pasa_asmbl_24262_1	juvenile hormone epoxide hydrolase
1388	5	5	1	Cher_TR7870_c0_g1_i2_1	Cobl_SOT_k31_C443711_1	Pexc_SOT_k43_scaffold9189_1	Poct_SOT_k31_C430706_1	Epos_Pasa_asmbl_33359_1	zinc finger protein 251-like
1389	5	5	1	Cher_TR23832_c5_g2_i1_1	Cobl_SOT_k31_C443723_1	Pexc_TR2296_c2_g1_i1_1	Poct_SOT_k59_C167113_1	Epos_Pasa_asmbl_55379_1	nuclease harbi1
1390	5	5	1	Cher_SOT_k51_C328589_1	Cobl_SOT_k31_C443763_1	Pexc_SOT_k31_C512625_1	Poct_SOT_k31_C430576_1	Epos_Pasa_asmbl_23633_1	tyrosine hydroxylase
1391	5	6	0.5	Cher_TR9540_c0_g2_i2_1,Cher_TR9540_c0_g2_i1_1	Cobl_SOT_k31_C443771_1	Pexc_TR34597_c0_g1_i1_1	Poct_GG18748_c0_g1_i1_1	Epos_Pasa_asmbl_33909_1	condensin-2 complex subunit d3-like
1392	5	5	1	Cher_SOT_k51_C328167_1	Cobl_SOT_k31_C443789_1	Pexc_SOT_k71_C139247_1	Poct_SOT_k35_scaffold2078_1	Epos_SOT_k31_C770801_1	zinc finger protein
1393	5	5	1	Cher_TR23250_c0_g1_i1_1	Cobl_SOT_k31_C443811_1	Pexc_SOT_k39_C443205_1	Poct_TR17036_c0_g1_i1_1	Epos_Pasa_asmbl_2749_1	transmembrane protein 184c
1394	5	6	0.667	Cher_SOT_k67_C177763_1	Cobl_SOT_k31_C443837_1	Pexc_TR30347_c4_g1_i1_1	Poct_TR26284_c2_g1_i1_1	Epos_SOT_k75_C54045_1,Epos_SOT_k71_C113639_1	4-coumarate-- ligase 1-like
1395	5	5	1	Cher_SOT_k51_C327657_1	Cobl_SOT_k31_C443843_1	Pexc_SOT_k31_C512403_1	Poct_GG9165_c0_g1_i1_1	Epos_SOT_k43_C500813_1	collagen alpha-1v chain
1396	5	5	1	Cher_SOT_k31_C570888_1	Cobl_SOT_k31_C443869_1	Pexc_SOT_k51_C346356_1	Poct_GG34936_c2_g1_i1_1	Epos_Pasa_asmbl_1927_1	protein asteroid
1397	5	5	1	Cher_SOT_k31_C570538_1	Cobl_SOT_k31_C443879_1	Pexc_TR2289_c0_g1_i1_1	Poct_SOT_k51_C212636_1	Epos_Pasa_asmbl_36689_1	protein arginine n-methyltransferase 7
1398	5	5	1	Cher_TR22827_c1_g1_i2_1	Cobl_SOT_k31_C443897_1	Pexc_TR30311_c0_g1_i1_1	Poct_SOT_k63_scaffold13785_1	Epos_SOT_k31_scaffold15292_1	pancreatic lipase-related protein 2
1399	5	5	1	Cher_TR510_c1_g1_i1_1	Cobl_SOT_k31_C443901_1	Pexc_SOT_k39_C443971_1	Poct_GG3655_c0_g1_i1_1	Epos_Pasa_asmbl_44388_1	transducin beta-like protein 3
1400	5	5	1	Cher_TR4659_c0_g1_i1_1	Cobl_SOT_k31_C443927_1	Pexc_SOT_k31_scaffold23347_1	Poct_TR15174_c0_g1_i1_1	Epos_SOT_k67_scaffold8721_1	leucine-rich repeat and immunoglobulin-like domain-containing nogo receptor-interacting protein 2
1401	5	5	1	Cher_SOT_k31_C570762_1	Cobl_SOT_k31_C443939_1	Pexc_SOT_k63_scaffold4950_1	Poct_TR20906_c8_g1_i1_1	Epos_SOT_k51_scaffold894_1	torso-like protein
1402	5	5	1	Cher_TR508_c2_g1_i1_1	Cobl_SOT_k31_C443949_1	Pexc_SOT_k71_C135741_1	Poct_TR20773_c0_g1_i1_1	Epos_SOT_k63_C244979_1	mitochondrial
1403	5	5	1	Cher_TR29607_c0_g1_i3_1	Cobl_SOT_k31_C443955_1	Pexc_SOT_k39_C443771_1	Poct_SOT_k35_scaffold6096_1	Epos_Pasa_asmbl_46158_1	zinc finger and btb domain-containing protein 48 isoform x1
1404	5	5	1	Cher_SOT_k67_scaffold13333_1	Cobl_SOT_k31_C443965_1	Pexc_TR23431_c2_g1_i1_1	Poct_SOT_k35_C383749_1	Epos_Pasa_asmbl_29477_1	plastin-2 isoform x2
1405	5	5	1	Cher_SOT_k55_C307041_1	Cobl_SOT_k31_C443991_1	Pexc_SOT_k63_C245242_1	Poct_TR13634_c1_g1_i2_1	Epos_Pasa_asmbl_71826_1	coiled-coil domain-containing protein 93
1406	4	4	1	NA	Cobl_SOT_k31_C443993_1	Pexc_SOT_k39_C447282_1	Poct_SOT_k43_scaffold18119_1	Epos_Pasa_asmbl_92174_1	hypothetical protein KGM_15033
1407	5	6	0.667	Cher_TR29802_c0_g1_i2_1,Cher_TR29802_c0_g1_i1_1	Cobl_SOT_k31_C444005_1	Pexc_SOT_k55_C327425_1	Poct_SOT_k55_C200049_1	Epos_SOT_k39_C582593_1	replication protein a 70 kda dna-binding subunit
1408	5	6	0.667	Cher_TR13602_c0_g1_i2_1,Cher_TR13602_c0_g1_i1_1	Cobl_SOT_k31_C444031_1	Pexc_SOT_k67_C194580_1	Poct_SOT_k39_scaffold16893_1	Epos_Pasa_asmbl_2782_1	pentatricopeptide repeat domain 3
1409	4	4	1	Cher_TR19827_c0_g1_i1_1	Cobl_SOT_k31_C444107_1	NA	Poct_TR17060_c1_g2_i1_1	Epos_Pasa_asmbl_45363_1	arylphorin subunit beta-like precursor
1410	5	5	1	Cher_SOT_k35_C518468_1	Cobl_SOT_k31_C444115_1	Pexc_SOT_k31_C513289_1	Poct_SOT_k31_C430936_1	Epos_Pasa_asmbl_511_1	protein serac1
1411	5	5	1	Cher_SOT_k31_scaffold27208_1	Cobl_SOT_k31_C444135_1	Pexc_SOT_k67_scaffold5989_1	Poct_SOT_k31_scaffold17045_1	Epos_SOT_k55_scaffold18633_1	vesicle-associated membrane protein 7
1412	5	5	1	Cher_SOT_k31_C570668_1	Cobl_SOT_k31_C444145_1	Pexc_SOT_k67_C193952_1	Poct_SOT_k31_C430497_1	Epos_Pasa_asmbl_59636_1	thyroid receptor-interacting protein 6 isoform x2
1413	5	5	0.2	Cher_SOT_k31_C570920_1	Cobl_SOT_k31_C444197_1	Pexc_SOT_k31_C511571_1	Poct_SOT_k31_scaffold18531_1	Epos_Pasa_asmbl_62105_1	ecdysone oxidase
1414	5	5	1	Cher_SOT_k35_C518300_1	Cobl_SOT_k31_C444205_1	Pexc_TR5909_c11_g1_i1_1	Poct_SOT_k63_C138956_1	Epos_Pasa_asmbl_8258_1	estradiol 17-beta-dehydrogenase 11 isoform x1
1415	5	5	1	Cher_TR29578_c0_g1_i1_1	Cobl_SOT_k31_C444209_1	Pexc_TR9043_c0_g1_i1_1	Poct_SOT_k31_C428619_1	Epos_Pasa_asmbl_39801_1	spondin-1
1416	5	5	1	Cher_SOT_k35_C518238_1	Cobl_SOT_k31_C444303_1	Pexc_SOT_k39_C443689_1	Poct_SOT_k31_C431062_1	Epos_Pasa_asmbl_38502_1	atp-binding cassette sub-family f member 3
1417	5	5	1	Cher_SOT_k43_scaffold13797_1	Cobl_SOT_k31_C444305_1	Pexc_SOT_k31_C513245_1	Poct_SOT_k51_scaffold10488_1	Epos_Pasa_asmbl_13550_1	zin finger protein 595
1418	5	5	1	Cher_TR8482_c0_g4_i1_1	Cobl_SOT_k31_C444307_1	Pexc_TR3631_c9_g1_i1_1	Poct_SOT_k67_scaffold11280_1	Epos_SOT_k31_C747544_1	udp-glucose pyrophosphatase
1419	5	5	1	Cher_SOT_k35_C516528_1	Cobl_SOT_k31_C444329_1	Pexc_SOT_k43_scaffold5269_1	Poct_SOT_k43_scaffold14723_1	Epos_SOT_k31_scaffold25908_1	beaten path ic
1420	5	5	1	Cher_SOT_k43_scaffold12816_1	Cobl_SOT_k31_C444343_1	Pexc_SOT_k31_scaffold21610_1	Poct_SOT_k31_C431374_1	Epos_Pasa_asmbl_52113_1	hypothetical protein KGM_16969
1421	5	5	1	Cher_TR14984_c1_g1_i1_1	Cobl_SOT_k31_C444363_1	Pexc_SOT_k71_C139325_1	Poct_SOT_k31_C431530_1	Epos_SOT_k43_C501095_1	protein sda1 homolog
1422	5	5	1	Cher_SOT_k31_scaffold26061_1	Cobl_SOT_k31_C444367_1	Pexc_SOT_k63_scaffold6184_1	Poct_SOT_k47_C249636_1	Epos_Pasa_asmbl_443_1	lysophospholipid acyltransferase 5
1423	5	5	1	Cher_SOT_k55_C307265_1	Cobl_SOT_k31_C444371_1	Pexc_SOT_k31_C513367_1	Poct_TR20178_c0_g1_i1_1	Epos_Pasa_asmbl_76126_1	conserved oligomeric golgi complex subunit 5
1424	5	5	1	Cher_SOT_k31_C571078_1	Cobl_SOT_k31_C444379_1	Pexc_TR2153_c1_g1_i1_1	Poct_SOT_k35_C384590_1	Epos_Pasa_asmbl_748_1	fact complex subunit ssrp1
1425	5	5	1	Cher_SOT_k35_C518292_1	Cobl_SOT_k31_C444381_1	Pexc_SOT_k67_scaffold1152_1	Poct_SOT_k47_C251304_1	Epos_Pasa_asmbl_7115_1	elongation factor g mitochondrial
1426	5	5	1	Cher_SOT_k31_C572294_1	Cobl_SOT_k31_C444395_1	Pexc_SOT_k47_C381784_1	Poct_TR20990_c2_g2_i1_1	Epos_Pasa_asmbl_48124_1	sentrin-specific protease 1-like
1427	5	5	1	Cher_TR20319_c2_g1_i1utrorf_1	Cobl_SOT_k31_C444405utrorf_1	Pexc_SOT_k47_scaffold20973_1	Poct_SOT_k59_scaffold139_1	Epos_Pasa_asmbl_76418utrorf_1	m7 diphosphatase
1428	5	6	0.333	Cher_TR15180_c0_g1_i3_1,Cher_TR15180_c0_g1_i1_1	Cobl_SOT_k31_C444421_1	Pexc_TR8283_c0_g1_i1_1	Poct_SOT_k31_scaffold4693_1	Epos_SOT_k31_scaffold24835_1	proline- glutamic acid- and leucine-rich protein 1-like
1429	5	5	1	Cher_SOT_k31_C568095_1	Cobl_SOT_k31_C444423_1	Pexc_SOT_k31_scaffold18667_1	Poct_SOT_k31_scaffold19303_1	Epos_Pasa_asmbl_10699_1	fk506-binding protein 15
1430	5	5	1	Cher_SOT_k31_C571896_1	Cobl_SOT_k31_C444427_1	Pexc_SOT_k67_C194056_1	Poct_SOT_k51_scaffold16433_1	Epos_Pasa_asmbl_47397_1	g kinase-anchoring protein 1-like
1431	5	5	1	Cher_TR23835_c0_g1_i1_1	Cobl_SOT_k31_C444439_1	Pexc_TR15902_c0_g1_i1_1	Poct_SOT_k43_C278461_1	Epos_SOT_k31_scaffold26049_1	coiled-coil domain-containing protein 85c
1432	5	5	1	Cher_SOT_k43_scaffold9779_1	Cobl_SOT_k31_C444447_1	Pexc_SOT_k31_C513107_1	Poct_SOT_k31_scaffold4729_1	Epos_Pasa_asmbl_52117_1	ubiquitin-like modifier-activating enzyme atg7
1433	5	5	1	Cher_TR1949_c1_g2_i2_1	Cobl_SOT_k31_C444463_1	Pexc_SOT_k31_C507451_1	Poct_SOT_k59_scaffold14336_1	Epos_Pasa_asmbl_70680_1	delta -sterol reductase
1434	5	5	1	Cher_TR21235_c5_g1_i2_1	Cobl_SOT_k31_C444465_1	Pexc_TR22883_c2_g1_i3_1	Poct_SOT_k67_C110477_1	Epos_SOT_k31_C769630_1	hemolymph proteinase 17
1435	5	5	1	Cher_TR23850_c0_g1_i1_1	Cobl_SOT_k31_C444525_1	Pexc_SOT_k31_C513113_1	Poct_SOT_k31_C430968_1	Epos_Pasa_asmbl_26253_1	meteorin-like protein
1436	5	5	1	Cher_TR5918_c0_g1_i1_1	Cobl_SOT_k31_C444537_1	Pexc_SOT_k47_C379919_1	Poct_SOT_k31_scaffold20976_1	Epos_SOT_k67_scaffold6144_1	translocation protein sec63 homolog
1437	5	5	1	Cher_SOT_k71_scaffold10115_1	Cobl_SOT_k31_C444547_1	Pexc_SOT_k31_C515242_1	Poct_SOT_k75_scaffold1151_1	Epos_Pasa_asmbl_66552_1	transmembrane protein 127
1438	5	5	0.6	Cher_TR6709_c3_g1_i2_1	Cobl_SOT_k31_C444583_1	Pexc_SOT_k43_scaffold23315_1	Poct_TR21132_c4_g1_i1_1	Epos_Pasa_asmbl_50350_1	probable sulfite mitochondrial
1439	5	5	1	Cher_TR6755_c0_g1_i1_1	Cobl_SOT_k31_C444593_1	Pexc_SOT_k35_C483784_1	Poct_SOT_k31_scaffold12180_1	Epos_Pasa_asmbl_15057_1	apoptosis inhibitor 5
1440	5	5	1	Cher_TR1653_c0_g1_i1_1	Cobl_SOT_k31_C444603_1	Pexc_SOT_k63_C246268_1	Poct_SOT_k47_C251689_1	Epos_SOT_k35_scaffold9443_1	e3 ufm1-protein ligase 1 homolog
1441	5	6	0.333	Cher_TR26511_c0_g1_i2_1,Cher_TR26511_c0_g1_i1_1	Cobl_SOT_k31_C444629_1	Pexc_TR17800_c0_g1_i1_1	Poct_SOT_k31_C426312_1	Epos_SOT_k39_C582861_1	probable glutamine--trna ligase
1442	5	5	1	Cher_TR21148_c0_g1_i1_1	Cobl_SOT_k31_C444647_1	Pexc_SOT_k31_C513705_1	Poct_SOT_k35_C384578_1	Epos_SOT_k59_scaffold1659_1	arginyl-trna--protein transferase 1
1443	5	5	1	Cher_TR2661_c1_g1_i1_1	Cobl_SOT_k31_C444653_1	Pexc_SOT_k31_scaffold6195_1	Poct_SOT_k31_C431538_1	Epos_Pasa_asmbl_35404_1	general transcription factor 3c polypeptide 3
1444	5	5	1	Cher_SOT_k31_scaffold26633_1	Cobl_SOT_k31_C444695_1	Pexc_SOT_k31_scaffold14769_1	Poct_TR30932_c0_g1_i2_1	Epos_Pasa_asmbl_507_1	tbc1 domain family member 13
1445	5	6	0.667	Cher_SOT_k31_C571554_1	Cobl_SOT_k31_C444709_1	Pexc_SOT_k51_C347076_1	Poct_SOT_k39_scaffold11127_1	Epos_Pasa_asmbl_53166_1,Epos_Pasa_asmbl_30587_1	nucleoporin gle1
1446	5	5	1	Cher_TR26949_c0_g1_i2_1	Cobl_SOT_k31_C444721_1	Pexc_TR29970_c4_g1_i1_1	Poct_TR17207_c0_g2_i1_1	Epos_SOT_k31_scaffold26311_1	coatomer subunit delta
1447	5	5	1	Cher_SOT_k39_scaffold16628_1	Cobl_SOT_k31_C444753_1	Pexc_SOT_k59_C295466_1	Poct_SOT_k43_C280804_1	Epos_SOT_k39_scaffold25332_1	cullin-5 isoform x2
1448	5	6	0.667	Cher_TR29763_c0_g1_i6_1	Cobl_SOT_k31_C444765_1	Pexc_TR2364_c3_g3_i3_1	Poct_SOT_k35_scaffold15199_1	Epos_Pasa_asmbl_85948_1,Epos_Pasa_asmbl_60330_1	probable protein s-acyltransferase 23
1449	5	5	1	Cher_SOT_k55_scaffold21801_1	Cobl_SOT_k31_C444773_1	Pexc_TR2315_c5_g1_i1_1	Poct_TR20349_c1_g1_i1_1	Epos_Pasa_asmbl_25572_1	adam 17-like protease
1450	5	5	1	Cher_SOT_k31_C571486_1	Cobl_SOT_k31_C444797_1	Pexc_SOT_k47_C380167_1	Poct_SOT_k31_C431486_1	Epos_SOT_k31_scaffold6996_1	ran binding protein
1451	5	5	0.104	Cher_SOT_k71_scaffold12535_1	Cobl_SOT_k31_C444817_1	Pexc_SOT_k75_scaffold8725_1	Poct_SOT_k71_scaffold6147_1	Epos_SOT_k59_scaffold18007_1	fibroblast growth factor 17
1452	4	4	0.25	Cher_SOT_k31_C571346_1	Cobl_SOT_k31_C444819_1	Pexc_SOT_k39_C425969_1	NA	Epos_Pasa_asmbl_20633_1	connectin isoform x2
1453	5	5	1	Cher_TR20519_c0_g1_i1_1	Cobl_SOT_k31_C444839_1	Pexc_TR17993_c0_g1_i1_1	Poct_TR8792_c0_g1_i1_1	Epos_SOT_k31_C769524_1	probable serine threonine-protein kinase yaka
1454	5	5	1	Cher_TR514_c4_g2_i1utrorf_1	Cobl_SOT_k31_C444841_1	Pexc_TR18323_c1_g1_i1_1	Poct_SOT_k35_C386750_1	Epos_SOT_k43_scaffold8860_1	hepatocyte growth factor-regulated tyrosine kinase substrate isoform x1
1455	5	5	1	Cher_TR15109_c18_g1_i1_1	Cobl_SOT_k31_C444857_1	Pexc_SOT_k71_scaffold3467_1	Poct_SOT_k31_scaffold19053_1	Epos_SOT_k55_C336016_1	ammecr1-like protein
1456	5	5	1	Cher_TR31486_c7_g1_i1_1	Cobl_SOT_k31_C444863_1	Pexc_TR14865_c2_g1_i2_1	Poct_SOT_k63_C144246_1	Epos_Pasa_asmbl_77407_1	long-chain fatty acid transport protein 4-like
1457	5	5	1	Cher_SOT_k55_scaffold12212_1	Cobl_SOT_k31_C444887_1	Pexc_TR12653_c0_g1_i1_1	Poct_SOT_k71_scaffold698_1	Epos_Pasa_asmbl_59050_1	hypothetical protein KGM_07721
1458	5	5	1	Cher_SOT_k31_C571852_1	Cobl_SOT_k31_C444899_1	Pexc_TR110_c0_g1_i1_1	Poct_SOT_k31_scaffold5619_1	Epos_Pasa_asmbl_66185_1	dol-p-glc:glc man c -pp-dol alpha- -glucosyltransferase
1459	5	5	1	Cher_SOT_k71_C121717_1	Cobl_SOT_k31_C444931_1	Pexc_TR29961_c0_g1_i2_1	Poct_SOT_k35_scaffold9889_1	Epos_Pasa_asmbl_53909_1	nf-kappa-b inhibitor-interacting ras-like protein
1460	5	5	1	Cher_TR23865_c0_g1_i1_1	Cobl_SOT_k31_C444985_1	Pexc_SOT_k43_C402508_1	Poct_SOT_k39_scaffold13753_1	Epos_Pasa_asmbl_21931_1	monocarboxylate transporter 5-like
1461	5	5	1	Cher_SOT_k31_C567295_1	Cobl_SOT_k31_C444989_1	Pexc_SOT_k47_C375297_1	Poct_SOT_k67_scaffold3128_1	Epos_SOT_k31_C768828_1	ap-3 complex subunit mu-1
1462	5	5	1	Cher_TR22842_c2_g2_i1_1	Cobl_SOT_k31_C444993_1	Pexc_SOT_k51_scaffold18710_1	Poct_SOT_k31_C429319_1	Epos_Pasa_asmbl_65655_1	vanin-like protein 1
1463	5	5	1	Cher_TR11077_c1_g1_i3_1	Cobl_SOT_k31_C445007_1	Pexc_TR32038_c3_g1_i1_1	Poct_SOT_k31_C431188_1	Epos_Pasa_asmbl_13991utrorf_1	protein tbrg4
1464	5	5	1	Cher_SOT_k63_scaffold19077_1	Cobl_SOT_k31_C445051_1	Pexc_TR22609_c0_g1_i1_1	Poct_TR30477_c0_g1_i1_1	Epos_Pasa_asmbl_51510_1	probable atp-dependent rna helicase ddx27
1465	5	5	1	Cher_SOT_k39_C458573_1	Cobl_SOT_k31_C445065_1	Pexc_TR8326_c4_g1_i2_1	Poct_TR21506_c1_g1_i1_1	Epos_Pasa_asmbl_60224_1	rna polymerase i-specific transcription initiation factor rrn3
1466	5	5	1	Cher_SOT_k71_scaffold5447_1	Cobl_SOT_k31_C445133_1	Pexc_SOT_k31_C512051_1	Poct_SOT_k55_scaffold9637_1	Epos_Pasa_asmbl_60443_1	serine threonine-protein kinase vrk1-like
1467	5	5	1	Cher_SOT_k31_C571492_1	Cobl_SOT_k31_C445135_1	Pexc_SOT_k35_scaffold23748_1	Poct_TR22013_c0_g1_i1_1	Epos_Pasa_asmbl_30742_1	carboxypeptidase b-like
1468	5	5	1	Cher_TR4130_c0_g1_i1_1	Cobl_SOT_k31_C445191_1	Pexc_TR17830_c0_g1_i1_1	Poct_TR29013_c0_g1_i1_1	Epos_Pasa_asmbl_84340_1	u6 snrna-specific terminal uridylyltransferase 1
1469	5	5	1	Cher_SOT_k31_C571914_1	Cobl_SOT_k31_C445215_1	Pexc_TR24234_c0_g1_i1_1	Poct_TR1816_c1_g1_i1_1	Epos_SOT_k31_C771131_1	ribosome biogenesis protein bop1
1470	5	6	0.667	Cher_TR17611_c1_g1_i2_1,Cher_TR17611_c1_g1_i1_1	Cobl_SOT_k31_C445223_1	Pexc_SOT_k31_scaffold3303_1	Poct_TR19192_c0_g1_i1_1	Epos_SOT_k35_C688653_1	protein aubergine-like isoform x1
1471	5	5	1	Cher_SOT_k55_C308115_1	Cobl_SOT_k31_C445237_1	Pexc_TR32691_c3_g2_i1_1	Poct_SOT_k31_C431476_1	Epos_Pasa_asmbl_43752_1	probable dol-p-man:man c -pp-dol alpha- -mannosyltransferase
1472	5	5	1	Cher_TR12804_c1_g1_i1_1	Cobl_SOT_k31_C445243_1	Pexc_TR32159_c3_g2_i3_1	Poct_SOT_k51_C222021_1	Epos_SOT_k47_scaffold10641_1	macrophage mhc class i receptor 2-like protein
1473	5	5	1	Cher_TR26461_c1_g1_i1_1	Cobl_SOT_k31_C445245_1	Pexc_SOT_k31_C516294_1	Poct_TR29074_c0_g1_i1_1	Epos_Pasa_asmbl_33782_1	structural maintenance of chromosomes protein 1a
1474	5	5	1	Cher_TR9965_c9_g1_i2_1	Cobl_SOT_k31_C445247_1	Pexc_TR24060_c5_g1_i1_1	Poct_TR21147_c1_g1_i2_1	Epos_Pasa_asmbl_44053_1	protein halfway
1475	5	5	1	Cher_TR4943_c0_g1_i4_1	Cobl_SOT_k31_C445267_1	Pexc_SOT_k31_C514119_1	Poct_SOT_k35_scaffold8009_1	Epos_SOT_k43_scaffold16174_1	tetratricopeptide repeat protein 17
1476	5	5	1	Cher_SOT_k67_scaffold13169_1	Cobl_SOT_k31_C445299_1	Pexc_TR29841_c0_g1_i1_1	Poct_SOT_k31_C431660_1	Epos_Pasa_asmbl_64843_1	engulfment and cell motility protein 1
1477	5	5	1	Cher_TR21272_c0_g1_i1_1	Cobl_SOT_k31_C445307_1	Pexc_TR23398_c0_g2_i2_1	Poct_TR28573_c0_g1_i4_1	Epos_Pasa_asmbl_5093_1	sugar transporter
1478	5	5	1	Cher_SOT_k31_C572006_1	Cobl_SOT_k31_C445323_1	Pexc_SOT_k31_C514165_1	Poct_SOT_k43_scaffold8847utrorf_1	Epos_Pasa_asmbl_20150_1	zinc finger and btb domain-containing protein 17
1479	5	5	1	Cher_SOT_k31_C572092_1	Cobl_SOT_k31_C445413_1	Pexc_SOT_k31_C514255_1	Poct_SOT_k31_C429589_1	Epos_Pasa_asmbl_41788_1	centromere kinetochore protein zw10 homolog
1480	5	5	1	Cher_SOT_k63_scaffold18997_1	Cobl_SOT_k31_C445427_1	Pexc_SOT_k31_scaffold23197_1	Poct_SOT_k43_C276447_1	Epos_Pasa_asmbl_64851_1	mesoderm induction early response protein 1
1481	5	5	1	Cher_SOT_k31_C572138_1	Cobl_SOT_k31_C445433_1	Pexc_SOT_k31_C514387_1	Poct_TR23039_c0_g1_i1_1	Epos_Pasa_asmbl_41785_1	scm-like with four mbt domains protein 2
1482	5	5	1	Cher_TR7948_c10_g1_i3_1	Cobl_SOT_k31_C445437_1	Pexc_SOT_k31_C493923_1	Poct_SOT_k31_C427548_1	Epos_Pasa_asmbl_44124_1	protein spaetzle-like
1483	5	6	0.667	Cher_TR17619_c0_g1_i2_1,Cher_TR17619_c0_g1_i1_1	Cobl_SOT_k31_C445443_1	Pexc_TR14828_c0_g1_i1_1	Poct_SOT_k31_C432098_1	Epos_SOT_k31_C771413_1	zinc finger protein 271-like
1484	5	5	1	Cher_TR28455_c0_g1_i1_1	Cobl_SOT_k31_C445467_1	Pexc_SOT_k35_scaffold12737_1	Poct_TR22023_c0_g2_i1_1	Epos_Pasa_asmbl_7483_1	mog interacting and ectopic p-granules protein 1 isoform x1
1485	5	5	1	Cher_SOT_k31_C572186_1	Cobl_SOT_k31_C445505_1	Pexc_TR35193_c0_g1_i1_1	Poct_SOT_k39_scaffold15276_1	Epos_Pasa_asmbl_71170_1	mrna-decapping enzyme 1a
1486	5	5	0.4	Cher_TR25743_c0_g1_i1_1	Cobl_SOT_k31_C445533_1	Pexc_TR14792_c2_g2_i1_1	Poct_TR20186_c3_g2_i1_1	Epos_Pasa_asmbl_41595_1	ribonuclease 3
1487	5	5	1	Cher_SOT_k51_scaffold15856_1	Cobl_SOT_k31_C445551_1	Pexc_SOT_k31_C516642_1	Poct_TR1557_c0_g2_i1_1	Epos_Pasa_asmbl_13332_1	wd repeat-containing protein 75
1488	5	5	1	Cher_TR1305_c0_g1_i1_1	Cobl_SOT_k31_C445579_1	Pexc_SOT_k71_C140897_1	Poct_SOT_k43_scaffold20122_1	Epos_SOT_k31_C771971_1	protein phosphatase 1l isoform x1
1489	5	6	0.167	Cher_TR26515_c0_g1_i4_1,Cher_TR26515_c0_g1_i3_1	Cobl_SOT_k31_C445615_1	Pexc_TR26856_c0_g1_i1_1	Poct_TR13126_c0_g1_i1_1	Epos_Pasa_asmbl_26235_1	rho gtpase-activating protein 44-like isoform x1
1490	5	5	1	Cher_TR7296_c1_g1_i1_1	Cobl_SOT_k31_C445627_1	Pexc_TR32113_c11_g1_i1_1	Poct_SOT_k43_scaffold17107_1	Epos_Pasa_asmbl_52176_1	branched-chain-amino-acid cytosolic
1491	5	5	1	Cher_TR20290_c0_g2_i1_1	Cobl_SOT_k31_C445679_1	Pexc_TR24919_c0_g1_i1_1	Poct_GG7400_c0_g1_i1_1	Epos_Pasa_asmbl_7684_1	partial
1492	5	5	1	Cher_SOT_k31_scaffold23350_1	Cobl_SOT_k31_C445729_1	Pexc_TR28776_c0_g1_i1_1	Poct_SOT_k31_C432550_1	Epos_Pasa_asmbl_25763_1	hypothetical protein KGM_11683
1493	5	5	1	Cher_SOT_k31_scaffold6491_1	Cobl_SOT_k31_C445743_1	Pexc_TR22633_c4_g1_i2_1	Poct_SOT_k31_C432850_1	Epos_Pasa_asmbl_35387_1	dna ligase 4
1494	5	5	0.4	Cher_SOT_k63_C227522_1	Cobl_SOT_k31_C445749_1	Pexc_TR12019_c1_g1_i1_1	Poct_SOT_k31_C430071_1	Epos_Pasa_asmbl_20045_1	dna mismatch repair protein msh2
1495	5	5	1	Cher_SOT_k59_scaffold16807utrorf_1	Cobl_SOT_k31_C445801_1	Pexc_TR15606_c7_g1_i1utrorf_1	Poct_SOT_k67_scaffold5255utrorf_1	Epos_Pasa_asmbl_67206utrorf_1	zinc finger protein 347
1496	5	5	1	Cher_TR17596_c0_g1_i1_1	Cobl_SOT_k31_C445857_1	Pexc_SOT_k51_C348792_1	Poct_SOT_k47_scaffold15905_1	Epos_Pasa_asmbl_7763_1	carnitine o-palmitoyltransferase mitochondrial
1497	4	4	1	Cher_TR15009_c0_g1_i1_1	Cobl_SOT_k31_C445867_1	Pexc_TR29867_c11_g2_i1_1	Poct_TR26577_c2_g2_i1_1	NA	zinc finger protein 228
1498	4	4	1	Cher_TR23173_c8_g1_i5_1	NA	Pexc_SOT_k51_C347478_1	Poct_TR20929_c0_g1_i1_1	Epos_Pasa_asmbl_60672_1	zinc finger protein 228
1499	5	5	1	Cher_SOT_k55_scaffold2843_1	Cobl_SOT_k31_C445875_1	Pexc_TR32047_c0_g1_i1_1	Poct_SOT_k31_C432766_1	Epos_Pasa_asmbl_17968_1	vam6 vps39-like protein
1500	5	5	1	Cher_TR2590_c4_g1_i1_1	Cobl_SOT_k31_C445907_1	Pexc_TR2066_c2_g2_i1_1	Poct_TR20710_c0_g1_i1_1	Epos_SOT_k31_scaffold21776_1	nuclear pore glycoprotein p62
1501	5	5	1	Cher_SOT_k31_C572628_1	Cobl_SOT_k31_C445921_1	Pexc_SOT_k63_C247252_1	Poct_TR24736_c0_g2_i1_1	Epos_Pasa_asmbl_4015_1	tyrosine-protein kinase transmembrane receptor ror2
1502	5	6	0.167	Cher_TR15104_c2_g1_i1_1,Cher_TR15104_c2_g1_i2_1	Cobl_SOT_k31_C445951_1	Pexc_SOT_k67_C195800_1	Poct_SOT_k55_C202400_1	Epos_SOT_k47_scaffold10080_1	26s proteasome non-atpase regulatory subunit 2
1503	5	5	1	Cher_SOT_k51_C329099_1	Cobl_SOT_k31_C445999_1	Pexc_SOT_k39_scaffold20694_1	Poct_TR20247_c14_g1_i2_1	Epos_Pasa_asmbl_32437_1	bone morphogenetic protein receptor type-1b
1504	5	5	1	Cher_TR4973_c0_g1_i1_1	Cobl_SOT_k31_C446009_1	Pexc_TR18631_c0_g1_i1_1	Poct_TR12660_c0_g1_i1_1	Epos_Pasa_asmbl_24330_1	fh2 domain-containing protein 1
1505	5	5	1	Cher_SOT_k31_scaffold8620_1	Cobl_SOT_k31_C446029_1	Pexc_SOT_k31_C512349_1	Poct_TR11187_c0_g1_i1_1	Epos_Pasa_asmbl_5538_1	dnaj homolog subfamily a member 1
1506	3	3	0.333	Cher_SOT_k39_C462455_1	Cobl_SOT_k31_C446033_1	NA	NA	Epos_Pasa_asmbl_34804_1	microtubule-associated protein futsch
1507	5	6	0.667	Cher_TR1270_c1_g1_i2_1,Cher_TR1270_c1_g1_i1_1	Cobl_SOT_k31_C446077_1	Pexc_TR22434_c1_g1_i2_1	Poct_SOT_k31_C434336_1	Epos_SOT_k31_C772091_1	neutral alpha-glucosidase ab isoform x4
1508	5	5	1	Cher_TR26498_c1_g1_i2_1	Cobl_SOT_k31_C446095_1	Pexc_TR3593_c8_g1_i4_1	Poct_SOT_k67_C112273_1	Epos_SOT_k47_C446667_1	1-acyl-sn-glycerol-3-phosphate acyltransferase gamma-like isoform x1
1509	5	5	1	Cher_TR25316_c0_g1_i1_1	Cobl_SOT_k31_C446125_1	Pexc_TR15534_c0_g1_i1_1	Poct_TR9363_c0_g1_i1_1	Epos_SOT_k35_scaffold24593_1	regulator of nonsense transcripts 1
1510	5	5	0.6	Cher_SOT_k31_scaffold8023_1	Cobl_SOT_k31_C446161_1	Pexc_SOT_k39_scaffold16073_1	Poct_SOT_k31_C433020_1	Epos_Pasa_asmbl_17302_1	fanconi anemia group j protein
1511	5	5	1	Cher_SOT_k59_scaffold21300utrorf_1	Cobl_SOT_k31_C446165utrorf_1	Pexc_SOT_k67_scaffold17435utrorf_1	Poct_SOT_k63_scaffold3538utrorf_1	Epos_SOT_k31_scaffold7576utrorf_1	u6 snrna phosphodiesterase
1512	5	5	0.2	Cher_SOT_k39_scaffold2884_1	Cobl_SOT_k31_C446179_1	Pexc_TR6821_c5_g1_i2_1	Poct_SOT_k39_C331372_1	Epos_Pasa_asmbl_7144_1	5 -3 exoribonuclease 1
1513	5	5	1	Cher_TR7953_c0_g1_i1_1	Cobl_SOT_k31_C446191_1	Pexc_SOT_k51_C348564_1	Poct_SOT_k31_C433114_1	Epos_Pasa_asmbl_37693_1	isoform b
1514	5	5	1	Cher_SOT_k63_C226918_1	Cobl_SOT_k31_C446203_1	Pexc_SOT_k59_scaffold21513_1	Poct_TR25331_c0_g1_i1_1	Epos_Pasa_asmbl_543_1	protein ddi1 homolog 2
1515	5	5	1	Cher_SOT_k35_C520316_1	Cobl_SOT_k31_C446293_1	Pexc_SOT_k55_scaffold20818_1	Poct_GG15928_c0_g1_i1_1	Epos_Pasa_asmbl_49826_1	mediator of rna polymerase ii transcription subunit 24
1516	5	5	1	Cher_TR9511_c0_g1_i1_1	Cobl_SOT_k31_C446303_1	Pexc_TR24215_c0_g1_i2_1	Poct_GG12427_c0_g1_i1_1	Epos_Pasa_asmbl_6049_1	hypothetical protein KGM_17401
1517	5	5	1	Cher_TR6758_c0_g1_i1_1	Cobl_SOT_k31_C446307_1	Pexc_SOT_k51_C348758_1	Poct_TR2474_c0_g1_i1_1	Epos_Pasa_asmbl_82480_1	exonuclease mut-7 homolog
1518	5	5	1	Cher_SOT_k31_C572856_1	Cobl_SOT_k31_C446329_1	Pexc_SOT_k35_C484557_1	Poct_TR1416_c0_g1_i1_1	Epos_Pasa_asmbl_29379_1	mms19 nucleotide excision repair protein homolog
1519	5	5	1	Cher_SOT_k31_scaffold26406_1	Cobl_SOT_k31_C446337_1	Pexc_SOT_k31_C515510_1	Poct_SOT_k31_C433428_1	Epos_SOT_k35_C688125_1	coatomer subunit gamma
1520	5	5	1	Cher_TR26516_c0_g1_i1_1	Cobl_SOT_k31_C446359_1	Pexc_SOT_k31_C515386_1	Poct_SOT_k31_C433338_1	Epos_Pasa_asmbl_45864_1	aael015398- partial
1521	5	5	1	Cher_SOT_k67_scaffold10642_1	Cobl_SOT_k31_C446365_1	Pexc_SOT_k31_C515604_1	Poct_SOT_k31_C433514_1	Epos_SOT_k39_C582377_1	transcription activator
1522	5	5	1	Cher_SOT_k31_C572828_1	Cobl_SOT_k31_C446373_1	Pexc_TR14823_c0_g1_i1_1	Poct_SOT_k31_C432958_1	Epos_Pasa_asmbl_20933_1	zinc finger imprinted 3
1523	5	5	1	Cher_SOT_k31_C573356_1	Cobl_SOT_k31_C446383_1	Pexc_SOT_k51_C346168_1	Poct_SOT_k43_C280248_1	Epos_SOT_k43_scaffold25717_1	cyclic gmp-amp synthase
1524	5	6	0.667	Cher_TR31545_c0_g2_i3_1,Cher_TR31545_c0_g2_i2_1	Cobl_SOT_k31_C446413_1	Pexc_SOT_k43_C403951_1	Poct_SOT_k35_C386524_1	Epos_Pasa_asmbl_69497_1	dihydropyrimidine dehydrogenase
1525	5	5	1	Cher_SOT_k59_C275207_1	Cobl_SOT_k31_C446417_1	Pexc_SOT_k71_C140543_1	Poct_SOT_k31_C433102_1	Epos_Pasa_asmbl_14998_1	transient receptor potential cation channel protein painless
1526	5	5	1	Cher_TR24661_c1_g1_i3_1	Cobl_SOT_k31_C446421_1	Pexc_TR32189_c3_g4_i2_1	Poct_SOT_k55_scaffold8916_1	Epos_Pasa_asmbl_8564_1	vacuolar protein sorting-associated protein 16 homolog
1527	5	7	0.252	Cher_SOT_k35_scaffold13656_1	Cobl_SOT_k31_C446433_1	Pexc_TR29948_c2_g2_i3_1,Pexc_SOT_k31_C514726_1,Pexc_SOT_k31_C513669_1	Poct_TR10286_c11_g1_i1_1	Epos_Pasa_asmbl_60736_1	rna-directed dna polymerase from mobile element jockey-like
1528	5	5	1	Cher_SOT_k31_C574124_1	Cobl_SOT_k31_C446449_1	Pexc_SOT_k31_C510777_1	Poct_SOT_k35_C377130_1	Epos_Pasa_asmbl_5327_1	hypothetical protein KGM_16783
1529	5	5	1	Cher_TR2667_c1_g2_i3_1	Cobl_SOT_k31_C446473_1	Pexc_TR15590_c0_g1_i1_1	Poct_SOT_k31_C433176_1	Epos_SOT_k31_C771761_1	zinc finger protein 600 isoform x2
1530	5	5	1	Cher_TR17566_c0_g1_i1_1	Cobl_SOT_k31_C446487_1	Pexc_SOT_k31_C515480_1	Poct_SOT_k51_scaffold11664_1	Epos_Pasa_asmbl_66890_1	formin-like protein 2
1531	5	5	0.2	Cher_SOT_k31_scaffold5906_1	Cobl_SOT_k31_C446491_1	Pexc_TR868_c3_g2_i1_1	Poct_SOT_k39_scaffold19324_1	Epos_Pasa_asmbl_28417_1	fanconi anemia group j protein homolog isoform x2
1532	5	6	0.667	Cher_TR24655_c0_g1_i3_1,Cher_TR24655_c0_g1_i1_1	Cobl_SOT_k31_C446507_1	Pexc_TR22589_c0_g1_i2_1	Poct_SOT_k35_scaffold11896_1	Epos_Pasa_asmbl_66783_1	rab3 gtpase-activating protein non-catalytic subunit isoform x1
1533	5	5	1	Cher_SOT_k31_scaffold2551_1	Cobl_SOT_k31_C446531_1	Pexc_SOT_k31_scaffold1589_1	Poct_TR20954_c0_g1_i1_1	Epos_Pasa_asmbl_51220_1	solute carrier family 25 member 36-a isoform x1
1534	5	5	1	Cher_SOT_k55_C309289_1	Cobl_SOT_k31_C446549_1	Pexc_SOT_k31_C509633_1	Poct_TR29735_c0_g2_i1_1	Epos_SOT_k31_C767022_1	vacuolar atp synthase subunit s1
1535	5	5	1	Cher_SOT_k35_scaffold24915_1	Cobl_SOT_k31_C446563_1	Pexc_SOT_k31_C515736_1	Poct_SOT_k31_scaffold19389_1	Epos_Pasa_asmbl_42890_1	wd repeat-containing protein 60
1536	5	5	1	Cher_TR10028_c0_g1_i1_1	Cobl_SOT_k31_C446589_1	Pexc_SOT_k31_C516796_1	Poct_SOT_k43_C282733_1	Epos_Pasa_asmbl_77717_1	exportin-1
1537	5	5	1	Cher_TR22789_c0_g1_i1_1	Cobl_SOT_k31_C446591_1	Pexc_SOT_k31_C515538_1	Poct_SOT_k39_C327226_1	Epos_SOT_k43_scaffold2141_1	ferm domain containing 4a
1538	5	5	1	Cher_SOT_k31_C573380_1	Cobl_SOT_k31_C446607_1	Pexc_SOT_k31_C515662_1	Poct_SOT_k31_C433560_1	Epos_Pasa_asmbl_15401_1	coatomer subunit gamma
1539	5	5	1	Cher_SOT_k55_scaffold14472_1	Cobl_SOT_k31_C446621_1	Pexc_SOT_k67_scaffold18066_1	Poct_SOT_k35_C387782_1	Epos_Pasa_asmbl_720_1	rna replicase component
1540	5	6	0.127	Cher_TR31480_c3_g2_i2_1,Cher_SOT_k31_C573396_1	Cobl_SOT_k31_C446629_1	Pexc_SOT_k35_C484733_1	Poct_TR11226_c1_g1_i1_1	Epos_Pasa_asmbl_59699_1	retrovirus-related pol polyprotein from transposon tnt 1-94
1541	5	5	1	Cher_SOT_k51_scaffold26084_1	Cobl_SOT_k31_C446637_1	Pexc_SOT_k31_C512097_1	Poct_TR11957_c0_g4_i1_1	Epos_SOT_k35_scaffold4417_1	phosphoglucomutase-2
1542	5	5	1	Cher_SOT_k47_C363914_1	Cobl_SOT_k31_C446647_1	Pexc_TR1256_c1_g2_i1_1	Poct_SOT_k31_C428683_1	Epos_Pasa_asmbl_24674_1	protein hook homolog 3
1543	5	5	1	Cher_TR29722_c2_g1_i1_1	Cobl_SOT_k31_C446665_1	Pexc_TR19456_c6_g2_i2_1	Poct_SOT_k39_C330362_1	Epos_Pasa_asmbl_30420_1	diacylglycerol o-acyltransferase 1
1544	5	5	1	Cher_TR10026_c4_g1_i1_1	Cobl_SOT_k31_C446669_1	Pexc_TR28767_c0_g1_i1_1	Poct_GG18460_c0_g1_i1_1	Epos_Pasa_asmbl_60775_1	partial
1545	5	5	1	Cher_SOT_k31_C573358_1	Cobl_SOT_k31_C446671_1	Pexc_SOT_k31_C515672_1	Poct_SOT_k31_scaffold21158_1	Epos_SOT_k35_scaffold26525_1	dna-directed rna polymerase i subunit rpa2
1546	3	3	1	Cher_TR15111_c1_g1_i2_1	Cobl_SOT_k31_C446679_1	Pexc_TR32081_c0_g1_i1_1	NA	NA	cell-adhesion protein
1547	5	5	0.2	Cher_TR31487_c0_g1_i2_1	Cobl_SOT_k31_C447673_1	Pexc_TR1000_c0_g2_i1_1	Poct_SOT_k31_C434606_1	Epos_SOT_k43_scaffold23460_1	cadherin-23 isoform x2
1548	5	5	1	Cher_SOT_k39_C461599_1	Cobl_SOT_k31_C446685_1	Pexc_SOT_k31_scaffold22219_1	Poct_TR9852_c0_g1_i1_1	Epos_Pasa_asmbl_29380_1	docking protein 1
1549	5	5	1	Cher_TR21198_c0_g1_i1_1	Cobl_SOT_k31_C446697_1	Pexc_SOT_k31_scaffold20439_1	Poct_SOT_k31_scaffold21428_1	Epos_SOT_k55_scaffold8843_1	hypothetical protein KGM_01887
1550	5	5	1	Cher_SOT_k35_C520098_1	Cobl_SOT_k31_C446703_1	Pexc_SOT_k43_C403221_1	Poct_SOT_k59_C176376_1	Epos_Pasa_asmbl_47692_1	mitochondrial-processing peptidase subunit alpha
1551	5	5	1	Cher_TR6907_c1_g1_i1_1	Cobl_SOT_k31_C446705_1	Pexc_SOT_k51_C349278_1	Poct_SOT_k51_C223318_1	Epos_Pasa_asmbl_1349_1	aael000802- partial
1552	5	6	0.667	Cher_SOT_k31_C571768_1	Cobl_SOT_k31_C446725_1	Pexc_SOT_k51_scaffold12737_1	Poct_SOT_k31_scaffold15334_1	Epos_Pasa_asmbl_9152_1,Epos_Pasa_asmbl_85183_1	open rectifier potassium channel protein 1
1553	5	5	1	Cher_SOT_k31_C572312_1	Cobl_SOT_k31_C446753_1	Pexc_TR19481_c1_g2_i2_1	Poct_SOT_k51_scaffold2401_1	Epos_Pasa_asmbl_71783_1	dnaj homolog dnj-5
1554	5	5	1	Cher_SOT_k43_scaffold27189_1	Cobl_SOT_k31_C446755_1	Pexc_SOT_k59_scaffold22838_1	Poct_SOT_k31_C433666_1	Epos_Pasa_asmbl_12187utrorf_1	serine threonine-protein kinase sbk1
1555	5	5	1	Cher_SOT_k55_C291791_1	Cobl_SOT_k31_C446767_1	Pexc_SOT_k67_scaffold14642_1	Poct_TR29073_c0_g1_i1_1	Epos_Pasa_asmbl_14372_1	pseudouridine-5 -monophosphatase-like
1556	5	5	1	Cher_SOT_k47_scaffold17046_1	Cobl_SOT_k31_C446787_1	Pexc_SOT_k31_scaffold12136_1	Poct_SOT_k31_C424654_1	Epos_Pasa_asmbl_10573_1	transmembrane protein 43 homolog
1557	5	5	1	Cher_SOT_k39_C460125_1	Cobl_SOT_k31_C446811_1	Pexc_SOT_k31_scaffold23288_1	Poct_TR19189_c2_g4_i2_1	Epos_SOT_k31_scaffold2243_1	proton-coupled amino acid transporter 1
1558	5	5	1	Cher_SOT_k31_C573578_1	Cobl_SOT_k31_C446817_1	Pexc_SOT_k31_C512063_1	Poct_TR3248_c12_g1_i1_1	Epos_Pasa_asmbl_43799_1	hypothetical protein KGM_20527
1559	5	5	1	Cher_TR1345_c0_g1_i3_1	Cobl_SOT_k31_C446819_1	Pexc_TR23439_c0_g1_i1_1	Poct_SOT_k39_C330552_1	Epos_Pasa_asmbl_16598_1	leucine--trna cytoplasmic isoform x1
1560	5	5	1	Cher_SOT_k31_C573268_1	Cobl_SOT_k31_C446833_1	Pexc_TR23541_c0_g1_i1_1	Poct_TR3301_c3_g1_i1_1	Epos_Pasa_asmbl_20454_1	atp-binding cassette sub-family g member 1
1561	5	5	1	Cher_SOT_k31_C573690_1	Cobl_SOT_k31_C446841_1	Pexc_SOT_k31_scaffold23713_1	Poct_SOT_k31_C433838_1	Epos_Pasa_asmbl_51242_1	6-phosphofructo-2-kinase fructose- -bisphosphatase-like
1562	5	5	1	Cher_TR15012_c0_g2_i1_1	Cobl_SOT_k31_C446843_1	Pexc_TR23806_c2_g1_i1_1	Poct_TR3469_c0_g1_i1_1	Epos_SOT_k43_C502013_1	atp-binding cassette sub-family g member 1
1563	5	5	1	Cher_TR17417_c0_g1_i1_1	Cobl_SOT_k31_C446859_1	Pexc_TR15540_c0_g1_i2_1	Poct_SOT_k31_C433752_1	Epos_Pasa_asmbl_66796_1	vacuolar protein sorting-associated protein 54
1564	5	5	1	Cher_SOT_k31_scaffold26205_1	Cobl_SOT_k31_C446873_1	Pexc_SOT_k35_C484169_1	Poct_SOT_k39_C329704_1	Epos_Pasa_asmbl_8221_1	peptidyl-prolyl cis-trans isomerase-like 4
1565	5	6	0.667	Cher_TR12825_c1_g1_i2_1,Cher_TR12825_c1_g1_i1_1	Cobl_SOT_k31_C446877_1	Pexc_TR14770_c0_g1_i5_1	Poct_SOT_k35_C386426_1	Epos_Pasa_asmbl_60205_1	serine threonine-protein kinase vrk1-like isoform x2
1566	5	5	1	Cher_SOT_k43_scaffold20438_1	Cobl_SOT_k31_C446889_1	Pexc_SOT_k31_scaffold21340_1	Poct_TR29331_c0_g1_i3_1	Epos_Pasa_asmbl_45881_1	adenylate cyclase
1567	5	5	0.6	Cher_TR947_c0_g1_i2_1	Cobl_SOT_k31_C446897_1	Pexc_SOT_k47_scaffold4023_1	Poct_SOT_k31_C432540_1	Epos_Pasa_asmbl_13729_1	protein rrp5 homolog
1568	5	5	1	Cher_TR12828_c0_g1_i2_1	Cobl_SOT_k31_C446909_1	Pexc_TR2333_c3_g3_i2_1	Poct_SOT_k31_C431190_1	Epos_Pasa_asmbl_44897_1	denn madd domain containing 2d
1569	5	5	1	Cher_TR26129_c0_g2_i1_1	Cobl_SOT_k31_C446911_1	Pexc_SOT_k31_C515912_1	Poct_SOT_k31_scaffold12660_1	Epos_Pasa_asmbl_4310_1	paraflagellar rod protein
1570	5	5	1	Cher_TR5221_c0_g1_i1_1	Cobl_SOT_k31_C446943_1	Pexc_TR28350_c0_g1_i1_1	Poct_TR26523_c0_g1_i2_1	Epos_Pasa_asmbl_48115_1	long-chain-fatty-acid-- ligase 4 isoform x1
1571	5	5	1	Cher_SOT_k35_C521596_1	Cobl_SOT_k31_C446953_1	Pexc_SOT_k51_scaffold250_1	Poct_TR2951_c0_g1_i2_1	Epos_Pasa_asmbl_74938_1	phospholipid-transporting atpase partial
1572	5	5	0.2	Cher_SOT_k35_C521152_1	Cobl_SOT_k31_C446957_1	Pexc_SOT_k39_scaffold23037_1	Poct_GG21685_c0_g1_i1_1	Epos_Pasa_asmbl_76785_1	rna exonuclease 1-like protein
1573	5	5	1	Cher_SOT_k51_scaffold26276_1	Cobl_SOT_k31_C447001_1	Pexc_SOT_k35_C485251_1	Poct_SOT_k31_C433890_1	Epos_SOT_k31_C771913_1	neuroligin- x-linked-like
1574	5	5	1	Cher_TR7947_c0_g1_i1_1	Cobl_SOT_k31_C447007_1	Pexc_SOT_k63_C247964_1	Poct_SOT_k39_scaffold16541_1	Epos_SOT_k39_C584157_1	pftaire-interacting factor 1a
1575	5	5	1	Cher_SOT_k31_C573658_1	Cobl_SOT_k31_C447011_1	Pexc_TR2046_c5_g3_i1_1	Poct_SOT_k35_scaffold20463_1	Epos_SOT_k47_C451613_1	ist1 homolog
1576	5	5	1	Cher_TR29726_c0_g1_i1_1	Cobl_SOT_k31_C447015_1	Pexc_SOT_k31_scaffold24114_1	Poct_SOT_k31_C433900_1	Epos_Pasa_asmbl_33943_1	mitochondrial import receptor subunit tom70
1577	5	5	1	Cher_SOT_k31_C572050_1	Cobl_SOT_k31_C447025_1	Pexc_TR1286_c3_g4_i1_1	Poct_SOT_k63_scaffold7069_1	Epos_Pasa_asmbl_55022_1	protein sel-1 homolog 1-like
1578	5	5	1	Cher_TR6766_c0_g1_i1_1	Cobl_SOT_k31_C447027_1	Pexc_TR17666_c0_g1_i1_1	Poct_SOT_k31_C433964_1	Epos_Pasa_asmbl_26992_1	wash complex subunit 7 isoform x1
1579	5	5	1	Cher_TR13627_c0_g2_i1_1	Cobl_SOT_k31_C447029_1	Pexc_TR15520_c0_g1_i1_1	Poct_TR9355_c9_g2_i1_1	Epos_Pasa_asmbl_17281_1	myeloid differentiation primary response protein 88
1580	5	5	1	Cher_SOT_k31_C573150_1	Cobl_SOT_k31_C447039_1	Pexc_SOT_k39_C446514_1	Poct_GG11503_c0_g2_i1_1	Epos_SOT_k35_C684023_1	isoform b
1581	5	5	1	Cher_SOT_k31_scaffold9171_1	Cobl_SOT_k31_C447043_1	Pexc_SOT_k31_C516278_1	Poct_SOT_k59_scaffold15060_1	Epos_Pasa_asmbl_4827_1	dnaj homolog subfamily c member 3
1582	3	3	1	Cher_SOT_k39_scaffold26468_1	Cobl_SOT_k31_C447051_1	NA	NA	Epos_Pasa_asmbl_63254_1	wd repeat-containing protein 26
1583	5	5	1	Cher_SOT_k35_C521178_1	Cobl_SOT_k31_C447055_1	Pexc_TR17958_c0_g1_i1_1	Poct_SOT_k31_C433954_1	Epos_Pasa_asmbl_42839_1	isoleucine--trna cytoplasmic
1584	5	5	1	Cher_SOT_k43_C407419_1	Cobl_SOT_k31_C447063_1	Pexc_SOT_k63_C248018_1	Poct_SOT_k39_C330774_1	Epos_Pasa_asmbl_597_1	otoferlin-like isoform x1
1585	5	5	1	Cher_SOT_k31_C573778_1	Cobl_SOT_k31_C447065_1	Pexc_SOT_k31_C516142_1	Poct_SOT_k31_C434038_1	Epos_Pasa_asmbl_61080_1	transcription initiation factor tfiid subunit 2
1586	5	5	1	Cher_SOT_k71_C127197_1	Cobl_SOT_k31_C447129_1	Pexc_SOT_k75_scaffold6229_1	Poct_SOT_k71_scaffold3558_1	Epos_Pasa_asmbl_28866_1	ras-related protein rab-3 isoform x2
1587	5	5	1	Cher_TR2627_c2_g2_i1_1	Cobl_SOT_k31_C447135_1	Pexc_SOT_k63_C247948_1	Poct_SOT_k35_C384636_1	Epos_Pasa_asmbl_4765_1	irregular chiasm c-roughest protein isoform x1
1588	5	5	1	Cher_TR15182_c4_g1_i1_1	Cobl_SOT_k31_C447151_1	Pexc_SOT_k31_C516222_1	Poct_SOT_k31_C434078_1	Epos_SOT_k43_C502219_1	nfx1-type zinc finger-containing protein 1-like
1589	5	5	1	Cher_SOT_k31_C573802_1	Cobl_SOT_k31_C447165_1	Pexc_SOT_k31_C516204_1	Poct_TR1759_c0_g1_i1_1	Epos_Pasa_asmbl_47391_1	elongator complex protein 1
1590	5	5	1	Cher_SOT_k31_scaffold27170_1	Cobl_SOT_k31_C447171_1	Pexc_SOT_k47_C382660_1	Poct_SOT_k31_C434040_1	Epos_Pasa_asmbl_9125_1	thiamin pyrophosphokinase
1591	5	5	1	Cher_SOT_k35_C521266_1	Cobl_SOT_k31_C447183_1	Pexc_SOT_k39_C446688_1	Poct_SOT_k39_scaffold20448_1	Epos_Pasa_asmbl_46643_1	leucine-rich repeat-containing protein ddb_g0290503
1592	5	5	1	Cher_TR8463_c1_g1_i1_1	Cobl_SOT_k31_C447185_1	Pexc_SOT_k39_scaffold21948_1	Poct_SOT_k39_C330848_1	Epos_Pasa_asmbl_26411_1	chromatin-remodeling complex atpase chain iswi
1593	5	5	1	Cher_SOT_k31_C574126_1	Cobl_SOT_k31_C447195_1	Pexc_TR30287_c0_g1_i1_1	Poct_SOT_k31_C434404_1	Epos_Pasa_asmbl_7261_1	storkhead-box protein 2 isoform x2
1594	5	5	1	Cher_TR14971_c2_g2_i1_1	Cobl_SOT_k31_C447233_1	Pexc_SOT_k51_scaffold17962_1	Poct_SOT_k35_C383575_1	Epos_Pasa_asmbl_1893_1	endonuclease exonuclease phosphatase family domain-containing protein 1
1595	5	5	1	Cher_SOT_k31_C572088_1	Cobl_SOT_k31_C447239_1	Pexc_TR3620_c0_g1_i1_1	Poct_SOT_k59_scaffold15236_1	Epos_Pasa_asmbl_78328_1	serine threonine-protein kinase osr1
1596	5	5	1	Cher_TR15514_c0_g1_i1_1	Cobl_SOT_k31_C447251_1	Pexc_TR15573_c0_g2_i3_1	Poct_TR3257_c0_g2_i1_1	Epos_SOT_k31_C771721_1	letm1 and ef-hand domain-containing protein anon- mitochondrial-like
1597	5	5	0.2	Cher_TR6760_c0_g1_i1_1	Cobl_SOT_k31_C447277_1	Pexc_TR14805_c0_g1_i1_1	Poct_SOT_k31_scaffold20324_1	Epos_Pasa_asmbl_63927_1	aael014742- partial
1598	5	6	0.127	Cher_SOT_k39_scaffold27413_1	Cobl_SOT_k31_C447287_1,Cobl_TR27842_c3_g1_i2_1	Pexc_SOT_k47_C382580_1	Poct_TR9432_c0_g1_i1_1	Epos_Pasa_asmbl_87125_1	retrovirus-related pol polyprotein from transposon
1599	2	2	1	Cher_TR6789_c0_g1_i1_1	NA	NA	NA	Epos_Pasa_asmbl_23341_1	retrovirus-related pol polyprotein from transposon
1600	5	5	1	Cher_SOT_k59_C275739_1	Cobl_SOT_k31_C447293_1	Pexc_TR11709_c1_g1_i2_1	Poct_SOT_k35_C387006_1	Epos_Pasa_asmbl_1164_1	heat repeat-containing protein 6
1601	5	6	0.24	Cher_TR23192_c0_g1_i3_1	Cobl_SOT_k31_C447299_1	Pexc_TR28691_c1_g1_i1_1,Pexc_SOT_k39_scaffold5364_1	Poct_SOT_k39_C331022_1	Epos_Pasa_asmbl_59134_1	PREDICTED: uncharacterized protein K02A2.6-like
1602	5	5	0.4	Cher_TR27425_c0_g1_i1_1	Cobl_SOT_k31_C447349_1	Pexc_SOT_k31_C516344_1	Poct_TR20716_c1_g1_i1_1	Epos_Pasa_asmbl_51016_1	fibrillin 2
1603	5	5	1	Cher_SOT_k35_C520332_1	Cobl_SOT_k31_C447363_1	Pexc_SOT_k59_scaffold17357_1	Poct_SOT_k31_C434254_1	Epos_SOT_k31_scaffold24357_1	transcription elongation factor spt6
1604	5	6	0.152	Cher_TR6736_c2_g1_i1_1	Cobl_SOT_k31_C447395_1	Pexc_TR22374_c1_g2_i1_1,Pexc_SOT_k35_scaffold11368_1	Poct_SOT_k43_scaffold11566_1	Epos_Pasa_asmbl_86771_1	atp-dependent rna helicase dhx57
1605	5	5	1	Cher_TR24607_c0_g1_i2_1	Cobl_SOT_k31_C447409_1	Pexc_SOT_k31_C516234_1	Poct_SOT_k67_scaffold11366_1	Epos_Pasa_asmbl_63595_1	tbc1 domain family member 16
1606	5	5	1	Cher_TR6743_c0_g1_i1_1	Cobl_SOT_k31_C447411_1	Pexc_TR32004_c0_g1_i2_1	Poct_SOT_k31_C434298_1	Epos_Pasa_asmbl_18506_1	inactive ubiquitin carboxyl-terminal hydrolase 54
1607	5	5	1	Cher_TR31483_c4_g1_i1_1	Cobl_SOT_k31_C447447_1	Pexc_SOT_k43_C404751_1	Poct_SOT_k51_C223760_1	Epos_Pasa_asmbl_17537_1	voltage-dependent calcium channel subunit alpha-2 delta-3 isoform x2
1608	5	5	1	Cher_TR12814_c0_g1_i1_1	Cobl_SOT_k31_C447453_1	Pexc_SOT_k71_scaffold7484_1	Poct_SOT_k31_scaffold20196_1	Epos_SOT_k31_C769062_1	beta- -mannosyltransferase egh
1609	5	5	1	Cher_TR17642_c0_g1_i1_1	Cobl_SOT_k31_C447467_1	Pexc_SOT_k31_C512877_1	Poct_SOT_k31_C432218_1	Epos_SOT_k47_scaffold73_1	ets-like proteinous factor
1610	5	5	1	Cher_SOT_k31_C574108_1	Cobl_SOT_k31_C447481_1	Pexc_SOT_k31_C516568_1	Poct_SOT_k43_C283617_1	Epos_SOT_k35_scaffold16841_1	slit homolog 3 protein
1611	5	5	1	Cher_SOT_k31_C574102_1	Cobl_SOT_k31_C447493_1	Pexc_SOT_k31_C516086_1	Poct_SOT_k67_C112665_1	Epos_Pasa_asmbl_43779_1	ankyrin ph and sec7 domain containing protein secg
1612	5	5	1	Cher_SOT_k39_scaffold8950_1	Cobl_SOT_k31_C447497_1	Pexc_TR19791_c0_g1_i1_1	Poct_SOT_k31_C434424_1	Epos_Pasa_asmbl_9793_1	hypothetical protein KGM_17295
1613	5	5	1	Cher_SOT_k51_C331977_1	Cobl_SOT_k31_C447503_1	Pexc_SOT_k31_C516602_1	Poct_SOT_k31_C434352_1	Epos_Pasa_asmbl_19511_1	protein toll
1614	5	5	1	Cher_TR17413_c5_g1_i1_1	Cobl_SOT_k31_C447533_1	Pexc_TR8493_c0_g3_i1_1	Poct_SOT_k31_scaffold2985_1	Epos_SOT_k39_C584115_1	karyopherin beta 3
1615	5	5	1	Cher_TR1306_c0_g1_i2_1	Cobl_SOT_k31_C447539_1	Pexc_TR32793_c0_g1_i1_1	Poct_GG10465_c0_g1_i1_1	Epos_Pasa_asmbl_20518_1	protein toll
1616	5	5	1	Cher_TR26452_c0_g2_i1_1	Cobl_SOT_k31_C447553_1	Pexc_TR22408_c0_g2_i2_1	Poct_GG1404_c0_g1_i1_1	Epos_Pasa_asmbl_92304_1	dna polymerase zeta catalytic subunit
1617	5	5	0.2	Cher_TR13525_c5_g2_i2_1	Cobl_SOT_k31_C447559_1	Pexc_TR5896_c0_g1_i1_1	Poct_SOT_k43_scaffold19992_1	Epos_Pasa_asmbl_43847_1	fibulin 1
1618	4	4	1	Cher_TR15506_c1_g1_i1_1	Cobl_SOT_k31_C447563_1	NA	Poct_TR6607_c4_g3_i3_1	Epos_Pasa_asmbl_61540_1	erythroid differentiation-related factor 1
1619	5	5	1	Cher_TR4914_c0_g1_i1_1	Cobl_SOT_k31_C447581_1	Pexc_SOT_k31_scaffold23315_1	Poct_GG10789_c0_g1_i1_1	Epos_SOT_k31_scaffold26336_1	leucine-rich repeat-containing protein 24
1620	5	5	1	Cher_SOT_k55_scaffold24033_1	Cobl_SOT_k31_C447591_1	Pexc_SOT_k31_scaffold24179_1	Poct_SOT_k35_scaffold20902_1	Epos_Pasa_asmbl_53728_1	mitogen-activated protein kinase 1
1621	5	5	1	Cher_TR8415_c7_g10_i1_1	Cobl_SOT_k31_C447623_1	Pexc_SOT_k31_C516310_1	Poct_SOT_k39_C330986_1	Epos_SOT_k31_C765067_1	polypeptide n-acetylgalactosaminyltransferase 2
1622	5	5	1	Cher_TR17491_c0_g1_i1_1	Cobl_SOT_k31_C447653_1	Pexc_SOT_k35_C485873_1	Poct_GG18637_c0_g1_i1_1	Epos_Pasa_asmbl_18586_1	contactin
1623	5	5	1	Cher_TR7901_c0_g1_i1_1	Cobl_SOT_k31_C447655_1	Pexc_SOT_k31_scaffold15977_1	Poct_SOT_k31_C434570_1	Epos_Pasa_asmbl_31674_1	ap-2 complex subunit alpha
1624	5	5	1	Cher_SOT_k31_C574284_1	Cobl_SOT_k31_C447657_1	Pexc_TR15571_c0_g1_i2_1	Poct_TR1134_c0_g1_i1_1	Epos_Pasa_asmbl_50275_1	nitric oxide salivary gland
1625	5	5	1	Cher_SOT_k51_scaffold24894_1	Cobl_SOT_k31_C447659_1	Pexc_SOT_k31_C516760_1	Poct_SOT_k51_scaffold409_1	Epos_Pasa_asmbl_2795_1	monocarboxylate transporter
1626	5	5	1	Cher_SOT_k47_scaffold8197_1	Cobl_SOT_k31_C447675_1	Pexc_SOT_k31_C516788_1	Poct_TR5930_c0_g1_i1_1	Epos_Pasa_asmbl_31586_1	protein toll
1627	4	4	0.146	Cher_SOT_k35_C507098_1	Cobl_SOT_k31_C447697_1	Pexc_TR35125_c2_g1_i1_1	NA	Epos_Pasa_asmbl_24692_1	lipoprotein receptor
1628	5	5	1	Cher_TR12835_c3_g1_i1_1	Cobl_SOT_k31_C447717_1	Pexc_TR17735_c1_g1_i1_1	Poct_GG25376_c1_g1_i1_1	Epos_Pasa_asmbl_12254_1	isoform b
1629	5	5	1	Cher_TR1277_c0_g1_i1_1	Cobl_SOT_k31_C447719_1	Pexc_TR17820_c0_g1_i1_1	Poct_TR1565_c0_g1_i3_1	Epos_Pasa_asmbl_54383_1	low density lipoprotein receptor-related protein precursor
1630	5	5	1	Cher_SOT_k35_scaffold20601_1	Cobl_SOT_k31_C447745_1	Pexc_SOT_k43_C405145_1	Poct_TR20477_c0_g1_i1_1	Epos_Pasa_asmbl_38039_1	arginine-glutamic acid dipeptide repeats protein isoform x4
1631	4	4	1	Cher_SOT_k31_C574382_1	Cobl_SOT_k31_C447749_1	Pexc_SOT_k31_scaffold24330_1	Poct_SOT_k31_scaffold18851_1	NA	elav-like protein 3 isoform x1
1632	5	5	0.4	Cher_TR24951_c0_g1_i1_1	Cobl_SOT_k31_C427049_1	Pexc_TR32610_c0_g1_i1_1	Poct_SOT_k31_C412209_1	Epos_SOT_k43_C499928_1	elav-like protein 2
1633	5	5	1	Cher_SOT_k31_C574372_1	Cobl_SOT_k31_C447751_1	Pexc_SOT_k31_scaffold22796_1	Poct_TR20910_c0_g1_i1_1	Epos_SOT_k39_scaffold5463_1	simila to cg6040
1634	5	5	1	Cher_TR14386_c0_g1_i1_1	Cobl_SOT_k31_C447757_1	Pexc_TR21214_c0_g1_i1_1	Poct_SOT_k31_C434622_1	Epos_Pasa_asmbl_11894_1	nucleoprotein tpr
1635	4	4	1	NA	Cobl_SOT_k31_C447769_1	Pexc_SOT_k59_scaffold6798_1	Poct_SOT_k31_scaffold19055_1	Epos_Pasa_asmbl_73610_1	pao retrotransposon peptidase superfamily
1636	5	5	1	Cher_TR31534_c4_g3_i1_1	Cobl_SOT_k31_C447797_1	Pexc_TR22396_c0_g1_i2_1	Poct_SOT_k39_C331682_1	Epos_Pasa_asmbl_19915_1	serine proteinase stubble
1637	5	5	1	Cher_SOT_k31_C574462_1	Cobl_SOT_k31_C447809_1	Pexc_SOT_k39_scaffold8419_1	Poct_TR6370_c0_g1_i1_1	Epos_Pasa_asmbl_83861_1	endoprotease furin
1638	5	5	1	Cher_TR4939_c0_g1_i1_1	Cobl_SOT_k31_C447823_1	Pexc_TR14829_c0_g1_i1_1	Poct_SOT_k31_scaffold20531_1	Epos_Pasa_asmbl_5046_1	ras-responsive element-binding protein 1-like isoform x1
1639	5	5	1	Cher_SOT_k39_scaffold27956_1	Cobl_SOT_k31_C447841_1	Pexc_SOT_k43_C405019_1	Poct_SOT_k39_scaffold2087_1	Epos_SOT_k39_C583873_1	golgin subfamily a member 4 isoform x1
1640	5	5	1	Cher_SOT_k31_scaffold27679_1	Cobl_SOT_k31_C447853_1	Pexc_SOT_k31_C516910_1	Poct_TR18916_c0_g1_i2_1	Epos_Pasa_asmbl_15567_1	protein-associating with the carboxyl-terminal domain of ezrin
1641	5	5	1	Cher_TR12797_c2_g1_i1utrorf_1	Cobl_SOT_k31_C447885utrorf_1	Pexc_SOT_k63_scaffold2494_1	Poct_TR9422_c0_g1_i1utrorf_1	Epos_SOT_k63_scaffold7478utrorf_1	actin-related protein 2 3 complex subunit 1a
1642	4	4	0.25	Cher_SOT_k39_C462567_1	Cobl_SOT_k31_C447901_1	Pexc_TR24193_c3_g1_i3_1	NA	Epos_Pasa_asmbl_40859_1	achain crystal structure of the alpha-neurexin-1 lns 2-6
1643	5	5	1	Cher_SOT_k31_C561779_1	Cobl_SOT_k31_scaffold1005_1	Pexc_SOT_k75_C76877_1	Poct_SOT_k71_C73310_1	Epos_Pasa_asmbl_2313_1	enoyl- delta isomerase mitochondrial
1644	5	6	0.431	Cher_TR22831_c2_g1_i3_1	Cobl_SOT_k31_scaffold10132_1	Pexc_SOT_k31_scaffold8077_1	Poct_SOT_k55_scaffold10476_1	Epos_SOT_k51_C388840_1,Epos_Pasa_asmbl_12127_1	type iv collagen
1645	5	5	1	Cher_SOT_k63_C223112_1	Cobl_SOT_k31_scaffold10176_1	Pexc_SOT_k39_scaffold15938_1	Poct_SOT_k39_scaffold13010_1	Epos_Pasa_asmbl_37245_1	cgmp-dependent protein isozyme 2 forms cd5 t2 isoform x1
1646	5	5	1	Cher_SOT_k31_scaffold24807_1	Cobl_SOT_k31_scaffold10220_1	Pexc_SOT_k39_scaffold17430_1	Poct_SOT_k35_scaffold1991_1	Epos_SOT_k59_C308171_1	beat protein
1647	5	5	1	Cher_TR1813_c0_g1_i1_1	Cobl_SOT_k31_scaffold102_1	Pexc_SOT_k39_scaffold14164_1	Poct_SOT_k39_scaffold19809_1	Epos_Pasa_asmbl_621_1	triple functional domain protein
1648	5	6	0.667	Cher_TR17620_c0_g3_i2_1,Cher_TR17620_c0_g3_i1_1	Cobl_SOT_k31_scaffold10499_1	Pexc_TR32745_c0_g1_i1_1	Poct_TR11998_c0_g2_i1_1	Epos_Pasa_asmbl_8662_1	golgin-45 isoform x2
1649	5	5	1	Cher_SOT_k31_C560368_1	Cobl_SOT_k31_scaffold10638_1	Pexc_SOT_k31_C513497_1	Poct_TR9814_c0_g2_i1_1	Epos_Pasa_asmbl_11957_1	---NA---
1650	5	5	1	Cher_TR22410_c2_g1_i1_1	Cobl_SOT_k31_scaffold10666_1	Pexc_TR8259_c0_g1_i1_1	Poct_GG14529_c0_g1_i6_1	Epos_Pasa_asmbl_14581_1	sodium channel protein 60e
1651	5	5	1	Cher_SOT_k47_C353628_1	Cobl_SOT_k31_scaffold10922_1	Pexc_TR3797_c0_g1_i1_1	Poct_TR8961_c0_g2_i1_1	Epos_Pasa_asmbl_9945_1	was protein family homolog 1
1652	5	6	0.11	Cher_TR25856_c2_g1_i1_1	Cobl_SOT_k31_scaffold10953_1,Cobl_SOT_k39_scaffold19999_1	Pexc_TR24023_c13_g1_i1_1	Poct_TR4002_c0_g1_i1_1	Epos_Pasa_asmbl_18889_1	reverse partial
1653	5	6	0.667	Cher_TR26930_c0_g1_i2_1,Cher_TR26930_c0_g1_i1_1	Cobl_SOT_k31_scaffold11020_1	Pexc_TR34605_c0_g2_i1_1	Poct_SOT_k55_scaffold15175_1	Epos_Pasa_asmbl_13329_1	spindle assembly abnormal protein 6 homolog
1654	5	5	1	Cher_SOT_k31_scaffold27805_1	Cobl_SOT_k31_scaffold11038_1	Pexc_SOT_k31_C516224_1	Poct_SOT_k31_C434362_1	Epos_Pasa_asmbl_32737_1	oxidase peroxidase
1655	5	5	1	Cher_SOT_k31_C569706_1	Cobl_SOT_k31_scaffold11054_1	Pexc_SOT_k63_C245334_1	Poct_SOT_k31_scaffold9341_1	Epos_SOT_k51_C393533_1	protein rft1 homolog
1656	5	5	1	Cher_SOT_k31_C570398_1	Cobl_SOT_k31_scaffold11076_1	Pexc_SOT_k31_scaffold2510_1	Poct_TR23533_c0_g1_i5_1	Epos_Pasa_asmbl_37466_1	transmembrane 7 superfamily member 3-like isoform x1
1657	4	4	1	Cher_SOT_k59_C226006_1	Cobl_SOT_k31_scaffold11101_1	NA	Poct_SOT_k31_C383956_1	Epos_Pasa_asmbl_6089_1	hypothetical protein KGM_17409
1658	5	5	1	Cher_SOT_k31_scaffold27005_1	Cobl_SOT_k31_scaffold11111_1	Pexc_SOT_k31_scaffold23365_1	Poct_SOT_k31_C434184_1	Epos_Pasa_asmbl_7239_1	midnolin-like isoform x2
1659	4	4	1	Cher_SOT_k47_scaffold23671_1	Cobl_SOT_k31_scaffold11120utrorf_1	Pexc_SOT_k63_C234784_1	Poct_SOT_k63_C142074_1	NA	PREDICTED: uncharacterized protein K02A2.6-like
1660	4	5	0.166	Cher_SOT_k39_scaffold23759_1	NA	Pexc_TR32069_c0_g1_i2_1	Poct_TR16039_c0_g4_i1utrorf_1,Poct_TR1910_c1_g1_i1utrorf_1	Epos_Pasa_asmbl_69031_1	zinc knuckle protein
1661	5	6	0.152	Cher_SOT_k31_C530658_1	Cobl_SOT_k31_scaffold11237_1	Pexc_SOT_k31_scaffold14177_1,Pexc_TR2247_c0_g1_i1_1	Poct_SOT_k47_scaffold4187_1	Epos_SOT_k67_C158022_1	40s ribosomal protein s14
1662	5	5	1	Cher_SOT_k35_C518222_1	Cobl_SOT_k31_scaffold11259_1	Pexc_SOT_k39_C440461_1	Poct_TR8854_c0_g1_i1_1	Epos_SOT_k31_scaffold5931_1	leucine-rich repeat partial
1663	5	5	1	Cher_SOT_k31_scaffold26654_1	Cobl_SOT_k31_scaffold11276_1	Pexc_SOT_k35_C470150_1	Poct_SOT_k59_scaffold5470utrorf_1	Epos_Pasa_asmbl_67196_1	zinc finger protein 45-like protein
1664	5	5	1	Cher_SOT_k47_scaffold24775_1	Cobl_SOT_k31_scaffold11383_1	Pexc_SOT_k31_scaffold4450_1	Poct_SOT_k51_C189840_1	Epos_Pasa_asmbl_23746_1	7-methylguanosine phosphate-specific 5 -nucleotidase
1665	5	5	0.6	Cher_SOT_k31_C546989_1	Cobl_SOT_k31_scaffold11446_1	Pexc_SOT_k55_scaffold1208_1	Poct_GG18890_c0_g1_i1_1	Epos_Pasa_asmbl_47106_1	hypothetical protein EAG_03991
1666	5	5	1	Cher_SOT_k39_C462025_1	Cobl_SOT_k31_scaffold11466_1	Pexc_TR18288_c0_g1_i1_1	Poct_TR4098_c0_g1_i1_1	Epos_Pasa_asmbl_40146_1	ring finger protein partial
1667	4	5	0.166	NA	Cobl_SOT_k31_scaffold11509_1	Pexc_SOT_k35_scaffold21585_1,Pexc_TR30441_c1_g1_i1_1	Poct_TR29501_c0_g1_i1_1	Epos_Pasa_asmbl_1195_1	zinc knuckle protein
1668	5	5	1	Cher_TR1633_c2_g3_i2_1	Cobl_SOT_k31_scaffold1151_1	Pexc_TR34641_c15_g1_i1_1	Poct_SOT_k35_C365813_1	Epos_Pasa_asmbl_62239_1	nicotinamide mononucleotide adenylyltransferase 1
1669	5	5	1	Cher_SOT_k35_C506316_1	Cobl_SOT_k31_scaffold11628_1	Pexc_SOT_k39_C430967_1	Poct_SOT_k31_C416893_1	Epos_SOT_k47_scaffold3265_1	thymidylate synthase
1670	2	2	1	NA	Cobl_SOT_k31_scaffold11665_1	NA	NA	Epos_Pasa_asmbl_90781_1	tetratricopeptide repeat protein 37
1671	4	4	0.146	NA	Cobl_SOT_k31_scaffold11768_1	Pexc_TR5668_c0_g1_i1_1	Poct_TR17118_c10_g2_i4_1	Epos_SOT_k31_C749896_1	serine protease
1672	5	5	1	Cher_SOT_k55_C308625_1	Cobl_SOT_k31_scaffold11852_1	Pexc_SOT_k35_C476972_1	Poct_SOT_k55_C195114_1	Epos_Pasa_asmbl_20752_1	galactosylgalactosylxylosylprotein 3-beta-glucuronosyltransferase i isoform x1
1673	5	5	1	Cher_TR3076_c0_g1_i1_1	Cobl_SOT_k31_scaffold11928_1	Pexc_TR23799_c0_g1_i1_1	Poct_SOT_k31_scaffold20173_1	Epos_Pasa_asmbl_48148_1	sumo ligase
1674	5	5	1	Cher_TR23802_c2_g1_i1_1	Cobl_SOT_k31_scaffold11962_1	Pexc_SOT_k39_scaffold11332_1	Poct_SOT_k47_scaffold17987_1	Epos_SOT_k63_scaffold6601_1	hypothetical protein TcasGA2_TC007147
1675	5	5	1	Cher_SOT_k39_scaffold13750_1	Cobl_SOT_k31_scaffold12011_1	Pexc_TR27_c0_g1_i1_1	Poct_SOT_k31_C434098_1	Epos_Pasa_asmbl_56183_1	pericentrin-like isoform d
1676	5	5	1	Cher_SOT_k31_C568792_1	Cobl_SOT_k31_scaffold12018_1	Pexc_TR15762_c0_g1_i1_1	Poct_SOT_k31_C425974_1	Epos_Pasa_asmbl_76738utrorf_1	protein tipin homolog
1677	3	3	0.333	Cher_TR4990_c3_g1_i1_1	Cobl_SOT_k31_scaffold12136_1	NA	NA	Epos_Pasa_asmbl_38732_1	krab-a domain-containing protein
1678	4	5	0.104	Cher_TR24051_c6_g1_i1_1	NA	Pexc_TR30911_c6_g1_i1_1	Poct_GG18225_c1_g1_i1_1,Poct_TR17904_c0_g1_i1_1	Epos_Pasa_asmbl_75590_1	tpa: zinc finger protein
1679	3	4	0.146	NA	Cobl_SOT_k31_scaffold1223_1	NA	Poct_TR15886_c3_g1_i1_1	Epos_Pasa_asmbl_9196_1,Epos_SOT_k35_C680411_1	hypothetical protein TcasGA2_TC010685
1680	5	6	0.152	Cher_SOT_k55_scaffold19750_1	Cobl_SOT_k31_scaffold12351_1	Pexc_SOT_k31_scaffold20409_1,Pexc_TR5856_c1_g1_i1_1	Poct_SOT_k47_scaffold12028_1	Epos_Pasa_asmbl_77223_1	transposon ty3-i gag-pol polyprotein
1681	5	5	1	Cher_SOT_k51_C325005_1	Cobl_SOT_k31_scaffold12379_1	Pexc_SOT_k55_C323703_1	Poct_SOT_k43_scaffold11265_1	Epos_SOT_k63_C244565_1	venom serine carboxypeptidase
1682	5	5	1	Cher_SOT_k31_C566225_1	Cobl_SOT_k31_scaffold12444_1	Pexc_SOT_k31_C508455_1	Poct_TR27652_c0_g1_i1_1	Epos_SOT_k43_C498526_1	hypothetical protein KGM_19303
1683	5	5	1	Cher_SOT_k31_scaffold26929_1	Cobl_SOT_k31_scaffold12726_1	Pexc_SOT_k63_C248296_1	Poct_SOT_k31_scaffold14760_1	Epos_Pasa_asmbl_42671_1	thrombospondin type-1 domain-containing protein 4-like
1684	3	3	0.333	NA	Cobl_SOT_k31_scaffold12914_1	Pexc_SOT_k43_C400740_1	NA	Epos_Pasa_asmbl_9604_1	serine protease 24
1685	2	2	1	NA	Cobl_SOT_k31_scaffold12930_1	NA	NA	Epos_SOT_k39_C579015_1	hypothetical protein KGM_12581
1686	5	5	1	Cher_TR1179_c0_g2_i1utrorf_1	Cobl_SOT_k31_scaffold12932utrorf_1	Pexc_TR22662_c5_g1_i1utrorf_1	Poct_SOT_k67_scaffold11168_1	Epos_SOT_k51_scaffold23172utrorf_1	cullin-associated nedd8-dissociated protein 1
1687	5	5	1	Cher_TR7883_c2_g1_i3_1	Cobl_SOT_k31_scaffold13061_1	Pexc_SOT_k31_C505097_1	Poct_SOT_k35_C375238_1	Epos_SOT_k35_C675197_1	circumsporozoite protein
1688	5	5	0.104	Cher_TR9594_c8_g1_i1_1	Cobl_SOT_k31_scaffold13072_1	Pexc_TR27903_c0_g2_i1_1	Poct_SOT_k59_scaffold3648_1	Epos_Pasa_asmbl_87338_1	zinc finger protein 91
1689	5	5	0.6	Cher_SOT_k39_scaffold27203_1	Cobl_SOT_k43_C261477_1	Pexc_SOT_k47_C359217_1	Poct_SOT_k31_scaffold1755_1	Epos_Pasa_asmbl_78697_1	zinc finger protein 91
1690	4	4	1	Cher_SOT_k31_C531698_1	Cobl_SOT_k31_scaffold13202_1	NA	Poct_TR4012_c0_g1_i1_1	Epos_Pasa_asmbl_18653_1	gtpase-activating protein
1691	5	5	1	Cher_SOT_k35_C508841_1	Cobl_SOT_k31_scaffold13204_1	Pexc_TR402_c0_g1_i1_1	Poct_GG23011_c0_g1_i1_1	Epos_Pasa_asmbl_18268_1	activating signal cointegrator 1 complex subunit 2 homolog precursor
1692	5	6	0.667	Cher_TR22836_c3_g3_i4_1,Cher_TR22836_c3_g3_i1_1	Cobl_SOT_k31_scaffold13205_1	Pexc_TR7140_c2_g1_i1_1	Poct_SOT_k31_C429225_1	Epos_SOT_k47_scaffold13689_1	inhibitor of apoptosis
1693	5	5	1	Cher_SOT_k31_scaffold13961_1	Cobl_SOT_k31_scaffold13255_1	Pexc_SOT_k55_scaffold13138_1	Poct_TR11391_c0_g1_i1_1	Epos_Pasa_asmbl_48193_1	probable histone-binding protein caf1 isoform x2
1694	5	5	1	Cher_SOT_k35_scaffold20109_1	Cobl_SOT_k31_scaffold13279_1	Pexc_SOT_k43_scaffold15451_1	Poct_TR23473_c5_g3_i5_1	Epos_SOT_k31_C771701_1	pol-like protein
1695	5	5	1	Cher_SOT_k31_C570556_1	Cobl_SOT_k31_scaffold13302_1	Pexc_SOT_k71_C138763_1	Poct_TR6796_c0_g3_i1_1	Epos_SOT_k39_scaffold6888_1	tubulin gamma-1 chain
1696	5	5	1	Cher_SOT_k43_C401867_1	Cobl_SOT_k31_scaffold13460_1	Pexc_SOT_k39_scaffold247utrorf_1	Poct_SOT_k31_C433108_1	Epos_Pasa_asmbl_22565_1	sugar transporter
1697	3	3	0.333	Cher_SOT_k43_scaffold24633_1	Cobl_SOT_k31_scaffold13577_1	NA	NA	Epos_Pasa_asmbl_41925_1	zinc finger protein 62 homolog isoform x1
1698	5	5	1	Cher_TR4910_c4_g1_i1_1	Cobl_SOT_k31_scaffold13588_1	Pexc_SOT_k31_C512389_1	Poct_TR23455_c3_g1_i2_1	Epos_Pasa_asmbl_34128_1	organic cation transporter
1699	5	6	0.127	Cher_TR22437_c5_g1_i1_1,Cher_SOT_k31_scaffold23836_1	Cobl_SOT_k31_scaffold13615_1	Pexc_TR22811_c1_g1_i2_1	Poct_TR17412_c0_g1_i1_1	Epos_Pasa_asmbl_933_1	abc transporter b family protein
1700	5	5	1	Cher_SOT_k67_C175813_1	Cobl_SOT_k31_scaffold13824_1	Pexc_SOT_k75_scaffold7865_1	Poct_SOT_k39_C322941_1	Epos_SOT_k31_C769154_1	sentrin-specific protease 8
1701	5	6	0.127	Cher_TR30736_c0_g1_i1_1	Cobl_SOT_k31_scaffold13891_1	Pexc_TR12525_c0_g1_i1_1	Poct_SOT_k67_C95851_1	Epos_Pasa_asmbl_8329_1,Epos_Pasa_asmbl_82570_1	pupal cuticle protein
1702	2	2	1	NA	NA	Pexc_TR28462_c0_g1_i1_1	NA	Epos_SOT_k31_C736387_1	cuticular protein cpr97ba
1703	5	5	0.6	Cher_TR12785_c3_g1_i1_1	Cobl_SOT_k31_scaffold13982_1	Pexc_TR1691_c0_g1_i2_1	Poct_TR23823_c0_g2_i1_1	Epos_SOT_k31_scaffold7829_1	acetylcholine receptor subunit alpha-like 2
1704	5	5	1	Cher_SOT_k51_C287486_1	Cobl_SOT_k31_scaffold14002_1	Pexc_TR6009_c0_g1_i1_1	Poct_TR2081_c0_g1_i1_1	Epos_Pasa_asmbl_5091_1	---NA---
1705	5	5	1	Cher_TR27289_c0_g2_i1_1	Cobl_SOT_k31_scaffold14040_1	Pexc_TR33697_c0_g1_i1_1	Poct_TR15641_c0_g1_i1_1	Epos_Pasa_asmbl_11869_1	aael013695- partial
1706	5	5	1	Cher_TR6721_c0_g1_i1_1	Cobl_SOT_k31_scaffold14054_1	Pexc_SOT_k67_C193422_1	Poct_SOT_k67_scaffold10457_1	Epos_Pasa_asmbl_15870_1	tumor susceptibility gene 101 protein
1707	5	5	1	Cher_TR14958_c0_g1_i2_1	Cobl_SOT_k31_scaffold14190_1	Pexc_SOT_k59_C278268_1	Poct_SOT_k31_scaffold19213_1	Epos_Pasa_asmbl_7337_1	cd63 antigen-like
1708	5	5	1	Cher_SOT_k55_scaffold16050_1	Cobl_SOT_k31_scaffold14341_1	Pexc_TR6773_c1_g1_i2utrorf_1	Poct_GG18259_c1_g2_i1_1	Epos_SOT_k35_C666479_1	n-acetyltransferase 6
1709	5	5	1	Cher_SOT_k31_C572806_1	Cobl_SOT_k31_scaffold14538_1	Pexc_SOT_k43_scaffold10775_1	Poct_SOT_k35_scaffold2223_1	Epos_Pasa_asmbl_60690_1	hypothetical protein KGM_21406
1710	4	5	0.166	Cher_TR8110_c6_g1_i1_1	Cobl_SOT_k31_scaffold14564_1,Cobl_TR17587_c7_g2_i1_1	NA	Poct_TR30107_c1_g1_i1_1	Epos_Pasa_asmbl_26598_1	---NA---
1711	5	5	1	Cher_SOT_k31_scaffold18067_1	Cobl_SOT_k31_scaffold14613_1	Pexc_SOT_k39_C418653_1	Poct_TR11718_c0_g2_i1_1	Epos_SOT_k31_C752873_1	pq-loop repeat-containing protein 3
1712	5	5	0.6	Cher_TR25367_c1_g1_i3_1	Cobl_SOT_k31_scaffold14727_1	Pexc_SOT_k47_scaffold24654_1	Poct_SOT_k51_scaffold13787_1	Epos_SOT_k31_scaffold21557_1	hypothetical protein KGM_02108
1713	5	5	1	Cher_SOT_k35_scaffold12445_1	Cobl_SOT_k31_scaffold14751_1	Pexc_TR2873_c0_g1_i1_1	Poct_SOT_k51_scaffold3269_1	Epos_Pasa_asmbl_5663_1	slit homolog 3
1714	5	5	1	Cher_SOT_k63_C226244_1	Cobl_SOT_k31_scaffold14763_1	Pexc_SOT_k59_C295654_1	Poct_TR3278_c2_g2_i1_1	Epos_SOT_k35_scaffold15831_1	vacuolar protein sorting-associated protein 33b
1715	3	3	1	Cher_TR22788_c8_g2_i1_1	Cobl_SOT_k31_scaffold14767_1	NA	NA	Epos_Pasa_asmbl_15233_1	exostosin-1
1716	5	7	0.714	Cher_TR20322_c0_g1_i2_1,Cher_SOT_k75_C63688_1	Cobl_SOT_k31_scaffold14814_1	Pexc_SOT_k31_C492187_1	Poct_GG22437_c0_g1_i1_1	Epos_Pasa_asmbl_62470_1,Epos_Pasa_asmbl_53793_1	serine 3-dehydrogenase
1717	4	4	0.5	NA	Cobl_SOT_k31_scaffold14984_1	Pexc_TR5277_c0_g1_i1_1	Poct_TR21527_c0_g1_i1_1	Epos_Pasa_asmbl_17219_1	---NA---
1718	3	3	1	NA	Cobl_SOT_k31_scaffold15011_1	Pexc_TR23572_c3_g3_i3_1	NA	Epos_Pasa_asmbl_42322_1	cuticle protein 3-like precursor
1719	5	5	0.104	Cher_TR47_c1_g1_i1_1	Cobl_SOT_k31_scaffold15209_1	Pexc_TR4552_c0_g1_i1_1	Poct_TR25948_c4_g1_i1_1	Epos_Pasa_asmbl_68140_1	integrase core domain protein
1720	5	5	1	Cher_SOT_k31_scaffold9995_1	Cobl_SOT_k31_scaffold15305utrorf_1	Pexc_SOT_k31_scaffold7718_1	Poct_SOT_k51_scaffold7771_1	Epos_SOT_k47_C421565_1	---NA---
1721	5	5	1	Cher_TR22151_c0_g1_i1_1	Cobl_SOT_k31_scaffold1535_1	Pexc_TR23369_c0_g1_i1_1	Poct_TR24455_c0_g1_i1_1	Epos_SOT_k39_C578831_1	hypothetical protein KGM_18866
1722	5	5	1	Cher_SOT_k47_scaffold4108_1	Cobl_SOT_k31_scaffold15377_1	Pexc_SOT_k31_scaffold19974_1	Poct_SOT_k39_scaffold10292_1	Epos_Pasa_asmbl_40916_1	fad synthase-like isoform x2
1723	5	5	1	Cher_TR21524_c1_g1_i1_1	Cobl_SOT_k31_scaffold15382_1	Pexc_TR15017_c1_g1_i2_1	Poct_TR9849_c2_g1_i1_1	Epos_SOT_k31_scaffold20212_1	gamma-aminobutyric acid type b receptor subunit 1
1724	5	5	1	Cher_SOT_k31_C567841_1	Cobl_SOT_k31_scaffold15403_1	Pexc_TR16621_c0_g1_i3_1	Poct_TR10346_c4_g2_i3_1	Epos_Pasa_asmbl_22016_1	luciferin 4-monooxygenase
1725	5	6	0.667	Cher_SOT_k47_scaffold5338_1	Cobl_SOT_k31_scaffold15513_1	Pexc_TR28206_c0_g1_i1_1	Poct_TR20474_c0_g1_i2_1	Epos_Pasa_asmbl_90655_1,Epos_Pasa_asmbl_26685_1	origin recognition complex subunit 3
1726	5	5	1	Cher_SOT_k51_C324429_1	Cobl_SOT_k31_scaffold15696_1	Pexc_SOT_k63_scaffold20479_1	Poct_SOT_k31_C430443_1	Epos_Pasa_asmbl_93076_1	protein o-fucosyltransferase 2
1727	3	3	0.333	Cher_TR3559_c0_g1_i1_1	Cobl_SOT_k31_scaffold15704_1	NA	NA	Epos_SOT_k47_scaffold24597_1	PREDICTED: uncharacterized protein LOC100906527
1728	3	3	0.333	Cher_TR15480_c7_g3_i1_1	Cobl_SOT_k31_scaffold15730_1	NA	NA	Epos_SOT_k55_scaffold11444utrorf_1	aldehyde dehydrogenase
1729	2	2	1	NA	Cobl_SOT_k31_scaffold15742_1	NA	NA	Epos_Pasa_asmbl_43062_1	---NA---
1730	3	3	0.333	Cher_TR24667_c2_g1_i1_1	Cobl_SOT_k31_scaffold15792_1	NA	NA	Epos_Pasa_asmbl_46971_1	myosin-viia
1731	3	4	0.146	NA	Cobl_SOT_k31_scaffold15817_1	Pexc_SOT_k31_scaffold6982_1,Pexc_TR24209_c9_g1_i1_1	NA	Epos_Pasa_asmbl_81751_1	pao retrotransposon peptidase family protein
1732	5	5	1	Cher_SOT_k39_C458925_1	Cobl_SOT_k31_scaffold15879_1	Pexc_SOT_k71_C139511_1	Poct_SOT_k31_C431242_1	Epos_Pasa_asmbl_34685_1	zinc finger protein 169 isoform a
1733	5	5	1	Cher_TR21178_c0_g1_i1_1	Cobl_SOT_k31_scaffold15886_1	Pexc_TR6393_c0_g1_i1_1	Poct_TR14696_c0_g1_i1_1	Epos_Pasa_asmbl_28197_1	delta precursor
1734	5	5	1	Cher_SOT_k63_C217586_1	Cobl_SOT_k31_scaffold16013_1	Pexc_SOT_k39_C439405_1	Poct_GG20979_c0_g1_i1_1	Epos_SOT_k55_scaffold1608_1	ras-related protein rab-
1735	5	5	0.2	Cher_TR23495_c0_g1_i1_1	Cobl_SOT_k31_scaffold1602_1	Pexc_TR22999_c0_g1_i1_1	Poct_TR22940_c4_g1_i3_1	Epos_Pasa_asmbl_31097_1	isoform b
1736	5	5	1	Cher_SOT_k31_scaffold27729_1	Cobl_SOT_k31_scaffold16059_1	Pexc_SOT_k35_scaffold12978_1	Poct_TR23468_c3_g1_i1_1	Epos_SOT_k31_scaffold22986_1	sphingosine kinase 2 isoform x1
1737	5	5	1	Cher_SOT_k39_scaffold24962_1	Cobl_SOT_k31_scaffold1606_1	Pexc_SOT_k71_scaffold3512_1	Poct_SOT_k35_scaffold21009_1	Epos_SOT_k39_scaffold8701_1	aael005342- partial
1738	5	5	1	Cher_TR23914_c0_g1_i1_1	Cobl_SOT_k31_scaffold16174_1	Pexc_SOT_k31_C516356_1	Poct_TR9111_c0_g1_i1_1	Epos_SOT_k39_C584029_1	rho gtpase-activating protein 20
1739	5	5	1	Cher_SOT_k51_scaffold23784_1	Cobl_SOT_k31_scaffold16268_1	Pexc_TR14983_c1_g1_i1_1	Poct_SOT_k31_scaffold19451_1	Epos_SOT_k43_C499522_1	rna polymerase ii associated protein 2
1740	5	5	1	Cher_TR30053_c0_g1_i1_1	Cobl_SOT_k31_scaffold16270_1	Pexc_SOT_k39_scaffold20846_1	Poct_SOT_k71_scaffold3944_1	Epos_SOT_k63_C229091_1	mitochondrial
1741	4	4	0.25	NA	Cobl_SOT_k31_scaffold16334_1	Pexc_TR18762_c1_g1_i1_1	Poct_TR23599_c0_g1_i1_1	Epos_Pasa_asmbl_32413_1	reverse transcriptase
1742	5	5	1	Cher_TR29136_c0_g3_i1_1	Cobl_SOT_k31_scaffold16344_1	Pexc_TR2210_c0_g2_i2_1	Poct_SOT_k31_C407903_1	Epos_SOT_k31_scaffold14719_1	hypothetical protein KGM_08247
1743	5	5	1	Cher_SOT_k31_scaffold26646_1	Cobl_SOT_k31_scaffold16380_1	Pexc_SOT_k31_scaffold11481_1	Poct_SOT_k35_C387856_1	Epos_Pasa_asmbl_342_1	carnitine o-acyltransferase
1744	5	5	1	Cher_SOT_k59_scaffold21297utrorf_1	Cobl_SOT_k31_scaffold16511_1	Pexc_SOT_k43_scaffold11670_1	Poct_SOT_k51_scaffold12574_1	Epos_SOT_k55_scaffold20444_1	26s protease regulatory subunit 10b
1745	4	5	0.104	NA	Cobl_SOT_k31_scaffold16594_1,Cobl_TR19796_c1_g1_i2_1	Pexc_TR12909_c3_g1_i2_1	Poct_SOT_k39_scaffold16304_1	Epos_Pasa_asmbl_41245_1	---NA---
1746	3	3	1	Cher_TR7335_c0_g2_i2_1	Cobl_SOT_k31_scaffold16595_1	NA	NA	Epos_Pasa_asmbl_78164_1	---NA---
1747	4	4	1	Cher_SOT_k31_C568125_1	Cobl_SOT_k31_scaffold16727_1	Pexc_SOT_k31_C510347_1	NA	Epos_SOT_k47_scaffold15603_1	zinc finger protein basonuclin-2
1748	5	5	1	Cher_TR11898_c0_g1_i1_1	Cobl_SOT_k31_scaffold16886_1	Pexc_SOT_k67_C188958_1	Poct_TR20309_c6_g4_i2_1	Epos_Pasa_asmbl_78347_1	set domain-containing protein 4
1749	4	5	0.166	Cher_TR24223_c2_g3_i1_1	Cobl_SOT_k31_scaffold16995_1,Cobl_TR5898_c2_g1_i13_1	Pexc_TR22902_c2_g1_i1_1	NA	Epos_Pasa_asmbl_29069_1	protein
1750	5	5	1	Cher_TR22291_c5_g1_i1_1	Cobl_SOT_k31_scaffold17159_1	Pexc_SOT_k71_C139889_1	Poct_TR20711_c6_g1_i1_1	Epos_Pasa_asmbl_64535_1	serpin b6-like precursor
1751	5	5	0.4	Cher_TR8138_c1_g1_i2utrorf_1	Cobl_SOT_k31_scaffold17306_1	Pexc_SOT_k35_scaffold10909_1	Poct_SOT_k31_C430415_1	Epos_Pasa_asmbl_5496_1	importin subunit alpha-7
1752	5	5	1	Cher_SOT_k31_C572620_1	Cobl_SOT_k31_scaffold17426_1	Pexc_SOT_k59_C296388_1	Poct_SOT_k31_C432738_1	Epos_Pasa_asmbl_15228_1	probable leucine--trna mitochondrial
1753	5	5	1	Cher_SOT_k47_scaffold22578_1	Cobl_SOT_k31_scaffold17444utrorf_1	Pexc_SOT_k71_C135045_1	Poct_TR19020_c0_g3_i1_1	Epos_SOT_k71_scaffold6362utrorf_1	hypothetical protein KGM_18044
1754	5	5	1	Cher_SOT_k31_scaffold12961_1	Cobl_SOT_k31_scaffold1746_1	Pexc_TR34635_c2_g1_i2_1	Poct_TR20734_c8_g1_i1_1	Epos_Pasa_asmbl_84661_1	prostamide prostaglandin f synthase
1755	5	5	1	Cher_TR6744_c3_g1_i8utrorf_1	Cobl_SOT_k31_scaffold17739_1	Pexc_SOT_k31_scaffold6232_1	Poct_SOT_k35_scaffold7404_1	Epos_SOT_k67_scaffold4276_1	mediator of rna polymerase ii transcription subunit 6
1756	5	5	1	Cher_TR24630_c0_g1_i3_1	Cobl_SOT_k31_scaffold17817_1	Pexc_SOT_k31_scaffold14718_1	Poct_SOT_k67_C109785_1	Epos_SOT_k67_scaffold14489_1	coiled-coil domain-containing protein 22-like protein
1757	5	5	1	Cher_SOT_k31_C573916_1	Cobl_SOT_k31_scaffold17831_1	Pexc_SOT_k47_C379871_1	Poct_SOT_k35_C387080_1	Epos_Pasa_asmbl_66461_1	af351623_1hyaluronidase 2
1758	2	2	1	NA	Cobl_SOT_k31_scaffold17867_1	NA	NA	Epos_Pasa_asmbl_67896_1	receptor type guanylyl cyclase
1759	5	5	1	Cher_SOT_k47_scaffold4366_1	Cobl_SOT_k31_scaffold17915_1	Pexc_SOT_k31_C507525_1	Poct_SOT_k35_scaffold11719_1	Epos_SOT_k35_scaffold15691_1	elongation of very long chain fatty acids protein aael008004-like
1760	5	5	1	Cher_SOT_k43_scaffold9233_1	Cobl_SOT_k31_scaffold17981_1	Pexc_SOT_k51_scaffold8380_1	Poct_SOT_k55_C194400_1	Epos_Pasa_asmbl_65585_1	protein tipe
1761	3	3	0.333	NA	Cobl_SOT_k31_scaffold18000_1	Pexc_TR4623_c2_g1_i1_1	NA	Epos_Pasa_asmbl_39483_1	partial
1762	3	3	1	Cher_SOT_k75_scaffold3154_1	Cobl_SOT_k31_scaffold18039_1	NA	NA	Epos_Pasa_asmbl_71521_1	importin subunit alpha-7
1763	5	5	1	Cher_SOT_k31_C559612_1	Cobl_SOT_k31_scaffold18079_1	Pexc_SOT_k59_scaffold21653_1	Poct_SOT_k71_scaffold2647_1	Epos_SOT_k31_scaffold24578_1	larval cuticle protein lcp-30
1764	5	5	0.317	Cher_SOT_k51_scaffold23360_1	Cobl_SOT_k31_scaffold18223_1	Pexc_SOT_k55_scaffold19433_1	Poct_TR9778_c7_g1_i1_1	Epos_SOT_k35_scaffold23898_1	krab-a domain-containing protein
1765	3	3	0.333	NA	Cobl_SOT_k31_scaffold18227_1	NA	Poct_SOT_k31_C419939_1	Epos_Pasa_asmbl_13037_1	dna helicase mcm8
1766	5	5	1	Cher_TR20235_c0_g1_i2_1	Cobl_SOT_k31_scaffold18242_1	Pexc_TR34613_c0_g1_i1_1	Poct_TR1395_c0_g2_i1_1	Epos_SOT_k31_scaffold25705_1	ethanolaminephosphotransferase 1-like
1767	5	5	1	Cher_SOT_k35_C506526_1	Cobl_SOT_k31_scaffold1858_1	Pexc_SOT_k39_C430871_1	Poct_TR11242_c0_g1_i1_1	Epos_SOT_k31_C765865_1	deoxynucleoside kinase
1768	5	5	1	Cher_SOT_k31_C570648_1	Cobl_SOT_k31_scaffold18597_1	Pexc_TR1096_c22_g1_i1_1	Poct_TR9068_c2_g1_i1_1	Epos_SOT_k31_C770176_1	amino acid transporter
1769	5	5	0.104	Cher_SOT_k43_scaffold14584_1	Cobl_SOT_k31_scaffold18656_1	Pexc_SOT_k31_C516980_1	Poct_SOT_k31_C434742_1	Epos_Pasa_asmbl_84915_1	integrase core domain protein
1770	5	5	1	Cher_TR17868_c0_g1_i1_1	Cobl_SOT_k31_scaffold1865_1	Pexc_SOT_k71_scaffold12972_1	Poct_SOT_k51_C202118_1	Epos_SOT_k31_C756770_1	protein cwc15 homolog b
1771	5	5	1	Cher_TR4976_c0_g3_i1_1	Cobl_SOT_k31_scaffold18708_1	Pexc_SOT_k31_C514011_1	Poct_SOT_k63_scaffold5186_1	Epos_Pasa_asmbl_21729_1	neither inactivation nor afterpotential b
1772	4	4	1	Cher_TR10866_c0_g1_i1_1	Cobl_SOT_k31_scaffold18723_1	Pexc_SOT_k71_C131285_1	NA	Epos_SOT_k43_C494194_1	hypothetical protein SINV_13465, partial
1773	5	6	0.333	Cher_TR9588_c7_g2_i3_1,Cher_TR9588_c7_g2_i1_1	Cobl_SOT_k31_scaffold18773_1	Pexc_TR29917_c7_g1_i2_1	Poct_SOT_k35_C362311_1	Epos_SOT_k35_C674553_1	zinc finger protein 782 isoform x3
1774	4	4	1	Cher_TR30684_c0_g1_i1_1	Cobl_SOT_k31_scaffold18790_1	NA	Poct_TR22754_c0_g1_i1_1	Epos_Pasa_asmbl_10488_1	abc transporter family c protein abcc2
1775	5	5	1	Cher_SOT_k31_scaffold24997_1	Cobl_SOT_k31_scaffold18796_1	Pexc_SOT_k71_scaffold12780_1	Poct_TR3299_c5_g1_i11_1	Epos_SOT_k43_C497961_1	dnaj homolog subfamily c member 21
1776	5	5	1	Cher_SOT_k31_scaffold18563_1	Cobl_SOT_k31_scaffold18837_1	Pexc_TR15608_c3_g1_i1_1	Poct_SOT_k59_scaffold15261_1	Epos_SOT_k47_scaffold22617_1	phospholipase c beta
1777	5	5	1	Cher_SOT_k31_C565086_1	Cobl_SOT_k31_scaffold18923_1	Pexc_TR20670_c0_g1_i1_1	Poct_SOT_k35_C377772_1	Epos_SOT_k43_C498860_1	kazrin isoform x3
1778	4	4	0.146	Cher_TR32135_c2_g1_i1_1	Cobl_SOT_k31_scaffold18956_1	NA	Poct_SOT_k31_scaffold6571_1	Epos_SOT_k31_scaffold13296_1	gag-pol protein
1779	5	5	0.104	Cher_TR28220_c0_g1_i2_1	Cobl_SOT_k31_scaffold18988_1	Pexc_TR6811_c1_g1_i1_1	Poct_SOT_k35_scaffold10741_1	Epos_Pasa_asmbl_3749_1	double-stranded rna-binding protein zn72d
1780	5	5	1	Cher_SOT_k31_scaffold15283_1	Cobl_SOT_k31_scaffold19032_1	Pexc_SOT_k51_scaffold20175_1	Poct_SOT_k39_scaffold6717_1	Epos_SOT_k35_scaffold18992_1	60s ribosomal protein l8
1781	5	5	1	Cher_TR20662_c0_g1_i1_1	Cobl_SOT_k31_scaffold19092_1	Pexc_SOT_k35_scaffold6997_1	Poct_TR13613_c0_g1_i1_1	Epos_SOT_k51_C386230_1	snrna-activating protein complex subunit 3
1782	3	4	0.146	NA	Cobl_SOT_k31_scaffold19113_1	Pexc_TR8946_c0_g1_i2_1,Pexc_SOT_k39_scaffold20654_1	NA	Epos_Pasa_asmbl_3873_1	glucose dehydrogenase
1783	5	5	1	Cher_SOT_k39_C461469_1	Cobl_SOT_k31_scaffold19149_1	Pexc_SOT_k63_scaffold2328_1	Poct_GG33227_c1_g1_i1_1	Epos_Pasa_asmbl_60941_1	transforming acidic coiled-coil-containing protein 1
1784	3	3	0.333	NA	Cobl_SOT_k31_scaffold19231_1	NA	Poct_TR201_c0_g1_i1_1	Epos_SOT_k63_C195441_1	isoform k
1785	5	5	1	Cher_SOT_k31_C571582_1	Cobl_SOT_k31_scaffold19292_1	Pexc_SOT_k31_C511713_1	Poct_TR25585_c1_g1_i1_1	Epos_Pasa_asmbl_49819_1	heat repeat-containing protein 5b isoform x1
1786	5	5	1	Cher_TR18529_c0_g1_i1_1	Cobl_SOT_k31_scaffold19293_1	Pexc_SOT_k31_C495893_1	Poct_SOT_k31_C414493_1	Epos_Pasa_asmbl_20027_1	apoptosis 2 inhibitor-like
1787	5	5	1	Cher_SOT_k31_C557130_1	Cobl_SOT_k31_scaffold19326_1	Pexc_SOT_k31_scaffold21206_1	Poct_SOT_k31_C416903_1	Epos_Pasa_asmbl_31150_1	heparan sulfate glucosamine 3-o-sulfotransferase 5 isoform x3
1788	5	6	0.667	Cher_TR2624_c3_g1_i3_1,Cher_TR2624_c3_g1_i1_1	Cobl_SOT_k31_scaffold19426_1	Pexc_SOT_k39_C431505_1	Poct_SOT_k35_C370984_1	Epos_SOT_k31_C768922_1	laccase- partial
1789	5	5	1	Cher_SOT_k59_C275825_1	Cobl_SOT_k31_scaffold19506_1	Pexc_SOT_k59_scaffold22248_1	Poct_SOT_k31_scaffold13855_1	Epos_SOT_k31_scaffold15982_1	procollagen- -oxoglutarate 5-dioxygenase 3
1790	5	5	1	Cher_TR20275_c0_g1_i1_1	Cobl_SOT_k31_scaffold19513_1	Pexc_TR26245_c0_g1_i1_1	Poct_SOT_k43_C281969_1	Epos_Pasa_asmbl_74372_1	protein ifh1-like
1791	5	5	1	Cher_TR29655_c1_g1_i1_1	Cobl_SOT_k31_scaffold19520_1	Pexc_TR19279_c1_g1_i1_1	Poct_TR27385_c0_g1_i1_1	Epos_Pasa_asmbl_76234_1	ste20-like serine threonine-protein kinase
1792	5	5	1	Cher_SOT_k31_C573140_1	Cobl_SOT_k31_scaffold19552_1	Pexc_SOT_k31_C515332_1	Poct_TR13170_c0_g1_i1_1	Epos_Pasa_asmbl_15584_1	protein-cysteine n-palmitoyltransferase porcupine
1793	5	5	1	Cher_TR21830_c0_g1_i1_1	Cobl_SOT_k31_scaffold19563_1	Pexc_SOT_k31_scaffold23976_1	Poct_SOT_k43_scaffold17170_1	Epos_SOT_k31_C770090_1	isoform b
1794	5	5	1	Cher_SOT_k43_scaffold20740_1	Cobl_SOT_k31_scaffold19612_1	Pexc_TR11846_c0_g1_i1_1	Poct_SOT_k39_C296404_1	Epos_Pasa_asmbl_25288_1	glypican
1795	5	5	1	Cher_SOT_k43_scaffold26978_1	Cobl_SOT_k31_scaffold19637_1	Pexc_SOT_k35_C473610_1	Poct_TR22261_c1_g1_i1_1	Epos_Pasa_asmbl_86708_1	hypothetical protein KGM_00431
1796	5	5	1	Cher_SOT_k31_C554988_1	Cobl_SOT_k31_scaffold19762_1	Pexc_SOT_k59_C287136_1	Poct_TR6012_c5_g4_i1_1	Epos_SOT_k47_scaffold19006_1	peroxisomal membrane protein 11c
1797	5	5	1	Cher_SOT_k31_scaffold27790_1	Cobl_SOT_k31_scaffold19766_1	Pexc_SOT_k63_scaffold8933_1	Poct_SOT_k31_C432542_1	Epos_Pasa_asmbl_23377_1	transcription factor p65
1798	5	6	0.152	Cher_TR8843_c0_g1_i1_1	Cobl_SOT_k31_scaffold19795_1	Pexc_TR17854_c1_g1_i2_1	Poct_TR29097_c0_g1_i1_1	Epos_SOT_k43_scaffold18788_1,Epos_SOT_k31_C755108_1	aael002251- partial
1799	4	4	1	Cher_TR31347_c1_g1_i2_1	Cobl_SOT_k31_scaffold19836_1	NA	Poct_TR20843_c3_g1_i1_1	Epos_Pasa_asmbl_16884_1	robo2 3-like partial
1800	5	6	0.667	Cher_SOT_k59_C264143_1	Cobl_SOT_k31_scaffold19865_1,Cobl_TR21680_c0_g1_i2_1	Pexc_SOT_k51_C339114_1	Poct_SOT_k31_C420799_1	Epos_SOT_k59_C304783_1	hypothetical protein KGM_11250
1801	5	5	1	Cher_TR17189_c0_g1_i1_1	Cobl_SOT_k31_scaffold19883_1	Pexc_TR21678_c0_g1_i1_1	Poct_TR28703_c0_g1_i1_1	Epos_SOT_k35_C660520_1	hypothetical protein KGM_11829
1802	5	5	1	Cher_TR23627_c0_g1_i2_1	Cobl_SOT_k31_scaffold19933_1	Pexc_SOT_k71_scaffold14783_1	Poct_TR134_c0_g1_i2_1	Epos_Pasa_asmbl_20174_1	dihydroorotate dehydrogenase mitochondrial
1803	5	6	0.667	Cher_SOT_k35_scaffold24147utrorf_1	Cobl_SOT_k31_scaffold19934utrorf_1	Pexc_SOT_k31_scaffold18968utrorf_1	Poct_SOT_k31_scaffold14528utrorf_1	Epos_SOT_k67_C165236_1,Epos_Pasa_asmbl_20177_1	atp synthase subunit mitochondrial
1804	5	5	1	Cher_SOT_k31_scaffold23868_1	Cobl_SOT_k31_scaffold19973_1	Pexc_SOT_k43_C403677_1	Poct_SOT_k51_scaffold18941_1	Epos_Pasa_asmbl_76381_1	upf0518 protein aael005291-like isoform x2
1805	5	5	1	Cher_TR17478_c2_g1_i1_1	Cobl_SOT_k31_scaffold19983_1	Pexc_TR22423_c7_g3_i1_1	Poct_TR22977_c3_g1_i1_1	Epos_SOT_k31_C764989_1	growth inhibition and differentiation-related protein 88-like protein
1806	5	5	1	Cher_TR7409_c0_g1_i9_1	Cobl_SOT_k31_scaffold20088_1	Pexc_SOT_k39_scaffold23520_1	Poct_SOT_k43_scaffold16747_1	Epos_Pasa_asmbl_38914_1	polypyrimidine tract-binding protein 2 isoform x2
1807	5	6	0.333	Cher_TR23183_c0_g1_i1_1	Cobl_SOT_k31_scaffold20132_1	Pexc_TR11142_c0_g2_i2_1	Poct_SOT_k35_scaffold16152_1,Poct_SOT_k31_scaffold18893_1	Epos_SOT_k39_C580848_1	cyclin-dependent kinase 14 isoform x2
1808	5	5	1	Cher_SOT_k35_C512534_1	Cobl_SOT_k31_scaffold20151utrorf_1	Pexc_SOT_k59_C276014_1	Poct_SOT_k39_scaffold13557_1	Epos_Pasa_asmbl_68807_1	protein fam166b-like
1809	5	5	1	Cher_SOT_k55_scaffold17823_1	Cobl_SOT_k31_scaffold2017_1	Pexc_TR15578_c3_g1_i1_1	Poct_SOT_k59_scaffold9232_1	Epos_Pasa_asmbl_5235_1	anillin rhotekin
1810	5	5	1	Cher_TR16482_c2_g2_i1_1	Cobl_SOT_k31_scaffold20249_1	Pexc_TR1716_c3_g1_i1_1	Poct_SOT_k63_C133208_1	Epos_Pasa_asmbl_28418_1	nad-dependent protein deacylase sirtuin- mitochondrial isoform x1
1811	5	5	1	Cher_TR26012_c0_g1_i1_1	Cobl_SOT_k31_scaffold20275_1	Pexc_TR26805_c0_g1_i1_1	Poct_TR25078_c0_g1_i1_1	Epos_Pasa_asmbl_46650_1	kynurenine--oxoglutarate transaminase 3
1812	5	9	0.269	Cher_SOT_k43_scaffold26229_1,Cher_SOT_k39_scaffold686_1	Cobl_SOT_k31_scaffold20319_1,Cobl_SOT_k47_scaffold13133_1	Pexc_TR10212_c1_g2_i2_1,Pexc_SOT_k31_C510141_1	Poct_SOT_k31_scaffold18131_1	Epos_Pasa_asmbl_26810_1,Epos_Pasa_asmbl_26808_1	ecdysteroid 22-kinase
1813	5	5	1	Cher_SOT_k43_C407891_1	Cobl_SOT_k31_scaffold20350_1	Pexc_SOT_k35_scaffold15152_1	Poct_SOT_k51_scaffold18788_1	Epos_Pasa_asmbl_1785_1	protein c1orf9-like protein
1814	5	5	1	Cher_SOT_k59_C273643_1	Cobl_SOT_k31_scaffold20356_1	Pexc_SOT_k31_scaffold17814_1	Poct_SOT_k35_C380546_1	Epos_Pasa_asmbl_56887_1	protein shq1-like protein
1815	5	5	1	Cher_SOT_k51_C327975_1	Cobl_SOT_k31_scaffold20361_1	Pexc_SOT_k35_C478662_1	Poct_SOT_k47_C247651_1	Epos_Pasa_asmbl_76887_1	zinc finger protein 277
1816	4	4	0.146	Cher_TR863_c0_g1_i1_1	Cobl_SOT_k31_scaffold20459_1	NA	Poct_SOT_k35_C381479_1	Epos_Pasa_asmbl_32715_1	ecdysone oxidase
1817	5	5	1	Cher_TR24594_c2_g1_i1_1	Cobl_SOT_k31_scaffold20463_1	Pexc_SOT_k39_C444357_1	Poct_TR9825_c0_g1_i1_1	Epos_Pasa_asmbl_50836_1	lethal 01810
1818	5	5	1	Cher_SOT_k35_C519576_1	Cobl_SOT_k31_scaffold20484_1	Pexc_SOT_k35_scaffold7731_1	Poct_SOT_k43_C281306_1	Epos_SOT_k43_scaffold15130utrorf_1	jmjc domain-containing protein 4
1819	5	5	1	Cher_TR1276_c2_g1_i2_1	Cobl_SOT_k31_scaffold20521_1	Pexc_SOT_k31_scaffold23757_1	Poct_SOT_k59_C176766_1	Epos_SOT_k31_scaffold26629_1	vacuolar protein sorting-associated protein 26b-like
1820	5	6	0.167	Cher_TR9583_c1_g1_i3_1,Cher_SOT_k59_scaffold4846_1	Cobl_SOT_k31_scaffold20531_1	Pexc_SOT_k31_C516406_1	Poct_SOT_k47_scaffold14970_1	Epos_Pasa_asmbl_14377_1	centrosomal protein of 152 kda
1821	5	5	0.6	Cher_SOT_k31_scaffold6530_1	Cobl_SOT_k31_scaffold20556_1	Pexc_TR14911_c0_g1_i2_1	Poct_TR16012_c0_g1_i1_1	Epos_Pasa_asmbl_9897_1	protein shuttle craft
1822	2	2	1	NA	Cobl_SOT_k31_scaffold20567_1	NA	NA	Epos_Pasa_asmbl_84535_1	copia protein
1823	5	5	1	Cher_TR26492_c4_g4_i1_1	Cobl_SOT_k31_scaffold20648_1	Pexc_TR32709_c7_g1_i1_1	Poct_TR15121_c0_g1_i1_1	Epos_Pasa_asmbl_5850_1	hrp65 protein
1824	4	4	1	Cher_SOT_k31_scaffold19320_1	Cobl_SOT_k31_scaffold20662_1	Pexc_TR24240_c0_g2_i1_1	NA	Epos_Pasa_asmbl_16315_1	regulator of g-protein signaling 20
1825	5	6	0.149	Cher_SOT_k47_C366299_1	Cobl_SOT_k31_scaffold20669_1	Pexc_SOT_k31_C501619_1	Poct_TR26039_c2_g1_i1_1,Poct_SOT_k67_C111893_1	Epos_SOT_k35_C686002_1	chitinase a-like
1826	5	5	0.4	Cher_SOT_k35_C511984_1	Cobl_SOT_k31_scaffold20697_1	Pexc_SOT_k31_scaffold14297_1	Poct_SOT_k31_C419474_1	Epos_SOT_k31_scaffold8037_1	glycerol-3-phosphate acyltransferase mitochondrial isoform x1
1827	5	5	0.2	Cher_TR18801_c1_g1_i1_1	Cobl_SOT_k31_scaffold20792_1	Pexc_TR24206_c1_g1_i2_1	Poct_TR17506_c0_g1_i1_1	Epos_Pasa_asmbl_42141_1	mam domain-containing glycosylphosphatidylinositol anchor protein 1
1828	5	5	1	Cher_SOT_k63_C209700_1	Cobl_SOT_k31_scaffold20814_1	Pexc_SOT_k47_C362127_1	Poct_SOT_k63_C127786_1	Epos_SOT_k67_scaffold2779_1	adp-ribosylation factor-related protein 1
1829	4	4	0.146	Cher_TR23824_c5_g1_i3_1	Cobl_SOT_k31_scaffold20828_1	Pexc_SOT_k31_C475119_1	Poct_SOT_k39_C265947_1	NA	---NA---
1830	4	5	0.104	Cher_SOT_k31_scaffold20590_1	NA	Pexc_TR1762_c0_g1_i1_1,Pexc_TR1096_c21_g3_i1_1	Poct_SOT_k39_C304781_1	Epos_Pasa_asmbl_96217_1	PREDICTED: uncharacterized protein LOC585101
1831	5	5	1	Cher_SOT_k31_scaffold27588_1	Cobl_SOT_k31_scaffold20838_1	Pexc_SOT_k31_C516704_1	Poct_TR3245_c0_g2_i1_1	Epos_Pasa_asmbl_3768_1	chondroitin sulfate synthase 1
1832	5	5	1	Cher_SOT_k43_scaffold26018_1	Cobl_SOT_k31_scaffold20841_1	Pexc_SOT_k67_C172542_1	Poct_SOT_k47_scaffold17521_1	Epos_SOT_k31_scaffold14668_1	p23-like protein
1833	5	5	1	Cher_SOT_k31_C574058_1	Cobl_SOT_k31_scaffold20867_1	Pexc_SOT_k31_C513883_1	Poct_SOT_k47_scaffold7251_1	Epos_Pasa_asmbl_20478_1	atp-binding cassette sub-family g member 4-like isoform x1
1834	4	4	1	Cher_TR24137_c0_g1_i2_1	Cobl_SOT_k31_scaffold20869_1	NA	Poct_TR11945_c0_g1_i1_1	Epos_Pasa_asmbl_56862_1	vascular endothelial growth factor a-like isoform x2
1835	5	5	1	Cher_TR8516_c1_g1_i1_1	Cobl_SOT_k31_scaffold20870_1	Pexc_TR33665_c0_g2_i3_1	Poct_SOT_k67_C109391_1	Epos_Pasa_asmbl_93866_1	hspb1-associated protein 1 homolog isoform x2
1836	5	5	1	Cher_SOT_k31_scaffold27861_1	Cobl_SOT_k31_scaffold20924_1	Pexc_SOT_k31_C506053_1	Poct_SOT_k55_scaffold315_1	Epos_Pasa_asmbl_4068_1	hypothetical protein KGM_04240
1837	5	7	0.115	Cher_TR24606_c3_g1_i4_1,Cher_TR24606_c3_g1_i2_1	Cobl_SOT_k31_scaffold20938_1	Pexc_TR22394_c5_g1_i2_1	Poct_TR23524_c4_g1_i1_1,Poct_SOT_k31_scaffold14249_1	Epos_Pasa_asmbl_67806_1	zinc finger protein 583-like
1838	5	5	1	Cher_SOT_k71_scaffold12313_1	Cobl_SOT_k31_scaffold20976_1	Pexc_SOT_k31_C515898_1	Poct_SOT_k35_scaffold8758_1	Epos_Pasa_asmbl_7234_1	atp-binding cassette sub-family d member 3
1839	5	5	1	Cher_SOT_k31_C569410_1	Cobl_SOT_k31_scaffold20991_1	Pexc_TR32714_c0_g1_i1_1	Poct_SOT_k35_C366223_1	Epos_Pasa_asmbl_37840_1	hypothetical protein KGM_06296
1840	5	5	1	Cher_SOT_k31_C570252_1	Cobl_SOT_k31_scaffold21059_1	Pexc_SOT_k35_C483901_1	Poct_TR23484_c0_g2_i2_1	Epos_SOT_k31_C771265_1	wd repeat-containing protein 48
1841	4	5	0.104	Cher_TR8488_c0_g2_i1_1,Cher_SOT_k47_scaffold21853_1	Cobl_SOT_k31_scaffold21077_1	Pexc_TR11288_c0_g1_i3_1	NA	Epos_SOT_k31_scaffold12371_1	serine-enriched protein
1842	5	5	1	Cher_TR17442_c1_g1_i2_1	Cobl_SOT_k31_scaffold21118_1	Pexc_SOT_k63_C235448_1	Poct_SOT_k51_scaffold3910_1	Epos_SOT_k67_scaffold6024_1	mediator of rna polymerase ii transcription subunit 4
1843	5	5	1	Cher_SOT_k31_C569442_1	Cobl_SOT_k31_scaffold21124_1	Pexc_SOT_k63_scaffold20108_1	Poct_SOT_k39_C326710_1	Epos_Pasa_asmbl_13029_1	protein-cysteine n-palmitoyltransferase rasp
1844	5	5	1	Cher_SOT_k39_C459907_1	Cobl_SOT_k31_scaffold21145_1	Pexc_SOT_k55_C327973_1	Poct_SOT_k31_C433076_1	Epos_Pasa_asmbl_59740_1	abc transporter g family member 20 isoform x2
1845	5	5	1	Cher_TR23809_c8_g1_i2_1	Cobl_SOT_k31_scaffold21150_1	Pexc_TR3618_c2_g1_i2_1	Poct_SOT_k35_C385874_1	Epos_Pasa_asmbl_55460_1	elongation of very long chain fatty acids protein aael008004-like
1846	4	5	0.139	Cher_TR24342_c0_g1_i1_1	Cobl_SOT_k31_scaffold21221_1,Cobl_TR29204_c0_g2_i2_1	Pexc_TR8348_c1_g3_i1_1	NA	Epos_SOT_k59_C288437_1	hypothetical protein KGM_15853
1847	5	6	0.667	Cher_TR31320_c4_g1_i3_1	Cobl_SOT_k31_scaffold21317_1	Pexc_SOT_k35_C483216_1	Poct_SOT_k43_C280696_1	Epos_SOT_k35_C684814_1,Epos_Pasa_asmbl_10724_1	organic cation transporter protein
1848	5	5	1	Cher_SOT_k39_C454136_1	Cobl_SOT_k31_scaffold21367_1	Pexc_TR12916_c0_g1_i1_1	Poct_SOT_k31_C424708_1	Epos_SOT_k31_C767920_1	deleted in autism protein 1 homolog
1849	4	4	1	Cher_SOT_k35_C498344_1	Cobl_SOT_k31_scaffold21371_1	Pexc_TR1475_c0_g1_i1_1	NA	Epos_Pasa_asmbl_35895_1	---NA---
1850	5	5	1	Cher_TR31350_c4_g1_i1_1	Cobl_SOT_k31_scaffold21408_1	Pexc_SOT_k63_C236530_1	Poct_SOT_k67_C104803_1	Epos_SOT_k55_C351040_1	protein tyrosine phosphatase 1
1851	5	5	1	Cher_TR26432_c11_g1_i1_1	Cobl_SOT_k31_scaffold21430_1	Pexc_SOT_k31_scaffold15240_1	Poct_TR1846_c10_g1_i2_1	Epos_Pasa_asmbl_63560_1	zinc transporter 7
1852	5	5	1	Cher_TR15975_c0_g1_i2_1	Cobl_SOT_k31_scaffold21514_1	Pexc_SOT_k31_scaffold19855_1	Poct_GG15714_c0_g1_i1_1	Epos_Pasa_asmbl_88746_1	---NA---
1853	5	7	0.571	Cher_TR11011_c0_g1_i2_1,Cher_TR11011_c0_g1_i1_1	Cobl_SOT_k31_scaffold21551_1	Pexc_TR12896_c0_g1_i1_1	Poct_SOT_k71_C72196_1	Epos_Pasa_asmbl_66123_1,Epos_Pasa_asmbl_61847_1	dihydropteridine reductase
1854	5	5	1	Cher_SOT_k71_C121341_1	Cobl_SOT_k31_scaffold21572_1	Pexc_TR3651_c0_g1_i2_1	Poct_SOT_k31_scaffold20538_1	Epos_SOT_k47_scaffold21166_1	lysosomal thioesterase ppt2 homolog
1855	5	5	1	Cher_TR17587_c8_g1_i1_1	Cobl_SOT_k31_scaffold21710_1	Pexc_TR5830_c0_g2_i1_1	Poct_TR29012_c0_g1_i1_1	Epos_Pasa_asmbl_22919_1	rhophilin-2 isoform x2
1856	2	2	1	Cher_SOT_k35_C510685_1	Cobl_SOT_k31_scaffold21776_1	NA	NA	NA	cytochrome c oxidase subunit iv
1857	4	4	0.5	Cher_SOT_k31_C564478_1	Cobl_SOT_k31_scaffold5603_1	Pexc_TR28248_c0_g1_i1_1	NA	Epos_SOT_k31_scaffold12325_1	cytochrome c oxidase subunit iv
1858	5	5	1	Cher_SOT_k39_scaffold8675_1	Cobl_SOT_k31_scaffold21798_1	Pexc_SOT_k39_scaffold1666_1	Poct_SOT_k31_scaffold6716_1	Epos_Pasa_asmbl_30043_1	hypothetical protein KGM_05274
1859	5	6	0.305	Cher_TR24392_c0_g1_i1_1	Cobl_SOT_k31_scaffold21826_1,Cobl_TR11649_c0_g2_i1_1	Pexc_TR5307_c1_g1_i1_1	Poct_SOT_k31_C424162_1	Epos_Pasa_asmbl_58529_1	ankyrin isoform m
1860	5	5	1	Cher_TR24455_c0_g1_i1_1	Cobl_SOT_k31_scaffold21831_1	Pexc_TR32779_c0_g1_i1_1	Poct_TR7388_c1_g1_i1_1	Epos_Pasa_asmbl_16582_1	rab proteins geranylgeranyltransferase component a 1
1861	4	4	0.5	Cher_SOT_k31_C547975_1	Cobl_SOT_k31_scaffold21835_1	Pexc_TR14986_c0_g1_i1_1	NA	Epos_Pasa_asmbl_62204_1	alcohol dehydrogenase
1862	5	5	1	Cher_SOT_k51_scaffold17865_1	Cobl_SOT_k31_scaffold21845_1	Pexc_SOT_k59_scaffold6750_1	Poct_SOT_k31_C431576_1	Epos_SOT_k39_C574973_1	glycerol kinase
1863	5	5	1	Cher_TR31289_c1_g1_i1_1	Cobl_SOT_k31_scaffold21856_1	Pexc_TR13561_c0_g1_i1_1	Poct_SOT_k43_scaffold17394_1	Epos_SOT_k63_C244237_1	inosine-5 -monophosphate dehydrogenase
1864	5	5	1	Cher_SOT_k43_C407607_1	Cobl_SOT_k31_scaffold21941_1	Pexc_SOT_k55_C327169_1	Poct_SOT_k63_C142660_1	Epos_Pasa_asmbl_29166_1	equilibrative nucleoside transporter 1
1865	5	5	1	Cher_TR31771_c0_g3_i1_1	Cobl_SOT_k31_scaffold2196_1	Pexc_TR22750_c0_g1_i2_1	Poct_SOT_k71_scaffold1507_1	Epos_SOT_k47_scaffold16308_1	troponin t
1866	5	5	1	Cher_SOT_k35_C516894_1	Cobl_SOT_k31_scaffold21990_1	Pexc_SOT_k31_scaffold22217_1	Poct_SOT_k31_C433950_1	Epos_SOT_k31_scaffold26490_1	protein ariadne-1
1867	5	5	1	Cher_TR23955_c0_g2_i1_1	Cobl_SOT_k31_scaffold22014_1	Pexc_SOT_k35_scaffold9924_1	Poct_TR1472_c6_g1_i1_1	Epos_SOT_k31_scaffold24980_1	protein takeout-like
1868	5	5	1	Cher_TR8414_c0_g1_i1_1	Cobl_SOT_k31_scaffold22027_1	Pexc_SOT_k47_scaffold10632_1	Poct_SOT_k31_scaffold17209_1	Epos_SOT_k39_scaffold11110_1	acetyl-coenzyme a transporter 1
1869	5	5	1	Cher_TR13625_c2_g1_i1_1	Cobl_SOT_k31_scaffold22038_1	Pexc_SOT_k39_scaffold5377_1	Poct_SOT_k39_scaffold16368_1	Epos_Pasa_asmbl_18472_1	methylthioribose-1-phosphate isomerase
1870	4	4	1	NA	Cobl_SOT_k31_scaffold22108_1	Pexc_SOT_k63_scaffold19074_1	Poct_TR4638_c0_g1_i1_1	Epos_Pasa_asmbl_35951_1	ribosomal protein s2
1871	5	5	1	Cher_SOT_k75_C65760_1	Cobl_SOT_k31_scaffold22110_1	Pexc_SOT_k75_C76107_1	Poct_SOT_k47_C242008_1	Epos_SOT_k35_C669003_1	peroxiredoxin 1
1872	5	5	1	Cher_TR9936_c0_g1_i3_1	Cobl_SOT_k31_scaffold22113_1	Pexc_TR14862_c2_g1_i1_1	Poct_TR9011_c0_g1_i2_1	Epos_Pasa_asmbl_47080_1	octopamine receptor
1873	3	5	0.104	Cher_SOT_k31_C517761_1	Cobl_SOT_k31_scaffold22175_1,Cobl_TR10963_c0_g1_i1_1,Cobl_SOT_k39_scaffold11404_1	NA	NA	Epos_Pasa_asmbl_3905_1	glucose dehydrogenase
1874	3	3	0.333	NA	Cobl_SOT_k31_scaffold22226_1	NA	Poct_SOT_k31_scaffold6056_1	Epos_Pasa_asmbl_16119_1	olfactory receptor 4
1875	5	5	1	Cher_SOT_k31_C568213_1	Cobl_SOT_k31_scaffold22256_1	Pexc_TR32177_c6_g1_i1_1	Poct_SOT_k35_C381425_1	Epos_Pasa_asmbl_80866_1	hypothetical protein KGM_01053
1876	5	5	1	Cher_SOT_k51_scaffold25582_1	Cobl_SOT_k31_scaffold22271_1	Pexc_SOT_k35_scaffold11977_1	Poct_SOT_k31_scaffold18254_1	Epos_Pasa_asmbl_9486_1	calcineurin a
1877	5	5	1	Cher_TR21282_c5_g3_i1_1	Cobl_SOT_k31_scaffold22319_1	Pexc_SOT_k31_C510107_1	Poct_SOT_k31_C427930_1	Epos_SOT_k35_scaffold25194_1	letm1 domain-containing protein 1
1878	3	4	0.5	Cher_SOT_k51_C330601_1	Cobl_SOT_k31_scaffold22322_1	NA	NA	Epos_Pasa_asmbl_87437_1,Epos_Pasa_asmbl_37025_1	conserved hypothetical protein
1879	5	5	1	Cher_TR3169_c0_g2_i1_1	Cobl_SOT_k31_scaffold22340_1	Pexc_TR12666_c5_g1_i1_1	Poct_TR22097_c1_g1_i1_1	Epos_Pasa_asmbl_45104_1	zinc finger protein 228
1880	5	5	1	Cher_TR20289_c0_g1_i1_1	Cobl_SOT_k31_scaffold22367_1	Pexc_SOT_k35_C477914_1	Poct_SOT_k55_C198315_1	Epos_Pasa_asmbl_41769_1	twinfilin isoform x1
1881	5	5	1	Cher_SOT_k71_scaffold11728_1	Cobl_SOT_k31_scaffold22378_1	Pexc_SOT_k71_C132089_1	Poct_SOT_k67_C104537_1	Epos_SOT_k31_C757660_1	stromal cell-derived factor 2
1882	5	5	1	Cher_SOT_k35_scaffold26302_1	Cobl_SOT_k31_scaffold22390_1	Pexc_SOT_k31_C515068_1	Poct_SOT_k31_scaffold21309_1	Epos_SOT_k43_C491130_1	ras-related protein rab-7a
1883	4	4	1	Cher_TR20848_c0_g1_i1_1	Cobl_SOT_k31_scaffold22391_1	Pexc_SOT_k31_C510891_1	Poct_GG19438_c0_g1_i1_1	NA	gamma-glutamyltranspeptidase
1884	2	3	0.333	Cher_TR20848_c1_g1_i2_1	NA	NA	NA	Epos_SOT_k31_C763653_1,Epos_Pasa_asmbl_53715_1	gamma-glutamyltranspeptidase
1885	5	5	1	Cher_TR29724_c5_g1_i1_1	Cobl_SOT_k31_scaffold22394_1	Pexc_TR30783_c1_g1_i1_1	Poct_SOT_k31_C408499_1	Epos_Pasa_asmbl_3822_1	elongation of very long chain fatty acids protein 4
1886	3	3	1	Cher_TR15433_c0_g1_i1_1	Cobl_SOT_k31_scaffold22406_1	NA	NA	Epos_SOT_k47_scaffold5529_1	hypothetical protein KGM_00530
1887	5	5	1	Cher_TR22438_c0_g1_i1_1	Cobl_SOT_k31_scaffold2240_1	Pexc_TR19461_c0_g2_i1_1	Poct_SOT_k31_C428395_1	Epos_Pasa_asmbl_6266_1	ubiquinone biosynthesis monooxygenase coq6
1888	4	4	0.5	Cher_SOT_k31_C546947_1	Cobl_SOT_k31_scaffold22446_1	Pexc_SOT_k39_C423851_1	NA	Epos_SOT_k67_C179606_1	juvenile hormone acid methyltransferase
1889	4	4	1	Cher_TR24458_c2_g1_i2_1	Cobl_SOT_k31_scaffold22516_1	Pexc_TR7083_c0_g2_i1_1	NA	Epos_Pasa_asmbl_13589_1	protein isoform b
1890	2	2	1	Cher_SOT_k31_C561175_1	Cobl_SOT_k31_scaffold22548_1	NA	NA	NA	reverse transcriptase
1891	3	4	0.146	NA	NA	Pexc_SOT_k39_scaffold16099_1,Pexc_SOT_k59_C293484_1	Poct_TR6257_c0_g1_i1_1	Epos_Pasa_asmbl_60751_1	reverse partial
1892	5	5	1	Cher_SOT_k55_scaffold22641_1	Cobl_SOT_k31_scaffold22552_1	Pexc_SOT_k39_scaffold9894_1	Poct_SOT_k47_C251839_1	Epos_SOT_k39_scaffold26323_1	dihydrolipoyllysine-residue acetyltransferase component of pyruvate dehydrogenase mitochondrial
1893	5	6	0.667	Cher_TR13462_c0_g1_i2_1,Cher_TR13462_c0_g1_i1_1	Cobl_SOT_k31_scaffold22588_1	Pexc_TR5291_c0_g1_i2_1	Poct_SOT_k63_C135790_1	Epos_Pasa_asmbl_6118_1	jnk1 mapk8-associated membrane protein
1894	5	5	1	Cher_TR23182_c1_g1_i1_1	Cobl_SOT_k31_scaffold22592_1	Pexc_SOT_k51_scaffold24874_1	Poct_SOT_k35_C369202_1	Epos_Pasa_asmbl_6814_1	fatty acid 2-hydroxylase
1895	5	5	1	Cher_SOT_k63_scaffold16590_1	Cobl_SOT_k31_scaffold22601_1	Pexc_TR29881_c1_g1_i1_1	Poct_TR16057_c0_g1_i1_1	Epos_Pasa_asmbl_72302_1	zinc finger protein 585a
1896	5	5	1	Cher_SOT_k75_C64776_1	Cobl_SOT_k31_scaffold22636_1	Pexc_TR7971_c0_g1_i1_1	Poct_SOT_k35_scaffold19345_1	Epos_SOT_k67_scaffold12899_1	mitochondrial manganese superoxide dismutase
1897	5	5	1	Cher_SOT_k31_scaffold18715_1	Cobl_SOT_k31_scaffold22693_1	Pexc_SOT_k31_C515776_1	Poct_TR25530_c0_g1_i1_1	Epos_Pasa_asmbl_3850_1	dna polymerase v
1898	5	5	1	Cher_TR2640_c1_g1_i1_1	Cobl_SOT_k31_scaffold22697_1	Pexc_TR24043_c0_g1_i2_1	Poct_SOT_k31_scaffold21331_1	Epos_SOT_k31_scaffold13889_1	octopamine receptor beta-3r-like
1899	5	5	0.4	Cher_SOT_k43_scaffold26722_1	Cobl_SOT_k31_scaffold22715_1	Pexc_SOT_k63_scaffold8510_1	Poct_SOT_k55_scaffold16477_1	Epos_Pasa_asmbl_52157_1	cysteine--trna cytoplasmic
1900	5	6	0.24	Cher_SOT_k59_C232128_1,Cher_SOT_k39_C424663_1	Cobl_SOT_k31_scaffold22761_1	Pexc_TR10189_c1_g2_i1_1	Poct_TR27217_c0_g1_i3_1	Epos_SOT_k67_C175205_1	hypothetical protein KGM_07417
1901	5	5	1	Cher_SOT_k43_C406085_1	Cobl_SOT_k31_scaffold22804_1	Pexc_SOT_k51_scaffold7573_1	Poct_SOT_k31_C428177_1	Epos_Pasa_asmbl_61995_1	t family of potassium channels protein 18-like
1902	5	5	1	Cher_TR20593_c5_g1_i2_1	Cobl_SOT_k31_scaffold22826utrorf_1	Pexc_TR35001_c0_g1_i1_1	Poct_SOT_k39_C314694_1	Epos_Pasa_asmbl_85022_1	acyl- dehydrogenase family member mitochondrial
1903	5	5	1	Cher_TR1335_c1_g1_i2_1	Cobl_SOT_k31_scaffold22836_1	Pexc_SOT_k31_scaffold18888_1	Poct_SOT_k31_C434438_1	Epos_Pasa_asmbl_63245_1	tropinone reductase 2-like
1904	5	5	1	Cher_TR3820_c7_g8_i2_1	Cobl_SOT_k31_scaffold22847_1	Pexc_SOT_k31_C511241_1	Poct_SOT_k31_scaffold19744_1	Epos_Pasa_asmbl_14437_1	uncharacterized protein LOC106104186
1905	3	3	1	NA	Cobl_SOT_k31_scaffold22854_1	Pexc_TR19237_c0_g1_i1_1	NA	Epos_Pasa_asmbl_25200_1	aael010518- partial
1906	5	5	1	Cher_TR12212_c0_g1_i1_1	Cobl_SOT_k31_scaffold22883_1	Pexc_TR22950_c0_g1_i1_1	Poct_TR27200_c0_g1_i1_1	Epos_Pasa_asmbl_35618_1	actin-related protein 8 isoform x1
1907	5	5	1	Cher_TR4942_c10_g4_i2_1	Cobl_SOT_k31_scaffold22884_1	Pexc_SOT_k67_C185128_1	Poct_TR24795_c0_g2_i1_1	Epos_SOT_k35_scaffold12808_1	beta-catenin-like protein 1
1908	5	5	1	Cher_SOT_k31_C572650_1	Cobl_SOT_k31_scaffold22892_1	Pexc_SOT_k47_scaffold21546_1	Poct_SOT_k31_C432872_1	Epos_SOT_k43_scaffold24543_1	mitogen-activated protein kinase kinase kinase 7
1909	5	5	1	Cher_SOT_k55_scaffold4290_1	Cobl_SOT_k31_scaffold22899_1	Pexc_SOT_k35_C478872_1	Poct_SOT_k31_C426706_1	Epos_Pasa_asmbl_9082_1	camp-specific 3 -cyclic isoform f isoform x1
1910	5	5	1	Cher_TR484_c0_g1_i1_1	Cobl_SOT_k31_scaffold22908_1	Pexc_SOT_k31_scaffold24332_1	Poct_GG25611_c0_g1_i1_1	Epos_SOT_k67_C179778_1	cd63 antigen
1911	5	5	1	Cher_TR484_c0_g1_i1utrorf_1	Cobl_SOT_k31_scaffold22908utrorf_1	Pexc_SOT_k31_scaffold24332utrorf_1	Poct_GG4344_c0_g1_i1_1	Epos_Pasa_asmbl_7333utrorf_1	cd63 antigen-like
1912	4	4	1	Cher_SOT_k31_scaffold26918_1	Cobl_SOT_k31_scaffold22932_1	NA	Poct_SOT_k43_scaffold17202_1	Epos_Pasa_asmbl_18470_1	peptidyl-prolyl cis-trans isomerase
1913	5	5	1	Cher_SOT_k71_C126159_1	Cobl_SOT_k31_scaffold22937_1	Pexc_SOT_k47_C376769_1	Poct_SOT_k39_C324669_1	Epos_SOT_k31_C769678_1	serine protease
1914	5	5	1	Cher_SOT_k55_scaffold11974_1	Cobl_SOT_k31_scaffold22979_1	Pexc_SOT_k67_C195828_1	Poct_SOT_k63_C144206_1	Epos_Pasa_asmbl_72655_1	protein beta isoform-like
1915	5	5	1	Cher_SOT_k31_scaffold9151_1	Cobl_SOT_k31_scaffold22996_1	Pexc_TR14793_c8_g5_i3_1	Poct_SOT_k31_C427302_1	Epos_Pasa_asmbl_64833utrorf_1	spondin-1 isoform x2
1916	5	5	1	Cher_TR4985_c0_g1_i1_1	Cobl_SOT_k31_scaffold22999_1	Pexc_SOT_k31_C516154_1	Poct_SOT_k31_C433920_1	Epos_Pasa_asmbl_89063_1	striatin-interacting protein 1 isoform x1
1917	5	5	1	Cher_SOT_k31_scaffold28012_1	Cobl_SOT_k31_scaffold23022_1	Pexc_SOT_k31_scaffold21244_1	Poct_GG7932_c0_g1_i1_1	Epos_Pasa_asmbl_8794_1	lamin-b receptor
1918	5	5	1	Cher_SOT_k31_C560348_1	Cobl_SOT_k31_scaffold23027_1	Pexc_SOT_k31_C501865_1	Poct_SOT_k31_C419208_1	Epos_SOT_k39_scaffold21692_1	c4b-binding protein beta chain
1919	5	5	1	Cher_SOT_k31_C566119_1	Cobl_SOT_k31_scaffold23056_1	Pexc_SOT_k31_scaffold7548_1	Poct_SOT_k67_scaffold10259_1	Epos_SOT_k39_C579729_1	microfibrillar-associated protein 1
1920	5	5	1	Cher_TR15017_c2_g1_i1_1	Cobl_SOT_k31_scaffold23064_1	Pexc_TR6843_c1_g1_i2_1	Poct_SOT_k31_scaffold20919_1	Epos_Pasa_asmbl_62246_1	serine arginine repetitive matrix protein 2 isoform x1
1921	5	5	1	Cher_SOT_k31_scaffold28003_1	Cobl_SOT_k31_scaffold23155_1	Pexc_SOT_k31_C515954_1	Poct_SOT_k31_C431474_1	Epos_Pasa_asmbl_53272_1	patatin-like phospholipase domain-containing protein 2 isoform x1
1922	5	5	1	Cher_TR22852_c1_g1_i1_1	Cobl_SOT_k31_scaffold23177_1	Pexc_SOT_k31_scaffold24016_1	Poct_TR1091_c1_g1_i1_1	Epos_SOT_k43_scaffold723_1	sorbitol dehydrogenase
1923	5	5	1	Cher_SOT_k43_C405291_1	Cobl_SOT_k31_scaffold23179_1	Pexc_SOT_k35_scaffold1213_1	Poct_TR3268_c8_g1_i1_1	Epos_SOT_k31_C771289_1	juvenile hormone epoxide hydrolase-like protein 3
1924	4	4	0.146	Cher_SOT_k51_scaffold17969_1	Cobl_SOT_k31_scaffold23203_1	NA	Poct_TR4573_c1_g1_i1_1	Epos_Pasa_asmbl_9423_1	isoform i
1925	5	5	1	Cher_TR30462_c22_g4_i1_1	Cobl_SOT_k31_scaffold23219_1	Pexc_SOT_k43_C400570_1	Poct_SOT_k35_C381465_1	Epos_SOT_k39_C580486_1	asparagine-linked glycosylation protein 11-like protein
1926	5	5	0.2	Cher_SOT_k35_scaffold27292_1	Cobl_SOT_k31_scaffold23242_1	Pexc_SOT_k31_scaffold23675_1	Poct_SOT_k39_scaffold20265_1	Epos_Pasa_asmbl_42450_1	probable enoyl- mitochondrial
1927	5	5	0.2	Cher_SOT_k55_scaffold23848_1	Cobl_SOT_k31_scaffold23250_1	Pexc_TR20121_c0_g2_i1_1	Poct_TR11272_c1_g2_i1_1	Epos_Pasa_asmbl_42729_1	---NA---
1928	5	5	1	Cher_TR11024_c0_g1_i1_1	Cobl_SOT_k31_scaffold23266_1	Pexc_SOT_k31_C510237_1	Poct_SOT_k51_scaffold17828_1	Epos_Pasa_asmbl_1310_1	trna-dihydrouridine synthase
1929	5	6	0.667	Cher_TR4970_c1_g1_i2_1,Cher_TR4970_c1_g1_i1_1	Cobl_SOT_k31_scaffold23271_1	Pexc_TR2366_c2_g1_i2_1	Poct_SOT_k31_C433268_1	Epos_Pasa_asmbl_5924_1	atp-binding cassette sub-family g member 4
1930	5	5	1	Cher_TR8438_c0_g1_i1_1	Cobl_SOT_k31_scaffold23273_1	Pexc_SOT_k67_C195098_1	Poct_GG24952_c0_g1_i1_1	Epos_SOT_k35_scaffold23665_1	mucolipin-3 isoform 2
1931	5	5	1	Cher_SOT_k63_C227266_1	Cobl_SOT_k31_scaffold23299_1	Pexc_SOT_k31_C515036_1	Poct_SOT_k31_C433046_1	Epos_SOT_k39_C582835_1	sodium-dependent phosphate transporter
1932	4	4	1	Cher_TR5167_c1_g1_i2_1	Cobl_SOT_k31_scaffold23306_1	Pexc_TR18010_c0_g3_i5_1	NA	Epos_Pasa_asmbl_81224_1	glucosamine-6-phosphate isomerase
1933	5	5	1	Cher_SOT_k59_scaffold18961_1	Cobl_SOT_k31_scaffold23328_1	Pexc_SOT_k43_C404371_1	Poct_SOT_k51_scaffold3317_1	Epos_Pasa_asmbl_2752_1	zinc finger protein pegasus
1934	5	5	1	Cher_SOT_k31_C570906_1	Cobl_SOT_k31_scaffold23355_1	Pexc_TR2033_c0_g1_i1_1	Poct_TR21477_c0_g1_i1_1	Epos_SOT_k43_scaffold4229_1	deoxyribodipyrimidine photo-lyase
1935	5	5	1	Cher_TR18550_c0_g1_i1_1	Cobl_SOT_k31_scaffold23386_1	Pexc_SOT_k71_C136861_1	Poct_SOT_k75_C33419_1	Epos_Pasa_asmbl_9032_1	isoform e
1936	5	5	1	Cher_SOT_k47_scaffold10153_1	Cobl_SOT_k31_scaffold23391_1	Pexc_SOT_k35_scaffold24878_1	Poct_SOT_k35_scaffold20695_1	Epos_SOT_k31_scaffold20879_1	steroid dehydrogenase
1937	5	5	1	Cher_SOT_k35_scaffold20829_1	Cobl_SOT_k31_scaffold23392_1	Pexc_SOT_k35_scaffold13872_1	Poct_TR16110_c9_g2_i1_1	Epos_SOT_k31_scaffold25784_1	pdz domain-containing protein gipc3
1938	3	4	0.25	Cher_SOT_k35_scaffold22399_1	Cobl_SOT_k31_scaffold23394_1,Cobl_TR1090_c6_g2_i1_1	NA	NA	Epos_SOT_k35_scaffold23112_1	krab-a domain-containing protein
1939	4	5	0.104	Cher_TR7905_c2_g1_i1_1	Cobl_SOT_k35_scaffold24116_1	Pexc_SOT_k31_scaffold5618_1,Pexc_TR18011_c0_g2_i1_1	NA	Epos_Pasa_asmbl_28158_1	krab-a domain-containing protein
1940	5	5	1	Cher_SOT_k31_C574334_1	Cobl_SOT_k31_scaffold23427_1	Pexc_SOT_k47_scaffold24768_1	Poct_TR23673_c0_g1_i1_1	Epos_Pasa_asmbl_18662_1	pleckstrin homology domain-containing family m member 1
1941	5	5	1	Cher_SOT_k31_C551026_1	Cobl_SOT_k31_scaffold23435utrorf_1	Pexc_SOT_k35_C477698_1	Poct_SOT_k31_scaffold11746_1	Epos_SOT_k63_C243769_1	nef-associated protein 1
1942	5	5	1	Cher_SOT_k67_C176465_1	Cobl_SOT_k31_scaffold23441_1	Pexc_TR30165_c0_g1_i1_1	Poct_TR3688_c0_g1_i1_1	Epos_Pasa_asmbl_3606_1	protein aatf
1943	5	5	1	Cher_SOT_k35_C511317_1	Cobl_SOT_k31_scaffold23460_1	Pexc_SOT_k43_C402182_1	Poct_TR25712_c1_g1_i1_1	Epos_Pasa_asmbl_69493_1	mof protein
1944	5	5	0.2	Cher_SOT_k31_C570070_1	Cobl_SOT_k31_scaffold23468_1	Pexc_SOT_k31_C494889_1	Poct_TR29109_c0_g1_i1_1	Epos_SOT_k35_C672298_1	---NA---
1945	5	5	1	Cher_SOT_k31_scaffold27703_1	Cobl_SOT_k31_scaffold23483_1	Pexc_SOT_k31_C514852_1	Poct_SOT_k31_C432392_1	Epos_Pasa_asmbl_48318_1	pleckstrin homology domain-containing family j member 1-like
1946	5	5	1	Cher_TR2642_c3_g1_i1_1	Cobl_SOT_k31_scaffold23491_1	Pexc_TR8336_c6_g1_i1_1	Poct_GG17133_c0_g1_i1_1	Epos_Pasa_asmbl_10095_1	hypothetical protein KGM_14472
1947	5	5	1	Cher_SOT_k31_C568612_1	Cobl_SOT_k31_scaffold23511_1	Pexc_SOT_k31_C512811_1	Poct_SOT_k43_C279047_1	Epos_Pasa_asmbl_67738_1	hypothetical protein KGM_04816
1948	5	5	1	Cher_SOT_k35_C507514_1	Cobl_SOT_k31_scaffold23512_1	Pexc_SOT_k39_scaffold1487_1	Poct_SOT_k39_scaffold18629_1	Epos_Pasa_asmbl_79064_1	cral trio domain-containing protein
1949	5	5	1	Cher_TR3017_c3_g2_i1_1	Cobl_SOT_k31_scaffold23544_1	Pexc_SOT_k31_C513535_1	Poct_TR29078_c0_g1_i2_1	Epos_Pasa_asmbl_29201_1	zinc finger protein 77
1950	5	5	1	Cher_SOT_k31_C572652_1	Cobl_SOT_k31_scaffold23556_1	Pexc_SOT_k75_scaffold9795_1	Poct_SOT_k67_scaffold6051_1	Epos_SOT_k55_scaffold14375_1	tubulin-specific chaperone cofactor e-like protein
1951	5	5	1	Cher_SOT_k31_scaffold27290_1	Cobl_SOT_k31_scaffold23588_1	Pexc_SOT_k43_scaffold7581_1	Poct_SOT_k43_C282207_1	Epos_SOT_k31_scaffold6640_1	zinc finger protein 616
1952	5	5	1	Cher_SOT_k39_scaffold27304_1	Cobl_SOT_k31_scaffold23608_1	Pexc_SOT_k31_scaffold22564_1	Poct_TR8265_c0_g2_i1_1	Epos_SOT_k59_C306853_1	cellular retinaldehyde-binding protein
1953	5	5	1	Cher_SOT_k39_scaffold26753_1	Cobl_SOT_k31_scaffold23631_1	Pexc_SOT_k51_C343730_1	Poct_SOT_k31_scaffold17635_1	Epos_SOT_k55_C345697_1	uncharacterized loc105388316
1954	5	6	0.667	Cher_SOT_k67_C176255_1	Cobl_SOT_k31_scaffold23642_1,Cobl_SOT_k51_scaffold19873_1	Pexc_TR11197_c2_g1_i2_1	Poct_SOT_k43_scaffold6682_1	Epos_Pasa_asmbl_31885_1	inosine-uridine preferring nucleoside hydrolase
1955	5	5	1	Cher_SOT_k51_scaffold11562_1	Cobl_SOT_k31_scaffold23660_1	Pexc_TR7496_c0_g1_i1_1	Poct_SOT_k35_C371824_1	Epos_SOT_k39_scaffold1908_1	lamp family protein c20orf103-like protein
1956	5	5	1	Cher_TR485_c0_g1_i1_1	Cobl_SOT_k31_scaffold23665_1	Pexc_TR30363_c4_g2_i1_1	Poct_SOT_k67_C112221_1	Epos_Pasa_asmbl_84410_1	adipocyte plasma membrane-associated
1957	5	5	1	Cher_TR12777_c2_g2_i1_1	Cobl_SOT_k31_scaffold23666_1	Pexc_TR1859_c0_g1_i1_1	Poct_SOT_k31_C422646_1	Epos_SOT_k35_C681540_1	ctd nuclear envelope phosphatase 1 homolog isoform x1
1958	5	5	1	Cher_SOT_k51_C331293_1	Cobl_SOT_k31_scaffold23672_1	Pexc_TR14790_c1_g1_i1_1	Poct_SOT_k39_C330320_1	Epos_Pasa_asmbl_62684_1	transposable element p partial
1959	5	5	1	Cher_SOT_k31_C568868_1	Cobl_SOT_k31_scaffold23683_1	Pexc_SOT_k59_scaffold20975_1	Poct_SOT_k55_scaffold8249_1	Epos_SOT_k31_C764499_1	pattern recognition serine proteinase precursor
1960	5	5	1	Cher_SOT_k31_scaffold27439_1	Cobl_SOT_k31_scaffold23694_1	Pexc_SOT_k31_scaffold24438_1	Poct_SOT_k31_scaffold20369_1	Epos_Pasa_asmbl_36609_1	beta- -glucuronyltransferase 1
1961	4	6	0.167	Cher_TR28404_c0_g2_i1_1,Cher_SOT_k63_C194462_1,Cher_SOT_k43_scaffold23385_1	Cobl_SOT_k31_scaffold23705_1	Pexc_TR34756_c0_g1_i1_1	Poct_TR28760_c0_g1_i1_1	NA	atp-binding cassette sub-family a member 13
1962	2	2	1	Cher_TR30_c0_g1_i1_1	NA	NA	NA	Epos_SOT_k31_scaffold17266_1	atp-binding cassette sub-family a member 3-like
1963	5	5	1	Cher_TR24917_c0_g1_i1_1	Cobl_SOT_k31_scaffold23710_1	Pexc_SOT_k31_C511427_1	Poct_SOT_k31_scaffold14511_1	Epos_Pasa_asmbl_76380_1	nischarin
1964	5	5	1	Cher_SOT_k67_C173669_1	Cobl_SOT_k31_scaffold23720_1	Pexc_SOT_k51_C339330_1	Poct_SOT_k31_C422802_1	Epos_Pasa_asmbl_15160_1	splicing factor 45
1965	5	5	1	Cher_SOT_k63_scaffold1071_1	Cobl_SOT_k31_scaffold23721_1	Pexc_SOT_k39_C430807_1	Poct_TR3287_c5_g2_i3_1	Epos_SOT_k43_scaffold24257_1	mitochondrial 2-oxoglutarate malate carrier protein
1966	5	5	1	Cher_TR6704_c0_g1_i3_1	Cobl_SOT_k31_scaffold23754_1	Pexc_TR2314_c0_g1_i4_1	Poct_SOT_k31_C432356_1	Epos_Pasa_asmbl_24809_1	t-complex protein 1 subunit beta
1967	5	5	1	Cher_TR31528_c1_g1_i1_1	Cobl_SOT_k31_scaffold23760_1	Pexc_SOT_k39_C441141_1	Poct_SOT_k59_C172280_1	Epos_Pasa_asmbl_12664_1	speckle-type poz protein
1968	5	5	1	Cher_SOT_k71_scaffold1089_1	Cobl_SOT_k31_scaffold23764_1	Pexc_TR3646_c0_g1_i1_1	Poct_SOT_k75_scaffold3745_1	Epos_Pasa_asmbl_60803_1	pyruvate dehydrogenase
1969	5	5	1	Cher_TR3144_c2_g1_i1_1	Cobl_SOT_k31_scaffold23784_1	Pexc_TR1882_c1_g1_i1_1	Poct_SOT_k67_C111375_1	Epos_Pasa_asmbl_6035_1	serine threonine-protein phosphatase 2a 56 kda regulatory subunit epsilon isoform
1970	5	5	1	Cher_SOT_k31_C569886_1	Cobl_SOT_k31_scaffold23803_1	Pexc_TR20116_c0_g1_i1_1	Poct_TR5987_c0_g1_i1_1	Epos_Pasa_asmbl_7241_1	transport protein sec61 alpha subunit
1971	5	5	1	Cher_TR26486_c0_g2_i2_1	Cobl_SOT_k31_scaffold23827_1	Pexc_SOT_k31_C516560_1	Poct_TR15242_c0_g1_i1_1	Epos_Pasa_asmbl_46243_1	caskin-1 isoform x1
1972	5	5	1	Cher_TR3740_c0_g1_i1_1	Cobl_SOT_k31_scaffold23846_1	Pexc_SOT_k31_C514077_1	Poct_TR26452_c0_g1_i1_1	Epos_Pasa_asmbl_26265utrorf_1	serine threonine-protein kinase endoribonuclease ire1 isoform x1
1973	5	5	1	Cher_SOT_k43_scaffold26630_1	Cobl_SOT_k31_scaffold23871_1	Pexc_SOT_k63_C228672_1	Poct_SOT_k39_C306255_1	Epos_SOT_k47_scaffold18162_1	hypothetical protein KGM_11280
1974	5	5	1	Cher_TR9503_c0_g1_i1_1	Cobl_SOT_k31_scaffold23882_1	Pexc_SOT_k43_C398973_1	Poct_TR3039_c0_g1_i1_1	Epos_Pasa_asmbl_22300_1	sialin isoform x1
1975	5	5	1	Cher_TR12846_c0_g1_i1_1	Cobl_SOT_k31_scaffold23898_1	Pexc_SOT_k75_scaffold9420_1	Poct_SOT_k55_scaffold5058_1	Epos_SOT_k31_C766664_1	mannose-1-phosphate guanyltransferase beta
1976	5	5	1	Cher_SOT_k43_C404241_1	Cobl_SOT_k31_scaffold23906_1	Pexc_SOT_k51_scaffold8041_1	Poct_SOT_k43_scaffold4670_1	Epos_SOT_k47_scaffold3233_1	pest proteolytic signal-containing nuclear
1977	5	6	0.167	Cher_TR12849_c0_g1_i3_1,Cher_TR12849_c0_g1_i1_1	Cobl_SOT_k31_scaffold23907_1	Pexc_TR23449_c0_g1_i1_1	Poct_TR20305_c1_g1_i1_1	Epos_Pasa_asmbl_42249_1	alkyldihydroxyacetonephosphate synthase
1978	5	5	1	Cher_SOT_k47_C346008_1	Cobl_SOT_k31_scaffold23918utrorf_1	Pexc_SOT_k31_C491825_1	Poct_GG15560_c0_g1_i1_1	Epos_SOT_k71_C109162_1	proteasome assembly chaperone 1
1979	5	5	0.2	Cher_TR8503_c4_g1_i2_1	Cobl_SOT_k31_scaffold23923_1	Pexc_SOT_k43_scaffold18047_1	Poct_SOT_k31_C427536_1	Epos_SOT_k39_scaffold17977_1	proton-coupled amino acid transporter 1
1980	2	2	1	NA	NA	Pexc_SOT_k47_scaffold12706_1	NA	Epos_Pasa_asmbl_40492_1	proton-coupled amino acid transporter 1
1981	5	5	1	Cher_SOT_k35_C521888_1	Cobl_SOT_k31_scaffold23930_1	Pexc_TR32010_c0_g1_i1_1	Poct_TR6561_c0_g1_i1_1	Epos_Pasa_asmbl_19434_1	sh2 domain-containing adapter protein f
1982	5	5	1	Cher_TR12770_c3_g3_i12_1	Cobl_SOT_k31_scaffold23935_1	Pexc_TR5219_c0_g1_i1_1	Poct_SOT_k35_C384572_1	Epos_Pasa_asmbl_30743_1	beta-galactosidase-like
1983	5	5	1	Cher_TR26469_c7_g3_i1_1	Cobl_SOT_k31_scaffold23939_1	Pexc_SOT_k75_scaffold2451_1	Poct_SOT_k51_scaffold17054_1	Epos_Pasa_asmbl_29720_1	hsc-70-interacting partial
1984	5	5	1	Cher_SOT_k59_scaffold322_1	Cobl_SOT_k31_scaffold23948utrorf_1	Pexc_SOT_k59_C290060_1	Poct_SOT_k59_C168543_1	Epos_Pasa_asmbl_33690_1	hypothetical protein KGM_19273
1985	5	5	1	Cher_SOT_k55_scaffold18452_1	Cobl_SOT_k31_scaffold23952_1	Pexc_SOT_k31_C515818_1	Poct_SOT_k35_C386758_1	Epos_Pasa_asmbl_73756_1	mitochondrial glutamate carrier 1-like
1986	5	5	1	Cher_TR1281_c0_g1_i1_1	Cobl_SOT_k31_scaffold23963_1	Pexc_TR29925_c0_g1_i1_1	Poct_TR6071_c0_g1_i1_1	Epos_Pasa_asmbl_71047_1	leucine-rich ppr motif-containing mitochondrial
1987	5	5	1	Cher_TR24679_c0_g1_i1_1	Cobl_SOT_k31_scaffold23964_1	Pexc_SOT_k39_scaffold3809_1	Poct_SOT_k31_C433748_1	Epos_Pasa_asmbl_18513_1	mannosyl-oligosaccharide -alpha-mannosidase ia isoform x1
1988	5	5	1	Cher_SOT_k31_C553888_1	Cobl_SOT_k31_scaffold23985_1	Pexc_SOT_k31_scaffold24191_1	Poct_TR12114_c0_g2_i1_1	Epos_Pasa_asmbl_51645_1	transmembrane protein 205
1989	5	5	1	Cher_TR23827_c1_g1_i1_1	Cobl_SOT_k31_scaffold23989_1	Pexc_TR12728_c0_g1_i2_1	Poct_SOT_k47_scaffold19103_1	Epos_Pasa_asmbl_36959_1	rna polymerase ii degradation factor 1-like isoform x1
1990	5	5	1	Cher_SOT_k31_scaffold22444_1	Cobl_SOT_k31_scaffold23999_1	Pexc_SOT_k31_C516384_1	Poct_SOT_k35_C387388_1	Epos_Pasa_asmbl_51889_1	cleft lip and palate transmembrane protein 1
1991	5	5	1	Cher_TR2608_c3_g1_i2_1	Cobl_SOT_k31_scaffold24026_1	Pexc_TR22593_c0_g1_i1_1	Poct_SOT_k31_scaffold14238_1	Epos_SOT_k51_scaffold21570_1	sumo-activating enzyme subunit 2
1992	5	5	1	Cher_TR32116_c0_g1_i1_1	Cobl_SOT_k31_scaffold24046_1	Pexc_SOT_k31_scaffold24301_1	Poct_SOT_k31_scaffold21383_1	Epos_SOT_k47_C450278_1	ets dna-binding protein pokkuri
1993	5	5	1	Cher_TR5215_c2_g1_i1_1	Cobl_SOT_k31_scaffold24071_1	Pexc_TR23524_c8_g1_i2_1	Poct_TR4992_c0_g1_i1_1	Epos_SOT_k31_C765035_1	probable maleylacetoacetate isomerase 2
1994	5	5	1	Cher_TR23820_c1_g1_i2_1	Cobl_SOT_k31_scaffold24092_1	Pexc_TR12683_c3_g1_i1_1	Poct_SOT_k31_C426094_1	Epos_Pasa_asmbl_39106_1	cytochrome b5-related protein
1995	5	5	1	Cher_SOT_k47_scaffold20317_1	Cobl_SOT_k31_scaffold240_1	Pexc_SOT_k35_scaffold7442_1	Poct_SOT_k31_C424454_1	Epos_SOT_k47_C446521_1	transcriptional adapter 2-alpha
1996	5	5	1	Cher_SOT_k71_scaffold11108_1	Cobl_SOT_k31_scaffold24129_1	Pexc_SOT_k31_scaffold23127_1	Poct_TR20761_c3_g1_i1_1	Epos_SOT_k55_C349313_1	hypothetical protein KGM_16555
1997	3	4	0.25	Cher_TR981_c0_g2_i2_1	Cobl_SOT_k31_scaffold24133_1	NA	NA	Epos_Pasa_asmbl_50591_1,Epos_Pasa_asmbl_19350_1	endonuclease-reverse transcriptase
1998	3	5	0.104	NA	NA	Pexc_TR27588_c6_g4_i3_1,Pexc_TR14848_c11_g2_i1_1,Pexc_SOT_k31_C513441_1	Poct_SOT_k31_scaffold7185_1	Epos_Pasa_asmbl_10012_1	endonuclease-reverse transcriptase
1999	4	6	0.149	Cher_SOT_k67_scaffold1119_1,Cher_SOT_k31_scaffold10642_1	NA	Pexc_SOT_k39_C445560_1	Poct_SOT_k43_C280640_1	Epos_Pasa_asmbl_31805_1,Epos_Pasa_asmbl_42690_1	endonuclease-reverse transcriptase
[truncated: 16,448 more rows]
