# Supplementary material for: Differential gene expression in the evolution of sex pheromone communication in New Zealand’s endemic leafroller moths of the genera Ctenopseustis and Planotortrix
Source: BMC Genomics. 2018 Jan 26;19:94. doi: 10.1186/s12864-018-4451-1 (PMC5787247; doi:10.1186/s12864-018-4451-1)
Supplement: Supplementary file 7 — List of genes with significant bias expression in the comparison of sex antennae and between female antennae and pheromone glands. (XLSX 62 kb) [file 12864_2018_4451_MOESM7_ESM.xlsx]

## Sheet: Table S6
	Ortho-Group	SeqName	F_antennaeRawCounts	TPM	M_antennae RawCounts	TPM	F_antennae vst_transf counts	M_antennae vst_transf counts	avgLogExpr	vst_LogFC	Description		Ortho-Group	SeqName	F_antennae RawCounts	TPM	M_antennae RawCounts	TPM	F_antennae vst_transf counts	M_antennae vst_transf counts	avgLogExpr	vst_LogFC	Description
Male Biased												Female Biased
Ctenopseustis herana												Ctenopseustis herana
	480	Cher_OR30_SOT_k71_C122485	0	0	5600	221.59	6.08568	12.4545	9.27009	6.36883	odorant receptor partial		15104	Cher_SOT_k31_C550774	2932	387.718	84	10.3641	11.6128	7.6018	9.60728	-4.01096	---NA---
	10290	Cher_TR10014_c3_g2_i10	0	0	1047	39.4377	6.08568	10.1749	8.1303	4.08924	odorant receptor partial		969	Cher_TR22761_c2_g1_i2	1119	47.5761	13	0.515708	10.3176	6.70518	8.5114	-3.61244	olfactory receptor
	10290	Cher_OR7_TR10014_c3_g2_i3	1	0.0403703	1175	44.2591	6.26257	10.3237	8.29315	4.06115	odorant receptor partial		11897	Cher_TR28173_c1_g1_i1	41297	3810.68	5150	443.398	15.3702	12.3367	13.8534	-3.03355	hypothetical protein KGM_09380
	14392	Cher_OR1a_TR29793_c9_g1_i10	172	6.97724	4324	163.66	8.2099	12.0916	10.1507	3.88168	odorant receptor partial		4842	Cher_TR12185_c0_g1_i3	1851	60.4782	245	7.46897	10.9843	8.50292	9.74361	-2.48139	cytochrome p450
	17468	Cher_SOT_k47_scaffold7045	0	0	666	28.9888	6.08568	9.60991	7.8478	3.52423	odorant receptor partial		2028	Cher_TR23880_c2_g1_i5	401	15.6614	9	0.327968	9.06929	6.60234	7.83581	-2.46696	odorant receptor
		Cher_SOT_k71_scaffold5851	3	0.185912	767	44.349	6.39168	9.78277	8.08723	3.39108	lipase partial			Cher_SOT_k47_C352862	221	12.4546	0	0	8.44513	6.08568	7.26541	-2.35945	---NA---
	3363	Cher_SOT_k75_scaffold2924	3	0.182544	726	41.2179	6.39168	9.71511	8.0534	3.32342	lipase partial		4330	Cher_SOT_k67_C165661	437	29.123	19	1.18144	9.16629	6.83203	7.99916	-2.33426	takeout jhbp like protein
	2419	Cher_TR5701_c2_g2_i2	2	0.095966	683	30.5781	6.33569	9.64052	7.9881	3.30483	---NA---		16289	Cher_SOT_k31_scaffold9616	202	16.5483	0	0	8.35882	6.08568	7.22225	-2.27314	---NA---
	510	Cher_PBP1a	187603	18866	1133398	106347	17.5502	20.0806	18.8154	2.5304	pheromone binding protein		15600	Cher_SOT_k71_C120843	893	37.1215	118	4.57676	10.0284	7.85373	8.94105	-2.17464	prophenol oxidase activating enzyme 3
	510	Cher_PBP1c_SOT_k51_C305368	14086	1433.7	79075	7509.54	13.8273	16.2416	15.0345	2.41432	pheromone binding protein 3		7528	Cher_SOT_k39_scaffold27088	1095	36.8527	164	5.14993	10.2895	8.12808	9.2088	-2.16145	cytochrome p450
	1506	Cher_SOT_k39_C462455	522	4.65807	2964	24.6784	9.37181	11.5668	10.4693	2.19502	microtubule-associated protein futsch		12301	Cher_SOT_k35_scaffold27041	317	10.4387	11	0.337972	8.81264	6.6562	7.73442	-2.15645	---NA---
	512	Cher_PBP3	37232	3836.05	167616	16113.3	15.2212	17.3242	16.2727	2.10295	pheromone binding protein 3		7509	Cher_SOT_k35_C521798	5690	72.283	1267	15.0177	12.5392	10.4219	11.4805	-2.11728	krab-a domain-containing protein
Ctenopseustis cobliquana													510	Cher_PBP1b_SOT_k67_C153299	169	16.9952	0	0	8.19403	6.08568	7.13985	-2.10834	pheromone binding protein 3
	10290	Cobl_OR7_TR28364_c5_g1_i1	7	0.654824	8069	365.478	6.85395	12.5467	9.70032	5.69274	odorant receptor partial			Cher_SOT_k75_scaffold1277	2468	195.508	526	38.8783	11.3757	9.32909	10.3524	-2.04658	cytochrome p450
	353	Cobl_SOT_k71_scaffold8711utrorf	97	14.3528	8027	575.086	8.09909	12.5394	10.3192	4.44027	hydroxybutyrate dehydrogenase			Cher_SOT_k67_scaffold2696	838	56.7476	126	7.96117	9.94816	7.906	8.92708	-2.04216	---NA---
	353	Cobl_SOT_k71_scaffold8711	49	6.59808	3902	254.404	7.6309	11.5394	9.58514	3.90849	hydroxybutyrate dehydrogenase			Cher_SOT_k55_scaffold20300	269	14.3416	10	0.497448	8.64126	6.62996	7.63561	-2.01129	---NA---
	480	Cobl_OR30_SOT_k51_C214283	0	0	1005	47.8196	6.36054	9.78391	8.07223	3.42337	odorant receptor partial		897	Cher_SOT_k63_scaffold3717	540	27.904	62	2.98928	9.41174	7.40277	8.40725	-2.00897	retinol dehydrogenase 11
		Cobl_SOT_k55_scaffold18645	41	5.84441	1788	123.407	7.52834	10.5012	9.01475	2.97281	hydroxybutyrate dehydrogenase	Ctenopseustis cobliquana
	510	Cobl_PBP1a	81063	18889.7	1211488	136690	16.7803	19.7372	18.2587	2.95698	pheromone binding protein 2		969	Cobl_SOT_k31_C434518	1172	116.349	5	0.240336	10.8021	6.66223	8.73216	-4.13986	olfactory receptor
	512	Cobl_PBP3a	2270	538.644	31672	3638.87	11.6924	14.4899	13.0911	2.79745	pheromone binding protein 3		4643	Cobl_SOT_k71_scaffold1233	1215	39.4345	49	0.770038	10.8496	7.29052	9.07004	-3.55905	pol protein
	489	Cobl_OR45b	0	0	379	17.1665	6.36054	8.72004	7.54029	2.3595	odorant receptor partial			Cobl_SOT_k55_scaffold12238	717	205.163	11	1.52401	10.1706	6.80705	8.48884	-3.36358	cytochrome p450
	2419	Cobl_SOT_k35_scaffold14116	2	0.222373	426	22.9338	6.62519	8.83549	7.73034	2.21029	---NA---		15104	Cobl_SOT_k31_scaffold16971	744	286.663	16	2.98493	10.217	6.89809	8.55753	-3.31888	---NA---
	512	Cobl_TR6167_c1_g1_i1	8616	2032.08	75597	8632.88	13.5638	15.739	14.6514	2.17516	pheromone binding protein 3		4842	Cobl_TR10099_c1_g1_i3	815	61.7041	30	1.09975	10.3321	7.09298	8.71254	-3.23911	cytochrome p450
Planotortrix excessana													11897	Cobl_SOT_k75_C30803	8294	1773.42	1863	192.875	13.5096	10.5542	12.0319	-2.95546	hypothetical protein KGM_09380
	10290	Pexc_OR7	1	0.0599422	8127	337.922	5.3119	12.7584	9.03515	7.44649	odorant receptor partial		2926	Cobl_SOT_k39_scaffold23183	399	29.2414	8	0.283877	9.46759	6.74174	8.10467	-2.72586	iq and ubiquitin-like domain-containing protein
	17468	Pexc_TR24248_c2_g2_i2	19	1.1389	4417	183.66	6.20048	11.8901	9.04529	5.68963	odorant receptor partial		13093	Cobl_SOT_k31_C433253	1122	223.912	185	17.8761	10.7448	8.09301	9.41892	-2.65182	---NA---
	480	Pexc_OR30_SOT_k71_C137027	91	5.73023	7260	317.118	7.38387	12.5973	9.99057	5.2134	odorant receptor partial			Cobl_SOT_k35_C297791	251	157.544	1	0.303909	8.96232	6.49566	7.72899	-2.46666	---NA---
	17109	Pexc_SOT_k31_C513767	1	0.0513085	1229	43.7416	5.3119	10.1067	7.70932	4.79484	---NA---		6296	Cobl_TR22687_c0_g1_i1	927	56.543	186	5.49323	10.4968	8.09719	9.29697	-2.39956	atp-binding cassette sub-family g member 1 isoform x1
	3363	Pexc_SOT_k51_C341432	7	0.4247	1239	52.1446	5.75559	10.1178	7.93668	4.36217	lipase partial			Cobl_SOT_k51_scaffold6679	1515	503.902	395	63.6131	11.1433	8.76046	9.95186	-2.3828	---NA---
		Pexc_SOT_k31_C482531	0	0	262	41.5771	5.03846	8.14554	6.592	3.10708	hypothetical protein SINV_07771, partial		6866	Cobl_TR27939_c0_g1_i1	290	45.1417	9	0.678325	9.11433	6.76472	7.93952	-2.34961	gustatory receptor 68
		Pexc_TR34682_c7_g1_i3	0	0	165	21.9543	5.03846	7.64142	6.33994	2.60295	olfactory receptor		2028	Cobl_SOT_k31_scaffold2507	208	18.8241	1	0.0438194	8.77241	6.49566	7.63403	-2.27675	odorant receptor
	10857	Pexc_SOT_k47_scaffold3342	4	0.304097	267	14.0805	5.58292	8.16718	6.87505	2.58426	olfactory receptor			Cobl_SOT_k35_scaffold24026utrorf	222	27.2529	12	0.713275	8.83721	6.82674	7.83197	-2.01047	hypothetical protein KGM_12327
	14101	Pexc_TR8774_c0_g2_i1	0	0	142	6.99779	5.03846	7.48893	6.2637	2.45046	mariner transposase	Planotortrix excessana
		Pexc_TR26257_c5_g2_i4	34	0.684832	528	7.37722	6.56329	8.99295	7.77812	2.42966	retrovirus-related pol polyprotein from transposon tnt 1-94		4241	Pexc_TR23423_c0_g1_i1	3148	44.3243	5	0.048835	11.8892	5.55286	8.72101	-6.3363	vitellogenin
	10641	Pexc_SOT_k71_C135365	134	10.2497	1310	69.5077	7.77796	10.1936	8.9858	2.41569	estradiol 17-beta-dehydrogenase 11-like isoform x3		969	Pexc_SOT_k51_scaffold25196	1304	75.7959	0	0	10.6521	5.03846	7.84528	-5.61364	olfactory receptor
	18246	Pexc_SOT_k47_C341391	7458	1788.19	56028	9318.61	13.1191	15.532	14.3256	2.41295	---NA---			Pexc_SOT_k39_scaffold20588	776	14.8392	0	0	9.94181	5.03846	7.49014	-4.90334	integrase core domain protein
	6602	Pexc_TR14966_c0_g1_i1	53	3.74392	672	32.9287	6.90021	9.30269	8.10145	2.40248	hypothetical protein KGM_08818		2028	Pexc_SOT_k67_C181692	1076	85.178	5	0.274561	10.387	5.55286	7.96993	-4.83414	odorant receptor
		Pexc_SOT_k31_scaffold22656	54	1.41443	678	12.3189	6.91559	9.31425	8.11492	2.39866	integrase core domain protein			Pexc_SOT_k31_scaffold4005	869	16.7073	3	0.0400093	10.0951	5.43775	7.76641	-4.65732	copia ltr rider
	8214	Pexc_TR1142_c1_g2_i1	507	13.0067	3927	69.8834	9.37604	11.7236	10.5498	2.34752	krab-a domain-containing protein		12275	Pexc_SOT_k51_C315546	13223	2406.77	722	91.1583	13.9406	9.39629	11.6685	-4.54434	cuticle protein 1 precursor
		Pexc_SOT_k75_scaffold210	73	12.468	787	93.2398	7.17699	9.50951	8.34325	2.33252	---NA---			Pexc_SOT_k39_scaffold7388	1406	254.057	42	5.26441	10.7566	6.47691	8.61673	-4.27965	---NA---
	11927	Pexc_TR24203_c0_g1_i4	320	12.9959	2508	70.6543	8.78859	11.0923	9.94042	2.30367	pol polyprotein		12139	Pexc_SOT_k35_scaffold18051	475	11.3237	0	0	9.2911	5.03846	7.16478	-4.25263	hypothetical protein KGM_10034
		Pexc_TR10674_c0_g1_i2	56	3.26265	627	25.3398	6.94579	9.21289	8.07934	2.2671	amp dependent coa ligase		3341	Pexc_SOT_k71_C126837	570	68.6642	3	0.250686	9.52987	5.43775	7.48381	-4.09212	reverse transcriptase
	6581	Pexc_SOT_k39_scaffold9058	1334	286.763	9034	1347.11	10.6836	12.9097	11.7966	2.22605	60s ribosomal protein l37a		1830	Pexc_TR1096_c21_g3_i1	525	72.328	2	0.191131	9.4217	5.36483	7.39326	-4.05687	reverse transcriptase-like protein
	10188	Pexc_SOT_k31_scaffold12854	704	52.8762	4875	253.99	9.81082	12.0301	10.9205	2.21929	diapause associated protein 2		9092	Pexc_SOT_k67_C190728	7072	435.425	533	22.7642	13.043	9.00491	11.024	-4.03808	ecdysteroid 22-kinase
	6115	Pexc_TR22392_c2_g1_i1	901	33.3838	6040	155.239	10.1443	12.3349	11.2396	2.19066	predicted protein		1260	Pexc_SOT_k31_C507199	637	41.6908	10	0.453999	9.6772	5.76218	7.71969	-3.91502	4-hydroxyphenylpyruvate dioxygenase
		Pexc_SOT_k31_scaffold3420	24	1.69057	361	17.6394	6.33588	8.52221	7.42905	2.18633	cytochrome p450		15875	Pexc_SOT_k31_scaffold14707	953	14.5702	37	0.392398	10.2207	6.3947	8.30772	-3.82605	probable g-protein coupled receptor 125
	10916	Pexc_TR4843_c1_g1_i1	91	4.06661	793	24.5821	7.38387	9.51953	8.4517	2.13566	synaptic vesicle glycoprotein 2b		5540	Pexc_SOT_k39_C445558	403	13.5984	1	0.0234064	9.07932	5.26948	7.1744	-3.80984	PREDICTED: uncharacterized protein K02A2.6-like
	9670	Pexc_SOT_k71_C105651	57	14.2135	572	98.9408	6.96062	9.09489	8.02775	2.13427	hypothetical protein KGM_17124			Pexc_SOT_k63_C211600	332	45.239	0	0	8.83446	5.03846	6.93646	-3.79599	hypothetical protein KGM_15853
		Pexc_TR29978_c7_g1_i3	0	0	101	3.80617	5.03846	7.16487	6.10167	2.12641	craniofacial development protein partial		5355	Pexc_SOT_k51_scaffold20253	3101	163.827	249	9.12508	11.8678	8.08767	9.97775	-3.78016	aldehyde dehydrogenase
		Pexc_SOT_k71_C92365	113	23.8793	920	134.861	7.59968	9.71662	8.65815	2.11695	hypothetical protein KGM_09380		2720	Pexc_SOT_k31_C509651	1052	52.5703	49	1.69854	10.356	6.58256	8.46929	-3.77347	venom acid phosphatase acph-1-like
		Pexc_SOT_k63_scaffold8084	6	0.589038	190	12.939	5.70335	7.78988	6.74662	2.08653	phytanoyl- peroxisomal-like		9884	Pexc_SOT_k31_C504803	294	19.4461	0	0	8.68383	5.03846	6.86115	-3.64537	rna-directed dna polymerase from mobile element jockey-like
		Pexc_SOT_k51_scaffold5548	141	15.09	1056	78.3948	7.8326	9.90146	8.86703	2.06886	polyubiquitin precursor		4441	Pexc_SOT_k67_C174150	14723	2097.9	1592	157.356	14.095	10.4609	12.278	-3.63417	cuticle protein 3-like precursor
		Pexc_SOT_k63_C212418	1	0.133347	127	11.7474	5.3119	7.37932	6.34561	2.06742	odorant receptor partial			Pexc_SOT_k51_C287349	410	90.4755	4	0.612295	9.10134	5.49904	7.30019	-3.6023	---NA---
	11428	Pexc_TR29100_c0_g2_i1	0	0	94	6.25366	5.03846	7.10058	6.06952	2.06212	---NA---		10679	Pexc_TR3610_c9_g1_i1	2104	102.672	188	6.3638	11.3201	7.77858	9.54933	-3.5415	cytochrome p450
	9741	Pexc_TR14807_c2_g1_i2	33	1.71792	385	13.9029	6.54256	8.6002	7.57138	2.05765	ref p			Pexc_SOT_k63_C205824	264	39.8975	0	0	8.55253	5.03846	6.7955	-3.51407	hypothetical protein KGM_07273
	3124	Pexc_SOT_k31_C516350	124	2.70995	941	14.2654	7.69595	9.74676	8.72135	2.05081	integrase core domain protein		6394	Pexc_SOT_k31_C513575	259	17.8409	0	0	8.52942	5.03846	6.78394	-3.49095	predicted protein
	8892	Pexc_TR17662_c1_g1_i2	61	2.85383	560	18.1736	7.01825	9.0678	8.04302	2.04955	atp-binding cassette sub-family a member 13		8214	Pexc_TR24281_c0_g1_i1	375	9.69013	4	0.0716988	8.9877	5.49904	7.24337	-3.48866	krab-a domain-containing protein
	17786	Pexc_SOT_k31_C514613	6	0.297447	181	6.22429	5.70335	7.73826	6.72081	2.03491	gag-pol protein			Pexc_TR22413_c5_g1_i9	936	60.6235	62	2.78555	10.1962	6.75617	8.47618	-3.44001	antennal esterase cxe5
	3100	Pexc_SOT_k51_scaffold9014	51	1.60775	491	10.737	6.86887	8.90123	7.88505	2.03235	rna-directed dna polymerase from mobile element jockey-like		2412	Pexc_SOT_k31_scaffold24320	1085	33.6511	80	1.72113	10.3984	6.96142	8.67993	-3.43702	thap domain-containing protein 9
	9417	Pexc_SOT_k31_C516656	50	1.08417	484	7.27993	6.8529	8.88319	7.86804	2.03029	pol protein			Pexc_SOT_k43_C405251	2087	28.6098	206	1.95891	11.3087	7.87714	9.59291	-3.43153	flocculation protein flo11-like
	5337	Pexc_SOT_k39_scaffold24163	25	2.50361	321	22.299	6.36092	8.38187	7.37139	2.02095	hypothetical protein KGM_04006		18426	Pexc_TR10250_c1_g1_i3	2529	350.35	273	26.2343	11.5793	8.19272	9.88603	-3.38662	muscle beta actin
		Pexc_SOT_k59_C229614	182	48.7994	1252	232.863	8.11555	10.132	9.12375	2.01641	---NA---		8657	Pexc_SOT_k31_scaffold14793	280	8.38183	1	0.0207651	8.62406	5.26948	6.94677	-3.35458	endonuclease-reverse transcriptase
Planotortrix octo													2775	Pexc_SOT_k71_scaffold12571	13375	380.294	1772	34.9497	13.9571	10.6087	12.2829	-3.34835	long form
	10290	Poct_OR7	2	0.162143	8208	474.627	7.10504	12.8682	9.98663	5.76318	odorant receptor partial		16453	Pexc_TR22364_c2_g2_i1	12165	108.57	1688	10.4502	13.8208	10.5416	12.1812	-3.27924	cre-unc-22 protein
	480	Poct_OR30	88	7.49459	2904	176.405	8.18066	11.4491	9.81489	3.26846	odorant receptor partial		13059	Pexc_TR7511_c2_g1_i1	1832	13.8014	207	1.08174	11.1258	7.88242	9.5041	-3.24337	apolipophorins
	480	Poct_TR6606_c5_g1_i3	1	0.0851658	912	55.3998	7.04705	10.0089	8.52797	2.96184	odorant receptor partial		11924	Pexc_SOT_k51_scaffold778	10416	102.016	1481	10.0618	13.598	10.3615	11.9798	-3.23649	kettin protein
	4968	Poct_SOT_k39_C326760	5495	297.468	41855	1616.1	12.6592	15.1812	13.9202	2.52194	glucose dehydrogenase		4126	Pexc_TR32600_c0_g1_i1	1049	176.742	96	11.2199	10.3521	7.11928	8.73569	-3.23283	hypothetical protein KGM_05173
	510	Poct_PBP1b	100290	20375.6	732991	106218	16.7981	19.3027	18.0504	2.50454	pheromone binding protein 2		10569	Pexc_SOT_k67_scaffold2190	208	18.5902	0	0	8.26926	5.03846	6.65386	-3.2308	photorhabdus cytotoxin
		Poct_SOT_k47_C253293	18	1.33128	706	37.2433	7.49772	9.72383	8.61077	2.22612	endonuclease-reverse transcriptase		13772	Pexc_TR11226_c2_g3_i1	41357	700.119	6161	72.3482	15.5816	12.3632	13.9724	-3.21844	myosin heavy isoform r
	3363	Poct_SOT_k35_C375820	313	25.1337	2669	152.865	9.15387	11.3378	10.2458	2.1839	lipase partial			Pexc_SOT_k63_scaffold10939	1757	169.816	201	13.4758	11.0673	7.85046	9.45886	-3.21681	partial
Epiphyas postvittana													7528	Pexc_SOT_k47_scaffold24856	1226	56.6138	126	4.03605	10.5668	7.37168	8.96923	-3.1951	cytochrome p450
		Epos_OR34_SOT_k47_C447795	8	0.246385	23331	487.519	7.33618	14.4304	10.8833	7.09423	olfactory receptor 30		11948	Pexc_TR24249_c5_g1_i1	835	12.3059	70	0.715611	10.0409	6.85165	8.44628	-3.18926	pao retrotransposon peptidase superfamily
	480	Epos_OR30_SOT_k75_C56809	15	0.461972	15541	324.741	7.47418	13.8523	10.6632	6.37813	olfactory receptor 30		12256	Pexc_TR24864_c2_g1_i1	2590	79.2443	345	7.32219	11.613	8.46773	10.0404	-3.14527	sarcomere length isoform e
		Epos_OR7_SOT_k31_C771497	0	0	2194	43.1229	6.95907	11.1643	9.06169	4.20524	olfactory receptor or21			Pexc_TR12980_c0_g2_i2	235	5.93112	1	0.0175074	8.41292	5.26948	6.8412	-3.14343	zinc knuckle protein
	510	Epos_PBP1_Pasa_asmbl_49635	133163	9842.82	2679134	134358	17.1212	21.2576	19.1894	4.13641	pbp2_epipo ame: full=pheromone-binding protein 2 short=pbp 2 flags: precursor			Pexc_SOT_k67_scaffold50	190	28.2014	0	0	8.16466	5.03846	6.60156	-3.12619	sarco endoplasmic reticulum calcium atpase
	9021	Epos_Pasa_asmbl_12706	1534	36.9009	17478	285.257	10.8765	14.0191	12.4478	3.14259	cytochrome p450 cyp341b2		12105	Pexc_SOT_k75_scaffold4098	11048	742.567	1715	79.9594	13.6826	10.5635	12.123	-3.11904	tropomyosin-1
	512	Epos_PBP3_Pasa_asmbl_49626	66257	4897.42	473055	23723.6	16.1167	18.7566	17.4367	2.6399	pheromone-binding protein 3		2474	Pexc_SOT_k51_C344462	3194	163.879	451	16.0517	11.9097	8.79496	10.3523	-3.11478	neurogenic locus notch homolog protein 1
	456	Epos_OBP14_SOT_k75_C48317	720	52.8986	6217	309.903	9.96991	12.566	11.2679	2.59605	odorant binding protein 16		6009	Pexc_SOT_k75_scaffold418	188	21.3089	0	0	8.15254	5.03846	6.5955	-3.11408	cytochrome p450
	1888	Epos_SOT_k67_C179606	539	25.381	4493	143.546	9.65402	12.1194	10.8867	2.46542	juvenile hormone acid methyltransferase		11941	Pexc_SOT_k35_C467754	1334	128.435	154	10.2849	10.6836	7.57062	9.12712	-3.113	hypothetical protein KGM_18639
		Epos_SOT_k75_C53029	752	37.2823	5696	191.597	10.019	12.445	11.232	2.42598	farnesol dehydrogenase-like		3138	Pexc_SOT_k51_scaffold23294	1014	25.4121	105	1.82535	10.3056	7.20023	8.75291	-3.10536	mucin-17-like isoform x2
	362	Epos_Pasa_asmbl_7057	103	3.06389	1369	27.6295	8.27045	10.5695	9.41998	2.29908	lipase 3-like		733	Pexc_SOT_k47_scaffold25669	2464	196.301	337	18.6237	11.5426	8.43968	9.99113	-3.1029	photorhabdus cytotoxin
	1102	Epos_SOT_k31_C767426	241	8.09711	1890	43.0832	8.88788	10.9727	9.9303	2.08484	cuticle protein		12371	Pexc_SOT_k31_C497607	364	27.3394	13	0.677306	8.95003	5.86111	7.40557	-3.08892	unknown
	3266	Epos_SOT_k75_C55767	4145	128.961	20544	433.663	12.1908	14.2491	13.22	2.05823	aliphatic nitrilase		17249	Pexc_SOT_k55_scaffold11952	1917	16.365	252	1.49227	11.1894	8.10124	9.6453	-3.08812	myosin light chain smooth muscle
													1865	Pexc_TR22750_c0_g1_i2	16598	1109.62	2700	125.209	14.2674	11.1956	12.7315	-3.07174	troponin t
														Pexc_TR14828_c0_g1_i2	180	10.8943	0	0	8.103	5.03846	6.57073	-3.06454	zinc finger protein 271-like
													16356	Pexc_TR22373_c0_g1_i1	4398	25.3275	691	2.76038	12.3645	9.33898	10.8517	-3.02552	ryanodine receptor
													4939	Pexc_TR32015_c9_g2_i2	307	15.7842	9	0.320982	8.73717	5.72574	7.23146	-3.01143	rna-directed dna polymerase from mobile element jockey-like
													374	Pexc_OBP17	170	23.6822	0	0	8.0385	5.03846	6.53848	-3.00004	odorant binding protein
													12933	Pexc_SOT_k31_C517040	3449	25.9048	550	2.86552	12.0187	9.04483	10.5318	-2.97391	muscle m-line assembly protein unc-89
													17280	Pexc_SOT_k63_C212400	166	22.1356	0	0	8.01185	5.03846	6.52516	-2.97338	---NA---
													10611	Pexc_TR11452_c0_g1_i1	2651	179.147	418	19.5943	11.6459	8.70091	10.1734	-2.94499	hypothetical protein KGM_13737
													12269	Pexc_SOT_k63_C187472	161	32.1175	0	0	7.9778	5.03846	6.50813	-2.93933	---NA---
													13098	Pexc_TR34792_c0_g1_i1	15173	3290.03	2720	409.12	14.1383	11.206	12.6721	-2.93233	---NA---
													13961	Pexc_TR29931_c4_g1_i5	2671	39.4807	426	4.36791	11.6565	8.72428	10.1904	-2.93224	lethal isoform k
													11174	Pexc_TR29814_c0_g1_i1	318	17.0164	13	0.482544	8.7808	5.86111	7.32095	-2.91969	sodium-dependent phosphate transporter
													1769	Pexc_SOT_k31_C516980	944	13.4358	116	1.14526	10.2078	7.29281	8.7503	-2.91498	integrase core domain protein
													8571	Pexc_SOT_k71_C138551	722	36.2979	78	2.72015	9.84471	6.94023	8.39247	-2.90448	cytochrome p450 4c1-like precursor
													12812	Pexc_SOT_k31_C511423	536	27.3326	48	1.6979	9.4489	6.56806	8.00848	-2.88084	uncharacterized loc106126849
														Pexc_TR25707_c1_g1_i3	258	7.5777	7	0.142617	8.52475	5.64584	7.08529	-2.87891	piggybac transposable element-derived protein 4-like
														Pexc_TR24193_c3_g1_i2	298	22.315	12	0.623328	8.70046	5.82964	7.26505	-2.87082	achain alpha-neurexin-1 ectodomain fragment lns5-egf3-lns6
														Pexc_TR22425_c0_g1_i4	150	13.5521	0	0	7.89982	5.03846	6.46914	-2.86136	tyrosine-protein phosphatase non-receptor type 23
													10533	Pexc_SOT_k39_C427009	3073	337.569	539	41.0717	11.855	9.01912	10.4371	-2.83585	myosin light chain 2
													12735	Pexc_SOT_k39_C447400	1863	26.0987	305	2.96387	11.1493	8.32159	9.73545	-2.82771	hypothetical protein KGM_03915
													9871	Pexc_TR24007_c1_g1_i4	194	15.8091	2	0.113055	8.18859	5.36483	6.77671	-2.82376	sodium channel protein nach
													9482	Pexc_SOT_k35_C483989	293	10.8562	13	0.334124	8.67964	5.86111	7.27038	-2.81853	PREDICTED: uncharacterized protein LOC100891925
													4847	Pexc_SOT_k31_scaffold17767	595	41.9121	65	3.17607	9.58662	6.79287	8.18974	-2.79376	cuticle protein 3-like precursor
													10755	Pexc_SOT_k31_C515944utrorf	881	40.8338	120	3.85814	10.1137	7.32492	8.71932	-2.78879	cytosol aminopeptidase
													207	Pexc_TR14826_c6_g1_i3	1759	150.213	299	17.712	11.0689	8.29831	9.68358	-2.77055	myofilin variant a
													6243	Pexc_TR28125_c2_g1_i3	17950	1548.79	3645	218.162	14.38	11.6182	12.9991	-2.76179	troponin i
													7144	Pexc_SOT_k55_C322333	635	39.5858	77	3.32974	9.67301	6.92949	8.30125	-2.74352	vitellogenic carboxypeptidase
													10934	Pexc_TR33825_c0_g2_i1	766	11.9232	103	1.11213	9.92431	7.18267	8.55349	-2.74164	muscle m-line assembly protein unc-89
													14236	Pexc_SOT_k71_C141063	781	19.1683	106	1.80464	9.95048	7.20892	8.5797	-2.74155	hypothetical protein KGM_05776
													7903	Pexc_TR6772_c2_g2_i10	2784	135.854	521	17.6358	11.7151	8.97604	10.3456	-2.73908	zinc finger protein ozf
													2122	Pexc_SOT_k71_scaffold9243	294	35.246	16	1.33057	8.68383	5.94837	7.3161	-2.73546	partial
													13371	Pexc_SOT_k47_scaffold1813	201	30.0127	4	0.414308	8.2295	5.49904	6.86427	-2.73046	thiosulfate sulfurtransferase rhodanese-like domain-containing protein 3 isoform x4
													12381	Pexc_TR32100_c7_g1_i4	8730	742.972	1787	105.496	13.3447	10.6204	11.9825	-2.72436	tropomyosin 1
													10921	Pexc_SOT_k31_C517042	2780	18.3004	535	2.443	11.7131	9.00966	10.3614	-2.70342	kettin protein
														Pexc_SOT_k75_scaffold4497	129	11.6548	0	0	7.73756	5.03846	6.38801	-2.6991	y863_myxxd ame: full=upf0061 protein mxan_0863
													11475	Pexc_SOT_k39_scaffold10422	391	10.955	34	0.660798	9.04077	6.34215	7.69146	-2.69862	filamin-a isoform x2
														Pexc_TR838_c1_g1_i1	327	22.038	23	1.07524	8.81552	6.12193	7.46873	-2.69359	---NA---
													3101	Pexc_SOT_k39_C443825	598	19.5691	75	1.70249	9.59329	6.90775	8.25052	-2.68554	rna-directed dna polymerase from mobile element jockey-like
													7004	Pexc_TR10224_c0_g3_i1	4925	249.613	1023	35.9658	12.5259	9.85874	11.1923	-2.66713	muscle lim protein mlp84b
													8200	Pexc_TR10317_c1_g1_i1	207	6.15225	6	0.1237	8.26365	5.60137	6.93251	-2.66228	krab-a domain-containing protein
														Pexc_SOT_k59_scaffold14372	540	11.2305	67	0.966574	9.45867	6.81672	8.13769	-2.64195	cuticular protein partial
														Pexc_SOT_k39_C439817	176	7.50209	3	0.0887043	8.07756	5.43775	6.75765	-2.6398	endonuclease-reverse transcriptase
													9628	Pexc_SOT_k59_C296410	7988	216.509	1739	32.6957	13.2174	10.5827	11.9001	-2.63471	rna-directed dna polymerase from mobile element jockey-like
													10754	Pexc_SOT_k31_C515944	708	30.6504	104	3.12313	9.81842	7.19148	8.50495	-2.62694	projectin-like protein
													4638	Pexc_SOT_k47_scaffold2176	1303	57.5071	236	7.22509	10.651	8.0273	9.33917	-2.62373	---NA---
													4618	Pexc_SOT_k71_C137303	356	20.2214	32	1.26085	8.922	6.30557	7.61379	-2.61643	tyrosine aminotransferase
													8435	Pexc_SOT_k43_scaffold7980	1345	115.254	248	14.7414	10.695	8.08312	9.38906	-2.61188	paxillin-like isoform x6
													12225	Pexc_TR6766_c0_g5_i3	2536	110.17	523	15.7605	11.5832	8.9809	10.2821	-2.60235	titin-like isoform x1
													11922	Pexc_SOT_k67_scaffold17376	854	20.8982	140	2.37648	10.0714	7.47482	8.77313	-2.59661	nose resistant to fluoxetine protein 6
													18400	Pexc_SOT_k59_scaffold735utrorf	4481	223.924	976	33.8321	12.3911	9.79563	11.0934	-2.59552	myosin heavy chain variant a
													12370	Pexc_SOT_k75_C67805	37524	6196.66	8696	996.144	15.4415	12.8551	14.1483	-2.58636	chemosensory protein
													2859	Pexc_SOT_k51_C330086	143	14.6141	1	0.0708908	7.84782	5.26948	6.55865	-2.57834	hypothetical protein KGM_17397
														Pexc_SOT_k55_scaffold492	752	121.765	120	13.4785	9.89946	7.32492	8.61219	-2.57453	---NA---
													12255	Pexc_SOT_k31_scaffold20783	12812	431.146	2960	69.096	13.8953	11.3248	12.61	-2.57051	hypothetical protein KGM_12573
													11182	Pexc_SOT_k71_scaffold1820	2360	164.843	497	24.0806	11.4818	8.91651	10.1991	-2.56525	uncharacterized loc106118544
													7888	Pexc_TR22639_c0_g1_i1	1387	32.7831	269	4.41041	10.7377	8.17575	9.4567	-2.56192	hypothetical protein KGM_22507
														Pexc_TR17705_c3_g2_i1	878	30.3658	151	3.62261	10.1091	7.55065	8.82986	-2.55842	pleckstrin-like proteiny domain-containing family g member 1
													11031	Pexc_TR23541_c6_g2_i1	259	25.8336	17	1.17622	8.52942	5.97544	7.25243	-2.55398	attacin-like antimicrobial protein
														Pexc_TR23460_c1_g2_i2	112	7.1795	0	0	7.59058	5.03846	6.31452	-2.55211	cre-agr-1 protein
													13384	Pexc_TR15547_c0_g5_i2	1731	36.0001	353	5.09255	11.0464	8.49523	9.77082	-2.55118	ring finger protein nhl-1
														Pexc_SOT_k63_scaffold3049	110	8.70779	0	0	7.5722	5.03846	6.30533	-2.53373	---NA---
													4771	Pexc_SOT_k51_scaffold696utrorf	341	18.1691	34	1.25664	8.86792	6.34215	7.60503	-2.52577	voltage-dependent para-like sodium channel
													13466	Pexc_SOT_k35_C474916	337	20.904	34	1.46296	8.85314	6.34215	7.59765	-2.511	leucine-rich repeat-containing protein 28
													10910	Pexc_TR17719_c1_g1_i1	784	6.81652	136	0.820237	9.95565	7.44615	8.7009	-2.5095	von willebrand factor type egf and pentraxin domain-containing protein 1 isoform x1
													4084	Pexc_SOT_k75_scaffold1285	9353	948.072	2244	157.786	13.4436	10.9368	12.1902	-2.50676	bilin-binding precursor
													13955	Pexc_SOT_k31_C515694	290	7.26046	25	0.43417	8.66701	6.16588	7.41644	-2.50113	rabkinesin partial
													11631	Pexc_TR24059_c1_g1_i1	762	39.6684	132	4.7667	9.91726	7.41686	8.66706	-2.5004	inorganic phosphate cotransporter
													11912	Pexc_SOT_k51_scaffold4852	5338	319.204	1267	52.5557	12.6408	10.1482	11.3945	-2.49263	pdz and lim domain protein zasp-like isoform x1
													7806	Pexc_SOT_k63_scaffold58	717	72.6791	123	8.64867	9.83537	7.34851	8.59194	-2.48686	z band alternatively spliced pdz-motif protein isoform k
														Pexc_SOT_k67_C179238	337	35.4574	36	2.62745	8.85314	6.37747	7.61531	-2.47567	protein with internal repeats 1
														Pexc_SOT_k51_scaffold19463	103	15.8543	0	0	7.50583	5.03846	6.27215	-2.46737	---NA---
													12152	Pexc_TR25289_c0_g1_i1	158	26.2659	4	0.461263	7.95696	5.49904	6.728	-2.45792	cationic peptide cp8 precursor
													13861	Pexc_TR1676_c0_g1_i4	3710	122.209	886	20.245	12.1224	9.66645	10.8944	-2.45594	von willebrand factor d and egf domain-containing protein
													7483	Pexc_SOT_k31_C514790	407	19.1851	54	1.7657	9.09194	6.65242	7.87218	-2.43953	fatty acyl- reductase cg5065
													14249	Pexc_TR10707_c1_g1_i1	704	34.0211	126	4.22377	9.81082	7.37168	8.59125	-2.43914	hypothetical protein KGM_12100
													6835	Pexc_SOT_k51_C349094	1697	37.8839	379	5.86902	11.0187	8.5811	9.79989	-2.43757	ribosome biogenesis protein bms1 homolog
														Pexc_SOT_k59_scaffold3127	99	6.89569	0	0	7.46639	5.03846	6.25243	-2.42793	protein ltv1 homolog
													5214	Pexc_SOT_k43_C387275	99	8.69246	0	0	7.46639	5.03846	6.25243	-2.42793	nuclease harbi1
														Pexc_TR22386_c0_g1_i1	590	11.188	100	1.31539	9.57545	7.15588	8.36567	-2.41957	unc22_caeel ame: full=twitchin ame: full=uncoordinated protein 22
													6296	Pexc_SOT_k67_C196164	2349	91.6659	558	15.1047	11.4752	9.06323	10.2692	-2.41193	atp-binding cassette sub-family g member 4
													1197	Pexc_TR23772_c1_g1_i2	159	7.59543	5	0.165683	7.96394	5.55286	6.7584	-2.41108	organic cation transporter
														Pexc_SOT_k31_C513171	97	7.5824	0	0	7.44623	5.03846	6.24235	-2.40777	tpa: pol polyprotein
													13689	Pexc_SOT_k51_C332122	97	3.06175	0	0	7.44623	5.03846	6.24235	-2.40777	dna-mediated transposase
													4111	Pexc_SOT_k47_C381826	2141	64.7125	508	10.651	11.3446	8.9441	10.1444	-2.4005	o-linked n-acetylglucosamine ogt
													4507	Pexc_TR8308_c1_g1_i3	476	12.6947	75	1.38749	9.29383	6.90775	8.10079	-2.38608	krab-a domain-containing protein
														Pexc_TR23332_c1_g1_i3	253	12.5924	23	0.79409	8.50118	6.12193	7.31155	-2.37925	hypothetical protein KGM_15951
													11147	Pexc_TR971_c0_g1_i1	534	42.407	91	5.01293	9.44399	7.07201	8.258	-2.37198	hypothetical protein KGM_15285
														Pexc_TR34595_c11_g3_i1	343	28.135	44	2.50356	8.87525	6.50813	7.69169	-2.36712	luciferin regenerating enzyme
														Pexc_SOT_k75_scaffold6639	159	33.0401	6	0.864867	7.96394	5.60137	6.78265	-2.36257	---NA---
													12957	Pexc_TR19445_c2_g2_i4	290	6.71441	32	0.513942	8.66701	6.30557	7.48629	-2.36143	t family of potassium channels protein 18
													11545	Pexc_SOT_k67_scaffold10134	1091	116.261	240	17.7409	10.406	8.04616	9.22609	-2.35986	ecdysone-induced protein 63f isoform c
													17565	Pexc_TR34666_c1_g1_i3	194	6.6087	12	0.283563	8.18859	5.82964	7.00911	-2.35895	kinesin-like motor protein c20orf23
														Pexc_SOT_k43_scaffold12975	116	11.1682	1	0.0667851	7.62661	5.26948	6.44805	-2.35713	---NA---
														Pexc_TR6720_c0_g1_i1	92	5.56822	0	0	7.39446	5.03846	6.21646	-2.356	udp-glycosyltransferase ugt33b9
													3146	Pexc_TR19521_c0_g1_i1	390	22.2032	57	2.25102	9.03751	6.6924	7.86496	-2.34511	homogentisate -dioxygenase
													6510	Pexc_TR22870_c0_g1_i1	837	81.2116	175	11.7783	10.0442	7.70274	8.87345	-2.34142	polyubiquitin precursor
													8373	Pexc_TR5894_c2_g1_i2	617	14.9229	117	1.96294	9.63478	7.30091	8.46784	-2.33387	gag-pol polyprotein
														Pexc_SOT_k75_scaffold806	8100	396.819	2205	74.9325	13.2374	10.9124	12.0749	-2.32502	calcium-transporting atpase sarcoplasmic endoplasmic reticulum type isoform x2
													12454	Pexc_TR3435_c2_g2_i1	1431	9.97856	345	1.66879	10.781	8.46773	9.62439	-2.31331	muscle-specific protein 300 isoform d
													14288	Pexc_TR14664_c0_g2_i1	721	17.8894	149	2.56448	9.84284	7.53718	8.69001	-2.30567	hypothetical protein KGM_01628
													13750	Pexc_SOT_k31_scaffold23237	121	4.20816	2	0.0482492	7.67035	5.36483	6.51759	-2.30553	krab-a domain-containing protein
													13382	Pexc_SOT_k75_C48427	5281	1125.53	1439	212.743	12.6255	10.3221	11.4738	-2.30341	actin e2
													2739	Pexc_SOT_k31_C511279	2299	167.625	596	30.1439	11.4448	9.14758	10.2962	-2.29727	cuticular protein rr-3 motif 148
													9675	Pexc_SOT_k71_scaffold9977	178	17.6135	11	0.755043	8.09034	5.79673	6.94353	-2.29361	endothelin-converting enzyme
													187	Pexc_SOT_k31_C498969	4635	605.121	1270	115.014	12.4393	10.1514	11.2953	-2.28792	protein lethal essential for life
													5675	Pexc_SOT_k31_C508109	1802	92.2681	459	16.3028	11.1027	8.81685	9.95976	-2.28581	tissue alpha-l-fucosidase-like precursor
														Pexc_SOT_k31_scaffold9228	85	19.9958	0	0	7.31844	5.03846	6.17845	-2.27998	---NA---
													2559	Pexc_SOT_k31_C502337	287	21.1734	36	1.84232	8.65426	6.37747	7.51587	-2.27679	lipase member h-a-like
													10634	Pexc_TR6800_c3_g3_i6utrorf	229	15.3092	23	1.06659	8.38223	6.12193	7.25208	-2.2603	hypothetical protein KGM_03795
													3499	Pexc_SOT_k67_scaffold5283	1380	81.5441	349	14.3052	10.7306	8.48155	9.60609	-2.24909	rh-like protein
													11682	Pexc_TR776_c0_g2_i1	1097	42.4104	268	7.18711	10.4136	8.17147	9.29251	-2.24209	glycogenin-1 isoform x2
													17103	Pexc_SOT_k31_C504655	142	9.86324	6	0.289092	7.84023	5.60137	6.7208	-2.23886	AAEL004619-PA
													13155	Pexc_SOT_k59_scaffold21579	103	6.05755	1	0.0407956	7.50583	5.26948	6.38766	-2.23635	hypothetical protein EAI_06697, partial
														Pexc_TR3277_c1_g2_i2	140	4.46995	6	0.132886	7.82492	5.60137	6.71315	-2.22356	transposon ty3-i gag-pol polyprotein
													852	Pexc_TR11693_c8_g1_i2	1915	98.054	524	18.6115	11.1879	8.98331	10.0856	-2.20458	beta- -glucan-binding
													14180	Pexc_TR4546_c1_g1_i1	563	105.556	121	15.7367	9.51357	7.33283	8.4232	-2.18074	alanine aminotransferase
													11411	Pexc_SOT_k51_C323496	395	51.0347	72	6.4529	9.05374	6.8744	7.96407	-2.17934	actin-binding rho-activating isoform x2
														Pexc_TR11667_c0_g1_i1	882	60.2562	218	10.331	10.1153	7.93916	9.02721	-2.17609	glioma tumor suppressor candidate region gene 2 protein
													12175	Pexc_TR22406_c2_g1_i1	522	47.1614	110	6.89387	9.41419	7.24312	8.32865	-2.17106	PREDICTED: uncharacterized protein K02A2.6-like
														Pexc_SOT_k67_scaffold1124	96	11.5645	1	0.0835621	7.43604	5.26948	6.35276	-2.16655	---NA---
													12365	Pexc_SOT_k31_scaffold20496	5353	360.762	1618	75.6408	12.6448	10.4832	11.564	-2.16162	carbonyl reductase
													2220	Pexc_SOT_k43_C391829	1068	118.891	279	21.5445	10.3767	8.2178	9.29727	-2.15895	c-type lectin 27kd
													731	Pexc_SOT_k35_C470046	1187	103.856	319	19.3609	10.5222	8.37447	9.44831	-2.14768	sodium potassium-dependent atpase beta-2 subunit
													16312	Pexc_SOT_k51_scaffold5894	77282	12196.8	24416	2672.99	16.4827	14.3363	15.4095	-2.14642	---NA---
													9397	Pexc_SOT_k31_C499919	94	7.39425	1	0.0545658	7.41541	5.26948	6.34245	-2.14593	rho-associated protein kinase 1-like isoform x1
													10561	Pexc_SOT_k31_C495361	581	73.1706	131	11.4442	9.55512	7.40944	8.48228	-2.14568	troponin c
													497	Pexc_OR58	223	14.4434	27	1.21306	8.35086	6.20787	7.27937	-2.14299	olfactory receptor
													1016	Pexc_SOT_k75_scaffold9483	5357	220.069	1642	46.7912	12.6459	10.5035	11.5747	-2.1424	rna-directed dna polymerase from mobile element jockey-like
													14349	Pexc_TR31931_c0_g1_i1	530	32.3923	116	4.91787	9.43413	7.29281	8.36347	-2.14132	z band alternatively spliced pdz-motif protein isoform k
													9576	Pexc_SOT_k47_scaffold25270	7865	479.514	2441	103.234	13.1952	11.0544	12.1248	-2.14083	gag-pol protein
													3486	Pexc_TR15568_c1_g1_i2	202	5.67876	22	0.429021	8.23525	6.09914	7.1672	-2.13611	pattern recognition serine proteinase precursor
													9160	Pexc_SOT_k71_scaffold11017	177	20.7214	16	1.29933	8.08396	5.94837	7.01616	-2.13559	cuticle protein
													8068	Pexc_TR22351_c2_g2_i1	708	18.9224	172	3.18879	9.81842	7.68463	8.75153	-2.13379	dynein beta chain
													4471	Pexc_SOT_k67_C185514	1392	92.5622	388	17.897	10.7427	8.60966	9.67616	-2.133	angiotensin-converting enzyme isoform x1
													4039	Pexc_TR32022_c5_g1_i1	134	5.69236	7	0.206272	7.77796	5.64584	6.7119	-2.13212	hypothetical protein KGM_20534
													11796	Pexc_TR32176_c2_g1_i1	414	7.56299	82	1.03911	9.11377	6.98226	8.04802	-2.13151	peroxidasin precursor
													12648	Pexc_SOT_k35_C478308	144	6.95887	9	0.301698	7.85537	5.72574	6.79056	-2.12963	spondin-1 isoform x2
													1188	Pexc_TR23464_c15_g2_i1	527	28.3216	117	4.36162	9.42668	7.30091	8.3638	-2.12577	proton-coupled amino acid transporter
													6411	Pexc_TR14734_c0_g1_i1	811	60.009	206	10.5735	10.0014	7.87714	8.93928	-2.12428	---NA---
													14408	Pexc_SOT_k39_scaffold24588	493	15.386	107	2.31642	9.33949	7.21756	8.27853	-2.12194	PREDICTED: uncharacterized protein K02A2.6-like
													3770	Pexc_SOT_k31_C494065	183	26.0759	18	1.77916	8.12178	6.00165	7.06172	-2.12013	cuticle protein 3-like precursor
													7806	Pexc_TR1290_c2_g1_i1	1122	127.173	307	24.1377	10.4446	8.32927	9.38691	-2.11528	pdz and lim domain protein 3 isoform x1
													11473	Pexc_SOT_k35_C484965	372	8.39472	71	1.11141	8.97752	6.86308	7.9203	-2.11445	flagellar attachment zone protein 1 isoform x1
													4643	Pexc_SOT_k35_scaffold9044	151	3.2376	11	0.163603	7.90709	5.79673	6.85191	-2.11037	pol protein
													17298	Pexc_SOT_k67_scaffold4898	70	8.08109	0	0	7.1391	5.03846	6.08878	-2.10064	dna methyltransferase 1-associated protein 1
													9683	Pexc_TR10206_c0_g1_i2	1085	156.39	299	29.8954	10.3984	8.29831	9.34837	-2.10013	cuticle protein
													13027	Pexc_SOT_k31_C516902utrorf	1332	85.3847	380	16.8972	10.6815	8.5843	9.63292	-2.09723	silent chromatin protein esc1-like
													12182	Pexc_SOT_k63_C232356	247	27.1329	36	2.74319	8.47236	6.37747	7.42492	-2.09489	dual specificity protein phosphatase 23
													11679	Pexc_TR17694_c0_g2_i1	178	6.78684	18	0.476074	8.09034	6.00165	7.04599	-2.08869	hypothetical protein KGM_13903
														Pexc_SOT_k31_C477547	133	15.5703	8	0.649666	7.76998	5.6871	6.72854	-2.08287	---NA---
													4676	Pexc_SOT_k43_scaffold25123	724	14.3854	186	2.56359	9.84842	7.76718	8.8078	-2.08124	hypothetical protein KGM_00217
													11012	Pexc_SOT_k35_scaffold12959	1511	24.5781	444	5.0098	10.8567	8.77552	9.81612	-2.0812	protein kinase 3-like
													1635	Pexc_SOT_k59_scaffold6798	2618	37.6267	813	8.10533	11.6282	9.55242	10.5903	-2.07578	pao retrotransposon peptidase superfamily
													4532	Pexc_TR14324_c0_g1_i1	7875	62.3993	2562	14.0819	13.197	11.1221	12.1595	-2.07493	hypothetical protein KGM_06150
														Pexc_SOT_k71_scaffold7095	68	6.01292	0	0	7.11321	5.03846	6.07584	-2.07475	retinol dehydrogenase 14
													8191	Pexc_TR15564_c3_g2_i1	68	6.83727	0	0	7.11321	5.03846	6.07584	-2.07475	cyclic gmp-amp synthase
													7468	Pexc_TR14745_c0_g1_i1	242	13.6219	36	1.40565	8.4479	6.37747	7.41268	-2.07042	protein isoform b-like
													1338	Pexc_SOT_k35_scaffold14839	242	14.4712	36	1.4933	8.4479	6.37747	7.41268	-2.07042	erad-associated e3 ubiquitin-protein ligase hrd1b-like isoform x2
													11641	Pexc_SOT_k75_scaffold8601	558	44.3129	135	7.43676	9.50181	7.43889	8.47035	-2.06292	isoform l
													15903	Pexc_SOT_k39_C446822	615	12.7266	154	2.21062	9.63047	7.57062	8.60054	-2.05985	leucine-rich repeat and wd repeat-containing protein kiaa1239
													13017	Pexc_TR30954_c0_g1_i1	250	21.4965	39	2.32619	8.48684	6.42834	7.45759	-2.05851	hypothetical protein KGM_06150
														Pexc_SOT_k71_scaffold4162	3148	410.986	1002	90.7432	11.8892	9.83088	10.86	-2.05828	villin-1 isoform x1
														Pexc_TR14324_c1_g1_i1	1468	157.784	440	32.8053	10.8165	8.76429	9.79041	-2.05224	aael012429- partial
													4057	Pexc_SOT_k59_C282200	1483	217.529	447	45.4818	10.8307	8.78388	9.80728	-2.0468	calponin transgelin
													2306	Pexc_TR15549_c3_g1_i1	384	14.313	82	2.12015	9.01779	6.98226	8.00003	-2.03553	zinc finger protein 239-like
														Pexc_SOT_k39_C353244	99	34.7698	3	0.730874	7.46639	5.43775	6.45207	-2.02864	---NA---
													12297	Pexc_SOT_k31_scaffold295	1252	43.9715	375	9.13592	10.5958	8.56823	9.58201	-2.02756	aspartyl asparaginyl beta-hydroxylase
														Pexc_SOT_k55_C274147	1111	187.188	327	38.2178	10.431	8.40383	9.41741	-2.02717	alanine aminotransferase
													9211	Pexc_TR29934_c8_g2_i4	198	10.6408	26	0.969248	8.21211	6.18711	7.19961	-2.025	tpa: transposase domain-containing protein
													14346	Pexc_SOT_k31_C489679	135	12.0658	10	0.619977	7.7859	5.76218	6.77404	-2.02372	hypothetical protein KGM_06150
													2870	Pexc_TR1836_c0_g1_i1	303	14.844	58	1.97101	8.72097	6.70543	7.7132	-2.01554	glycoside hydrolase
														Pexc_TR23713_c3_g1_i1	82	2.65897	1	0.0224933	7.28448	5.26948	6.27698	-2.015	gag protein
													3260	Pexc_SOT_k31_scaffold12940	203	27.215	28	2.6039	8.24097	6.2282	7.23459	-2.01277	cytochrome b5
													9273	Pexc_SOT_k35_C485851	766	15.3298	213	2.95693	9.92431	7.91366	8.91899	-2.01066	pol-like protein
													4614	Pexc_SOT_k71_C136921	1183	64.2684	357	13.4535	10.5175	8.50879	9.51314	-2.00871	flavin-dependent monooxygenase fmo1
													2042	Pexc_TR2360_c8_g1_i4	678	17.2692	184	3.25098	9.76043	7.75569	8.75806	-2.00475	rna-directed dna polymerase from mobile element jockey-like
													2142	Pexc_SOT_k51_scaffold4058	1467	101.053	458	21.8845	10.8156	8.81413	9.81486	-2.00145	---NA---
												Planotortrix octo
													969	Poct_SOT_k31_C412755	800	91.7705	0	0	10.1477	6.90686	8.5273	-3.24087	olfactory receptor
													2028	Poct_TR25967_c2_g3_i6	795	61.2144	2	0.109841	10.1404	7.08167	8.61105	-3.05876	odorant receptor
													13098	Poct_TR2042_c0_g1_i1	4054	1148.94	495	100.061	12.2389	9.35435	10.7966	-2.8846	---NA---
													733	Poct_GG33753_c0_g1_i1	3902	476.803	531	46.28	12.1865	9.42489	10.8057	-2.76165	photorhabdus cytotoxin
													6394	Poct_SOT_k35_C384564	518	48.2594	1	0.0664507	9.661	7.03051	8.34576	-2.6305	predicted protein
													8393	Poct_SOT_k39_C318631	802	82.4634	67	4.91371	10.1506	7.89954	9.02509	-2.25111	nuclease harbi1
													11760	Poct_SOT_k47_C233276	339	40.3993	1	0.0850006	9.22979	7.03051	8.13015	-2.19928	photorhabdus cytotoxin
													8571	Poct_SOT_k59_C173806	565	38.4173	29	1.40645	9.75485	7.56713	8.66099	-2.18773	cytochrome cyp340aa1
												Epiphyas postvittana
														Epos_SOT_k75_C53695	38650	1834.16	46	1.48108	15.3427	7.79585	11.5693	-7.54684	uncharacterized protein loc106121989
													969	Epos_OR40_SOT_k75_C56085	13571	419.02	24	0.502767	13.8485	7.56748	10.708	-6.28106	olfactory receptor or30
													14390	Epos_OBP13b	9145	820.096	124	7.54459	13.2907	8.30313	10.7969	-4.98754	general odorant-binding protein 56d-like
														Epos_SOT_k31_C760190	3107	136.306	0	0	11.7997	6.95907	9.37937	-4.84059	uncharacterized protein loc106121989
													8097	Epos_SOT_k59_C277249	6493	659.909	332	22.8934	12.8109	9.05068	10.9308	-3.76024	cuticular protein hypothetical 17 precursor
													14531	Epos_Pasa_asmbl_55664	2155	52.2515	87	1.43121	11.3139	8.09637	9.70514	-3.21754	uridine diphosphate glucosyltransferase
														Epos_OR33_SOT_k55_C355120	829	25.7266	0	0	10.1305	6.95907	8.54481	-3.17148	olfactory receptor or30
														Epos_OR31	767	23.8632	0	0	10.0414	6.95907	8.50026	-3.08237	olfactory receptor or30
													9439	Epos_Pasa_asmbl_90907	10237	323.449	1387	29.7332	13.4496	10.5855	12.0176	-2.8641	tpa: cuticle protein
														Epos_SOT_k51_scaffold5798	627	18.5156	0	0	9.81658	6.95907	8.38782	-2.85751	olfactory receptor or30
													9783	Epos_Pasa_asmbl_89082	836	36.9417	21	0.629598	10.1403	7.5287	8.83448	-2.61156	chymotrypsin-2- partial
													499	Epos_OR5_Pasa_asmbl_70975	5134	156.537	848	17.5424	12.485	10.0046	11.2448	-2.48045	olfactory receptor 5
														Epos_SOT_k31_C770977	2240	44.0632	283	3.77701	11.3646	8.91138	10.138	-2.45322	uncharacterized protein obru01_07941
														Epos_OR36	478	14.8717	1	0.021109	9.52889	7.08414	8.30652	-2.44474	olfactory receptor 30
														Epos_SOT_k47_C434107	375	17.9354	0	0	9.28731	6.95907	8.12319	-2.32824	olfactory receptor or30
														Epos_SOT_k31_C766280	369	11.1671	0	0	9.2718	6.95907	8.11544	-2.31273	glycine-rich protein dot1-like
													9683	Epos_Pasa_asmbl_67089	2765	156.121	459	17.5838	11.6434	9.35466	10.499	-2.28872	uncharacterized protein loc106134920
													14390	Epos_OBP13a	617	55.3307	24	1.46024	9.79904	7.56748	8.68326	-2.23156	general odorant-binding protein 56d-like
													4785	Epos_Pasa_asmbl_28331	1322	12.46	163	1.04233	10.6903	8.48437	9.58731	-2.20589	blastopia polyprotein
														Epos_SOT_k75_scaffold3843	2793	141.932	521	17.963	11.6568	9.48117	10.569	-2.17567	pupal cuticle protein pcp52
													9683	Epos_Pasa_asmbl_67085	7578	440.104	1733	68.2861	13.0268	10.8627	11.9448	-2.16407	uncharacterized protein loc106134920
													9404	Epos_SOT_k31_C766874	463	11.5476	9	0.152295	9.49628	7.33336	8.41482	-2.16292	---NA---
													407	Epos_SOT_k67_scaffold13388	1010	41.1974	120	3.32096	10.3625	8.2827	9.32258	-2.07976	larval cuticle protein 1
														Epos_Pasa_asmbl_33519	1161	18.0608	157	1.65705	10.5305	8.45835	9.49444	-2.07219	uncharacterized protein loc101741587
													4330	Epos_Pasa_asmbl_24317	2998	145.673	649	21.3956	11.7517	9.71018	10.7309	-2.04149	circadian clock-controlled
