# Supplementary material for: Differential gene expression in the evolution of sex pheromone communication in New Zealand’s endemic leafroller moths of the genera Ctenopseustis and Planotortrix
Source: BMC Genomics. 2018 Jan 26;19:94. doi: 10.1186/s12864-018-4451-1 (PMC5787247; doi:10.1186/s12864-018-4451-1)
Supplement: Supplementary file 8 — Gene set enrichment analyses from the comparison of male and female antennae gene expression. GSA was obtained with Piano using the statistical method “mean”. GO terms were used to define gene sets. (XLSX 3609 kb) [file 12864_2018_4451_MOESM8_ESM.xlsx]

## Sheet: Table_S7-Cher
GO.ID	name	namespace	Genes (tot)	Stat (dist.dir)	p (dist.dir.up)	p adj (dist.dir.up)	p (dist.dir.dn)	p adj (dist.dir.dn)	Stat (non-dir.)	p (non-dir.)	p adj (non-dir.)	Genes (up)	Stat (mix.dir.up)	p (mix.dir.up)	p adj (mix.dir.up)	Genes (down)	Stat (mix.dir.dn)	p (mix.dir.dn)	p adj (mix.dir.dn)
GO:0001731	formation of translation preinitiation complex	biological_process	18	-0.36421	1	1	9.999e-05	0.041909	0.40387	0.0069993	0.37611	3	0.11897	0.92081	1	14	0.49377	0.0066993	0.66289
GO:0006412	translation	biological_process	172	-0.23636	1	1	9.999e-05	0.041909	0.46659	9.999e-05	0.025145	64	0.30937	0.11799	0.76383	105	0.57575	9.999e-05	0.032155
GO:0006508	proteolysis	biological_process	483	-0.10593	1	1	9.999e-05	0.041909	0.30636	9.999e-05	0.025145	184	0.26307	0.72863	0.99059	258	0.38592	9.999e-05	0.032155
GO:0015074	DNA integration	biological_process	279	-0.10651	1	1	9.999e-05	0.041909	0.27901	9.999e-05	0.025145	100	0.24063	0.93201	1	165	0.32594	0.0081992	0.75335
GO:0042254	ribosome biogenesis	biological_process	185	-0.25871	1	1	9.999e-05	0.041909	0.44779	9.999e-05	0.025145	61	0.28672	0.31557	0.8469	121	0.54009	9.999e-05	0.032155
GO:0050909	sensory perception of taste	biological_process	14	-0.59419	1	1	9.999e-05	0.041909	0.62605	0.00029997	0.055468	2	0.11152	0.87601	1	12	0.71181	0.00029997	0.077172
GO:0042207	styrene catabolic process	biological_process	3	-1.2533	0.9999	1	0.00019998	0.07858	1.2533	0.0010999	0.15367	0	NA	NA	NA	3	1.2533	0.0010999	0.2358
GO:0006550	isoleucine catabolic process	biological_process	23	-0.28987	0.9998	1	0.00029997	0.094296	0.38259	0.0067993	0.37611	3	0.35542	0.21598	0.81007	16	0.48333	0.0052995	0.63141
GO:0006552	leucine catabolic process	biological_process	23	-0.28987	0.9998	1	0.00029997	0.094296	0.38259	0.0067993	0.37611	3	0.35542	0.21598	0.81007	16	0.48333	0.0052995	0.63141
GO:0006568	tryptophan metabolic process	biological_process	25	-0.26618	0.9998	1	0.00029997	0.094296	0.3011	0.046595	0.54049	6	0.072743	0.9991	1	15	0.47274	0.0087991	0.76368
GO:0006574	valine catabolic process	biological_process	23	-0.28987	0.9998	1	0.00029997	0.094296	0.38259	0.0067993	0.37611	3	0.35542	0.21598	0.81007	16	0.48333	0.0052995	0.63141
GO:0006446	regulation of translational initiation	biological_process	72	-0.13724	0.9997	1	0.00039996	0.10933	0.3	0.0044996	0.29778	24	0.24415	0.72173	0.99059	44	0.35774	0.022998	0.97752
GO:0055114	oxidation-reduction process	biological_process	676	-0.053131	0.9997	1	0.00039996	0.10933	0.29263	9.999e-05	0.025145	256	0.31621	0.0065993	0.63723	346	0.33776	9.999e-05	0.032155
GO:0006559	L-phenylalanine catabolic process	biological_process	4	-0.70003	0.9989	1	0.0011999	0.27939	0.70003	0.0052995	0.32664	0	NA	NA	NA	4	0.70003	0.0090991	0.76368
GO:0042832	defense response to protozoan	biological_process	1	-1.5805	0.9987	1	0.0013999	0.30348	1.5805	0.0025997	0.22701	0	NA	NA	NA	1	1.5805	0.0037996	0.55736
GO:0018874	benzoate metabolic process	biological_process	14	-0.30587	0.9981	1	0.0019998	0.38099	0.30906	0.075192	0.55986	2	0.011178	0.9995	1	10	0.43045	0.036396	1
GO:0006032	chitin catabolic process	biological_process	18	-0.23322	0.9964	1	0.0036996	0.61209	0.3616	0.014899	0.4643	5	0.23108	0.62314	0.96581	12	0.44611	0.023698	0.97752
GO:0006144	purine nucleobase metabolic process	biological_process	125	-0.088652	0.9966	1	0.0034997	0.61209	0.22321	0.31797	0.67241	48	0.17521	1	1	71	0.27453	0.48855	1
GO:0016998	cell wall macromolecule catabolic process	biological_process	18	-0.23322	0.9964	1	0.0036996	0.61209	0.3616	0.014899	0.4643	5	0.23108	0.62314	0.96581	12	0.44611	0.023698	0.97752
GO:0019482	beta-alanine metabolic process	biological_process	14	-0.25377	0.9953	1	0.0047995	0.75436	0.27121	0.16928	0.59417	1	0.1221	0.72983	0.99059	10	0.36748	0.11909	1
GO:0006030	chitin metabolic process	biological_process	35	-0.1542	0.9951	1	0.0049995	0.76335	0.2889	0.040796	0.5324	11	0.21429	0.81272	1	22	0.35246	0.076192	1
GO:0051705	multi-organism behavior	biological_process	1	-1.1226	0.9946	1	0.0054995	0.76833	1.1226	0.0084992	0.40176	0	NA	NA	NA	1	1.1226	0.012399	0.86994
GO:0002026	regulation of the force of heart contraction	biological_process	1	-0.8785	0.989	1	0.011199	0.77213	0.8785	0.017798	0.4643	0	NA	NA	NA	1	0.8785	0.026597	0.97752
GO:0006165	nucleoside diphosphate phosphorylation	biological_process	7	-0.32695	0.9921	1	0.0079992	0.77213	0.32695	0.10699	0.57344	0	NA	NA	NA	7	0.32695	0.23568	1
GO:0006183	GTP biosynthetic process	biological_process	6	-0.3777	0.9928	1	0.0072993	0.77213	0.3777	0.061294	0.55986	0	NA	NA	NA	6	0.3777	0.13459	1
GO:0006228	UTP biosynthetic process	biological_process	6	-0.3777	0.9928	1	0.0072993	0.77213	0.3777	0.061294	0.55986	0	NA	NA	NA	6	0.3777	0.13459	1
GO:0006241	CTP biosynthetic process	biological_process	6	-0.3777	0.9928	1	0.0072993	0.77213	0.3777	0.061294	0.55986	0	NA	NA	NA	6	0.3777	0.13459	1
GO:0006699	bile acid biosynthetic process	biological_process	10	-0.26174	0.9888	1	0.011299	0.77213	0.28616	0.15438	0.59317	1	0.1221	0.72983	0.99059	6	0.45658	0.053295	1
GO:0006811	ion transport	biological_process	56	-0.12324	0.9936	1	0.0064994	0.77213	0.35181	0.0013999	0.17257	21	0.30476	0.24838	0.81964	32	0.41567	0.0045995	0.63141
GO:0006883	cellular sodium ion homeostasis	biological_process	1	-0.8785	0.989	1	0.011199	0.77213	0.8785	0.017798	0.4643	0	NA	NA	NA	1	0.8785	0.026597	0.97752
GO:0008652	cellular amino acid biosynthetic process	biological_process	2	-0.71054	0.9942	1	0.0058994	0.77213	0.71054	0.013599	0.45476	0	NA	NA	NA	2	0.71054	0.023298	0.97752
GO:0010838	positive regulation of keratinocyte proliferation	biological_process	1	-0.94725	0.9913	1	0.0088991	0.77213	0.94725	0.013499	0.45383	0	NA	NA	NA	1	0.94725	0.020898	0.97752
GO:0021952	central nervous system projection neuron axonogenesis	biological_process	2	-0.60984	0.9898	1	0.010299	0.77213	0.60984	0.023598	0.52985	0	NA	NA	NA	1	1.2197	0.009999	0.78747
GO:0030007	cellular potassium ion homeostasis	biological_process	1	-0.8785	0.989	1	0.011199	0.77213	0.8785	0.017798	0.4643	0	NA	NA	NA	1	0.8785	0.026597	0.97752
GO:0030517	negative regulation of axon extension	biological_process	2	-0.67038	0.9932	1	0.0068993	0.77213	0.67038	0.015898	0.4643	0	NA	NA	NA	2	0.67038	0.030297	1
GO:0031214	biomineral tissue development	biological_process	1	-0.96527	0.992	1	0.0081992	0.77213	0.96527	0.012499	0.44648	0	NA	NA	NA	1	0.96527	0.019198	0.97752
GO:0031947	negative regulation of glucocorticoid biosynthetic process	biological_process	1	-0.8785	0.989	1	0.011199	0.77213	0.8785	0.017798	0.4643	0	NA	NA	NA	1	0.8785	0.026597	0.97752
GO:0032720	negative regulation of tumor necrosis factor production	biological_process	1	-0.94725	0.9913	1	0.0088991	0.77213	0.94725	0.013499	0.45383	0	NA	NA	NA	1	0.94725	0.020898	0.97752
GO:0036376	sodium ion export from cell	biological_process	1	-0.8785	0.989	1	0.011199	0.77213	0.8785	0.017798	0.4643	0	NA	NA	NA	1	0.8785	0.026597	0.97752
GO:0043010	camera-type eye development	biological_process	3	-0.46292	0.989	1	0.011099	0.77213	0.50804	0.032297	0.5324	1	0.067672	0.85791	1	2	0.72822	0.019898	0.97752
GO:0045638	negative regulation of myeloid cell differentiation	biological_process	1	-0.94725	0.9913	1	0.0088991	0.77213	0.94725	0.013499	0.45383	0	NA	NA	NA	1	0.94725	0.020898	0.97752
GO:0045823	positive regulation of heart contraction	biological_process	1	-0.8785	0.989	1	0.011199	0.77213	0.8785	0.017798	0.4643	0	NA	NA	NA	1	0.8785	0.026597	0.97752
GO:0045989	positive regulation of striated muscle contraction	biological_process	1	-0.8785	0.989	1	0.011199	0.77213	0.8785	0.017798	0.4643	0	NA	NA	NA	1	0.8785	0.026597	0.97752
GO:0046251	limonene catabolic process	biological_process	11	-0.25743	0.9908	1	0.0092991	0.77213	0.27963	0.16608	0.59417	1	0.1221	0.72983	0.99059	7	0.42197	0.069193	1
GO:0048469	cell maturation	biological_process	3	-0.46238	0.989	1	0.011099	0.77213	0.46238	0.048895	0.55388	0	NA	NA	NA	3	0.46238	0.091691	1
GO:0048585	negative regulation of response to stimulus	biological_process	3	-0.51084	0.9931	1	0.0069993	0.77213	0.59248	0.015798	0.4643	1	0.12246	0.72623	0.99059	2	0.82749	0.012299	0.86994
GO:0060081	membrane hyperpolarization	biological_process	1	-0.8785	0.989	1	0.011199	0.77213	0.8785	0.017798	0.4643	0	NA	NA	NA	1	0.8785	0.026597	0.97752
GO:0061303	cornea development in camera-type eye	biological_process	1	-0.94725	0.9913	1	0.0088991	0.77213	0.94725	0.013499	0.45383	0	NA	NA	NA	1	0.94725	0.020898	0.97752
GO:0086004	regulation of cardiac muscle cell contraction	biological_process	1	-0.8785	0.989	1	0.011199	0.77213	0.8785	0.017798	0.4643	0	NA	NA	NA	1	0.8785	0.026597	0.97752
GO:0086009	membrane repolarization	biological_process	1	-0.8785	0.989	1	0.011199	0.77213	0.8785	0.017798	0.4643	0	NA	NA	NA	1	0.8785	0.026597	0.97752
GO:1903416	response to glycoside	biological_process	1	-0.8785	0.989	1	0.011199	0.77213	0.8785	0.017798	0.4643	0	NA	NA	NA	1	0.8785	0.026597	0.97752
GO:1990573	potassium ion import across plasma membrane	biological_process	1	-0.8785	0.989	1	0.011199	0.77213	0.8785	0.017798	0.4643	0	NA	NA	NA	1	0.8785	0.026597	0.97752
GO:0001682	tRNA 5'-leader removal	biological_process	3	-0.4532	0.9876	1	0.012499	0.82509	0.4532	0.052895	0.55986	0	NA	NA	NA	3	0.4532	0.09769	1
GO:0006103	2-oxoglutarate metabolic process	biological_process	1	-0.82777	0.9866	1	0.013599	0.84624	0.82777	0.021598	0.51284	0	NA	NA	NA	1	0.82777	0.032897	1
GO:0006364	rRNA processing	biological_process	25	-0.15866	0.9861	1	0.013999	0.84624	0.24537	0.23188	0.62167	6	0.18064	0.85921	1	19	0.26581	0.52275	1
GO:0008033	tRNA processing	biological_process	17	-0.18828	0.9861	1	0.013999	0.84624	0.23646	0.30997	0.66822	4	0.10238	0.9754	1	13	0.27771	0.43466	1
GO:0009966	regulation of signal transduction	biological_process	9	-0.26299	0.9862	1	0.013899	0.84624	0.4062	0.021498	0.51284	3	0.21481	0.64324	0.96625	5	0.60227	0.015098	0.97752
GO:0019852	L-ascorbic acid metabolic process	biological_process	10	-0.24856	0.9865	1	0.013599	0.84624	0.27298	0.19048	0.59805	1	0.1221	0.72983	0.99059	6	0.43462	0.067993	1
GO:0001755	neural crest cell migration	biological_process	2	-0.54806	0.9857	1	0.014399	0.854	0.54806	0.036196	0.5324	0	NA	NA	NA	2	0.54806	0.062994	1
GO:0007126	meiotic nuclear division	biological_process	1	-0.8177	0.9858	1	0.014299	0.854	0.8177	0.022598	0.52041	0	NA	NA	NA	1	0.8177	0.034697	1
GO:0000077	DNA damage checkpoint	biological_process	7	-0.22835	0.9619	0.999	0.038196	0.87322	0.3201	0.11859	0.57734	2	0.16057	0.74203	0.99213	5	0.38391	0.14569	1
GO:0000236	mitotic prometaphase	biological_process	4	-0.33037	0.9713	1	0.028797	0.87322	0.33037	0.14399	0.59317	0	NA	NA	NA	4	0.33037	0.26097	1
GO:0000463	maturation of LSU-rRNA from tricistronic rRNA transcript (SSU-rRNA, 5.8S rRNA, LSU-rRNA)	biological_process	5	-0.2859	0.9679	1	0.032197	0.87322	0.34055	0.11179	0.57382	1	0.13662	0.68913	0.97598	4	0.39153	0.14199	1
GO:0001505	regulation of neurotransmitter levels	biological_process	1	-0.6566	0.9749	1	0.025497	0.87322	0.6566	0.043596	0.53434	0	NA	NA	NA	1	0.6566	0.066393	1
GO:0001944	vasculature development	biological_process	3	-0.33909	0.9651	0.99942	0.034997	0.87322	0.40978	0.075592	0.55986	1	0.10604	0.76642	0.99213	2	0.56166	0.057794	1
GO:0001973	adenosine receptor signaling pathway	biological_process	1	-0.70753	0.9795	1	0.020798	0.87322	0.70753	0.033997	0.5324	0	NA	NA	NA	1	0.70753	0.051795	1
GO:0002088	lens development in camera-type eye	biological_process	1	-0.53838	0.9569	0.999	0.043196	0.87322	0.53838	0.080192	0.55986	0	NA	NA	NA	1	0.53838	0.10889	1
GO:0002572	pro-T cell differentiation	biological_process	1	-0.53838	0.9569	0.999	0.043196	0.87322	0.53838	0.080192	0.55986	0	NA	NA	NA	1	0.53838	0.10889	1
GO:0002682	regulation of immune system process	biological_process	2	-0.54138	0.9848	1	0.015298	0.87322	0.54138	0.038296	0.5324	0	NA	NA	NA	1	1.0828	0.014099	0.97154
GO:0003180	aortic valve morphogenesis	biological_process	1	-0.53838	0.9569	0.999	0.043196	0.87322	0.53838	0.080192	0.55986	0	NA	NA	NA	1	0.53838	0.10889	1
GO:0003203	endocardial cushion morphogenesis	biological_process	2	-0.46365	0.975	1	0.025097	0.87322	0.46365	0.070493	0.55986	0	NA	NA	NA	2	0.46365	0.11159	1
GO:0003215	cardiac right ventricle morphogenesis	biological_process	2	-0.48319	0.9778	1	0.022298	0.87322	0.48319	0.061194	0.55986	0	NA	NA	NA	2	0.48319	0.09699	1
GO:0003281	ventricular septum development	biological_process	1	-0.53838	0.9569	0.999	0.043196	0.87322	0.53838	0.080192	0.55986	0	NA	NA	NA	1	0.53838	0.10889	1
GO:0005975	carbohydrate metabolic process	biological_process	145	-0.06041	0.9714	1	0.028697	0.87322	0.28079	0.0021998	0.20655	65	0.24581	0.83712	1	71	0.34841	0.011599	0.86994
GO:0006004	fucose metabolic process	biological_process	3	-0.34136	0.9654	0.99942	0.034697	0.87322	0.34136	0.14169	0.59317	0	NA	NA	NA	2	0.51204	0.079292	1
GO:0006182	cGMP biosynthetic process	biological_process	16	-0.16955	0.9765	1	0.023598	0.87322	0.20223	0.54235	0.75735	1	0.26139	0.42926	0.90334	13	0.22879	0.74013	1
GO:0006259	DNA metabolic process	biological_process	45	-0.10794	0.9784	1	0.021698	0.87322	0.30917	0.013299	0.45383	14	0.32341	0.19078	0.81007	28	0.33518	0.10999	1
GO:0006260	DNA replication	biological_process	61	-0.091862	0.975	1	0.025097	0.87322	0.2458	0.15378	0.59317	21	0.22358	0.84202	1	38	0.27102	0.51325	1
GO:0006310	DNA recombination	biological_process	49	-0.096863	0.9679	1	0.032197	0.87322	0.21833	0.42096	0.71336	15	0.19839	0.91891	1	33	0.23401	0.83402	1
GO:0006465	signal peptide processing	biological_process	3	-0.36676	0.9736	1	0.026497	0.87322	0.36676	0.10999	0.57355	0	NA	NA	NA	3	0.36676	0.19788	1
GO:0006475	internal protein amino acid acetylation	biological_process	1	-0.56252	0.9636	0.999	0.036496	0.87322	0.56252	0.068793	0.55986	0	NA	NA	NA	1	0.56252	0.09559	1
GO:0006558	L-phenylalanine metabolic process	biological_process	5	-0.34336	0.9824	1	0.017698	0.87322	0.35181	0.09639	0.56475	1	0.021121	0.962	1	2	0.86896	0.0093991	0.76368
GO:0006740	NADPH regeneration	biological_process	1	-0.69727	0.9782	1	0.021898	0.87322	0.69727	0.036196	0.5324	0	NA	NA	NA	1	0.69727	0.054995	1
GO:0006809	nitric oxide biosynthetic process	biological_process	3	-0.41539	0.9826	1	0.017498	0.87322	0.41539	0.071893	0.55986	0	NA	NA	NA	2	0.62309	0.039996	1
GO:0006814	sodium ion transport	biological_process	51	-0.10722	0.9805	1	0.019598	0.87322	0.28849	0.027397	0.5324	19	0.24329	0.70413	0.97852	30	0.33635	0.09789	1
GO:0006950	response to stress	biological_process	14	-0.16043	0.9609	0.999	0.039196	0.87322	0.34522	0.033997	0.5324	6	0.21559	0.72443	0.99059	8	0.44244	0.044296	1
GO:0007127	meiosis I	biological_process	3	-0.37433	0.9758	1	0.024298	0.87322	0.37433	0.10129	0.56583	0	NA	NA	NA	3	0.37433	0.18648	1
GO:0007223	Wnt signaling pathway, calcium modulating pathway	biological_process	1	-0.55041	0.9592	0.999	0.040996	0.87322	0.55041	0.075492	0.55986	0	NA	NA	NA	1	0.55041	0.10439	1
GO:0007229	integrin-mediated signaling pathway	biological_process	16	-0.1572	0.9664	0.9998	0.033697	0.87322	0.30375	0.074893	0.55986	7	0.16749	0.92021	1	9	0.40974	0.061494	1
GO:0007423	sensory organ development	biological_process	16	-0.16623	0.9739	1	0.026197	0.87322	0.3269	0.041496	0.5324	6	0.21423	0.73003	0.99059	10	0.39451	0.074493	1
GO:0008202	steroid metabolic process	biological_process	4	-0.36495	0.9788	1	0.021298	0.87322	0.57514	0.011999	0.44483	1	0.42037	0.20678	0.81007	3	0.62673	0.027597	1
GO:0008217	regulation of blood pressure	biological_process	3	-0.33059	0.9626	0.999	0.037496	0.87322	0.34371	0.13799	0.59317	1	0.019677	0.9649	1	2	0.50573	0.083292	1
GO:0008272	sulfate transport	biological_process	2	-0.42043	0.9642	0.999	0.035896	0.87322	0.42043	0.10169	0.56583	0	NA	NA	NA	2	0.42043	0.14879	1
GO:0009225	nucleotide-sugar metabolic process	biological_process	2	-0.46886	0.9759	1	0.024198	0.87322	0.46886	0.067293	0.55986	0	NA	NA	NA	2	0.46886	0.10759	1
GO:0009396	folic acid-containing compound biosynthetic process	biological_process	4	-0.38165	0.9821	1	0.017998	0.87322	0.38165	0.085191	0.55986	0	NA	NA	NA	4	0.38165	0.15558	1
GO:0009615	response to virus	biological_process	1	-0.53838	0.9569	0.999	0.043196	0.87322	0.53838	0.080192	0.55986	0	NA	NA	NA	1	0.53838	0.10889	1
GO:0009847	spore germination	biological_process	1	-0.7041	0.979	1	0.021098	0.87322	0.7041	0.034897	0.5324	0	NA	NA	NA	1	0.7041	0.052495	1
GO:0010466	negative regulation of peptidase activity	biological_process	8	-0.23237	0.9672	0.9998	0.032897	0.87322	0.31014	0.12449	0.58685	2	0.15554	0.75762	0.99213	5	0.43401	0.083592	1
GO:0010595	positive regulation of endothelial cell migration	biological_process	3	-0.40448	0.9812	1	0.018898	0.87322	0.40448	0.077992	0.55986	0	NA	NA	NA	3	0.40448	0.14389	1
GO:0010812	negative regulation of cell-substrate adhesion	biological_process	1	-0.55041	0.9592	0.999	0.040996	0.87322	0.55041	0.075492	0.55986	0	NA	NA	NA	1	0.55041	0.10439	1
GO:0010817	regulation of hormone levels	biological_process	1	-0.70156	0.9787	1	0.021398	0.87322	0.70156	0.035596	0.5324	0	NA	NA	NA	1	0.70156	0.053495	1
GO:0010975	regulation of neuron projection development	biological_process	2	-0.52801	0.9832	1	0.016898	0.87322	0.52801	0.042596	0.5324	0	NA	NA	NA	2	0.52801	0.071993	1
GO:0010994	free ubiquitin chain polymerization	biological_process	1	-0.64738	0.9738	1	0.026397	0.87322	0.64738	0.045195	0.53434	0	NA	NA	NA	1	0.64738	0.068893	1
GO:0014015	positive regulation of gliogenesis	biological_process	1	-0.70156	0.9787	1	0.021398	0.87322	0.70156	0.035596	0.5324	0	NA	NA	NA	1	0.70156	0.053495	1
GO:0017198	N-terminal peptidyl-serine acetylation	biological_process	1	-0.56252	0.9636	0.999	0.036496	0.87322	0.56252	0.068793	0.55986	0	NA	NA	NA	1	0.56252	0.09559	1
GO:0018002	N-terminal peptidyl-glutamic acid acetylation	biological_process	1	-0.56252	0.9636	0.999	0.036496	0.87322	0.56252	0.068793	0.55986	0	NA	NA	NA	1	0.56252	0.09559	1
GO:0019260	1,2-dichloroethane catabolic process	biological_process	9	-0.2484	0.9823	1	0.017798	0.87322	0.27553	0.19118	0.59805	1	0.1221	0.72983	0.99059	5	0.47154	0.054995	1
GO:0031016	pancreas development	biological_process	2	-0.44087	0.9694	1	0.030697	0.87322	0.44087	0.086291	0.55986	0	NA	NA	NA	2	0.44087	0.13069	1
GO:0031063	regulation of histone deacetylation	biological_process	1	-0.6273	0.9717	1	0.028497	0.87322	0.6273	0.049595	0.55779	0	NA	NA	NA	1	0.6273	0.073693	1
GO:0031398	positive regulation of protein ubiquitination	biological_process	7	-0.2303	0.9634	0.999	0.036696	0.87322	0.23828	0.34297	0.68955	1	0.027908	0.94641	1	6	0.27334	0.44496	1
GO:0032689	negative regulation of interferon-gamma production	biological_process	1	-0.53838	0.9569	0.999	0.043196	0.87322	0.53838	0.080192	0.55986	0	NA	NA	NA	1	0.53838	0.10889	1
GO:0032703	negative regulation of interleukin-2 production	biological_process	1	-0.53838	0.9569	0.999	0.043196	0.87322	0.53838	0.080192	0.55986	0	NA	NA	NA	1	0.53838	0.10889	1
GO:0032753	positive regulation of interleukin-4 production	biological_process	1	-0.53838	0.9569	0.999	0.043196	0.87322	0.53838	0.080192	0.55986	0	NA	NA	NA	1	0.53838	0.10889	1
GO:0033119	negative regulation of RNA splicing	biological_process	1	-0.77142	0.9836	1	0.016498	0.87322	0.77142	0.026897	0.5324	0	NA	NA	NA	1	0.77142	0.041296	1
GO:0033499	galactose catabolic process via UDP-galactose	biological_process	1	-0.56197	0.9636	0.999	0.036596	0.87322	0.56197	0.069293	0.55986	0	NA	NA	NA	1	0.56197	0.09569	1
GO:0033600	negative regulation of mammary gland epithelial cell proliferation	biological_process	1	-0.53838	0.9569	0.999	0.043196	0.87322	0.53838	0.080192	0.55986	0	NA	NA	NA	1	0.53838	0.10889	1
GO:0033690	positive regulation of osteoblast proliferation	biological_process	1	-0.70156	0.9787	1	0.021398	0.87322	0.70156	0.035596	0.5324	0	NA	NA	NA	1	0.70156	0.053495	1
GO:0035162	embryonic hemopoiesis	biological_process	1	-0.53838	0.9569	0.999	0.043196	0.87322	0.53838	0.080192	0.55986	0	NA	NA	NA	1	0.53838	0.10889	1
GO:0035426	extracellular matrix-cell signaling	biological_process	1	-0.55041	0.9592	0.999	0.040996	0.87322	0.55041	0.075492	0.55986	0	NA	NA	NA	1	0.55041	0.10439	1
GO:0035457	cellular response to interferon-alpha	biological_process	1	-0.53838	0.9569	0.999	0.043196	0.87322	0.53838	0.080192	0.55986	0	NA	NA	NA	1	0.53838	0.10889	1
GO:0035799	ureter maturation	biological_process	1	-0.53838	0.9569	0.999	0.043196	0.87322	0.53838	0.080192	0.55986	0	NA	NA	NA	1	0.53838	0.10889	1
GO:0035898	parathyroid hormone secretion	biological_process	1	-0.53838	0.9569	0.999	0.043196	0.87322	0.53838	0.080192	0.55986	0	NA	NA	NA	1	0.53838	0.10889	1
GO:0035914	skeletal muscle cell differentiation	biological_process	1	-0.70156	0.9787	1	0.021398	0.87322	0.70156	0.035596	0.5324	0	NA	NA	NA	1	0.70156	0.053495	1
GO:0036265	RNA (guanine-N7)-methylation	biological_process	3	-0.35222	0.9685	1	0.031597	0.87322	0.35222	0.12839	0.59124	0	NA	NA	NA	3	0.35222	0.22178	1
GO:0042035	regulation of cytokine biosynthetic process	biological_process	1	-0.53838	0.9569	0.999	0.043196	0.87322	0.53838	0.080192	0.55986	0	NA	NA	NA	1	0.53838	0.10889	1
GO:0042421	norepinephrine biosynthetic process	biological_process	1	-0.53838	0.9569	0.999	0.043196	0.87322	0.53838	0.080192	0.55986	0	NA	NA	NA	1	0.53838	0.10889	1
GO:0042701	progesterone secretion	biological_process	1	-0.55041	0.9592	0.999	0.040996	0.87322	0.55041	0.075492	0.55986	0	NA	NA	NA	1	0.55041	0.10439	1
GO:0043370	regulation of CD4-positive, alpha-beta T cell differentiation	biological_process	1	-0.53838	0.9569	0.999	0.043196	0.87322	0.53838	0.080192	0.55986	0	NA	NA	NA	1	0.53838	0.10889	1
GO:0043523	regulation of neuron apoptotic process	biological_process	1	-0.53838	0.9569	0.999	0.043196	0.87322	0.53838	0.080192	0.55986	0	NA	NA	NA	1	0.53838	0.10889	1
GO:0044331	cell-cell adhesion mediated by cadherin	biological_process	1	-0.6043	0.969	1	0.031097	0.87322	0.6043	0.056094	0.55986	0	NA	NA	NA	1	0.6043	0.080192	1
GO:0045064	T-helper 2 cell differentiation	biological_process	1	-0.53838	0.9569	0.999	0.043196	0.87322	0.53838	0.080192	0.55986	0	NA	NA	NA	1	0.53838	0.10889	1
GO:0045582	positive regulation of T cell differentiation	biological_process	1	-0.53838	0.9569	0.999	0.043196	0.87322	0.53838	0.080192	0.55986	0	NA	NA	NA	1	0.53838	0.10889	1
GO:0045599	negative regulation of fat cell differentiation	biological_process	1	-0.53838	0.9569	0.999	0.043196	0.87322	0.53838	0.080192	0.55986	0	NA	NA	NA	1	0.53838	0.10889	1
GO:0046039	GTP metabolic process	biological_process	18	-0.16894	0.9804	1	0.019698	0.87322	0.19798	0.57754	0.77434	1	0.26139	0.42926	0.90334	15	0.22015	0.81042	1
GO:0046533	negative regulation of photoreceptor cell differentiation	biological_process	1	-0.70156	0.9787	1	0.021398	0.87322	0.70156	0.035596	0.5324	0	NA	NA	NA	1	0.70156	0.053495	1
GO:0046656	folic acid biosynthetic process	biological_process	12	-0.21091	0.983	1	0.017098	0.87322	0.26947	0.19428	0.59805	1	0.35136	0.28087	0.82888	10	0.28823	0.38296	1
GO:0048026	positive regulation of mRNA splicing, via spliceosome	biological_process	1	-0.6566	0.9749	1	0.025497	0.87322	0.6566	0.043596	0.53434	0	NA	NA	NA	1	0.6566	0.066393	1
GO:0048589	developmental growth	biological_process	1	-0.53838	0.9569	0.999	0.043196	0.87322	0.53838	0.080192	0.55986	0	NA	NA	NA	1	0.53838	0.10889	1
GO:0048709	oligodendrocyte differentiation	biological_process	3	-0.31586	0.958	0.999	0.042096	0.87322	0.33778	0.14549	0.59317	1	0.032878	0.93471	1	2	0.49023	0.092591	1
GO:0050966	detection of mechanical stimulus involved in sensory perception of pain	biological_process	2	-0.41453	0.9623	0.999	0.037796	0.87322	0.41453	0.10639	0.57217	0	NA	NA	NA	2	0.41453	0.15588	1
GO:0050975	sensory perception of touch	biological_process	2	-0.41453	0.9623	0.999	0.037796	0.87322	0.41453	0.10639	0.57217	0	NA	NA	NA	2	0.41453	0.15588	1
GO:0051603	proteolysis involved in cellular protein catabolic process	biological_process	9	-0.21685	0.9702	1	0.029897	0.87322	0.22678	0.38426	0.69843	2	0.022327	0.997	1	6	0.33272	0.23268	1
GO:0051897	positive regulation of protein kinase B signaling	biological_process	1	-0.53838	0.9569	0.999	0.043196	0.87322	0.53838	0.080192	0.55986	0	NA	NA	NA	1	0.53838	0.10889	1
GO:0060009	Sertoli cell development	biological_process	1	-0.70156	0.9787	1	0.021398	0.87322	0.70156	0.035596	0.5324	0	NA	NA	NA	1	0.70156	0.053495	1
GO:0060017	parathyroid gland development	biological_process	1	-0.53838	0.9569	0.999	0.043196	0.87322	0.53838	0.080192	0.55986	0	NA	NA	NA	1	0.53838	0.10889	1
GO:0060018	astrocyte fate commitment	biological_process	1	-0.70156	0.9787	1	0.021398	0.87322	0.70156	0.035596	0.5324	0	NA	NA	NA	1	0.70156	0.053495	1
GO:0060025	regulation of synaptic activity	biological_process	6	-0.23998	0.9589	0.999	0.041196	0.87322	0.26339	0.25747	0.64122	1	0.070233	0.84502	1	5	0.30202	0.33967	1
GO:0060037	pharyngeal system development	biological_process	2	-0.48319	0.9778	1	0.022298	0.87322	0.48319	0.061194	0.55986	0	NA	NA	NA	2	0.48319	0.09699	1
GO:0060221	retinal rod cell differentiation	biological_process	1	-0.70156	0.9787	1	0.021398	0.87322	0.70156	0.035596	0.5324	0	NA	NA	NA	1	0.70156	0.053495	1
GO:0060231	mesenchymal to epithelial transition	biological_process	1	-0.53838	0.9569	0.999	0.043196	0.87322	0.53838	0.080192	0.55986	0	NA	NA	NA	1	0.53838	0.10889	1
GO:0060325	face morphogenesis	biological_process	3	-0.40806	0.9816	1	0.018498	0.87322	0.40806	0.076592	0.55986	0	NA	NA	NA	3	0.40806	0.13899	1
GO:0060374	mast cell differentiation	biological_process	1	-0.53838	0.9569	0.999	0.043196	0.87322	0.53838	0.080192	0.55986	0	NA	NA	NA	1	0.53838	0.10889	1
GO:0060411	cardiac septum morphogenesis	biological_process	2	-0.47652	0.9768	1	0.023298	0.87322	0.47652	0.064194	0.55986	0	NA	NA	NA	2	0.47652	0.10199	1
GO:0060612	adipose tissue development	biological_process	1	-0.70156	0.9787	1	0.021398	0.87322	0.70156	0.035596	0.5324	0	NA	NA	NA	1	0.70156	0.053495	1
GO:0060711	labyrinthine layer development	biological_process	3	-0.41038	0.9821	1	0.017998	0.87322	0.41038	0.074993	0.55986	0	NA	NA	NA	2	0.61557	0.041896	1
GO:0061077	chaperone-mediated protein folding	biological_process	2	-0.4184	0.9638	0.999	0.036296	0.87322	0.4184	0.10319	0.5661	0	NA	NA	NA	2	0.4184	0.15088	1
GO:0061085	regulation of histone H3-K27 methylation	biological_process	1	-0.53838	0.9569	0.999	0.043196	0.87322	0.53838	0.080192	0.55986	0	NA	NA	NA	1	0.53838	0.10889	1
GO:0061290	canonical Wnt signaling pathway involved in metanephric kidney development	biological_process	1	-0.53838	0.9569	0.999	0.043196	0.87322	0.53838	0.080192	0.55986	0	NA	NA	NA	1	0.53838	0.10889	1
GO:0061301	cerebellum vasculature morphogenesis	biological_process	1	-0.55041	0.9592	0.999	0.040996	0.87322	0.55041	0.075492	0.55986	0	NA	NA	NA	1	0.55041	0.10439	1
GO:0061623	glycolytic process from galactose	biological_process	1	-0.56197	0.9636	0.999	0.036596	0.87322	0.56197	0.069293	0.55986	0	NA	NA	NA	1	0.56197	0.09569	1
GO:0070072	vacuolar proton-transporting V-type ATPase complex assembly	biological_process	1	-0.54437	0.958	0.999	0.042096	0.87322	0.54437	0.077492	0.55986	0	NA	NA	NA	1	0.54437	0.10729	1
GO:0070831	basement membrane assembly	biological_process	2	-0.44489	0.9703	1	0.029797	0.87322	0.44489	0.082992	0.55986	0	NA	NA	NA	2	0.44489	0.12689	1
GO:0070895	negative regulation of transposon integration	biological_process	1	-0.60863	0.9695	1	0.030797	0.87322	0.60863	0.055394	0.55986	0	NA	NA	NA	1	0.60863	0.078192	1
GO:0071356	cellular response to tumor necrosis factor	biological_process	1	-0.53838	0.9569	0.999	0.043196	0.87322	0.53838	0.080192	0.55986	0	NA	NA	NA	1	0.53838	0.10889	1
GO:0071599	otic vesicle development	biological_process	1	-0.53838	0.9569	0.999	0.043196	0.87322	0.53838	0.080192	0.55986	0	NA	NA	NA	1	0.53838	0.10889	1
GO:0071625	vocalization behavior	biological_process	1	-0.6566	0.9749	1	0.025497	0.87322	0.6566	0.043596	0.53434	0	NA	NA	NA	1	0.6566	0.066393	1
GO:0071773	cellular response to BMP stimulus	biological_process	2	-0.39751	0.9577	0.999	0.042396	0.87322	0.39751	0.12019	0.57813	0	NA	NA	NA	2	0.39751	0.17448	1
GO:0072034	renal vesicle induction	biological_process	1	-0.70156	0.9787	1	0.021398	0.87322	0.70156	0.035596	0.5324	0	NA	NA	NA	1	0.70156	0.053495	1
GO:0072107	positive regulation of ureteric bud formation	biological_process	1	-0.53838	0.9569	0.999	0.043196	0.87322	0.53838	0.080192	0.55986	0	NA	NA	NA	1	0.53838	0.10889	1
GO:0072179	nephric duct formation	biological_process	1	-0.53838	0.9569	0.999	0.043196	0.87322	0.53838	0.080192	0.55986	0	NA	NA	NA	1	0.53838	0.10889	1
GO:0072182	regulation of nephron tubule epithelial cell differentiation	biological_process	1	-0.53838	0.9569	0.999	0.043196	0.87322	0.53838	0.080192	0.55986	0	NA	NA	NA	1	0.53838	0.10889	1
GO:0072197	ureter morphogenesis	biological_process	1	-0.70156	0.9787	1	0.021398	0.87322	0.70156	0.035596	0.5324	0	NA	NA	NA	1	0.70156	0.053495	1
GO:0072289	metanephric nephron tubule formation	biological_process	1	-0.70156	0.9787	1	0.021398	0.87322	0.70156	0.035596	0.5324	0	NA	NA	NA	1	0.70156	0.053495	1
GO:0072602	interleukin-4 secretion	biological_process	1	-0.53838	0.9569	0.999	0.043196	0.87322	0.53838	0.080192	0.55986	0	NA	NA	NA	1	0.53838	0.10889	1
GO:0072643	interferon-gamma secretion	biological_process	1	-0.53838	0.9569	0.999	0.043196	0.87322	0.53838	0.080192	0.55986	0	NA	NA	NA	1	0.53838	0.10889	1
GO:0072676	lymphocyte migration	biological_process	1	-0.53838	0.9569	0.999	0.043196	0.87322	0.53838	0.080192	0.55986	0	NA	NA	NA	1	0.53838	0.10889	1
GO:0090190	positive regulation of branching involved in ureteric bud morphogenesis	biological_process	1	-0.70156	0.9787	1	0.021398	0.87322	0.70156	0.035596	0.5324	0	NA	NA	NA	1	0.70156	0.053495	1
GO:0090502	RNA phosphodiester bond hydrolysis, endonucleolytic	biological_process	15	-0.15301	0.9595	0.999	0.040596	0.87322	0.24287	0.27677	0.65608	6	0.11232	0.9865	1	9	0.3299	0.21558	1
GO:2000146	negative regulation of cell motility	biological_process	1	-0.53838	0.9569	0.999	0.043196	0.87322	0.53838	0.080192	0.55986	0	NA	NA	NA	1	0.53838	0.10889	1
GO:2000352	negative regulation of endothelial cell apoptotic process	biological_process	1	-0.53838	0.9569	0.999	0.043196	0.87322	0.53838	0.080192	0.55986	0	NA	NA	NA	1	0.53838	0.10889	1
GO:2000607	negative regulation of cell proliferation involved in mesonephros development	biological_process	1	-0.53838	0.9569	0.999	0.043196	0.87322	0.53838	0.080192	0.55986	0	NA	NA	NA	1	0.53838	0.10889	1
GO:2000611	positive regulation of thyroid hormone generation	biological_process	1	-0.53838	0.9569	0.999	0.043196	0.87322	0.53838	0.080192	0.55986	0	NA	NA	NA	1	0.53838	0.10889	1
GO:2000664	positive regulation of interleukin-5 secretion	biological_process	1	-0.53838	0.9569	0.999	0.043196	0.87322	0.53838	0.080192	0.55986	0	NA	NA	NA	1	0.53838	0.10889	1
GO:2000667	positive regulation of interleukin-13 secretion	biological_process	1	-0.53838	0.9569	0.999	0.043196	0.87322	0.53838	0.080192	0.55986	0	NA	NA	NA	1	0.53838	0.10889	1
GO:2000683	regulation of cellular response to X-ray	biological_process	1	-0.53838	0.9569	0.999	0.043196	0.87322	0.53838	0.080192	0.55986	0	NA	NA	NA	1	0.53838	0.10889	1
GO:2000703	negative regulation of fibroblast growth factor receptor signaling pathway involved in ureteric bud formation	biological_process	1	-0.53838	0.9569	0.999	0.043196	0.87322	0.53838	0.080192	0.55986	0	NA	NA	NA	1	0.53838	0.10889	1
GO:2000734	negative regulation of glial cell-derived neurotrophic factor receptor signaling pathway involved in ureteric bud formation	biological_process	1	-0.53838	0.9569	0.999	0.043196	0.87322	0.53838	0.080192	0.55986	0	NA	NA	NA	1	0.53838	0.10889	1
GO:0000245	spliceosomal complex assembly	biological_process	2	-0.38225	0.9525	0.999	0.047595	0.89167	0.38225	0.13509	0.59308	0	NA	NA	NA	2	0.38225	0.19378	1
GO:0000466	maturation of 5.8S rRNA from tricistronic rRNA transcript (SSU-rRNA, 5.8S rRNA, LSU-rRNA)	biological_process	3	-0.31112	0.9554	0.999	0.044696	0.89167	0.4022	0.079692	0.55986	1	0.13662	0.68913	0.97598	2	0.53498	0.068193	1
GO:0001508	action potential	biological_process	2	-0.37594	0.9508	0.999	0.049295	0.89167	0.37594	0.14169	0.59317	0	NA	NA	NA	2	0.37594	0.20248	1
GO:0003008	system process	biological_process	1	-0.4993	0.94901	0.999	0.051095	0.89167	0.4993	0.09969	0.56515	0	NA	NA	NA	1	0.4993	0.13199	1
GO:0003143	embryonic heart tube morphogenesis	biological_process	1	-0.4993	0.94901	0.999	0.051095	0.89167	0.4993	0.09969	0.56515	0	NA	NA	NA	1	0.4993	0.13199	1
GO:0003176	aortic valve development	biological_process	1	-0.4993	0.94901	0.999	0.051095	0.89167	0.4993	0.09969	0.56515	0	NA	NA	NA	1	0.4993	0.13199	1
GO:0003179	heart valve morphogenesis	biological_process	1	-0.4993	0.94901	0.999	0.051095	0.89167	0.4993	0.09969	0.56515	0	NA	NA	NA	1	0.4993	0.13199	1
GO:0003407	neural retina development	biological_process	3	-0.30117	0.9513	0.999	0.048795	0.89167	0.30117	0.20528	0.60375	0	NA	NA	NA	3	0.30117	0.33787	1
GO:0006206	pyrimidine nucleobase metabolic process	biological_process	67	-0.075016	0.9537	0.999	0.046395	0.89167	0.20873	0.53715	0.75546	29	0.15446	0.9997	1	36	0.26404	0.58374	1
GO:0006379	mRNA cleavage	biological_process	4	-0.28946	0.9546	0.999	0.045495	0.89167	0.34724	0.12029	0.57817	1	0.11557	0.74563	0.99213	3	0.42447	0.12269	1
GO:0006478	peptidyl-tyrosine sulfation	biological_process	1	-0.51794	0.9508	0.999	0.049295	0.89167	0.51794	0.090391	0.56475	0	NA	NA	NA	1	0.51794	0.12519	1
GO:0009143	nucleoside triphosphate catabolic process	biological_process	1	-0.50485	0.94991	0.999	0.050295	0.89167	0.50485	0.09699	0.56475	0	NA	NA	NA	1	0.50485	0.13039	1
GO:0009186	deoxyribonucleoside diphosphate metabolic process	biological_process	2	-0.383	0.9526	0.999	0.047495	0.89167	0.383	0.13429	0.59261	0	NA	NA	NA	2	0.383	0.19318	1
GO:0009889	regulation of biosynthetic process	biological_process	2	-0.37145	0.94901	0.999	0.051095	0.89167	0.48313	0.061194	0.55986	1	0.11167	0.75742	0.99213	1	0.85458	0.030197	1
GO:0010745	negative regulation of macrophage derived foam cell differentiation	biological_process	1	-0.49816	0.94881	0.999	0.053795	0.89167	0.49816	0.10259	0.56583	0	NA	NA	NA	1	0.49816	0.13679	1
GO:0014909	smooth muscle cell migration	biological_process	1	-0.49816	0.94881	0.999	0.053795	0.89167	0.49816	0.10259	0.56583	0	NA	NA	NA	1	0.49816	0.13679	1
GO:0019441	tryptophan catabolic process to kynurenine	biological_process	5	-0.24779	0.9513	0.999	0.048795	0.89167	0.24779	0.30837	0.66822	0	NA	NA	NA	4	0.30974	0.31357	1
GO:0030947	regulation of vascular endothelial growth factor receptor signaling pathway	biological_process	2	-0.38069	0.9518	0.999	0.048295	0.89167	0.38069	0.13699	0.59317	0	NA	NA	NA	2	0.38069	0.19568	1
GO:0032200	telomere organization	biological_process	1	-0.50033	0.94941	0.999	0.050695	0.89167	0.50033	0.09889	0.56475	0	NA	NA	NA	1	0.50033	0.13149	1
GO:0032369	negative regulation of lipid transport	biological_process	1	-0.49816	0.94881	0.999	0.053795	0.89167	0.49816	0.10259	0.56583	0	NA	NA	NA	1	0.49816	0.13679	1
GO:0032963	collagen metabolic process	biological_process	1	-0.49783	0.94631	0.999	0.053895	0.89167	0.49783	0.10269	0.56583	0	NA	NA	NA	1	0.49783	0.13679	1
GO:0034645	cellular macromolecule biosynthetic process	biological_process	8	-0.20407	0.9511	0.999	0.048995	0.89167	0.22792	0.37566	0.69642	2	0.0477	0.9794	1	5	0.34559	0.21728	1
GO:0038027	apolipoprotein A-I-mediated signaling pathway	biological_process	1	-0.49816	0.94881	0.999	0.053795	0.89167	0.49816	0.10259	0.56583	0	NA	NA	NA	1	0.49816	0.13679	1
GO:0044205	'de novo' UMP biosynthetic process	biological_process	3	-0.30391	0.9524	0.999	0.047695	0.89167	0.30391	0.20108	0.60085	0	NA	NA	NA	3	0.30391	0.33057	1
GO:0045444	fat cell differentiation	biological_process	2	-0.37533	0.9506	0.999	0.049495	0.89167	0.37533	0.14259	0.59317	0	NA	NA	NA	2	0.37533	0.20378	1
GO:0045668	negative regulation of osteoblast differentiation	biological_process	3	-0.3026	0.952	0.999	0.048095	0.89167	0.3289	0.15728	0.59319	1	0.039451	0.91771	1	1	0.94725	0.020898	0.97752
GO:0045715	negative regulation of low-density lipoprotein particle receptor biosynthetic process	biological_process	1	-0.49816	0.94881	0.999	0.053795	0.89167	0.49816	0.10259	0.56583	0	NA	NA	NA	1	0.49816	0.13679	1
GO:0046654	tetrahydrofolate biosynthetic process	biological_process	1	-0.51109	0.9502	0.999	0.049895	0.89167	0.51109	0.093791	0.56475	0	NA	NA	NA	1	0.51109	0.12779	1
GO:0046718	viral entry into host cell	biological_process	1	-0.49816	0.94881	0.999	0.053795	0.89167	0.49816	0.10259	0.56583	0	NA	NA	NA	1	0.49816	0.13679	1
GO:0048333	mesodermal cell differentiation	biological_process	1	-0.49816	0.94881	0.999	0.053795	0.89167	0.49816	0.10259	0.56583	0	NA	NA	NA	1	0.49816	0.13679	1
GO:0050748	negative regulation of lipoprotein metabolic process	biological_process	1	-0.49816	0.94881	0.999	0.053795	0.89167	0.49816	0.10259	0.56583	0	NA	NA	NA	1	0.49816	0.13679	1
GO:0050900	leukocyte migration	biological_process	1	-0.49816	0.94881	0.999	0.053795	0.89167	0.49816	0.10259	0.56583	0	NA	NA	NA	1	0.49816	0.13679	1
GO:0050919	negative chemotaxis	biological_process	1	-0.49816	0.94881	0.999	0.053795	0.89167	0.49816	0.10259	0.56583	0	NA	NA	NA	1	0.49816	0.13679	1
GO:0051106	positive regulation of DNA ligation	biological_process	1	-0.50033	0.94941	0.999	0.050695	0.89167	0.50033	0.09889	0.56475	0	NA	NA	NA	1	0.50033	0.13149	1
GO:0051597	response to methylmercury	biological_process	1	-0.50033	0.94941	0.999	0.050695	0.89167	0.50033	0.09889	0.56475	0	NA	NA	NA	1	0.50033	0.13149	1
GO:0055129	L-proline biosynthetic process	biological_process	2	-0.3752	0.9506	0.999	0.049495	0.89167	0.3752	0.14269	0.59317	0	NA	NA	NA	2	0.3752	0.20398	1
GO:0060070	canonical Wnt signaling pathway	biological_process	8	-0.20405	0.9511	0.999	0.048995	0.89167	0.28849	0.17188	0.59417	3	0.11259	0.93141	1	5	0.39403	0.12949	1
GO:0070192	chromosome organization involved in meiotic cell cycle	biological_process	1	-0.50033	0.94941	0.999	0.050695	0.89167	0.50033	0.09889	0.56475	0	NA	NA	NA	1	0.50033	0.13149	1
GO:0070979	protein K11-linked ubiquitination	biological_process	2	-0.37009	0.94871	0.999	0.051395	0.89167	0.37009	0.14779	0.59317	0	NA	NA	NA	2	0.37009	0.21208	1
GO:0071383	cellular response to steroid hormone stimulus	biological_process	3	-0.30331	0.952	0.999	0.048095	0.89167	0.44076	0.058494	0.55986	1	0.20618	0.54285	0.93706	2	0.55806	0.059094	1
GO:0072521	purine-containing compound metabolic process	biological_process	1	-0.50142	0.94941	0.999	0.050695	0.89167	0.50142	0.09879	0.56475	0	NA	NA	NA	1	0.50142	0.13149	1
GO:1990414	replication-born double-strand break repair via sister chromatid exchange	biological_process	1	-0.50033	0.94941	0.999	0.050695	0.89167	0.50033	0.09889	0.56475	0	NA	NA	NA	1	0.50033	0.13149	1
GO:1990426	mitotic recombination-dependent replication fork processing	biological_process	1	-0.50033	0.94941	0.999	0.050695	0.89167	0.50033	0.09889	0.56475	0	NA	NA	NA	1	0.50033	0.13149	1
GO:0006069	ethanol oxidation	biological_process	2	-0.35723	0.94541	0.999	0.054695	0.89782	0.35723	0.16018	0.59417	0	NA	NA	NA	2	0.35723	0.23258	1
GO:0016446	somatic hypermutation of immunoglobulin genes	biological_process	2	-0.35762	0.94551	0.999	0.054595	0.89782	0.36462	0.15318	0.59317	1	0.0070005	0.9884	1	1	0.72223	0.049095	1
GO:0031887	lipid particle transport along microtubule	biological_process	1	-0.48941	0.94441	0.999	0.055694	0.90641	0.48941	0.10679	0.57285	0	NA	NA	NA	1	0.48941	0.14129	1
GO:0050995	negative regulation of lipid catabolic process	biological_process	1	-0.48941	0.94441	0.999	0.055694	0.90641	0.48941	0.10679	0.57285	0	NA	NA	NA	1	0.48941	0.14129	1
GO:0006269	DNA replication, synthesis of RNA primer	biological_process	7	-0.19959	0.94371	0.999	0.056394	0.91144	0.19959	0.50945	0.75065	0	NA	NA	NA	7	0.19959	0.78542	1
GO:0000413	protein peptidyl-prolyl isomerization	biological_process	19	-0.12879	0.94151	0.999	0.058594	0.9119	0.25087	0.23008	0.62002	6	0.19329	0.81922	1	13	0.27744	0.43616	1
GO:0002128	tRNA nucleoside ribose methylation	biological_process	1	-0.47784	0.94141	0.999	0.058794	0.9119	0.47784	0.11489	0.576	0	NA	NA	NA	1	0.47784	0.14819	1
GO:0006397	mRNA processing	biological_process	35	-0.096452	0.94301	0.999	0.057094	0.9119	0.30716	0.021498	0.51284	14	0.26338	0.52725	0.9338	21	0.33634	0.12619	1
GO:0009082	branched-chain amino acid biosynthetic process	biological_process	1	-0.47454	0.94051	0.999	0.059694	0.9119	0.47454	0.11689	0.57734	0	NA	NA	NA	1	0.47454	0.14979	1
GO:0043507	positive regulation of JUN kinase activity	biological_process	2	-0.3488	0.94091	0.999	0.059194	0.9119	0.3488	0.17318	0.59417	0	NA	NA	NA	2	0.3488	0.24708	1
GO:0048484	enteric nervous system development	biological_process	2	-0.35078	0.94131	0.999	0.058794	0.9119	0.35078	0.17048	0.59417	0	NA	NA	NA	1	0.70156	0.053495	1
GO:0071353	cellular response to interleukin-4	biological_process	4	-0.26331	0.94111	0.999	0.058994	0.9119	0.26331	0.28187	0.65903	0	NA	NA	NA	3	0.35108	0.22348	1
GO:0071922	regulation of cohesin loading	biological_process	1	-0.48442	0.94331	0.999	0.056894	0.9119	0.48442	0.11109	0.57355	0	NA	NA	NA	1	0.48442	0.14439	1
GO:1902559	3'-phospho-5'-adenylyl sulfate transmembrane transport	biological_process	2	-0.35167	0.94171	0.999	0.058394	0.9119	0.35167	0.16888	0.59417	0	NA	NA	NA	2	0.35167	0.24238	1
GO:0000244	spliceosomal tri-snRNP complex assembly	biological_process	3	-0.27309	0.93511	0.999	0.064994	0.91488	0.27309	0.26357	0.64702	0	NA	NA	NA	3	0.27309	0.41836	1
GO:0001510	RNA methylation	biological_process	7	-0.1928	0.93741	0.999	0.062694	0.91488	0.20442	0.48785	0.74384	1	0.040676	0.91421	1	4	0.34757	0.21888	1
GO:0001561	fatty acid alpha-oxidation	biological_process	1	-0.45653	0.93471	0.999	0.066293	0.91488	0.45653	0.12989	0.59124	0	NA	NA	NA	1	0.45653	0.16488	1
GO:0006123	mitochondrial electron transport, cytochrome c to oxygen	biological_process	8	-0.18612	0.93521	0.999	0.064894	0.91488	0.24726	0.29657	0.66392	1	0.24456	0.47105	0.92075	7	0.24764	0.56124	1
GO:0007290	spermatid nucleus elongation	biological_process	1	-0.45373	0.93331	0.999	0.066793	0.91488	0.45373	0.13229	0.59124	0	NA	NA	NA	1	0.45373	0.16598	1
GO:0007400	neuroblast fate determination	biological_process	1	-0.45586	0.93361	0.999	0.066593	0.91488	0.45586	0.13109	0.59124	0	NA	NA	NA	1	0.45586	0.16538	1
GO:0007402	ganglion mother cell fate determination	biological_process	2	-0.33389	0.93381	0.999	0.066293	0.91488	0.33389	0.19228	0.59805	0	NA	NA	NA	2	0.33389	0.27287	1
GO:0021513	spinal cord dorsal/ventral patterning	biological_process	1	-0.45373	0.93331	0.999	0.066793	0.91488	0.45373	0.13229	0.59124	0	NA	NA	NA	1	0.45373	0.16598	1
GO:0034405	response to fluid shear stress	biological_process	1	-0.45373	0.93331	0.999	0.066793	0.91488	0.45373	0.13229	0.59124	0	NA	NA	NA	1	0.45373	0.16598	1
GO:0042073	intraciliary transport	biological_process	14	-0.13774	0.93361	0.999	0.066493	0.91488	0.22832	0.37156	0.69642	6	0.10569	0.9907	1	7	0.36606	0.14709	1
GO:0042487	regulation of odontogenesis of dentin-containing tooth	biological_process	1	-0.45373	0.93331	0.999	0.066793	0.91488	0.45373	0.13229	0.59124	0	NA	NA	NA	1	0.45373	0.16598	1
GO:0042673	regulation of retinal cone cell fate specification	biological_process	1	-0.45586	0.93361	0.999	0.066593	0.91488	0.45586	0.13109	0.59124	0	NA	NA	NA	1	0.45586	0.16538	1
GO:0042676	compound eye cone cell fate commitment	biological_process	1	-0.45586	0.93361	0.999	0.066593	0.91488	0.45586	0.13109	0.59124	0	NA	NA	NA	1	0.45586	0.16538	1
GO:0043101	purine-containing compound salvage	biological_process	3	-0.28155	0.93941	0.999	0.060694	0.91488	0.28155	0.24678	0.63481	0	NA	NA	NA	3	0.28155	0.39536	1
GO:0043568	positive regulation of insulin-like growth factor receptor signaling pathway	biological_process	1	-0.45373	0.93331	0.999	0.066793	0.91488	0.45373	0.13229	0.59124	0	NA	NA	NA	1	0.45373	0.16598	1
GO:0045598	regulation of fat cell differentiation	biological_process	1	-0.45373	0.93331	0.999	0.066793	0.91488	0.45373	0.13229	0.59124	0	NA	NA	NA	1	0.45373	0.16598	1
GO:0048701	embryonic cranial skeleton morphogenesis	biological_process	3	-0.27505	0.93591	0.999	0.064194	0.91488	0.35645	0.12299	0.58638	2	0.061055	0.9636	1	1	0.94725	0.020898	0.97752
GO:0050850	positive regulation of calcium-mediated signaling	biological_process	2	-0.33801	0.93611	0.999	0.063994	0.91488	0.33801	0.18768	0.59714	0	NA	NA	NA	2	0.33801	0.26437	1
GO:0055007	cardiac muscle cell differentiation	biological_process	1	-0.45373	0.93331	0.999	0.066793	0.91488	0.45373	0.13229	0.59124	0	NA	NA	NA	1	0.45373	0.16598	1
GO:0055060	asymmetric neuroblast division resulting in ganglion mother cell formation	biological_process	1	-0.45586	0.93361	0.999	0.066593	0.91488	0.45586	0.13109	0.59124	0	NA	NA	NA	1	0.45586	0.16538	1
GO:0060259	regulation of feeding behavior	biological_process	1	-0.45373	0.93331	0.999	0.066793	0.91488	0.45373	0.13229	0.59124	0	NA	NA	NA	1	0.45373	0.16598	1
GO:0060385	axonogenesis involved in innervation	biological_process	1	-0.45586	0.93361	0.999	0.066593	0.91488	0.45586	0.13109	0.59124	0	NA	NA	NA	1	0.45586	0.16538	1
GO:0060426	lung vasculature development	biological_process	1	-0.45373	0.93331	0.999	0.066793	0.91488	0.45373	0.13229	0.59124	0	NA	NA	NA	1	0.45373	0.16598	1
GO:0070314	G1 to G0 transition	biological_process	1	-0.45586	0.93361	0.999	0.066593	0.91488	0.45586	0.13109	0.59124	0	NA	NA	NA	1	0.45586	0.16538	1
GO:0090102	cochlea development	biological_process	1	-0.45373	0.93331	0.999	0.066793	0.91488	0.45373	0.13229	0.59124	0	NA	NA	NA	1	0.45373	0.16598	1
GO:2000112	regulation of cellular macromolecule biosynthetic process	biological_process	2	-0.33218	0.93331	0.999	0.066793	0.91488	0.33218	0.19458	0.59805	0	NA	NA	NA	2	0.33218	0.27617	1
GO:0000495	box H/ACA snoRNA 3'-end processing	biological_process	1	-0.43643	0.92911	0.999	0.071093	0.91532	0.43643	0.14179	0.59317	0	NA	NA	NA	1	0.43643	0.17568	1
GO:0001825	blastocyst formation	biological_process	1	-0.44173	0.93071	0.999	0.069393	0.91532	0.44173	0.13879	0.59317	0	NA	NA	NA	1	0.44173	0.17218	1
GO:0006121	mitochondrial electron transport, succinate to ubiquinone	biological_process	1	-0.44511	0.93121	0.999	0.068893	0.91532	0.44511	0.13649	0.59317	0	NA	NA	NA	1	0.44511	0.17078	1
GO:0006147	guanine catabolic process	biological_process	3	-0.26617	0.93001	0.999	0.070093	0.91532	0.26617	0.28217	0.65924	0	NA	NA	NA	3	0.26617	0.43876	1
GO:0006685	sphingomyelin catabolic process	biological_process	1	-0.44111	0.93061	0.999	0.069493	0.91532	0.44111	0.13889	0.59317	0	NA	NA	NA	1	0.44111	0.17248	1
GO:0006729	tetrahydrobiopterin biosynthetic process	biological_process	6	-0.2005	0.93181	0.999	0.068293	0.91532	0.2005	0.50095	0.74916	0	NA	NA	NA	6	0.2005	0.77152	1
GO:0015947	methane metabolic process	biological_process	5	-0.22082	0.93271	0.999	0.067393	0.91532	0.26738	0.25287	0.64106	2	0.058204	0.9671	1	3	0.40683	0.14059	1
GO:0016447	somatic recombination of immunoglobulin gene segments	biological_process	2	-0.32997	0.93221	0.999	0.067893	0.91532	0.32997	0.19778	0.59892	0	NA	NA	NA	2	0.32997	0.28067	1
GO:0018293	protein-FAD linkage	biological_process	1	-0.44511	0.93121	0.999	0.068893	0.91532	0.44511	0.13649	0.59317	0	NA	NA	NA	1	0.44511	0.17078	1
GO:0019284	L-methionine salvage from S-adenosylmethionine	biological_process	3	-0.26892	0.93251	0.999	0.067593	0.91532	0.26892	0.27477	0.65433	0	NA	NA	NA	3	0.26892	0.43156	1
GO:0031118	rRNA pseudouridine synthesis	biological_process	1	-0.43643	0.92911	0.999	0.071093	0.91532	0.43643	0.14179	0.59317	0	NA	NA	NA	1	0.43643	0.17568	1
GO:0031120	snRNA pseudouridine synthesis	biological_process	1	-0.43643	0.92911	0.999	0.071093	0.91532	0.43643	0.14179	0.59317	0	NA	NA	NA	1	0.43643	0.17568	1
GO:0035156	fusion cell fate specification	biological_process	1	-0.44173	0.93071	0.999	0.069393	0.91532	0.44173	0.13879	0.59317	0	NA	NA	NA	1	0.44173	0.17218	1
GO:0048736	appendage development	biological_process	2	-0.329	0.93191	0.999	0.068193	0.91532	0.329	0.19908	0.59892	0	NA	NA	NA	2	0.329	0.28357	1
GO:0051905	establishment of pigment granule localization	biological_process	2	-0.329	0.93191	0.999	0.068193	0.91532	0.329	0.19908	0.59892	0	NA	NA	NA	2	0.329	0.28357	1
GO:0072697	protein localization to cell cortex	biological_process	1	-0.44173	0.93071	0.999	0.069393	0.91532	0.44173	0.13879	0.59317	0	NA	NA	NA	1	0.44173	0.17218	1
GO:1990481	mRNA pseudouridine synthesis	biological_process	1	-0.43643	0.92911	0.999	0.071093	0.91532	0.43643	0.14179	0.59317	0	NA	NA	NA	1	0.43643	0.17568	1
GO:0033683	nucleotide-excision repair, DNA incision	biological_process	2	-0.32294	0.92871	0.999	0.071393	0.91601	0.32294	0.20788	0.60422	0	NA	NA	NA	2	0.32294	0.29607	1
GO:0001178	regulation of transcriptional start site selection at RNA polymerase II promoter	biological_process	1	-0.43068	0.92331	0.999	0.076792	0.91741	0.43068	0.14899	0.59317	0	NA	NA	NA	1	0.43068	0.18848	1
GO:0003139	secondary heart field specification	biological_process	1	-0.42801	0.92311	0.999	0.077092	0.91741	0.42801	0.15058	0.59317	0	NA	NA	NA	1	0.42801	0.19148	1
GO:0003148	outflow tract septum morphogenesis	biological_process	1	-0.42801	0.92311	0.999	0.077092	0.91741	0.42801	0.15058	0.59317	0	NA	NA	NA	1	0.42801	0.19148	1
GO:0006043	glucosamine catabolic process	biological_process	2	-0.31043	0.92311	0.999	0.076992	0.91741	0.31043	0.22678	0.61972	0	NA	NA	NA	2	0.31043	0.32207	1
GO:0015986	ATP synthesis coupled proton transport	biological_process	21	-0.10988	0.92341	0.999	0.076692	0.91741	0.20336	0.54775	0.76103	6	0.1636	0.90761	1	14	0.23493	0.71883	1
GO:0018990	ecdysis, chitin-based cuticle	biological_process	1	-0.42876	0.92321	0.999	0.076892	0.91741	0.42876	0.14989	0.59317	0	NA	NA	NA	1	0.42876	0.19038	1
GO:0021559	trigeminal nerve development	biological_process	1	-0.42801	0.92311	0.999	0.077092	0.91741	0.42801	0.15058	0.59317	0	NA	NA	NA	1	0.42801	0.19148	1
GO:0030042	actin filament depolymerization	biological_process	2	-0.31316	0.92471	0.999	0.075392	0.91741	0.31316	0.22198	0.61778	0	NA	NA	NA	2	0.31316	0.31677	1
GO:0031440	regulation of mRNA 3'-end processing	biological_process	1	-0.43068	0.92331	0.999	0.076792	0.91741	0.43068	0.14899	0.59317	0	NA	NA	NA	1	0.43068	0.18848	1
GO:0032725	positive regulation of granulocyte macrophage colony-stimulating factor production	biological_process	1	-0.42801	0.92311	0.999	0.077092	0.91741	0.42801	0.15058	0.59317	0	NA	NA	NA	1	0.42801	0.19148	1
GO:0032730	positive regulation of interleukin-1 alpha production	biological_process	1	-0.42801	0.92311	0.999	0.077092	0.91741	0.42801	0.15058	0.59317	0	NA	NA	NA	1	0.42801	0.19148	1
GO:0032731	positive regulation of interleukin-1 beta production	biological_process	1	-0.42801	0.92311	0.999	0.077092	0.91741	0.42801	0.15058	0.59317	0	NA	NA	NA	1	0.42801	0.19148	1
GO:0032735	positive regulation of interleukin-12 production	biological_process	1	-0.42801	0.92311	0.999	0.077092	0.91741	0.42801	0.15058	0.59317	0	NA	NA	NA	1	0.42801	0.19148	1
GO:0032755	positive regulation of interleukin-6 production	biological_process	1	-0.42801	0.92311	0.999	0.077092	0.91741	0.42801	0.15058	0.59317	0	NA	NA	NA	1	0.42801	0.19148	1
GO:0032760	positive regulation of tumor necrosis factor production	biological_process	1	-0.42801	0.92311	0.999	0.077092	0.91741	0.42801	0.15058	0.59317	0	NA	NA	NA	1	0.42801	0.19148	1
GO:0035295	tube development	biological_process	2	-0.31434	0.92521	0.999	0.074893	0.91741	0.31434	0.22018	0.61632	0	NA	NA	NA	2	0.31434	0.31487	1
GO:0044707	single-multicellular organism process	biological_process	17	-0.12281	0.92491	0.999	0.075192	0.91741	0.33973	0.030997	0.5324	5	0.36876	0.14499	0.77572	11	0.35742	0.12069	1
GO:0045766	positive regulation of angiogenesis	biological_process	1	-0.42801	0.92311	0.999	0.077092	0.91741	0.42801	0.15058	0.59317	0	NA	NA	NA	1	0.42801	0.19148	1
GO:0048665	neuron fate specification	biological_process	1	-0.42801	0.92311	0.999	0.077092	0.91741	0.42801	0.15058	0.59317	0	NA	NA	NA	1	0.42801	0.19148	1
GO:0048762	mesenchymal cell differentiation	biological_process	1	-0.42801	0.92311	0.999	0.077092	0.91741	0.42801	0.15058	0.59317	0	NA	NA	NA	1	0.42801	0.19148	1
GO:0048880	sensory system development	biological_process	1	-0.42801	0.92311	0.999	0.077092	0.91741	0.42801	0.15058	0.59317	0	NA	NA	NA	1	0.42801	0.19148	1
GO:0048936	peripheral nervous system neuron axonogenesis	biological_process	1	-0.42801	0.92311	0.999	0.077092	0.91741	0.42801	0.15058	0.59317	0	NA	NA	NA	1	0.42801	0.19148	1
GO:0055010	ventricular cardiac muscle tissue morphogenesis	biological_process	1	-0.42801	0.92311	0.999	0.077092	0.91741	0.42801	0.15058	0.59317	0	NA	NA	NA	1	0.42801	0.19148	1
GO:0071385	cellular response to glucocorticoid stimulus	biological_process	1	-0.42801	0.92311	0.999	0.077092	0.91741	0.42801	0.15058	0.59317	0	NA	NA	NA	1	0.42801	0.19148	1
GO:0071657	positive regulation of granulocyte colony-stimulating factor production	biological_process	1	-0.42801	0.92311	0.999	0.077092	0.91741	0.42801	0.15058	0.59317	0	NA	NA	NA	1	0.42801	0.19148	1
GO:0033260	nuclear DNA replication	biological_process	1	-0.4268	0.92281	0.999	0.077492	0.9175	0.4268	0.15128	0.59317	0	NA	NA	NA	1	0.4268	0.19248	1
GO:0065004	protein-DNA complex assembly	biological_process	1	-0.4268	0.92281	0.999	0.077492	0.9175	0.4268	0.15128	0.59317	0	NA	NA	NA	1	0.4268	0.19248	1
GO:0006687	glycosphingolipid metabolic process	biological_process	12	-0.14073	0.92151	0.999	0.078592	0.92247	0.3226	0.071293	0.55986	4	0.27279	0.44806	0.90587	8	0.3475	0.17248	1
GO:0035279	mRNA cleavage involved in gene silencing by miRNA	biological_process	1	-0.42362	0.92211	0.999	0.078292	0.92247	0.42362	0.15318	0.59317	0	NA	NA	NA	1	0.42362	0.19418	1
GO:0044719	regulation of imaginal disc-derived wing size	biological_process	2	-0.30698	0.92131	0.999	0.078792	0.92247	0.30698	0.23148	0.62139	0	NA	NA	NA	2	0.30698	0.32877	1
GO:0048514	blood vessel morphogenesis	biological_process	2	-0.30735	0.92141	0.999	0.078692	0.92247	0.30735	0.23088	0.62031	0	NA	NA	NA	2	0.30735	0.32837	1
GO:0033539	fatty acid beta-oxidation using acyl-CoA dehydrogenase	biological_process	3	-0.25272	0.92051	0.999	0.079592	0.92447	0.26175	0.29357	0.66392	1	0.013542	0.9774	1	2	0.38585	0.18928	1
GO:0042426	choline catabolic process	biological_process	1	-0.41832	0.92011	0.999	0.079992	0.92447	0.41832	0.15708	0.59317	0	NA	NA	NA	1	0.41832	0.19738	1
GO:0050728	negative regulation of inflammatory response	biological_process	3	-0.25222	0.92031	0.999	0.079792	0.92447	0.39203	0.086391	0.55986	1	0.20971	0.53145	0.93679	2	0.48319	0.09699	1
GO:0000256	allantoin catabolic process	biological_process	5	-0.20443	0.91941	0.999	0.080692	0.93084	0.25413	0.28747	0.66392	2	0.062136	0.9622	1	2	0.5732	0.053895	1
GO:0000090	mitotic anaphase	biological_process	6	-0.18594	0.91671	0.999	0.083392	0.9374	0.25455	0.28407	0.66147	2	0.10292	0.89451	1	4	0.33037	0.26097	1
GO:0006164	purine nucleotide biosynthetic process	biological_process	2	-0.2989	0.91681	0.999	0.083292	0.9374	0.2989	0.24368	0.63305	0	NA	NA	NA	2	0.2989	0.34587	1
GO:0006627	protein processing involved in protein targeting to mitochondrion	biological_process	1	-0.40652	0.91671	0.999	0.083592	0.9374	0.40652	0.16388	0.59417	0	NA	NA	NA	1	0.40652	0.20628	1
GO:0007098	centrosome cycle	biological_process	1	-0.40885	0.91761	0.999	0.082592	0.9374	0.40885	0.16228	0.59417	0	NA	NA	NA	1	0.40885	0.20518	1
GO:0007300	ovarian nurse cell to oocyte transport	biological_process	4	-0.22885	0.91571	0.999	0.084392	0.9374	0.22885	0.38576	0.70006	0	NA	NA	NA	4	0.22885	0.59744	1
GO:0010499	proteasomal ubiquitin-independent protein catabolic process	biological_process	5	-0.20366	0.91801	0.999	0.082092	0.9374	0.20582	0.46425	0.73011	1	0.0053829	0.9916	1	4	0.25592	0.48665	1
GO:0010566	regulation of ketone biosynthetic process	biological_process	1	-0.40238	0.91571	0.999	0.084392	0.9374	0.40238	0.16658	0.59417	0	NA	NA	NA	1	0.40238	0.20848	1
GO:0030866	cortical actin cytoskeleton organization	biological_process	4	-0.23184	0.91801	0.999	0.082092	0.9374	0.28616	0.22758	0.61972	1	0.10863	0.76132	0.99213	3	0.34533	0.23258	1
GO:0036047	peptidyl-lysine demalonylation	biological_process	1	-0.40238	0.91571	0.999	0.084392	0.9374	0.40238	0.16658	0.59417	0	NA	NA	NA	1	0.40238	0.20848	1
GO:0036049	peptidyl-lysine desuccinylation	biological_process	1	-0.40238	0.91571	0.999	0.084392	0.9374	0.40238	0.16658	0.59417	0	NA	NA	NA	1	0.40238	0.20848	1
GO:0050907	detection of chemical stimulus involved in sensory perception	biological_process	4	-0.23085	0.91771	0.999	0.082392	0.9374	0.26858	0.26947	0.6511	1	0.075459	0.83542	1	3	0.33296	0.25727	1
GO:0060065	uterus development	biological_process	2	-0.29705	0.91591	0.999	0.084192	0.9374	0.29705	0.24638	0.63456	0	NA	NA	NA	2	0.29705	0.34947	1
GO:0030488	tRNA methylation	biological_process	11	-0.14171	0.91501	0.999	0.085091	0.9424	0.17076	0.70303	0.81564	2	0.079912	0.93721	1	6	0.28643	0.38986	1
GO:0009166	nucleotide catabolic process	biological_process	12	-0.13597	0.91461	0.999	0.085491	0.94296	0.21077	0.47075	0.73435	6	0.074794	0.9988	1	6	0.34674	0.19938	1
GO:0006376	mRNA splice site selection	biological_process	3	-0.23643	0.90891	0.999	0.091191	0.94397	0.23643	0.36016	0.69501	0	NA	NA	NA	3	0.23643	0.53565	1
GO:0006523	alanine biosynthetic process	biological_process	1	-0.39456	0.91291	0.999	0.091391	0.94397	0.39456	0.17578	0.59417	0	NA	NA	NA	1	0.39456	0.22658	1
GO:0006631	fatty acid metabolic process	biological_process	11	-0.14065	0.91371	0.999	0.086391	0.94397	0.28803	0.14199	0.59317	3	0.27019	0.44676	0.90539	5	0.47154	0.054995	1
GO:0006805	xenobiotic metabolic process	biological_process	1	-0.38885	0.90791	0.999	0.092291	0.94397	0.38885	0.17878	0.59417	0	NA	NA	NA	1	0.38885	0.23058	1
GO:0007006	mitochondrial membrane organization	biological_process	1	-0.38684	0.90671	0.999	0.093391	0.94397	0.38684	0.18088	0.59417	0	NA	NA	NA	1	0.38684	0.23178	1
GO:0008615	pyridoxine biosynthetic process	biological_process	3	-0.24134	0.91271	0.999	0.087391	0.94397	0.24134	0.34637	0.69086	0	NA	NA	NA	3	0.24134	0.51995	1
GO:0009258	10-formyltetrahydrofolate catabolic process	biological_process	2	-0.2879	0.91061	0.999	0.089491	0.94397	0.2879	0.26467	0.64772	0	NA	NA	NA	2	0.2879	0.37006	1
GO:0016445	somatic diversification of immunoglobulins	biological_process	2	-0.28286	0.90671	0.999	0.093391	0.94397	0.28286	0.27287	0.65278	0	NA	NA	NA	2	0.28286	0.38236	1
GO:0019310	inositol catabolic process	biological_process	2	-0.29257	0.91341	0.999	0.086691	0.94397	0.29257	0.25467	0.64122	0	NA	NA	NA	1	0.58514	0.085591	1
GO:0021535	cell migration in hindbrain	biological_process	1	-0.39456	0.91291	0.999	0.091391	0.94397	0.39456	0.17578	0.59417	0	NA	NA	NA	1	0.39456	0.22658	1
GO:0022010	central nervous system myelination	biological_process	1	-0.39456	0.91291	0.999	0.091391	0.94397	0.39456	0.17578	0.59417	0	NA	NA	NA	1	0.39456	0.22658	1
GO:0030071	regulation of mitotic metaphase/anaphase transition	biological_process	5	-0.19132	0.90741	0.999	0.092691	0.94397	0.19132	0.52665	0.75123	0	NA	NA	NA	5	0.19132	0.78152	1
GO:0030203	glycosaminoglycan metabolic process	biological_process	1	-0.38885	0.90791	0.999	0.092291	0.94397	0.38885	0.17878	0.59417	0	NA	NA	NA	1	0.38885	0.23058	1
GO:0030264	nuclear fragmentation involved in apoptotic nuclear change	biological_process	1	-0.39051	0.90841	0.999	0.091691	0.94397	0.39051	0.17798	0.59417	0	NA	NA	NA	1	0.39051	0.22978	1
GO:0031297	replication fork processing	biological_process	5	-0.19513	0.91131	0.999	0.088791	0.94397	0.22292	0.39636	0.70294	1	0.06947	0.84862	1	4	0.26128	0.46565	1
GO:0032049	cardiolipin biosynthetic process	biological_process	1	-0.38684	0.90671	0.999	0.093391	0.94397	0.38684	0.18088	0.59417	0	NA	NA	NA	1	0.38684	0.23178	1
GO:0032490	detection of molecule of bacterial origin	biological_process	10	-0.14321	0.90721	0.999	0.092891	0.94397	0.27648	0.18158	0.59417	3	0.22211	0.61584	0.96426	7	0.29978	0.33107	1
GO:0032729	positive regulation of interferon-gamma production	biological_process	2	-0.2876	0.91031	0.999	0.089791	0.94397	0.2876	0.26527	0.64818	0	NA	NA	NA	2	0.2876	0.37096	1
GO:0035845	photoreceptor cell outer segment organization	biological_process	1	-0.39456	0.91291	0.999	0.091391	0.94397	0.39456	0.17578	0.59417	0	NA	NA	NA	1	0.39456	0.22658	1
GO:0036032	neural crest cell delamination	biological_process	1	-0.39456	0.91291	0.999	0.091391	0.94397	0.39456	0.17578	0.59417	0	NA	NA	NA	1	0.39456	0.22658	1
GO:0042823	pyridoxal phosphate biosynthetic process	biological_process	3	-0.24134	0.91271	0.999	0.087391	0.94397	0.24134	0.34637	0.69086	0	NA	NA	NA	3	0.24134	0.51995	1
GO:0043922	negative regulation by host of viral transcription	biological_process	1	-0.39051	0.90841	0.999	0.091691	0.94397	0.39051	0.17798	0.59417	0	NA	NA	NA	1	0.39051	0.22978	1
GO:0048048	embryonic eye morphogenesis	biological_process	1	-0.39456	0.91291	0.999	0.091391	0.94397	0.39456	0.17578	0.59417	0	NA	NA	NA	1	0.39456	0.22658	1
GO:0048696	regulation of collateral sprouting in absence of injury	biological_process	1	-0.39456	0.91291	0.999	0.091391	0.94397	0.39456	0.17578	0.59417	0	NA	NA	NA	1	0.39456	0.22658	1
GO:0048846	axon extension involved in axon guidance	biological_process	10	-0.14321	0.90721	0.999	0.092891	0.94397	0.27648	0.18158	0.59417	3	0.22211	0.61584	0.96426	7	0.29978	0.33107	1
GO:0050428	3'-phosphoadenosine 5'-phosphosulfate biosynthetic process	biological_process	2	-0.28473	0.90781	0.999	0.092291	0.94397	0.28473	0.27037	0.65153	0	NA	NA	NA	2	0.28473	0.37776	1
GO:0051049	regulation of transport	biological_process	3	-0.23551	0.90831	0.999	0.091791	0.94397	0.25743	0.30497	0.66703	1	0.032878	0.93471	1	2	0.36971	0.21268	1
GO:0051660	establishment of centrosome localization	biological_process	1	-0.39456	0.91291	0.999	0.091391	0.94397	0.39456	0.17578	0.59417	0	NA	NA	NA	1	0.39456	0.22658	1
GO:0060211	regulation of nuclear-transcribed mRNA poly(A) tail shortening	biological_process	1	-0.39456	0.91291	0.999	0.091391	0.94397	0.39456	0.17578	0.59417	0	NA	NA	NA	1	0.39456	0.22658	1
GO:0060242	contact inhibition	biological_process	1	-0.39456	0.91291	0.999	0.091391	0.94397	0.39456	0.17578	0.59417	0	NA	NA	NA	1	0.39456	0.22658	1
GO:0071765	nuclear inner membrane organization	biological_process	1	-0.39051	0.90841	0.999	0.091691	0.94397	0.39051	0.17798	0.59417	0	NA	NA	NA	1	0.39051	0.22978	1
GO:0006560	proline metabolic process	biological_process	36	-0.080443	0.90611	0.999	0.093991	0.94547	0.21345	0.46925	0.73328	9	0.26601	0.49105	0.92881	21	0.25191	0.64034	1
GO:1902017	regulation of cilium assembly	biological_process	2	-0.28118	0.90621	0.999	0.093891	0.94547	0.28118	0.27477	0.65433	0	NA	NA	NA	2	0.28118	0.38806	1
GO:0002244	hematopoietic progenitor cell differentiation	biological_process	1	-0.37662	0.90241	0.999	0.09779	0.94921	0.37662	0.19028	0.59805	0	NA	NA	NA	1	0.37662	0.24288	1
GO:0006417	regulation of translation	biological_process	4	-0.2156	0.90391	0.999	0.09619	0.94921	0.39237	0.076092	0.55986	2	0.17677	0.69833	0.97707	2	0.60797	0.043896	1
GO:0006955	immune response	biological_process	20	-0.10348	0.90321	0.999	0.09689	0.94921	0.24216	0.26387	0.64702	8	0.17334	0.91921	1	12	0.28803	0.36636	1
GO:0007186	G-protein coupled receptor signaling pathway	biological_process	90	-0.053852	0.90191	0.999	0.09819	0.94921	0.23847	0.16048	0.59417	38	0.21863	0.94481	1	45	0.29232	0.30057	1
GO:0008016	regulation of heart contraction	biological_process	5	-0.18904	0.90461	0.999	0.09549	0.94921	0.46178	0.026497	0.5324	2	0.34092	0.26967	0.8204	3	0.54235	0.049795	1
GO:0008300	isoprenoid catabolic process	biological_process	1	-0.3818	0.90461	0.999	0.09549	0.94921	0.3818	0.18618	0.59417	0	NA	NA	NA	1	0.3818	0.23738	1
GO:0009154	purine ribonucleotide catabolic process	biological_process	1	-0.37002	0.90161	0.999	0.09849	0.94921	0.37002	0.19488	0.59805	0	NA	NA	NA	1	0.37002	0.24748	1
GO:0009631	cold acclimation	biological_process	1	-0.36944	0.90151	0.999	0.09859	0.94921	0.36944	0.19528	0.59805	0	NA	NA	NA	1	0.36944	0.24778	1
GO:0015807	L-amino acid transport	biological_process	1	-0.37481	0.90221	0.999	0.09789	0.94921	0.37481	0.19128	0.59805	0	NA	NA	NA	1	0.37481	0.24428	1
GO:0070536	protein K63-linked deubiquitination	biological_process	2	-0.2795	0.90511	0.999	0.094991	0.94921	0.2795	0.27657	0.65608	0	NA	NA	NA	2	0.2795	0.39346	1
GO:0090521	glomerular visceral epithelial cell migration	biological_process	1	-0.37662	0.90241	0.999	0.09779	0.94921	0.37662	0.19028	0.59805	0	NA	NA	NA	1	0.37662	0.24288	1
GO:1903955	positive regulation of protein targeting to mitochondrion	biological_process	2	-0.27464	0.90261	0.999	0.09749	0.94921	0.27464	0.28477	0.66236	0	NA	NA	NA	2	0.27464	0.40506	1
GO:0000154	rRNA modification	biological_process	13	-0.12189	0.90051	0.999	0.09959	0.95297	0.21198	0.46805	0.7331	5	0.11712	0.9711	1	8	0.27127	0.46375	1
GO:0006383	transcription from RNA polymerase III promoter	biological_process	4	-0.21187	0.90071	0.999	0.09939	0.95297	0.29391	0.21048	0.60813	1	0.16407	0.63654	0.96625	3	0.33718	0.24718	1
GO:2000679	positive regulation of transcription regulatory region DNA binding	biological_process	2	-0.26919	0.90031	0.999	0.09989	0.95297	0.26919	0.29457	0.66392	0	NA	NA	NA	1	0.53838	0.10889	1
GO:2000785	regulation of autophagosome assembly	biological_process	2	-0.26943	0.90061	0.999	0.09949	0.95297	0.26943	0.29387	0.66392	0	NA	NA	NA	2	0.26943	0.42106	1
GO:0006596	polyamine biosynthetic process	biological_process	1	-0.36286	0.89841	0.999	0.10169	0.96178	0.36286	0.20218	0.60194	0	NA	NA	NA	1	0.36286	0.25387	1
GO:0008380	RNA splicing	biological_process	9	-0.14346	0.89821	0.999	0.10189	0.96178	0.23093	0.36386	0.69542	1	0.39362	0.23098	0.81964	8	0.21059	0.77302	1
GO:0045639	positive regulation of myeloid cell differentiation	biological_process	1	-0.36172	0.89791	0.999	0.10219	0.96178	0.36172	0.20288	0.60194	0	NA	NA	NA	1	0.36172	0.25467	1
GO:0045646	regulation of erythrocyte differentiation	biological_process	1	-0.36172	0.89791	0.999	0.10219	0.96178	0.36172	0.20288	0.60194	0	NA	NA	NA	1	0.36172	0.25467	1
GO:0055001	muscle cell development	biological_process	1	-0.36172	0.89791	0.999	0.10219	0.96178	0.36172	0.20288	0.60194	0	NA	NA	NA	1	0.36172	0.25467	1
GO:0071479	cellular response to ionizing radiation	biological_process	5	-0.18192	0.89741	0.999	0.10269	0.96504	0.20971	0.45045	0.72227	1	0.06947	0.84862	1	3	0.32636	0.27287	1
GO:0000469	cleavage involved in rRNA processing	biological_process	1	-0.36064	0.89731	0.999	0.10289	0.96547	0.36064	0.20358	0.60344	0	NA	NA	NA	1	0.36064	0.25627	1
GO:0008535	respiratory chain complex IV assembly	biological_process	1	-0.35719	0.89561	0.999	0.10459	0.96557	0.35719	0.20618	0.60375	0	NA	NA	NA	1	0.35719	0.25957	1
GO:0045498	sex comb development	biological_process	1	-0.35705	0.89551	0.999	0.10459	0.96557	0.35705	0.20618	0.60375	0	NA	NA	NA	1	0.35705	0.25957	1
GO:0045925	positive regulation of female receptivity	biological_process	2	-0.26532	0.89691	0.999	0.10319	0.96557	0.26532	0.30267	0.66703	0	NA	NA	NA	2	0.26532	0.43146	1
GO:0071480	cellular response to gamma radiation	biological_process	1	-0.35705	0.89551	0.999	0.10459	0.96557	0.35705	0.20618	0.60375	0	NA	NA	NA	1	0.35705	0.25957	1
GO:1902465	negative regulation of histone H3-K27 trimethylation	biological_process	1	-0.35705	0.89551	0.999	0.10459	0.96557	0.35705	0.20618	0.60375	0	NA	NA	NA	1	0.35705	0.25957	1
GO:1990248	regulation of transcription from RNA polymerase II promoter in response to DNA damage	biological_process	1	-0.35705	0.89551	0.999	0.10459	0.96557	0.35705	0.20618	0.60375	0	NA	NA	NA	1	0.35705	0.25957	1
GO:0000387	spliceosomal snRNP assembly	biological_process	3	-0.22165	0.89481	0.999	0.10529	0.96777	0.22165	0.40496	0.70451	0	NA	NA	NA	3	0.22165	0.58944	1
GO:0006547	histidine metabolic process	biological_process	11	-0.12891	0.89491	0.999	0.10519	0.96777	0.29976	0.11249	0.57502	3	0.31323	0.31687	0.84794	5	0.47154	0.054995	1
GO:0042472	inner ear morphogenesis	biological_process	6	-0.16787	0.89491	0.999	0.10519	0.96777	0.22193	0.40816	0.70451	1	0.16218	0.64254	0.96625	5	0.23388	0.60844	1
GO:0002028	regulation of sodium ion transport	biological_process	2	-0.26151	0.89431	0.999	0.10579	0.97095	0.61698	0.022398	0.51961	1	0.35547	0.27507	0.8265	1	0.8785	0.026597	0.97752
GO:0051216	cartilage development	biological_process	3	-0.22021	0.89371	0.999	0.10639	0.97503	0.29033	0.22838	0.61972	2	0.052592	0.9741	1	1	0.76582	0.042596	1
GO:0000381	regulation of alternative mRNA splicing, via spliceosome	biological_process	7	-0.15625	0.89341	0.999	0.10669	0.97585	0.31065	0.13479	0.59261	2	0.2702	0.43276	0.90334	5	0.32683	0.26317	1
GO:0006396	RNA processing	biological_process	54	-0.064522	0.89331	0.999	0.10679	0.97585	0.28131	0.031497	0.5324	22	0.26606	0.53575	0.93706	29	0.32199	0.14469	1
GO:0007093	mitotic cell cycle checkpoint	biological_process	6	-0.1647	0.89071	0.999	0.10939	0.99527	0.26004	0.26727	0.651	1	0.28604	0.39086	0.89103	5	0.25484	0.51375	1
GO:0045165	cell fate commitment	biological_process	4	-0.20253	0.89021	0.999	0.10989	0.99693	0.23637	0.36166	0.69542	1	0.067672	0.85791	1	3	0.2926	0.36196	1
GO:0006782	protoporphyrinogen IX biosynthetic process	biological_process	3	-0.21584	0.88861	0.999	0.11149	0.9977	0.29063	0.22788	0.61972	1	0.11218	0.75642	0.99213	2	0.37985	0.19668	1
GO:0006939	smooth muscle contraction	biological_process	1	-0.35312	0.89331	0.999	0.11289	0.9977	0.35312	0.21538	0.61055	0	NA	NA	NA	1	0.35312	0.28137	1
GO:0007292	female gamete generation	biological_process	2	-0.25232	0.88821	0.999	0.11189	0.9977	0.25232	0.32977	0.67495	0	NA	NA	NA	2	0.25232	0.46405	1
GO:0007419	ventral cord development	biological_process	16	-0.10626	0.88931	0.999	0.11079	0.9977	0.3124	0.061294	0.55986	6	0.27485	0.44776	0.90564	10	0.33493	0.19568	1
GO:0032469	endoplasmic reticulum calcium ion homeostasis	biological_process	1	-0.35312	0.89331	0.999	0.11289	0.9977	0.35312	0.21538	0.61055	0	NA	NA	NA	1	0.35312	0.28137	1
GO:0042491	auditory receptor cell differentiation	biological_process	2	-0.25029	0.88711	0.999	0.11299	0.9977	0.25029	0.33307	0.6757	0	NA	NA	NA	2	0.25029	0.46935	1
GO:0045061	thymic T cell selection	biological_process	2	-0.25275	0.88831	0.999	0.11179	0.9977	0.28563	0.26897	0.6511	1	0.032878	0.93471	1	1	0.53838	0.10889	1
GO:0046883	regulation of hormone secretion	biological_process	1	-0.35312	0.89331	0.999	0.11289	0.9977	0.35312	0.21538	0.61055	0	NA	NA	NA	1	0.35312	0.28137	1
GO:0050795	regulation of behavior	biological_process	1	-0.35312	0.89331	0.999	0.11289	0.9977	0.35312	0.21538	0.61055	0	NA	NA	NA	1	0.35312	0.28137	1
GO:0050849	negative regulation of calcium-mediated signaling	biological_process	1	-0.35312	0.89331	0.999	0.11289	0.9977	0.35312	0.21538	0.61055	0	NA	NA	NA	1	0.35312	0.28137	1
GO:0050882	voluntary musculoskeletal movement	biological_process	1	-0.35312	0.89331	0.999	0.11289	0.9977	0.35312	0.21538	0.61055	0	NA	NA	NA	1	0.35312	0.28137	1
GO:0051928	positive regulation of calcium ion transport	biological_process	1	-0.35312	0.89331	0.999	0.11289	0.9977	0.35312	0.21538	0.61055	0	NA	NA	NA	1	0.35312	0.28137	1
GO:0070059	intrinsic apoptotic signaling pathway in response to endoplasmic reticulum stress	biological_process	1	-0.35312	0.89331	0.999	0.11289	0.9977	0.35312	0.21538	0.61055	0	NA	NA	NA	1	0.35312	0.28137	1
GO:0006434	seryl-tRNA aminoacylation	biological_process	3	-0.21348	0.88601	0.999	0.11409	0.99899	0.21348	0.43016	0.71692	0	NA	NA	NA	3	0.21348	0.61554	1
GO:0006597	spermine biosynthetic process	biological_process	3	-0.21373	0.88621	0.999	0.11389	0.99899	0.21373	0.42946	0.71656	0	NA	NA	NA	3	0.21373	0.61474	1
GO:0006730	one-carbon metabolic process	biological_process	11	-0.12446	0.88641	0.999	0.11369	0.99899	0.31405	0.086091	0.55986	3	0.34757	0.23268	0.81964	8	0.30147	0.32547	1
GO:0032787	monocarboxylic acid metabolic process	biological_process	3	-0.21344	0.88581	0.999	0.11429	0.99935	0.35628	0.12309	0.58638	2	0.10713	0.88531	1	1	0.85458	0.030197	1
GO:0000001	mitochondrion inheritance	biological_process	1	0.13545	0.24858	0.55668	0.75172	1	0.13545	0.53285	0.75298	1	0.13545	0.69543	0.97707	0	NA	NA	NA
GO:0000002	mitochondrial genome maintenance	biological_process	1	-0.092697	0.67993	0.9293	0.32047	1	0.092697	0.60754	0.77818	0	NA	NA	NA	1	0.092697	0.79432	1
GO:0000003	reproduction	biological_process	15	0.27757	0.0027997	0.1143	0.9973	1	0.34327	0.032697	0.5324	8	0.58204	0.0075992	0.66477	5	0.098545	0.9859	1
GO:0000012	single strand break repair	biological_process	1	0.22118	0.18048	0.49416	0.81962	1	0.22118	0.38766	0.70062	1	0.22118	0.51205	0.92881	0	NA	NA	NA
GO:0000022	mitotic spindle elongation	biological_process	2	-0.22708	0.86461	0.99396	0.13549	1	0.62715	0.020698	0.51284	1	0.40007	0.22408	0.81769	1	0.85423	0.030497	1
GO:0000027	ribosomal large subunit assembly	biological_process	8	-0.0078136	0.48615	0.78855	0.51395	1	0.41417	0.022298	0.51921	3	0.54181	0.034797	0.73119	5	0.33759	0.23398	1
GO:0000028	ribosomal small subunit assembly	biological_process	3	-0.17496	0.84312	0.98699	0.15698	1	0.67485	0.009599	0.42337	1	0.74983	0.031997	0.73119	2	0.63736	0.036596	1
GO:0000042	protein targeting to Golgi	biological_process	7	0.44876	0.0016998	0.095418	0.9984	1	0.48417	0.011599	0.44195	5	0.65305	0.0068993	0.64057	2	0.06198	0.9584	1
GO:0000045	autophagosome assembly	biological_process	4	0.28158	0.030097	0.2564	0.97	1	0.28158	0.23818	0.62653	4	0.28158	0.41336	0.89584	0	NA	NA	NA
GO:0000050	urea cycle	biological_process	5	0.046635	0.34417	0.63491	0.65593	1	0.23103	0.36706	0.69615	2	0.34708	0.25617	0.81964	2	0.23049	0.52285	1
GO:0000052	citrulline metabolic process	biological_process	1	0.2557	0.15708	0.472	0.84312	1	0.2557	0.32697	0.67495	1	0.2557	0.43766	0.90334	0	NA	NA	NA
GO:0000053	argininosuccinate metabolic process	biological_process	2	0.094223	0.28407	0.58923	0.71603	1	0.34423	0.17998	0.59417	1	0.43845	0.18588	0.81007	1	0.25001	0.45725	1
GO:0000055	ribosomal large subunit export from nucleus	biological_process	4	0.060215	0.30697	0.609	0.69313	1	0.15838	0.64274	0.79342	1	0.43718	0.18628	0.81007	1	0.19632	0.54695	1
GO:0000056	ribosomal small subunit export from nucleus	biological_process	2	0.59177	0.0071993	0.1789	0.9929	1	0.59177	0.027297	0.5324	2	0.59177	0.040796	0.73119	0	NA	NA	NA
GO:0000060	protein import into nucleus, translocation	biological_process	5	0.32714	0.012199	0.20136	0.9879	1	0.32714	0.13049	0.59124	4	0.40892	0.10249	0.76383	0	NA	NA	NA
GO:0000066	mitochondrial ornithine transport	biological_process	1	-0.029711	0.62134	0.89209	0.37876	1	0.029711	0.72033	0.81766	0	NA	NA	NA	1	0.029711	0.92451	1
GO:0000070	mitotic sister chromatid segregation	biological_process	4	0.12307	0.18188	0.49416	0.81822	1	0.2417	0.34547	0.69086	2	0.36476	0.22198	0.81769	2	0.11863	0.85611	1
GO:0000075	cell cycle checkpoint	biological_process	4	0.10344	0.21458	0.52697	0.78552	1	0.24129	0.34687	0.6912	2	0.34473	0.26167	0.81964	1	0.27571	0.38456	1
GO:0000076	DNA replication checkpoint	biological_process	2	0.043023	0.37106	0.64337	0.62914	1	0.043023	0.87101	0.90603	1	0.086045	0.80942	0.99946	0	NA	NA	NA
GO:0000079	regulation of cyclin-dependent protein serine/threonine kinase activity	biological_process	12	-0.0062663	0.47915	0.77921	0.52095	1	0.19325	0.58194	0.77475	7	0.16027	0.93801	1	5	0.23942	0.58304	1
GO:0000080	mitotic G1 phase	biological_process	1	0.14317	0.24088	0.55031	0.75922	1	0.14317	0.51995	0.75065	1	0.14317	0.67763	0.97441	0	NA	NA	NA
GO:0000082	G1/S transition of mitotic cell cycle	biological_process	15	0.19905	0.009999	0.19148	0.9901	1	0.28551	0.11879	0.57734	11	0.33038	0.18728	0.81007	3	0.21615	0.60674	1
GO:0000083	regulation of transcription involved in G1/S transition of mitotic cell cycle	biological_process	5	0.23341	0.039296	0.28232	0.9608	1	0.4299	0.038496	0.5324	3	0.55275	0.031797	0.73119	2	0.24561	0.48115	1
GO:0000084	mitotic S phase	biological_process	3	0.15114	0.16438	0.48024	0.83572	1	0.15114	0.63324	0.78863	3	0.15114	0.84402	1	0	NA	NA	NA
GO:0000086	G2/M transition of mitotic cell cycle	biological_process	11	0.043851	0.27897	0.58831	0.72113	1	0.21423	0.44976	0.72151	5	0.28389	0.39426	0.89103	6	0.15618	0.91971	1
GO:0000087	mitotic M phase	biological_process	1	0.15018	0.23498	0.54735	0.76582	1	0.15018	0.50845	0.75065	1	0.15018	0.66323	0.97441	0	NA	NA	NA
GO:0000088	mitotic prophase	biological_process	4	0.31422	0.019998	0.22491	0.9801	1	0.31422	0.17068	0.59417	3	0.41896	0.11789	0.76383	0	NA	NA	NA
GO:0000098	sulfur amino acid catabolic process	biological_process	1	0.0021681	0.36496	0.63684	0.63514	1	0.0021681	0.77172	0.83129	1	0.0021681	0.9968	1	0	NA	NA	NA
GO:0000103	sulfate assimilation	biological_process	3	0.050417	0.35776	0.63581	0.64234	1	0.17083	0.56724	0.76839	2	0.16593	0.72803	0.99059	1	0.18061	0.57394	1
GO:0000122	negative regulation of transcription from RNA polymerase II promoter	biological_process	78	0.08002	0.0068993	0.17532	0.9932	1	0.29903	0.0047995	0.3079	42	0.35198	0.030897	0.73119	31	0.27553	0.45625	1
GO:0000132	establishment of mitotic spindle orientation	biological_process	10	0.21811	0.014499	0.21051	0.9856	1	0.2192	0.41696	0.71056	8	0.27331	0.45835	0.91217	1	0.0054422	0.9858	1
GO:0000160	phosphorelay signal transduction system	biological_process	2	-0.070062	0.62584	0.89424	0.37426	1	0.070062	0.80662	0.85532	0	NA	NA	NA	2	0.070062	0.94821	1
GO:0000162	tryptophan biosynthetic process	biological_process	16	-0.098366	0.86961	0.99396	0.13049	1	0.22858	0.36406	0.69542	3	0.34723	0.23338	0.81964	12	0.21796	0.78772	1
GO:0000165	MAPK cascade	biological_process	6	0.25203	0.023998	0.23355	0.9761	1	0.25203	0.29287	0.66392	6	0.25203	0.55594	0.94079	0	NA	NA	NA
GO:0000183	chromatin silencing at rDNA	biological_process	4	-0.013983	0.51185	0.82176	0.48825	1	0.23493	0.36696	0.69615	1	0.44189	0.18358	0.81007	2	0.24891	0.47345	1
GO:0000184	nuclear-transcribed mRNA catabolic process, nonsense-mediated decay	biological_process	10	0.11484	0.092091	0.37547	0.90801	1	0.27428	0.18798	0.59722	7	0.27795	0.42976	0.90334	3	0.26573	0.43966	1
GO:0000185	activation of MAPKKK activity	biological_process	1	0.4202	0.076592	0.35584	0.92351	1	0.4202	0.15558	0.59317	1	0.4202	0.20698	0.81007	0	NA	NA	NA
GO:0000186	activation of MAPKK activity	biological_process	4	0.15349	0.13889	0.45606	0.86121	1	0.15349	0.66153	0.80058	4	0.15349	0.88181	1	0	NA	NA	NA
GO:0000187	activation of MAPK activity	biological_process	7	0.25003	0.017298	0.21393	0.9828	1	0.31792	0.12289	0.58638	5	0.39756	0.09999	0.76383	1	0.23762	0.47245	1
GO:0000188	inactivation of MAPK activity	biological_process	2	0.030346	0.39556	0.67505	0.60454	1	0.06678	0.81462	0.86086	1	0.097126	0.78592	0.99213	1	0.036434	0.90971	1
GO:0000209	protein polyubiquitination	biological_process	8	0.059844	0.24978	0.55668	0.75032	1	0.26159	0.24658	0.63456	5	0.25714	0.50895	0.92881	3	0.26899	0.43126	1
GO:0000212	meiotic spindle organization	biological_process	1	0.28419	0.14269	0.45829	0.85751	1	0.28419	0.29557	0.66392	1	0.28419	0.39226	0.89103	0	NA	NA	NA
GO:0000226	microtubule cytoskeleton organization	biological_process	22	0.43018	9.999e-05	0.017961	1	1	0.45157	0.0011999	0.15716	18	0.53884	0.0028997	0.51494	3	0.078441	0.9776	1
GO:0000266	mitochondrial fission	biological_process	2	0.03784	0.38186	0.65846	0.61824	1	0.26195	0.31057	0.66822	1	0.29979	0.35856	0.89005	1	0.22411	0.49575	1
GO:0000278	mitotic cell cycle	biological_process	14	-0.092203	0.83722	0.98641	0.16288	1	0.28299	0.13269	0.59124	3	0.44517	0.089491	0.76383	10	0.26264	0.51945	1
GO:0000280	nuclear division	biological_process	1	-0.13118	0.70943	0.9405	0.29067	1	0.13118	0.54135	0.75733	0	NA	NA	NA	1	0.13118	0.71823	1
GO:0000281	mitotic cytokinesis	biological_process	12	0.11795	0.076192	0.35584	0.92391	1	0.24117	0.30747	0.66822	9	0.23941	0.64564	0.96655	3	0.24644	0.50275	1
GO:0000288	nuclear-transcribed mRNA catabolic process, deadenylation-dependent decay	biological_process	2	-0.062253	0.61064	0.88862	0.38946	1	0.062253	0.82582	0.86952	0	NA	NA	NA	2	0.062253	0.9582	1
GO:0000290	deadenylation-dependent decapping of nuclear-transcribed mRNA	biological_process	2	0.13296	0.22548	0.54016	0.77462	1	0.13296	0.63014	0.78742	2	0.13296	0.82102	1	0	NA	NA	NA
GO:0000302	response to reactive oxygen species	biological_process	1	0.14022	0.24308	0.55164	0.75702	1	0.14022	0.52475	0.75123	1	0.14022	0.68133	0.97598	0	NA	NA	NA
GO:0000349	generation of catalytic spliceosome for first transesterification step	biological_process	1	-0.2733	0.84072	0.98699	0.15938	1	0.2733	0.30707	0.66822	0	NA	NA	NA	1	0.2733	0.38846	1
GO:0000354	cis assembly of pre-catalytic spliceosome	biological_process	1	-0.099708	0.68613	0.93227	0.31397	1	0.099708	0.59424	0.77588	0	NA	NA	NA	1	0.099708	0.77822	1
GO:0000379	tRNA-type intron splice site recognition and cleavage	biological_process	1	0.017172	0.35336	0.63581	0.64684	1	0.017172	0.73813	0.82364	1	0.017172	0.9688	1	0	NA	NA	NA
GO:0000389	mRNA 3'-splice site recognition	biological_process	1	-0.038115	0.62884	0.89669	0.37126	1	0.038115	0.70553	0.81658	0	NA	NA	NA	1	0.038115	0.90631	1
GO:0000395	mRNA 5'-splice site recognition	biological_process	1	-0.24084	0.80892	0.97506	0.19128	1	0.24084	0.35906	0.69501	0	NA	NA	NA	1	0.24084	0.46735	1
GO:0000398	mRNA splicing, via spliceosome	biological_process	42	0.018895	0.26897	0.58211	0.73113	1	0.22557	0.34597	0.69086	22	0.23335	0.80062	0.99697	19	0.22843	0.78742	1
GO:0000412	histone peptidyl-prolyl isomerization	biological_process	2	-0.092454	0.67483	0.92547	0.32527	1	0.26067	0.31397	0.67003	1	0.16822	0.62974	0.96625	1	0.35312	0.28137	1
GO:0000414	regulation of histone H3-K36 methylation	biological_process	1	0.39953	0.083392	0.36482	0.91681	1	0.39953	0.16828	0.59417	1	0.39953	0.22448	0.81769	0	NA	NA	NA
GO:0000422	mitophagy	biological_process	2	0.23912	0.11119	0.40314	0.88891	1	0.23912	0.36166	0.69542	2	0.23912	0.51615	0.92881	0	NA	NA	NA
GO:0000447	endonucleolytic cleavage in ITS1 to separate SSU-rRNA from 5.8S rRNA and LSU-rRNA from tricistronic rRNA transcript (SSU-rRNA, 5.8S rRNA, LSU-rRNA)	biological_process	2	0.19835	0.14539	0.45839	0.85471	1	0.55147	0.035496	0.5324	1	0.74983	0.031997	0.73119	1	0.35312	0.28137	1
GO:0000453	enzyme-directed rRNA 2'-O-methylation	biological_process	1	-0.09529	0.68383	0.93158	0.31627	1	0.09529	0.60214	0.77798	0	NA	NA	NA	1	0.09529	0.78602	1
GO:0000460	maturation of 5.8S rRNA	biological_process	1	0.39362	0.085091	0.36585	0.91531	1	0.39362	0.17648	0.59417	1	0.39362	0.23098	0.81964	0	NA	NA	NA
GO:0000461	endonucleolytic cleavage to generate mature 3'-end of SSU-rRNA from (SSU-rRNA, 5.8S rRNA, LSU-rRNA)	biological_process	2	0.19835	0.14539	0.45839	0.85471	1	0.55147	0.035496	0.5324	1	0.74983	0.031997	0.73119	1	0.35312	0.28137	1
GO:0000462	maturation of SSU-rRNA from tricistronic rRNA transcript (SSU-rRNA, 5.8S rRNA, LSU-rRNA)	biological_process	6	0.47487	0.0026997	0.11315	0.9974	1	0.5582	0.0072993	0.38563	5	0.61984	0.0087991	0.6852	1	0.25001	0.45725	1
GO:0000492	box C/D snoRNP assembly	biological_process	1	-0.19578	0.77732	0.96946	0.22278	1	0.19578	0.41866	0.71136	0	NA	NA	NA	1	0.19578	0.54725	1
GO:0000578	embryonic axis specification	biological_process	2	0.19403	0.14959	0.4633	0.85051	1	0.19403	0.46515	0.73019	2	0.19403	0.64514	0.96625	0	NA	NA	NA
GO:0000705	achiasmate meiosis I	biological_process	4	0.34146	0.014199	0.21051	0.9859	1	0.34146	0.12729	0.59124	4	0.34146	0.22538	0.81875	0	NA	NA	NA
GO:0000712	resolution of meiotic recombination intermediates	biological_process	6	-0.086048	0.74493	0.95572	0.25517	1	0.26233	0.26017	0.64171	2	0.26442	0.44716	0.90539	4	0.26128	0.46565	1
GO:0000723	telomere maintenance	biological_process	20	0.038542	0.24848	0.55668	0.75162	1	0.24545	0.24638	0.63456	9	0.31555	0.24788	0.81964	9	0.2299	0.67943	1
GO:0000724	double-strand break repair via homologous recombination	biological_process	23	-0.029933	0.62534	0.89424	0.37476	1	0.2901	0.079292	0.55986	11	0.27199	0.46735	0.92075	12	0.3067	0.28257	1
GO:0000727	double-strand break repair via break-induced replication	biological_process	3	-0.18136	0.85131	0.98874	0.14879	1	0.24909	0.32687	0.67495	1	0.1016	0.77852	0.99213	2	0.32283	0.29607	1
GO:0000729	DNA double-strand break processing	biological_process	1	0.06947	0.30547	0.60736	0.69573	1	0.06947	0.64814	0.79385	1	0.06947	0.84862	1	0	NA	NA	NA
GO:0000730	DNA recombinase assembly	biological_process	1	0.39362	0.085091	0.36585	0.91531	1	0.39362	0.17648	0.59417	1	0.39362	0.23098	0.81964	0	NA	NA	NA
GO:0000731	DNA synthesis involved in DNA repair	biological_process	3	0.015098	0.44366	0.73228	0.55644	1	0.30983	0.19068	0.59805	1	0.48739	0.14129	0.77562	2	0.22105	0.55124	1
GO:0000733	DNA strand renaturation	biological_process	1	0.06947	0.30547	0.60736	0.69573	1	0.06947	0.64814	0.79385	1	0.06947	0.84862	1	0	NA	NA	NA
GO:0000737	DNA catabolic process, endonucleolytic	biological_process	1	0.74635	0.011999	0.20136	0.9881	1	0.74635	0.029397	0.5324	1	0.74635	0.032997	0.73119	0	NA	NA	NA
GO:0000819	sister chromatid segregation	biological_process	4	0.15657	0.13489	0.44917	0.86521	1	0.17492	0.57924	0.77475	3	0.221	0.62094	0.96566	1	0.036703	0.90881	1
GO:0000902	cell morphogenesis	biological_process	17	0.077483	0.12519	0.42961	0.87491	1	0.16872	0.77752	0.83503	8	0.2616	0.52135	0.92881	8	0.096943	0.998	1
GO:0000910	cytokinesis	biological_process	8	0.14659	0.072293	0.35564	0.92781	1	0.19109	0.56834	0.76839	6	0.22512	0.68473	0.97598	2	0.089012	0.92241	1
GO:0000915	actomyosin contractile ring assembly	biological_process	1	0.37135	0.09569	0.382	0.90441	1	0.37135	0.19378	0.59805	1	0.37135	0.25737	0.81964	0	NA	NA	NA
GO:0000956	nuclear-transcribed mRNA catabolic process	biological_process	1	0.5744	0.030197	0.25655	0.9699	1	0.5744	0.064494	0.55986	1	0.5744	0.087891	0.76383	0	NA	NA	NA
GO:0001302	replicative cell aging	biological_process	1	0.098155	0.28207	0.58831	0.71833	1	0.098155	0.59654	0.77588	1	0.098155	0.78322	0.99213	0	NA	NA	NA
GO:0001403	invasive growth in response to glucose limitation	biological_process	2	0.28526	0.078992	0.35693	0.92111	1	0.28526	0.26957	0.6511	2	0.28526	0.39586	0.89103	0	NA	NA	NA
GO:0001501	skeletal system development	biological_process	5	0.20316	0.058494	0.32458	0.94161	1	0.27624	0.22878	0.61972	4	0.29963	0.35126	0.88191	1	0.1827	0.56974	1
GO:0001502	cartilage condensation	biological_process	1	0.34139	0.11069	0.40249	0.88941	1	0.34139	0.22728	0.61972	1	0.34139	0.30187	0.83768	0	NA	NA	NA
GO:0001507	acetylcholine catabolic process in synaptic cleft	biological_process	3	0.68683	0.0022998	0.10554	0.9978	1	0.68683	0.0082992	0.40136	3	0.68683	0.011699	0.73119	0	NA	NA	NA
GO:0001516	prostaglandin biosynthetic process	biological_process	1	0.021121	0.34917	0.63581	0.65123	1	0.021121	0.73153	0.82098	1	0.021121	0.962	1	0	NA	NA	NA
GO:0001522	pseudouridine synthesis	biological_process	15	-0.10557	0.88171	0.99819	0.11839	1	0.19447	0.58184	0.77475	4	0.16668	0.84362	1	10	0.22503	0.72853	1
GO:0001523	retinoid metabolic process	biological_process	1	0.029476	0.34187	0.63196	0.65833	1	0.029476	0.72073	0.81766	1	0.029476	0.94261	1	0	NA	NA	NA
GO:0001525	angiogenesis	biological_process	10	0.023174	0.36306	0.63581	0.63704	1	0.24444	0.29607	0.66392	6	0.22301	0.69343	0.97707	4	0.27658	0.41216	1
GO:0001539	cilium or flagellum-dependent cell motility	biological_process	6	-0.095315	0.76652	0.96625	0.23358	1	0.28549	0.19798	0.59892	1	0.57052	0.091491	0.76383	5	0.22848	0.63144	1
GO:0001541	ovarian follicle development	biological_process	1	0.39362	0.085091	0.36585	0.91531	1	0.39362	0.17648	0.59417	1	0.39362	0.23098	0.81964	0	NA	NA	NA
GO:0001555	oocyte growth	biological_process	1	0.6699	0.016498	0.21393	0.9836	1	0.6699	0.040396	0.5324	1	0.6699	0.047795	0.73119	0	NA	NA	NA
GO:0001556	oocyte maturation	biological_process	2	0.21861	0.12799	0.43318	0.87211	1	0.21861	0.40546	0.70451	2	0.21861	0.57544	0.9421	0	NA	NA	NA
GO:0001568	blood vessel development	biological_process	4	0.17526	0.11009	0.40249	0.89001	1	0.30027	0.19658	0.59892	2	0.47553	0.093991	0.76383	1	0.25001	0.45725	1
GO:0001569	branching involved in blood vessel morphogenesis	biological_process	2	0.17583	0.16738	0.48101	0.83272	1	0.17583	0.51455	0.75065	2	0.17583	0.70073	0.97707	0	NA	NA	NA
GO:0001570	vasculogenesis	biological_process	5	0.055558	0.31837	0.61988	0.68173	1	0.36011	0.086791	0.55986	3	0.34639	0.23578	0.81964	2	0.38069	0.19568	1
GO:0001575	globoside metabolic process	biological_process	5	0.07027	0.27967	0.58831	0.72043	1	0.19425	0.51195	0.75065	2	0.33065	0.28867	0.83466	3	0.10332	0.94501	1
GO:0001578	microtubule bundle formation	biological_process	5	0.32497	0.012499	0.202	0.9876	1	0.32497	0.13429	0.59261	5	0.32497	0.25267	0.81964	0	NA	NA	NA
GO:0001580	detection of chemical stimulus involved in sensory perception of bitter taste	biological_process	3	0.10952	0.22928	0.5415	0.77082	1	0.31353	0.18388	0.59417	2	0.31729	0.31877	0.84794	1	0.306	0.34547	1
GO:0001649	osteoblast differentiation	biological_process	16	-0.036307	0.63144	0.89891	0.36866	1	0.19104	0.62224	0.78428	6	0.20631	0.76502	0.99213	7	0.25982	0.50035	1
GO:0001654	eye development	biological_process	4	-0.0041149	0.48595	0.78855	0.51415	1	0.22275	0.40596	0.70451	3	0.14576	0.85791	1	1	0.45373	0.16598	1
GO:0001656	metanephros development	biological_process	4	0.13923	0.15898	0.47296	0.84112	1	0.16709	0.60934	0.77861	3	0.20421	0.67753	0.97441	1	0.055729	0.86751	1
GO:0001657	ureteric bud development	biological_process	1	-0.055729	0.64804	0.90673	0.35216	1	0.055729	0.67013	0.80182	0	NA	NA	NA	1	0.055729	0.86751	1
GO:0001658	branching involved in ureteric bud morphogenesis	biological_process	1	-0.20714	0.78452	0.9711	0.21568	1	0.20714	0.40406	0.70451	0	NA	NA	NA	1	0.20714	0.52685	1
GO:0001661	conditioned taste aversion	biological_process	3	0.43691	0.009999	0.19148	0.9901	1	0.43691	0.060194	0.55986	3	0.43691	0.09769	0.76383	0	NA	NA	NA
GO:0001662	behavioral fear response	biological_process	1	0.48608	0.053995	0.31374	0.94621	1	0.48608	0.11019	0.57355	1	0.48608	0.14269	0.77562	0	NA	NA	NA
GO:0001666	response to hypoxia	biological_process	16	0.16776	0.015598	0.21393	0.9845	1	0.227	0.37346	0.69642	12	0.26317	0.52585	0.93291	2	0.23697	0.50535	1
GO:0001678	cellular glucose homeostasis	biological_process	3	0.33871	0.026997	0.24599	0.9731	1	0.43414	0.061394	0.55986	2	0.57964	0.044296	0.73119	1	0.14314	0.68803	1
GO:0001696	gastric acid secretion	biological_process	1	0.22748	0.17678	0.4925	0.82342	1	0.22748	0.37716	0.69642	1	0.22748	0.50095	0.92881	0	NA	NA	NA
GO:0001700	embryonic development via the syncytial blastoderm	biological_process	11	0.14325	0.050895	0.30856	0.94921	1	0.2245	0.38886	0.70062	8	0.25283	0.56944	0.9421	3	0.14896	0.84192	1
GO:0001701	in utero embryonic development	biological_process	14	0.021981	0.34207	0.63196	0.65803	1	0.30382	0.084892	0.55986	8	0.28507	0.39896	0.89156	5	0.39457	0.12859	1
GO:0001702	gastrulation with mouth forming second	biological_process	2	0.11643	0.24978	0.55668	0.75032	1	0.17215	0.52655	0.75123	1	0.28858	0.38716	0.89103	1	0.055729	0.86751	1
GO:0001704	formation of primary germ layer	biological_process	1	-0.055729	0.64804	0.90673	0.35216	1	0.055729	0.67013	0.80182	0	NA	NA	NA	1	0.055729	0.86751	1
GO:0001707	mesoderm formation	biological_process	1	0.21738	0.18298	0.49416	0.81712	1	0.21738	0.39316	0.70062	1	0.21738	0.52075	0.92881	0	NA	NA	NA
GO:0001708	cell fate specification	biological_process	1	0.51116	0.043896	0.2905	0.9562	1	0.51116	0.093691	0.56475	1	0.51116	0.12079	0.76383	0	NA	NA	NA
GO:0001709	cell fate determination	biological_process	5	0.088483	0.23258	0.54479	0.76752	1	0.3501	0.09879	0.56475	3	0.36549	0.19708	0.81007	2	0.32702	0.28777	1
GO:0001714	endodermal cell fate specification	biological_process	1	-0.1843	0.76842	0.96625	0.23168	1	0.1843	0.43626	0.71755	0	NA	NA	NA	1	0.1843	0.56764	1
GO:0001736	establishment of planar polarity	biological_process	2	0.14976	0.20058	0.51075	0.79952	1	0.14976	0.58434	0.77535	2	0.14976	0.77292	0.99213	0	NA	NA	NA
GO:0001737	establishment of imaginal disc-derived wing hair orientation	biological_process	4	0.25124	0.043396	0.2905	0.9567	1	0.25124	0.31497	0.67137	4	0.25124	0.52845	0.93405	0	NA	NA	NA
GO:0001738	morphogenesis of a polarized epithelium	biological_process	7	0.23276	0.022498	0.22905	0.9776	1	0.25631	0.27757	0.6563	5	0.34235	0.20488	0.81007	2	0.041206	0.9804	1
GO:0001744	optic lobe placode formation	biological_process	1	0.4741	0.057394	0.32132	0.94281	1	0.4741	0.11699	0.57734	1	0.4741	0.15398	0.78818	0	NA	NA	NA
GO:0001745	compound eye morphogenesis	biological_process	11	0.018436	0.37636	0.65148	0.62374	1	0.31886	0.078392	0.55986	4	0.46379	0.055294	0.75627	5	0.33047	0.25277	1
GO:0001746	Bolwig's organ morphogenesis	biological_process	1	0.4741	0.057394	0.32132	0.94281	1	0.4741	0.11699	0.57734	1	0.4741	0.15398	0.78818	0	NA	NA	NA
GO:0001752	compound eye photoreceptor fate commitment	biological_process	2	0.34131	0.050895	0.30856	0.94921	1	0.34131	0.18238	0.59417	2	0.34131	0.26857	0.81964	0	NA	NA	NA
GO:0001754	eye photoreceptor cell differentiation	biological_process	1	0.16505	0.22528	0.54016	0.77482	1	0.16505	0.48975	0.74384	1	0.16505	0.63474	0.96625	0	NA	NA	NA
GO:0001756	somitogenesis	biological_process	2	-0.034308	0.55784	0.86999	0.44226	1	0.2157	0.41356	0.70673	1	0.18139	0.58474	0.9472	1	0.25001	0.45725	1
GO:0001764	neuron migration	biological_process	10	0.045593	0.27747	0.58816	0.72263	1	0.20243	0.51305	0.75065	5	0.24803	0.54855	0.93863	4	0.19605	0.72993	1
GO:0001766	membrane raft polarization	biological_process	1	0.4073	0.079992	0.35693	0.92021	1	0.4073	0.16278	0.59417	1	0.4073	0.21628	0.81007	0	NA	NA	NA
GO:0001768	establishment of T cell polarity	biological_process	1	0.4073	0.079992	0.35693	0.92021	1	0.4073	0.16278	0.59417	1	0.4073	0.21628	0.81007	0	NA	NA	NA
GO:0001771	immunological synapse formation	biological_process	1	0.4073	0.079992	0.35693	0.92021	1	0.4073	0.16278	0.59417	1	0.4073	0.21628	0.81007	0	NA	NA	NA
GO:0001779	natural killer cell differentiation	biological_process	3	0.048381	0.36316	0.63581	0.63694	1	0.31575	0.17968	0.59417	1	0.54619	0.10119	0.76383	2	0.20053	0.61974	1
GO:0001782	B cell homeostasis	biological_process	1	0.057446	0.31717	0.61773	0.68293	1	0.057446	0.66793	0.80182	1	0.057446	0.87661	1	0	NA	NA	NA
GO:0001817	regulation of cytokine production	biological_process	1	-0.21344	0.78792	0.9711	0.21228	1	0.21344	0.39616	0.70294	0	NA	NA	NA	1	0.21344	0.51845	1
GO:0001822	kidney development	biological_process	7	0.089359	0.19198	0.50317	0.80812	1	0.23303	0.36436	0.69542	4	0.28209	0.41106	0.89548	2	0.25142	0.46665	1
GO:0001827	inner cell mass cell fate commitment	biological_process	1	0.13415	0.24948	0.55668	0.75072	1	0.13415	0.53405	0.75298	1	0.13415	0.69943	0.97707	0	NA	NA	NA
GO:0001828	inner cell mass cellular morphogenesis	biological_process	2	0.39779	0.031497	0.26071	0.9686	1	0.39779	0.12009	0.5781	2	0.39779	0.17368	0.81007	0	NA	NA	NA
GO:0001829	trophectodermal cell differentiation	biological_process	3	0.37493	0.017798	0.21393	0.9823	1	0.37493	0.10059	0.56583	2	0.5624	0.050495	0.73119	0	NA	NA	NA
GO:0001833	inner cell mass cell proliferation	biological_process	1	0.043605	0.33057	0.63014	0.66953	1	0.043605	0.69693	0.81564	1	0.043605	0.90881	1	0	NA	NA	NA
GO:0001841	neural tube formation	biological_process	2	-0.034308	0.55784	0.86999	0.44226	1	0.2157	0.41356	0.70673	1	0.18139	0.58474	0.9472	1	0.25001	0.45725	1
GO:0001843	neural tube closure	biological_process	7	0.2088	0.033897	0.26605	0.9662	1	0.32338	0.11319	0.57562	5	0.37253	0.13709	0.77562	2	0.20053	0.61974	1
GO:0001881	receptor recycling	biological_process	2	0.34989	0.047495	0.30131	0.9526	1	0.34989	0.17158	0.59417	2	0.34989	0.25137	0.81964	0	NA	NA	NA
GO:0001889	liver development	biological_process	7	0.04116	0.32717	0.63014	0.67293	1	0.18483	0.57994	0.77475	4	0.19774	0.74333	0.99213	2	0.25142	0.46665	1
GO:0001890	placenta development	biological_process	4	0.20043	0.082592	0.36388	0.91751	1	0.26084	0.29017	0.66392	3	0.30752	0.33147	0.86102	1	0.12082	0.73653	1
GO:0001892	embryonic placenta development	biological_process	1	-0.29741	0.85451	0.98883	0.14569	1	0.29741	0.28177	0.65903	0	NA	NA	NA	1	0.29741	0.35476	1
GO:0001893	maternal placenta development	biological_process	1	-0.1154	0.69953	0.93783	0.30057	1	0.1154	0.56844	0.76839	0	NA	NA	NA	1	0.1154	0.74523	1
GO:0001894	tissue homeostasis	biological_process	2	0.072174	0.32127	0.62379	0.67883	1	0.13361	0.62814	0.78683	1	0.20579	0.54345	0.93706	1	0.061439	0.85971	1
GO:0001895	retina homeostasis	biological_process	2	0.19951	0.14459	0.45839	0.85551	1	0.19951	0.45125	0.723	2	0.19951	0.63074	0.96625	0	NA	NA	NA
GO:0001909	leukocyte mediated cytotoxicity	biological_process	1	0.11811	0.26507	0.57605	0.73523	1	0.11811	0.56334	0.76777	1	0.11811	0.73703	0.99059	0	NA	NA	NA
GO:0001932	regulation of protein phosphorylation	biological_process	9	-0.052814	0.66803	0.9205	0.33207	1	0.29354	0.14249	0.59317	4	0.27082	0.45275	0.90819	5	0.31172	0.30797	1
GO:0001933	negative regulation of protein phosphorylation	biological_process	3	0.049022	0.36196	0.63581	0.63814	1	0.30936	0.19158	0.59805	2	0.26879	0.43646	0.90334	1	0.39051	0.22978	1
GO:0001934	positive regulation of protein phosphorylation	biological_process	2	0	0.49485	0.80039	0.55454	1	0	1	1	0	NA	NA	NA	0	NA	NA	NA
GO:0001937	negative regulation of endothelial cell proliferation	biological_process	4	0.20144	0.081892	0.36181	0.91821	1	0.25914	0.29447	0.66392	3	0.30705	0.33197	0.86102	1	0.1154	0.74523	1
GO:0001938	positive regulation of endothelial cell proliferation	biological_process	3	0.0272	0.41366	0.69798	0.58644	1	0.35931	0.11869	0.57734	2	0.28988	0.38316	0.89103	1	0.49816	0.13679	1
GO:0001942	hair follicle development	biological_process	4	0.23594	0.053295	0.31374	0.94681	1	0.24062	0.34867	0.69303	3	0.31771	0.30497	0.83897	1	0.009358	0.964	1
GO:0001946	lymphangiogenesis	biological_process	1	-0.21097	0.78712	0.9711	0.21298	1	0.21097	0.39826	0.70294	0	NA	NA	NA	1	0.21097	0.52105	1
GO:0001947	heart looping	biological_process	16	0.1254	0.042596	0.2905	0.9575	1	0.2181	0.42906	0.71627	10	0.2748	0.44876	0.90597	5	0.14831	0.91281	1
GO:0001952	regulation of cell-matrix adhesion	biological_process	3	-0.11976	0.75682	0.9656	0.24328	1	0.11976	0.73563	0.82261	0	NA	NA	NA	3	0.11976	0.91611	1
GO:0001953	negative regulation of cell-matrix adhesion	biological_process	2	0.28988	0.075792	0.35584	0.92431	1	0.28988	0.25967	0.64122	2	0.28988	0.38316	0.89103	0	NA	NA	NA
GO:0001954	positive regulation of cell-matrix adhesion	biological_process	1	0.14296	0.24158	0.55031	0.75902	1	0.14296	0.52075	0.75065	1	0.14296	0.67833	0.97441	0	NA	NA	NA
GO:0001955	blood vessel maturation	biological_process	1	0.13821	0.24458	0.55271	0.75552	1	0.13821	0.52695	0.75123	1	0.13821	0.68623	0.97598	0	NA	NA	NA
GO:0001958	endochondral ossification	biological_process	3	0.23797	0.074593	0.35584	0.92551	1	0.3559	0.12349	0.58638	2	0.44541	0.11819	0.76383	1	0.17689	0.63074	1
GO:0001964	startle response	biological_process	7	0.25738	0.015098	0.21283	0.985	1	0.28227	0.19778	0.59892	6	0.31479	0.28457	0.83183	1	0.087113	0.80272	1
GO:0001967	suckling behavior	biological_process	3	0.058229	0.33927	0.63087	0.66083	1	0.058229	0.90771	0.93508	2	0.087343	0.92541	1	0	NA	NA	NA
GO:0001974	blood vessel remodeling	biological_process	2	0.44541	0.021998	0.22905	0.9781	1	0.44541	0.082492	0.55986	2	0.44541	0.11819	0.76383	0	NA	NA	NA
GO:0001976	neurological system process involved in regulation of systemic arterial blood pressure	biological_process	1	0.48608	0.053995	0.31374	0.94621	1	0.48608	0.11019	0.57355	1	0.48608	0.14269	0.77562	0	NA	NA	NA
GO:0002009	morphogenesis of an epithelium	biological_process	3	0.13155	0.19448	0.50556	0.80562	1	0.13155	0.69953	0.81564	3	0.13155	0.89651	1	0	NA	NA	NA
GO:0002011	morphogenesis of an epithelial sheet	biological_process	1	0.21738	0.18298	0.49416	0.81712	1	0.21738	0.39316	0.70062	1	0.21738	0.52075	0.92881	0	NA	NA	NA
GO:0002027	regulation of heart rate	biological_process	5	0.23951	0.036096	0.27375	0.964	1	0.2866	0.20538	0.60375	4	0.32882	0.25847	0.81964	1	0.11775	0.74043	1
GO:0002040	sprouting angiogenesis	biological_process	1	0	0.59204	0.87676	0.63414	1	0	1	1	0	NA	NA	NA	0	NA	NA	NA
GO:0002042	cell migration involved in sprouting angiogenesis	biological_process	1	0.21738	0.18298	0.49416	0.81712	1	0.21738	0.39316	0.70062	1	0.21738	0.52075	0.92881	0	NA	NA	NA
GO:0002052	positive regulation of neuroblast proliferation	biological_process	4	0.17303	0.11349	0.40702	0.88661	1	0.24803	0.32497	0.67495	3	0.2807	0.41176	0.89548	1	0.14999	0.67823	1
GO:0002053	positive regulation of mesenchymal cell proliferation	biological_process	2	-0.072019	0.62844	0.89632	0.37166	1	0.1049	0.70943	0.81766	1	0.032878	0.93471	1	1	0.17692	0.58394	1
GO:0002062	chondrocyte differentiation	biological_process	1	-0.17689	0.76312	0.9656	0.25627	1	0.17689	0.46475	0.73011	0	NA	NA	NA	1	0.17689	0.63074	1
GO:0002063	chondrocyte development	biological_process	1	0.34139	0.11069	0.40249	0.88941	1	0.34139	0.22728	0.61972	1	0.34139	0.30187	0.83768	0	NA	NA	NA
GO:0002064	epithelial cell development	biological_process	1	0.18223	0.20568	0.51584	0.79442	1	0.18223	0.43866	0.71755	1	0.18223	0.58244	0.94649	0	NA	NA	NA
GO:0002076	osteoblast development	biological_process	1	0.039451	0.33377	0.63014	0.66753	1	0.039451	0.70363	0.81564	1	0.039451	0.91771	1	0	NA	NA	NA
GO:0002084	protein depalmitoylation	biological_process	1	-0.13272	0.71123	0.94143	0.28887	1	0.13272	0.53885	0.75633	0	NA	NA	NA	1	0.13272	0.71373	1
GO:0002087	regulation of respiratory gaseous exchange by neurological system process	biological_process	1	0.48608	0.053995	0.31374	0.94621	1	0.48608	0.11019	0.57355	1	0.48608	0.14269	0.77562	0	NA	NA	NA
GO:0002092	positive regulation of receptor internalization	biological_process	1	-0.13659	0.71663	0.94328	0.28347	1	0.13659	0.52935	0.7524	0	NA	NA	NA	1	0.13659	0.70093	1
GO:0002098	tRNA wobble uridine modification	biological_process	6	-0.13397	0.84522	0.98752	0.15488	1	0.23272	0.36626	0.69615	2	0.14813	0.77842	0.99213	3	0.3667	0.19798	1
GO:0002115	store-operated calcium entry	biological_process	1	0.28166	0.14309	0.45829	0.85701	1	0.28166	0.29797	0.66392	1	0.28166	0.39586	0.89103	0	NA	NA	NA
GO:0002119	nematode larval development	biological_process	2	0.053375	0.35346	0.63581	0.64664	1	0.059437	0.83362	0.87597	1	0.11281	0.75342	0.99213	1	0.0060626	0.9783	1
GO:0002121	inter-male aggressive behavior	biological_process	8	0.19964	0.028197	0.25253	0.9719	1	0.351	0.063194	0.55986	6	0.36709	0.14639	0.77889	2	0.30273	0.33877	1
GO:0002143	tRNA wobble position uridine thiolation	biological_process	1	-0.23553	0.80532	0.97506	0.19478	1	0.23553	0.36696	0.69615	0	NA	NA	NA	1	0.23553	0.47455	1
GO:0002155	regulation of thyroid hormone mediated signaling pathway	biological_process	1	0.6039	0.025097	0.23656	0.975	1	0.6039	0.056194	0.55986	1	0.6039	0.072893	0.76383	0	NA	NA	NA
GO:0002164	larval development	biological_process	4	-0.10419	0.73983	0.95196	0.26027	1	0.34756	0.11969	0.57794	1	0.48675	0.14229	0.77562	3	0.30117	0.33787	1
GO:0002165	instar larval or pupal development	biological_process	1	-0.32532	0.87691	0.99533	0.12329	1	0.32532	0.24238	0.63229	0	NA	NA	NA	1	0.32532	0.30587	1
GO:0002168	instar larval development	biological_process	2	0.014117	0.42446	0.71084	0.57564	1	0.055826	0.84202	0.88288	1	0.069943	0.84542	1	1	0.041709	0.89901	1
GO:0002181	cytoplasmic translation	biological_process	8	0.51101	0.0011999	0.080252	0.9989	1	0.63047	0.0016998	0.18749	7	0.65228	0.0061994	0.63723	1	0.47784	0.14819	1
GO:0002218	activation of innate immune response	biological_process	4	0.12149	0.18478	0.49689	0.81532	1	0.18414	0.54445	0.75913	3	0.20375	0.67903	0.97483	1	0.12531	0.72843	1
GO:0002223	stimulatory C-type lectin receptor signaling pathway	biological_process	3	0.094301	0.26197	0.57288	0.73813	1	0.094301	0.81132	0.85929	3	0.094301	0.9576	1	0	NA	NA	NA
GO:0002224	toll-like receptor signaling pathway	biological_process	2	0.23842	0.11179	0.40415	0.88831	1	0.23842	0.36316	0.69542	2	0.23842	0.51735	0.92881	0	NA	NA	NA
GO:0002227	innate immune response in mucosa	biological_process	1	-0.0054422	0.59864	0.88039	0.40286	1	0.0054422	0.76462	0.83117	0	NA	NA	NA	1	0.0054422	0.9858	1
GO:0002230	positive regulation of defense response to virus by host	biological_process	4	0.072141	0.28077	0.58831	0.71933	1	0.42463	0.052795	0.55986	2	0.49677	0.079692	0.76383	2	0.35249	0.24058	1
GO:0002252	immune effector process	biological_process	1	-0.27049	0.83992	0.98699	0.16018	1	0.27049	0.30867	0.66822	0	NA	NA	NA	1	0.27049	0.39146	1
GO:0002277	myeloid dendritic cell activation involved in immune response	biological_process	1	0.4073	0.079992	0.35693	0.92021	1	0.4073	0.16278	0.59417	1	0.4073	0.21628	0.81007	0	NA	NA	NA
GO:0002281	macrophage activation involved in immune response	biological_process	1	0.0080313	0.36056	0.63581	0.63974	1	0.0080313	0.75782	0.83104	1	0.0080313	0.9867	1	0	NA	NA	NA
GO:0002285	lymphocyte activation involved in immune response	biological_process	1	0.11811	0.26507	0.57605	0.73523	1	0.11811	0.56334	0.76777	1	0.11811	0.73703	0.99059	0	NA	NA	NA
GO:0002329	pre-B cell differentiation	biological_process	1	-0.17692	0.76332	0.9656	0.23698	1	0.17692	0.44546	0.71755	0	NA	NA	NA	1	0.17692	0.58394	1
GO:0002361	CD4-positive, CD25-positive, alpha-beta regulatory T cell differentiation	biological_process	1	0.6039	0.025097	0.23656	0.975	1	0.6039	0.056194	0.55986	1	0.6039	0.072893	0.76383	0	NA	NA	NA
GO:0002376	immune system process	biological_process	13	0.058221	0.20648	0.51677	0.79362	1	0.24142	0.30817	0.66822	7	0.27824	0.42856	0.90334	5	0.23816	0.58774	1
GO:0002385	mucosal immune response	biological_process	3	0.24746	0.066693	0.34285	0.93341	1	0.24746	0.33127	0.67495	3	0.24746	0.52255	0.92992	0	NA	NA	NA
GO:0002446	neutrophil mediated immunity	biological_process	1	0	0.59204	0.87676	0.63414	1	0	1	1	0	NA	NA	NA	0	NA	NA	NA
GO:0002449	lymphocyte mediated immunity	biological_process	1	0.11811	0.26507	0.57605	0.73523	1	0.11811	0.56334	0.76777	1	0.11811	0.73703	0.99059	0	NA	NA	NA
GO:0002457	T cell antigen processing and presentation	biological_process	1	0.23739	0.17148	0.48651	0.83002	1	0.23739	0.36536	0.69542	1	0.23739	0.48545	0.92566	0	NA	NA	NA
GO:0002479	antigen processing and presentation of exogenous peptide antigen via MHC class I, TAP-dependent	biological_process	2	0.10292	0.27037	0.58301	0.72973	1	0.10292	0.71563	0.81766	2	0.10292	0.89451	1	0	NA	NA	NA
GO:0002520	immune system development	biological_process	1	0.22289	0.17978	0.49416	0.82032	1	0.22289	0.38356	0.69812	1	0.22289	0.51015	0.92881	0	NA	NA	NA
GO:0002576	platelet degranulation	biological_process	2	-0.17497	0.80572	0.97506	0.19438	1	0.17497	0.51655	0.75065	0	NA	NA	NA	2	0.17497	0.70093	1
GO:0002639	positive regulation of immunoglobulin production	biological_process	1	-0.17692	0.76332	0.9656	0.23698	1	0.17692	0.44546	0.71755	0	NA	NA	NA	1	0.17692	0.58394	1
GO:0002726	positive regulation of T cell cytokine production	biological_process	1	-0.14719	0.72343	0.9442	0.27677	1	0.14719	0.51395	0.75065	0	NA	NA	NA	1	0.14719	0.68273	1
GO:0002755	MyD88-dependent toll-like receptor signaling pathway	biological_process	1	0.14317	0.24088	0.55031	0.75922	1	0.14317	0.51995	0.75065	1	0.14317	0.67763	0.97441	0	NA	NA	NA
GO:0002784	regulation of antimicrobial peptide production	biological_process	2	0.35903	0.042196	0.29025	0.9579	1	0.35903	0.15718	0.59317	2	0.35903	0.23198	0.81964	0	NA	NA	NA
GO:0002805	regulation of antimicrobial peptide biosynthetic process	biological_process	1	-0.25001	0.82722	0.98325	0.18708	1	0.25001	0.34617	0.69086	0	NA	NA	NA	1	0.25001	0.45725	1
GO:0002903	negative regulation of B cell apoptotic process	biological_process	1	-0.17692	0.76332	0.9656	0.23698	1	0.17692	0.44546	0.71755	0	NA	NA	NA	1	0.17692	0.58394	1
GO:0002943	tRNA dihydrouridine synthesis	biological_process	4	-0.090676	0.71143	0.94143	0.28867	1	0.17757	0.56804	0.76839	1	0.17379	0.59964	0.94982	3	0.17883	0.74373	1
GO:0002949	tRNA threonylcarbamoyladenosine modification	biological_process	2	0.15787	0.19058	0.5016	0.80952	1	0.27152	0.29087	0.66392	1	0.42939	0.19398	0.81007	1	0.11365	0.74803	1
GO:0003006	developmental process involved in reproduction	biological_process	3	-0.012958	0.51885	0.82918	0.48125	1	0.27501	0.25917	0.64122	2	0.19654	0.63974	0.96625	1	0.43195	0.18828	1
GO:0003007	heart morphogenesis	biological_process	5	-0.0098484	0.51305	0.82221	0.48705	1	0.086098	0.91701	0.9428	2	0.095312	0.90931	1	3	0.079955	0.9757	1
GO:0003012	muscle system process	biological_process	1	0.38325	0.090691	0.37301	0.90941	1	0.38325	0.18498	0.59417	1	0.38325	0.24668	0.81964	0	NA	NA	NA
GO:0003015	heart process	biological_process	2	0.35497	0.044996	0.2956	0.9551	1	0.35497	0.16458	0.59417	2	0.35497	0.24098	0.81964	0	NA	NA	NA
GO:0003016	respiratory system process	biological_process	1	0.18289	0.20538	0.51584	0.79472	1	0.18289	0.43736	0.71755	1	0.18289	0.58154	0.94649	0	NA	NA	NA
GO:0003081	regulation of systemic arterial blood pressure by renin-angiotensin	biological_process	1	0	0.59204	0.87676	0.63414	1	0	1	1	0	NA	NA	NA	0	NA	NA	NA
GO:0003084	positive regulation of systemic arterial blood pressure	biological_process	2	0.02183	0.40886	0.69174	0.59124	1	0.02183	0.91371	0.94018	1	0.043661	0.90841	1	0	NA	NA	NA
GO:0003091	renal water homeostasis	biological_process	1	0.17596	0.20978	0.51945	0.79102	1	0.17596	0.46705	0.73171	1	0.17596	0.59574	0.94834	0	NA	NA	NA
GO:0003094	glomerular filtration	biological_process	1	0.34139	0.11069	0.40249	0.88941	1	0.34139	0.22728	0.61972	1	0.34139	0.30187	0.83768	0	NA	NA	NA
GO:0003142	cardiogenic plate morphogenesis	biological_process	1	0.66144	0.017798	0.21393	0.9824	1	0.66144	0.042396	0.5324	1	0.66144	0.051295	0.73119	0	NA	NA	NA
GO:0003146	heart jogging	biological_process	1	0.11233	0.27067	0.58301	0.72963	1	0.11233	0.57264	0.77043	1	0.11233	0.75612	0.99213	0	NA	NA	NA
GO:0003151	outflow tract morphogenesis	biological_process	3	0.3106	0.036696	0.27564	0.9634	1	0.64347	0.011399	0.43966	2	0.71555	0.018498	0.73119	1	0.4993	0.13199	1
GO:0003167	atrioventricular bundle cell differentiation	biological_process	1	0.76967	0.010599	0.19148	0.9895	1	0.76967	0.027097	0.5324	1	0.76967	0.028697	0.73119	0	NA	NA	NA
GO:0003184	pulmonary valve morphogenesis	biological_process	1	0.52561	0.039396	0.28232	0.9607	1	0.52561	0.086191	0.55986	1	0.52561	0.11179	0.76383	0	NA	NA	NA
GO:0003219	cardiac right ventricle formation	biological_process	1	0	0.59204	0.87676	0.63414	1	0	1	1	0	NA	NA	NA	0	NA	NA	NA
GO:0003253	cardiac neural crest cell migration involved in outflow tract morphogenesis	biological_process	1	0	0.59204	0.87676	0.63414	1	0	1	1	0	NA	NA	NA	0	NA	NA	NA
GO:0003254	regulation of membrane depolarization	biological_process	1	0.19116	0.19958	0.51048	0.80132	1	0.19116	0.42566	0.71496	1	0.19116	0.56654	0.9421	0	NA	NA	NA
GO:0003257	positive regulation of transcription from RNA polymerase II promoter involved in myocardial precursor cell differentiation	biological_process	1	0.21738	0.18298	0.49416	0.81712	1	0.21738	0.39316	0.70062	1	0.21738	0.52075	0.92881	0	NA	NA	NA
GO:0003266	regulation of secondary heart field cardioblast proliferation	biological_process	1	0	0.59204	0.87676	0.63414	1	0	1	1	0	NA	NA	NA	0	NA	NA	NA
GO:0003278	apoptotic process involved in heart morphogenesis	biological_process	1	0	0.59204	0.87676	0.63414	1	0	1	1	0	NA	NA	NA	0	NA	NA	NA
GO:0003305	cell migration involved in heart jogging	biological_process	1	-0.053773	0.64634	0.90663	0.35576	1	0.053773	0.67493	0.80554	0	NA	NA	NA	1	0.053773	0.87401	1
GO:0003306	Wnt signaling pathway involved in heart development	biological_process	1	-0.080924	0.67013	0.92191	0.32997	1	0.080924	0.62514	0.78558	0	NA	NA	NA	1	0.080924	0.81592	1
GO:0003308	negative regulation of Wnt signaling pathway involved in heart development	biological_process	1	0.66144	0.017798	0.21393	0.9824	1	0.66144	0.042396	0.5324	1	0.66144	0.051295	0.73119	0	NA	NA	NA
GO:0003314	heart rudiment morphogenesis	biological_process	1	-0.053773	0.64634	0.90663	0.35576	1	0.053773	0.67493	0.80554	0	NA	NA	NA	1	0.053773	0.87401	1
GO:0003331	positive regulation of extracellular matrix constituent secretion	biological_process	1	0.16111	0.22888	0.54096	0.77122	1	0.16111	0.49525	0.74507	1	0.16111	0.64454	0.96625	0	NA	NA	NA
GO:0003333	amino acid transmembrane transport	biological_process	15	4.5725e-05	0.45875	0.75279	0.54135	1	0.28719	0.11369	0.57562	7	0.30775	0.30207	0.83768	8	0.2692	0.47495	1
GO:0003334	keratinocyte development	biological_process	1	0	0.59204	0.87676	0.63414	1	0	1	1	0	NA	NA	NA	0	NA	NA	NA
GO:0003337	mesenchymal to epithelial transition involved in metanephros morphogenesis	biological_process	1	0.022573	0.34807	0.63581	0.65213	1	0.022573	0.72973	0.82098	1	0.022573	0.9578	1	0	NA	NA	NA
GO:0003338	metanephros morphogenesis	biological_process	1	0.0046249	0.36336	0.63581	0.63704	1	0.0046249	0.76642	0.83117	1	0.0046249	0.9931	1	0	NA	NA	NA
GO:0003341	cilium movement	biological_process	7	-0.1191	0.83102	0.98419	0.16908	1	0.17133	0.64894	0.79427	2	0.0914	0.91741	1	4	0.25412	0.49305	1
GO:0003344	pericardium morphogenesis	biological_process	2	0.44274	0.022698	0.22905	0.9774	1	0.44274	0.084792	0.55986	2	0.44274	0.12109	0.76383	0	NA	NA	NA
GO:0003351	epithelial cilium movement	biological_process	2	0.16769	0.17998	0.49416	0.82012	1	0.16769	0.53775	0.756	2	0.16769	0.72273	0.99059	0	NA	NA	NA
GO:0003356	regulation of cilium beat frequency	biological_process	1	0.20098	0.19258	0.50364	0.80812	1	0.20098	0.41156	0.70533	1	0.20098	0.55074	0.93863	0	NA	NA	NA
GO:0003366	cell-matrix adhesion involved in ameboidal cell migration	biological_process	1	0	0.59204	0.87676	0.63414	1	0	1	1	0	NA	NA	NA	0	NA	NA	NA
GO:0003382	epithelial cell morphogenesis	biological_process	6	0.025053	0.38766	0.66464	0.61244	1	0.24694	0.31107	0.66822	3	0.27199	0.44106	0.9046	2	0.33282	0.27507	1
GO:0003383	apical constriction	biological_process	1	0.37135	0.09569	0.382	0.90441	1	0.37135	0.19378	0.59805	1	0.37135	0.25737	0.81964	0	NA	NA	NA
GO:0003400	regulation of COPII vesicle coating	biological_process	2	0.26592	0.089991	0.37301	0.91011	1	0.26592	0.30127	0.66552	2	0.26592	0.44266	0.90539	0	NA	NA	NA
GO:0005977	glycogen metabolic process	biological_process	5	0.31365	0.014499	0.21051	0.9856	1	0.31365	0.15248	0.59317	5	0.31365	0.28607	0.83252	0	NA	NA	NA
GO:0005978	glycogen biosynthetic process	biological_process	8	0.067482	0.22708	0.54096	0.77302	1	0.24208	0.31987	0.67495	3	0.41275	0.12649	0.76793	5	0.13968	0.92951	1
GO:0005979	regulation of glycogen biosynthetic process	biological_process	1	0.11884	0.26407	0.57487	0.73603	1	0.11884	0.56194	0.7672	1	0.11884	0.73503	0.99059	0	NA	NA	NA
GO:0005980	glycogen catabolic process	biological_process	2	-0.11649	0.71673	0.94328	0.28337	1	0.11649	0.67863	0.80791	0	NA	NA	NA	2	0.11649	0.86071	1
GO:0005981	regulation of glycogen catabolic process	biological_process	1	0.11884	0.26407	0.57487	0.73603	1	0.11884	0.56194	0.7672	1	0.11884	0.73503	0.99059	0	NA	NA	NA
GO:0005982	starch metabolic process	biological_process	24	0.13547	0.013699	0.20653	0.9864	1	0.30939	0.038996	0.5324	12	0.44486	0.021898	0.73119	11	0.18973	0.89191	1
GO:0005985	sucrose metabolic process	biological_process	24	0.13547	0.013699	0.20653	0.9864	1	0.30939	0.038996	0.5324	12	0.44486	0.021898	0.73119	11	0.18973	0.89191	1
GO:0005991	trehalose metabolic process	biological_process	5	0.34323	0.009699	0.19148	0.9904	1	0.44467	0.032297	0.5324	4	0.49243	0.038596	0.73119	1	0.2536	0.42056	1
GO:0005992	trehalose biosynthetic process	biological_process	3	-0.092131	0.70023	0.93783	0.29987	1	0.14802	0.64244	0.79333	1	0.083834	0.81502	1	1	0.36023	0.25687	1
GO:0005997	xylulose metabolic process	biological_process	1	0.38256	0.090691	0.37301	0.90941	1	0.38256	0.18598	0.59417	1	0.38256	0.24678	0.81964	0	NA	NA	NA
GO:0006000	fructose metabolic process	biological_process	19	0.023327	0.31257	0.61448	0.68753	1	0.22844	0.36546	0.69542	8	0.29897	0.33377	0.862	11	0.17714	0.93201	1
GO:0006002	fructose 6-phosphate metabolic process	biological_process	1	0.31294	0.12669	0.43287	0.87341	1	0.31294	0.25457	0.64122	1	0.31294	0.33987	0.86788	0	NA	NA	NA
GO:0006003	fructose 2,6-bisphosphate metabolic process	biological_process	2	0.15189	0.19858	0.51041	0.80152	1	0.2776	0.27937	0.65882	1	0.42949	0.19368	0.81007	1	0.12572	0.72763	1
GO:0006006	glucose metabolic process	biological_process	4	0.37858	0.0092991	0.19148	0.9908	1	0.37858	0.087791	0.56206	4	0.37858	0.14859	0.78421	0	NA	NA	NA
GO:0006007	glucose catabolic process	biological_process	1	0.45256	0.065993	0.34285	0.93421	1	0.45256	0.13309	0.59216	1	0.45256	0.17608	0.81007	0	NA	NA	NA
GO:0006011	UDP-glucose metabolic process	biological_process	1	0.73047	0.012399	0.20142	0.9877	1	0.73047	0.031397	0.5324	1	0.73047	0.034797	0.73119	0	NA	NA	NA
GO:0006012	galactose metabolic process	biological_process	13	0.19609	0.013499	0.20653	0.9866	1	0.3544	0.031997	0.5324	8	0.44727	0.030597	0.73119	5	0.20581	0.72323	1
GO:0006013	mannose metabolic process	biological_process	25	0.079865	0.071593	0.35302	0.92851	1	0.20726	0.50895	0.75065	15	0.23927	0.70653	0.97852	10	0.15924	0.9661	1
GO:0006014	D-ribose metabolic process	biological_process	1	0.034008	0.33727	0.63087	0.66293	1	0.034008	0.71443	0.81766	1	0.034008	0.92741	1	0	NA	NA	NA
GO:0006020	inositol metabolic process	biological_process	6	0.13188	0.12039	0.42119	0.87971	1	0.19964	0.50495	0.75065	4	0.24864	0.53905	0.93706	2	0.10165	0.89271	1
GO:0006021	inositol biosynthetic process	biological_process	1	1.0165	0.0039996	0.14127	0.9961	1	1.0165	0.011199	0.43461	1	1.0165	0.010499	0.73119	0	NA	NA	NA
GO:0006024	glycosaminoglycan biosynthetic process	biological_process	5	0.093028	0.22088	0.53524	0.77922	1	0.19358	0.51515	0.75065	3	0.23884	0.55524	0.94079	2	0.12569	0.83992	1
GO:0006027	glycosaminoglycan catabolic process	biological_process	13	0.046615	0.24538	0.55276	0.75472	1	0.24272	0.30207	0.66658	6	0.31345	0.28947	0.83466	7	0.1821	0.85291	1
GO:0006031	chitin biosynthetic process	biological_process	5	0.13508	0.14089	0.45829	0.85921	1	0.31655	0.14779	0.59317	2	0.56453	0.049895	0.73119	3	0.15123	0.83572	1
GO:0006040	amino sugar metabolic process	biological_process	21	0.12045	0.033797	0.26605	0.9663	1	0.3459	0.016798	0.4643	11	0.44516	0.025297	0.73119	10	0.23673	0.66543	1
GO:0006044	N-acetylglucosamine metabolic process	biological_process	7	0.017436	0.40436	0.6869	0.59574	1	0.23711	0.34687	0.6912	3	0.29697	0.35936	0.89066	3	0.25629	0.46955	1
GO:0006048	UDP-N-acetylglucosamine biosynthetic process	biological_process	1	0.13952	0.24338	0.55164	0.75682	1	0.13952	0.52565	0.75123	1	0.13952	0.68213	0.97598	0	NA	NA	NA
GO:0006051	N-acetylmannosamine metabolic process	biological_process	1	0.50443	0.046995	0.29996	0.9531	1	0.50443	0.09719	0.56475	1	0.50443	0.12579	0.76669	0	NA	NA	NA
GO:0006071	glycerol metabolic process	biological_process	4	-0.017001	0.52005	0.83047	0.48005	1	0.24184	0.34477	0.69086	1	0.44968	0.17778	0.81007	2	0.25884	0.44696	1
GO:0006072	glycerol-3-phosphate metabolic process	biological_process	5	0.19082	0.069593	0.34947	0.93051	1	0.32472	0.13479	0.59261	3	0.42962	0.10539	0.76383	2	0.16738	0.71963	1
GO:0006081	cellular aldehyde metabolic process	biological_process	1	-0.14077	0.71873	0.94348	0.28147	1	0.14077	0.52395	0.75123	0	NA	NA	NA	1	0.14077	0.69403	1
GO:0006084	acetyl-CoA metabolic process	biological_process	7	0.15104	0.081892	0.36181	0.91821	1	0.22035	0.41826	0.71125	3	0.43329	0.10129	0.76383	2	0.12129	0.84892	1
GO:0006085	acetyl-CoA biosynthetic process	biological_process	1	0.19577	0.19608	0.50773	0.80412	1	0.19577	0.41876	0.71136	1	0.19577	0.55914	0.94079	0	NA	NA	NA
GO:0006086	acetyl-CoA biosynthetic process from pyruvate	biological_process	3	0.028929	0.41056	0.69405	0.58954	1	0.20275	0.46405	0.73011	2	0.17376	0.70653	0.97852	1	0.26073	0.40506	1
GO:0006090	pyruvate metabolic process	biological_process	14	0.17804	0.014099	0.21051	0.986	1	0.28322	0.13209	0.59124	8	0.4036	0.064994	0.76383	5	0.14725	0.91461	1
GO:0006091	generation of precursor metabolites and energy	biological_process	3	-0.14821	0.80672	0.97506	0.19338	1	0.2657	0.28297	0.66013	1	0.17624	0.59314	0.94834	2	0.31043	0.32207	1
GO:0006094	gluconeogenesis	biological_process	45	-0.002906	0.44186	0.73024	0.55824	1	0.25445	0.12939	0.59124	20	0.28299	0.39626	0.89103	20	0.28953	0.35376	1
GO:0006096	glycolytic process	biological_process	39	-0.017945	0.56624	0.87676	0.43386	1	0.26949	0.084192	0.55986	17	0.28854	0.35186	0.88295	18	0.31139	0.24558	1
GO:0006097	glyoxylate cycle	biological_process	1	0.097715	0.28207	0.58831	0.71803	1	0.097715	0.59714	0.77588	1	0.097715	0.78352	0.99213	0	NA	NA	NA
GO:0006098	pentose-phosphate shunt	biological_process	27	0.030507	0.25217	0.56042	0.74793	1	0.22174	0.39976	0.70359	17	0.20031	0.92131	1	10	0.25816	0.54375	1
GO:0006099	tricarboxylic acid cycle	biological_process	27	0.16928	0.0046995	0.14998	0.9954	1	0.22143	0.40306	0.70451	20	0.26373	0.55044	0.93863	5	0.14079	0.92761	1
GO:0006102	isocitrate metabolic process	biological_process	2	-0.15277	0.77512	0.96786	0.22498	1	0.15277	0.57684	0.77425	0	NA	NA	NA	2	0.15277	0.76672	1
GO:0006105	succinate metabolic process	biological_process	1	0.19721	0.19558	0.50664	0.80452	1	0.19721	0.41716	0.71056	1	0.19721	0.55764	0.94079	0	NA	NA	NA
GO:0006106	fumarate metabolic process	biological_process	1	0.13872	0.24358	0.55164	0.75652	1	0.13872	0.52585	0.75123	1	0.13872	0.68433	0.97598	0	NA	NA	NA
GO:0006107	oxaloacetate metabolic process	biological_process	2	0.28964	0.075792	0.35584	0.92431	1	0.42988	0.093991	0.56475	1	0.71953	0.036796	0.73119	1	0.14024	0.69483	1
GO:0006108	malate metabolic process	biological_process	8	0.27721	0.0065993	0.17145	0.9935	1	0.34871	0.065693	0.55986	5	0.50074	0.025997	0.73119	2	0.14299	0.79232	1
GO:0006110	regulation of glycolytic process	biological_process	5	-0.13615	0.83132	0.98419	0.16878	1	0.16713	0.62864	0.7873	2	0.03873	0.9874	1	3	0.25274	0.48215	1
GO:0006112	energy reserve metabolic process	biological_process	4	0.094706	0.23228	0.54469	0.76782	1	0.094706	0.85761	0.89506	2	0.18941	0.65793	0.97441	0	NA	NA	NA
GO:0006119	oxidative phosphorylation	biological_process	25	-0.011562	0.50665	0.81586	0.49345	1	0.19714	0.60154	0.77752	13	0.17844	0.9558	1	11	0.23716	0.66483	1
GO:0006120	mitochondrial electron transport, NADH to ubiquinone	biological_process	14	-0.0017548	0.45635	0.74931	0.54375	1	0.21737	0.43576	0.71755	7	0.21561	0.74093	0.99201	5	0.30677	0.32307	1
GO:0006122	mitochondrial electron transport, ubiquinol to cytochrome c	biological_process	3	0.23698	0.075092	0.35584	0.92501	1	0.23698	0.35896	0.69501	3	0.23698	0.56134	0.94203	0	NA	NA	NA
GO:0006139	nucleobase-containing compound metabolic process	biological_process	14	0.030353	0.30487	0.60736	0.69523	1	0.25497	0.23148	0.62139	6	0.33288	0.22388	0.81769	7	0.22462	0.67283	1
GO:0006154	adenosine catabolic process	biological_process	3	-0.20784	0.87951	0.99647	0.12059	1	0.56944	0.019598	0.49884	1	0.5424	0.10389	0.76383	2	0.58295	0.051395	1
GO:0006163	purine nucleotide metabolic process	biological_process	1	0.10288	0.27837	0.58831	0.72203	1	0.10288	0.58954	0.77587	1	0.10288	0.77612	0.99213	0	NA	NA	NA
GO:0006166	purine ribonucleoside salvage	biological_process	1	0.47826	0.056194	0.31914	0.94391	1	0.47826	0.11479	0.576	1	0.47826	0.15078	0.78617	0	NA	NA	NA
GO:0006171	cAMP biosynthetic process	biological_process	9	0.11023	0.11659	0.41273	0.88351	1	0.27729	0.18608	0.59417	5	0.34877	0.18898	0.81007	4	0.18794	0.75952	1
GO:0006172	ADP biosynthetic process	biological_process	2	-0.14606	0.76542	0.96605	0.23468	1	0.14606	0.59534	0.77588	0	NA	NA	NA	2	0.14606	0.78332	1
GO:0006177	GMP biosynthetic process	biological_process	3	-0.093437	0.70363	0.93783	0.29647	1	0.15141	0.63284	0.78832	1	0.08696	0.80692	0.99918	2	0.18363	0.67213	1
GO:0006189	'de novo' IMP biosynthetic process	biological_process	10	-0.023258	0.54755	0.86184	0.45255	1	0.19962	0.52895	0.75203	4	0.22046	0.65413	0.97414	5	0.22288	0.65303	1
GO:0006193	ITP catabolic process	biological_process	2	-0.2346	0.87281	0.99396	0.12729	1	0.36929	0.14849	0.59317	1	0.13469	0.69633	0.97707	1	0.6039	0.080392	1
GO:0006207	'de novo' pyrimidine nucleobase biosynthetic process	biological_process	9	-0.035443	0.60484	0.88371	0.39526	1	0.21405	0.44526	0.71755	4	0.20093	0.72973	0.99059	4	0.28068	0.39866	1
GO:0006220	pyrimidine nucleotide metabolic process	biological_process	1	0.065394	0.31177	0.61368	0.68843	1	0.065394	0.65653	0.79881	1	0.065394	0.86141	1	0	NA	NA	NA
GO:0006221	pyrimidine nucleotide biosynthetic process	biological_process	2	0.16834	0.17888	0.49416	0.82122	1	0.25947	0.31607	0.67155	1	0.4278	0.19568	0.81007	1	0.091127	0.79762	1
GO:0006222	UMP biosynthetic process	biological_process	1	0.061624	0.31527	0.6169	0.68603	1	0.061624	0.66163	0.80058	1	0.061624	0.87101	1	0	NA	NA	NA
GO:0006226	dUMP biosynthetic process	biological_process	1	0.092362	0.28727	0.59274	0.71293	1	0.092362	0.60764	0.77818	1	0.092362	0.79782	0.99691	0	NA	NA	NA
GO:0006231	dTMP biosynthetic process	biological_process	1	-0.12048	0.70263	0.93783	0.29747	1	0.12048	0.55994	0.76637	0	NA	NA	NA	1	0.12048	0.73703	1
GO:0006233	dTDP biosynthetic process	biological_process	1	0.11198	0.27087	0.58301	0.72923	1	0.11198	0.57374	0.77059	1	0.11198	0.75662	0.99213	0	NA	NA	NA
GO:0006238	CMP salvage	biological_process	1	0.59798	0.025597	0.23948	0.9745	1	0.59798	0.057394	0.55986	1	0.59798	0.074693	0.76383	0	NA	NA	NA
GO:0006261	DNA-dependent DNA replication	biological_process	9	-0.075133	0.74273	0.95374	0.25737	1	0.1508	0.77972	0.83665	3	0.11351	0.92961	1	6	0.16945	0.88441	1
GO:0006264	mitochondrial DNA replication	biological_process	1	0.0046249	0.36336	0.63581	0.63704	1	0.0046249	0.76642	0.83117	1	0.0046249	0.9931	1	0	NA	NA	NA
GO:0006265	DNA topological change	biological_process	7	0.12233	0.12369	0.4268	0.87641	1	0.1706	0.65233	0.79647	4	0.25632	0.50925	0.92881	1	0.16894	0.64294	1
GO:0006268	DNA unwinding involved in DNA replication	biological_process	5	0.030369	0.39076	0.66863	0.60934	1	0.27899	0.22138	0.61693	3	0.2578	0.48605	0.9257	2	0.31078	0.32137	1
GO:0006270	DNA replication initiation	biological_process	16	0.0085404	0.40666	0.69006	0.59344	1	0.19232	0.61424	0.78085	8	0.20086	0.82772	1	7	0.21003	0.74143	1
GO:0006271	DNA strand elongation involved in DNA replication	biological_process	3	-0.042398	0.58784	0.87676	0.41226	1	0.20744	0.44926	0.72108	1	0.24757	0.45035	0.9073	2	0.18738	0.65943	1
GO:0006272	leading strand elongation	biological_process	3	-0.11419	0.74623	0.95687	0.25387	1	0.11419	0.75232	0.83038	0	NA	NA	NA	2	0.17128	0.70943	1
GO:0006273	lagging strand elongation	biological_process	2	-0.23015	0.86781	0.99396	0.13229	1	0.23015	0.38106	0.69806	0	NA	NA	NA	2	0.23015	0.52475	1
GO:0006275	regulation of DNA replication	biological_process	4	0.019304	0.41946	0.70491	0.58064	1	0.074787	0.90981	0.93709	2	0.094091	0.91241	1	1	0.11097	0.75352	1
GO:0006278	RNA-dependent DNA biosynthetic process	biological_process	43	-0.0023579	0.43276	0.71958	0.56734	1	0.23545	0.25377	0.64122	19	0.26376	0.53975	0.93706	20	0.25564	0.60304	1
GO:0006281	DNA repair	biological_process	99	-0.048082	0.87841	0.99647	0.12169	1	0.22836	0.26857	0.6511	37	0.24119	0.80802	0.99946	58	0.23593	0.89391	1
GO:0006283	transcription-coupled nucleotide-excision repair	biological_process	2	0.17403	0.16928	0.48311	0.83082	1	0.28259	0.27307	0.65278	1	0.45662	0.17008	0.81007	1	0.10856	0.76092	1
GO:0006284	base-excision repair	biological_process	11	-0.013645	0.51755	0.82752	0.48255	1	0.25792	0.23818	0.62653	4	0.33587	0.24068	0.81964	6	0.24893	0.55444	1
GO:0006285	base-excision repair, AP site formation	biological_process	3	-0.13631	0.78622	0.9711	0.21388	1	0.13631	0.68393	0.81199	0	NA	NA	NA	3	0.13631	0.87471	1
GO:0006287	base-excision repair, gap-filling	biological_process	1	0.48739	0.052995	0.31374	0.94781	1	0.48739	0.10909	0.57355	1	0.48739	0.14129	0.77562	0	NA	NA	NA
GO:0006289	nucleotide-excision repair	biological_process	18	0.027592	0.30827	0.61081	0.69183	1	0.23183	0.33837	0.68292	8	0.29184	0.36606	0.89103	8	0.22976	0.67853	1
GO:0006297	nucleotide-excision repair, DNA gap filling	biological_process	1	0.48739	0.052995	0.31374	0.94781	1	0.48739	0.10909	0.57355	1	0.48739	0.14129	0.77562	0	NA	NA	NA
GO:0006298	mismatch repair	biological_process	22	-0.059052	0.77312	0.96694	0.22698	1	0.21452	0.45745	0.72935	8	0.21377	0.77182	0.99213	12	0.25078	0.59484	1
GO:0006302	double-strand break repair	biological_process	9	0.090681	0.15908	0.47296	0.84102	1	0.23516	0.34427	0.69086	5	0.29326	0.35916	0.89062	4	0.16254	0.84862	1
GO:0006303	double-strand break repair via nonhomologous end joining	biological_process	7	-0.1352	0.86411	0.99396	0.13599	1	0.2104	0.46235	0.73011	2	0.13161	0.82442	1	5	0.24192	0.57254	1
GO:0006306	DNA methylation	biological_process	1	-0.24191	0.80902	0.97506	0.19108	1	0.24191	0.35876	0.69501	0	NA	NA	NA	1	0.24191	0.46525	1
GO:0006307	DNA dealkylation involved in DNA repair	biological_process	2	-0.079789	0.64484	0.90663	0.35536	1	0.25283	0.32857	0.67495	1	0.17304	0.61894	0.96426	1	0.33261	0.29977	1
GO:0006308	DNA catabolic process	biological_process	22	-0.018299	0.54955	0.86261	0.45055	1	0.2011	0.56324	0.76777	10	0.20108	0.85281	1	11	0.2194	0.76252	1
GO:0006309	apoptotic DNA fragmentation	biological_process	5	-0.060609	0.66083	0.91311	0.33927	1	0.11526	0.83412	0.87612	2	0.068315	0.9545	1	2	0.21984	0.55554	1
GO:0006312	mitotic recombination	biological_process	1	0.39362	0.085091	0.36585	0.91531	1	0.39362	0.17648	0.59417	1	0.39362	0.23098	0.81964	0	NA	NA	NA
GO:0006313	transposition, DNA-mediated	biological_process	7	-0.076695	0.72623	0.9453	0.27387	1	0.161	0.69773	0.81564	2	0.14753	0.77982	0.99213	5	0.16638	0.86381	1
GO:0006325	chromatin organization	biological_process	5	0.16099	0.10249	0.38887	0.89761	1	0.18063	0.57214	0.77025	4	0.21352	0.67983	0.97511	1	0.049104	0.88241	1
GO:0006333	chromatin assembly or disassembly	biological_process	2	-0.15955	0.78822	0.9711	0.21188	1	0.32488	0.20478	0.60375	1	0.16533	0.63444	0.96625	1	0.48442	0.14439	1
GO:0006334	nucleosome assembly	biological_process	7	0.30732	0.0074993	0.18062	0.9926	1	0.40065	0.038096	0.5324	5	0.49557	0.027397	0.73119	2	0.16333	0.73173	1
GO:0006335	DNA replication-dependent nucleosome assembly	biological_process	2	0.22094	0.12599	0.43165	0.87421	1	0.22094	0.40026	0.70368	1	0.44189	0.18358	0.81007	0	NA	NA	NA
GO:0006336	DNA replication-independent nucleosome assembly	biological_process	3	-0.12894	0.77242	0.96694	0.22768	1	0.12894	0.70883	0.81766	0	NA	NA	NA	3	0.12894	0.89361	1
GO:0006338	chromatin remodeling	biological_process	28	0.088897	0.053195	0.31374	0.94691	1	0.19231	0.65713	0.79911	17	0.23159	0.76642	0.99213	8	0.18098	0.88631	1
GO:0006342	chromatin silencing	biological_process	3	0.30732	0.038196	0.27931	0.9619	1	0.46333	0.048295	0.55206	2	0.57799	0.044596	0.73119	1	0.23401	0.47945	1
GO:0006348	chromatin silencing at telomere	biological_process	1	-0.17364	0.74203	0.95355	0.25807	1	0.17364	0.46915	0.73328	0	NA	NA	NA	1	0.17364	0.63534	1
GO:0006349	regulation of gene expression by genetic imprinting	biological_process	1	0.48608	0.053995	0.31374	0.94621	1	0.48608	0.11019	0.57355	1	0.48608	0.14269	0.77562	0	NA	NA	NA
GO:0006351	transcription, DNA-templated	biological_process	58	-0.050411	0.83102	0.98419	0.16908	1	0.21309	0.48375	0.74252	27	0.17473	0.9959	1	29	0.2635	0.57494	1
GO:0006352	DNA-templated transcription, initiation	biological_process	23	0.12607	0.021898	0.22905	0.9782	1	0.24523	0.25187	0.63955	12	0.35583	0.10799	0.76383	6	0.2284	0.64934	1
GO:0006355	regulation of transcription, DNA-templated	biological_process	316	0.058486	9.999e-05	0.017961	1	1	0.25536	0.0020998	0.20655	168	0.29516	0.13479	0.77562	123	0.25289	0.84282	1
GO:0006357	regulation of transcription from RNA polymerase II promoter	biological_process	104	0.077882	0.0031997	0.12418	0.9969	1	0.22269	0.33047	0.67495	54	0.28944	0.28377	0.83183	41	0.18367	0.9966	1
GO:0006359	regulation of transcription from RNA polymerase III promoter	biological_process	3	0.072786	0.30677	0.60899	0.69333	1	0.20947	0.44326	0.71755	1	0.42339	0.19898	0.81007	2	0.10251	0.89111	1
GO:0006360	transcription from RNA polymerase I promoter	biological_process	2	-0.15843	0.78672	0.9711	0.21338	1	0.3225	0.20848	0.60485	1	0.16407	0.63654	0.96625	1	0.48093	0.14609	1
GO:0006366	transcription from RNA polymerase II promoter	biological_process	4	0.090578	0.24058	0.55031	0.75952	1	0.090578	0.87011	0.906	3	0.12077	0.91751	1	0	NA	NA	NA
GO:0006367	transcription initiation from RNA polymerase II promoter	biological_process	20	0.049502	0.20218	0.51254	0.79792	1	0.25229	0.21358	0.61055	12	0.25149	0.60134	0.95143	8	0.25349	0.55724	1
GO:0006368	transcription elongation from RNA polymerase II promoter	biological_process	9	0.2836	0.0060994	0.16673	0.994	1	0.29308	0.14389	0.59317	8	0.32438	0.23018	0.81964	1	0.042657	0.89701	1
GO:0006369	termination of RNA polymerase II transcription	biological_process	2	0.051593	0.35616	0.63581	0.64394	1	0.22848	0.38456	0.69877	1	0.28008	0.39806	0.89156	1	0.17689	0.63074	1
GO:0006370	7-methylguanosine mRNA capping	biological_process	5	0.023432	0.41096	0.69436	0.58914	1	0.18782	0.54085	0.75733	3	0.17605	0.76962	0.99213	2	0.20549	0.60224	1
GO:0006378	mRNA polyadenylation	biological_process	4	-0.068909	0.65923	0.9113	0.34087	1	0.20166	0.47655	0.73886	2	0.13276	0.82162	1	2	0.27057	0.41776	1
GO:0006382	adenosine to inosine editing	biological_process	1	0.23272	0.17388	0.48978	0.82652	1	0.23272	0.37066	0.69625	1	0.23272	0.49385	0.92881	0	NA	NA	NA
GO:0006384	transcription initiation from RNA polymerase III promoter	biological_process	2	0.20848	0.13759	0.45359	0.86251	1	0.20848	0.43326	0.71755	2	0.20848	0.60494	0.95477	0	NA	NA	NA
GO:0006388	tRNA splicing, via endonucleolytic cleavage and ligation	biological_process	6	-0.15291	0.87361	0.99396	0.12649	1	0.15291	0.71503	0.81766	0	NA	NA	NA	6	0.15291	0.92821	1
GO:0006390	transcription from mitochondrial promoter	biological_process	1	0.11727	0.26587	0.57699	0.73443	1	0.11727	0.56504	0.76809	1	0.11727	0.73823	0.99059	0	NA	NA	NA
GO:0006391	transcription initiation from mitochondrial promoter	biological_process	2	0.047108	0.36466	0.63684	0.63544	1	0.23817	0.36376	0.69542	1	0.28528	0.39166	0.89103	1	0.19106	0.55334	1
GO:0006400	tRNA modification	biological_process	6	-0.024399	0.55444	0.86764	0.44566	1	0.18341	0.58054	0.77475	2	0.23851	0.51735	0.92881	4	0.15585	0.86731	1
GO:0006401	RNA catabolic process	biological_process	8	0.11387	0.12139	0.42351	0.87871	1	0.24092	0.32427	0.67495	4	0.35479	0.19638	0.81007	4	0.12705	0.93161	1
GO:0006402	mRNA catabolic process	biological_process	10	-0.095658	0.81122	0.97517	0.18888	1	0.19073	0.57884	0.77475	3	0.15845	0.82552	1	6	0.23865	0.60214	1
GO:0006405	RNA export from nucleus	biological_process	1	-0.072715	0.65963	0.91166	0.34057	1	0.072715	0.64234	0.79333	0	NA	NA	NA	1	0.072715	0.83782	1
GO:0006406	mRNA export from nucleus	biological_process	3	0.19299	0.11179	0.40415	0.88831	1	0.31091	0.18818	0.59722	2	0.37793	0.20068	0.81007	1	0.17689	0.63074	1
GO:0006407	rRNA export from nucleus	biological_process	7	0.18558	0.048295	0.30546	0.9518	1	0.6663	0.0017998	0.18859	4	0.7454	0.0058994	0.63723	3	0.56084	0.043696	1
GO:0006413	translational initiation	biological_process	4	0.0014799	0.46835	0.76561	0.53175	1	0.095108	0.85611	0.89408	2	0.096588	0.90711	1	2	0.093628	0.90871	1
GO:0006414	translational elongation	biological_process	5	0.090473	0.22808	0.54096	0.77202	1	0.55652	0.0088991	0.40838	4	0.40437	0.10919	0.76383	1	1.1651	0.011499	0.86994
GO:0006415	translational termination	biological_process	1	0.14317	0.24088	0.55031	0.75922	1	0.14317	0.51995	0.75065	1	0.14317	0.67763	0.97441	0	NA	NA	NA
GO:0006418	tRNA aminoacylation for protein translation	biological_process	8	-0.062817	0.68493	0.93227	0.31517	1	0.062817	0.9865	1	0	NA	NA	NA	4	0.12563	0.93381	1
GO:0006419	alanyl-tRNA aminoacylation	biological_process	5	0.030172	0.39106	0.66863	0.60904	1	0.27951	0.22008	0.61632	3	0.25807	0.48455	0.92566	2	0.31167	0.31967	1
GO:0006420	arginyl-tRNA aminoacylation	biological_process	5	-0.012677	0.52275	0.83324	0.47735	1	0.14041	0.73883	0.82399	2	0.15966	0.74493	0.99213	3	0.12757	0.89721	1
GO:0006421	asparaginyl-tRNA aminoacylation	biological_process	3	0.076504	0.29987	0.60601	0.70023	1	0.076504	0.86171	0.89829	2	0.11476	0.86771	1	0	NA	NA	NA
GO:0006422	aspartyl-tRNA aminoacylation	biological_process	2	-0.047776	0.58434	0.87676	0.41576	1	0.20683	0.43726	0.71755	1	0.15905	0.64684	0.96775	1	0.25461	0.41776	1
GO:0006423	cysteinyl-tRNA aminoacylation	biological_process	2	0.21868	0.12789	0.43318	0.87221	1	0.21868	0.40526	0.70451	2	0.21868	0.57524	0.9421	0	NA	NA	NA
GO:0006424	glutamyl-tRNA aminoacylation	biological_process	2	0.17573	0.16748	0.48101	0.83262	1	0.17573	0.51475	0.75065	2	0.17573	0.70083	0.97707	0	NA	NA	NA
GO:0006425	glutaminyl-tRNA aminoacylation	biological_process	4	-0.039374	0.57574	0.87676	0.42436	1	0.098326	0.84692	0.88669	1	0.1179	0.73713	0.99059	2	0.1377	0.80552	1
GO:0006426	glycyl-tRNA aminoacylation	biological_process	2	-0.079693	0.64424	0.90652	0.35586	1	0.079693	0.78532	0.84025	0	NA	NA	NA	1	0.15939	0.65943	1
GO:0006427	histidyl-tRNA aminoacylation	biological_process	2	0.4088	0.029597	0.25557	0.9705	1	0.4088	0.11099	0.57355	2	0.4088	0.15908	0.79263	0	NA	NA	NA
GO:0006428	isoleucyl-tRNA aminoacylation	biological_process	3	0.095816	0.25857	0.56901	0.74153	1	0.13157	0.69953	0.81564	2	0.17054	0.71493	0.98619	1	0.053628	0.87401	1
GO:0006429	leucyl-tRNA aminoacylation	biological_process	2	-0.045813	0.57964	0.87676	0.42046	1	0.10595	0.70633	0.8171	1	0.060137	0.87271	1	1	0.15176	0.67263	1
GO:0006430	lysyl-tRNA aminoacylation	biological_process	1	-0.030288	0.62164	0.89209	0.37846	1	0.030288	0.71963	0.81766	0	NA	NA	NA	1	0.030288	0.92371	1
GO:0006431	methionyl-tRNA aminoacylation	biological_process	3	0.10349	0.24168	0.55031	0.75842	1	0.20467	0.45765	0.72935	2	0.23112	0.53795	0.93706	1	0.15176	0.67263	1
GO:0006432	phenylalanyl-tRNA aminoacylation	biological_process	5	-0.14246	0.84282	0.98699	0.15728	1	0.15599	0.67513	0.80554	1	0.033829	0.92941	1	4	0.18653	0.76422	1
GO:0006433	prolyl-tRNA aminoacylation	biological_process	6	-0.051354	0.64424	0.90652	0.35586	1	0.24757	0.30967	0.66822	2	0.29433	0.37246	0.89103	4	0.22419	0.61664	1
GO:0006435	threonyl-tRNA aminoacylation	biological_process	1	0.22791	0.17638	0.4925	0.82372	1	0.22791	0.37666	0.69642	1	0.22791	0.49995	0.92881	0	NA	NA	NA
GO:0006436	tryptophanyl-tRNA aminoacylation	biological_process	1	0.015391	0.35496	0.63581	0.64514	1	0.015391	0.74173	0.82587	1	0.015391	0.9722	1	0	NA	NA	NA
GO:0006437	tyrosyl-tRNA aminoacylation	biological_process	3	-0.056198	0.61854	0.89209	0.38156	1	0.056198	0.91251	0.9394	0	NA	NA	NA	2	0.084297	0.93041	1
GO:0006438	valyl-tRNA aminoacylation	biological_process	6	-0.01804	0.53285	0.84362	0.46725	1	0.1997	0.50455	0.75065	2	0.2725	0.42766	0.90334	4	0.16331	0.84582	1
GO:0006448	regulation of translational elongation	biological_process	36	-0.034181	0.67493	0.92547	0.32517	1	0.28106	0.058694	0.55986	19	0.23388	0.77202	0.99213	17	0.33378	0.15808	1
GO:0006449	regulation of translational termination	biological_process	8	-0.013785	0.50995	0.81975	0.49015	1	0.11251	0.90711	0.93471	4	0.098721	0.9791	1	4	0.12629	0.93271	1
GO:0006450	regulation of translational fidelity	biological_process	5	0.11751	0.17218	0.48828	0.82792	1	0.18386	0.55814	0.76605	3	0.25114	0.51045	0.92881	2	0.082928	0.93211	1
GO:0006457	protein folding	biological_process	76	-0.038628	0.78112	0.97072	0.21898	1	0.23453	0.22208	0.61779	31	0.24014	0.79682	0.99691	42	0.24714	0.75642	1
GO:0006461	protein complex assembly	biological_process	5	-0.093985	0.74833	0.95897	0.25177	1	0.23339	0.35676	0.69501	3	0.11617	0.92551	1	2	0.40922	0.16068	1
GO:0006464	cellular protein modification process	biological_process	27	0.076944	0.078492	0.35693	0.92161	1	0.22862	0.34597	0.69086	13	0.31731	0.22138	0.81769	12	0.17063	0.9562	1
GO:0006468	protein phosphorylation	biological_process	238	0.084255	9.999e-05	0.017961	1	1	0.24193	0.043696	0.53434	137	0.28333	0.31117	0.84319	92	0.20395	0.9994	1
GO:0006469	negative regulation of protein kinase activity	biological_process	2	0.14721	0.20508	0.51584	0.79502	1	0.2728	0.28817	0.66392	1	0.42001	0.20718	0.81007	1	0.12559	0.72783	1
GO:0006470	protein dephosphorylation	biological_process	72	0.077382	0.011999	0.20136	0.9881	1	0.26981	0.033897	0.5324	42	0.29759	0.23608	0.81964	29	0.23887	0.78372	1
GO:0006471	protein ADP-ribosylation	biological_process	3	-0.071228	0.65493	0.90836	0.34517	1	0.11406	0.75262	0.83057	2	0.032124	0.9921	1	1	0.27793	0.38276	1
GO:0006474	N-terminal protein amino acid acetylation	biological_process	1	0.098919	0.28137	0.58831	0.71873	1	0.098919	0.59554	0.77588	1	0.098919	0.78202	0.99213	0	NA	NA	NA
GO:0006476	protein deacetylation	biological_process	3	-0.06468	0.64294	0.90651	0.35716	1	0.38886	0.088691	0.56475	1	0.48627	0.14259	0.77562	2	0.34015	0.26107	1
GO:0006479	protein methylation	biological_process	18	0.01016	0.39796	0.67841	0.60214	1	0.22229	0.40036	0.70368	9	0.23245	0.68553	0.97598	9	0.21213	0.76722	1
GO:0006480	N-terminal protein amino acid methylation	biological_process	1	0.15671	0.23098	0.54388	0.76912	1	0.15671	0.49985	0.74916	1	0.15671	0.65063	0.97072	0	NA	NA	NA
GO:0006481	C-terminal protein methylation	biological_process	1	0.088541	0.28997	0.59538	0.71013	1	0.088541	0.61364	0.78064	1	0.088541	0.80452	0.99826	0	NA	NA	NA
GO:0006482	protein demethylation	biological_process	1	0.080468	0.29587	0.60296	0.70423	1	0.080468	0.62614	0.78627	1	0.080468	0.82172	1	0	NA	NA	NA
GO:0006486	protein glycosylation	biological_process	35	0.11327	0.014199	0.21051	0.9859	1	0.25731	0.13449	0.59261	19	0.34133	0.10039	0.76383	12	0.21006	0.82692	1
GO:0006487	protein N-linked glycosylation	biological_process	1	0.071522	0.30277	0.60718	0.69733	1	0.071522	0.64434	0.79385	1	0.071522	0.84212	1	0	NA	NA	NA
GO:0006488	dolichol-linked oligosaccharide biosynthetic process	biological_process	3	-0.048753	0.60164	0.8829	0.39846	1	0.1089	0.76772	0.83129	1	0.090218	0.80132	0.99697	2	0.11824	0.85671	1
GO:0006491	N-glycan processing	biological_process	2	-0.12557	0.73563	0.95168	0.26447	1	0.12557	0.64724	0.79385	0	NA	NA	NA	2	0.12557	0.84022	1
GO:0006493	protein O-linked glycosylation	biological_process	4	-0.10966	0.75032	0.96036	0.24978	1	0.13126	0.74453	0.82671	2	0.0216	0.9974	1	2	0.24092	0.49615	1
GO:0006497	protein lipidation	biological_process	3	0.14918	0.16728	0.48101	0.83282	1	0.14918	0.63904	0.79321	2	0.22376	0.55934	0.94079	0	NA	NA	NA
GO:0006499	N-terminal protein myristoylation	biological_process	1	-0.12107	0.70373	0.93783	0.29647	1	0.12107	0.55824	0.76605	0	NA	NA	NA	1	0.12107	0.73423	1
GO:0006505	GPI anchor metabolic process	biological_process	2	0.2401	0.11009	0.40249	0.89001	1	0.2401	0.35946	0.69501	1	0.4802	0.14919	0.78421	0	NA	NA	NA
GO:0006506	GPI anchor biosynthetic process	biological_process	17	0.10709	0.064694	0.34121	0.93541	1	0.23583	0.31327	0.66966	9	0.32387	0.21638	0.81007	8	0.13679	0.9781	1
GO:0006509	membrane protein ectodomain proteolysis	biological_process	5	0.37554	0.0058994	0.16411	0.9942	1	0.37554	0.071993	0.55986	5	0.37554	0.13209	0.77562	0	NA	NA	NA
GO:0006511	ubiquitin-dependent protein catabolic process	biological_process	75	0.094687	0.0032997	0.12573	0.9968	1	0.22756	0.29587	0.66392	49	0.24662	0.79252	0.99669	24	0.20761	0.92871	1
GO:0006513	protein monoubiquitination	biological_process	1	-0.092808	0.68023	0.9293	0.32007	1	0.092808	0.60714	0.77818	0	NA	NA	NA	1	0.092808	0.79432	1
GO:0006515	misfolded or incompletely synthesized protein catabolic process	biological_process	3	0.11438	0.22118	0.53524	0.77892	1	0.11438	0.75202	0.83031	1	0.34315	0.30077	0.83768	0	NA	NA	NA
GO:0006516	glycoprotein catabolic process	biological_process	1	-0.051602	0.64264	0.90651	0.35746	1	0.051602	0.67813	0.80777	0	NA	NA	NA	1	0.051602	0.87651	1
GO:0006518	peptide metabolic process	biological_process	4	0.096201	0.22888	0.54096	0.77122	1	0.11133	0.80752	0.8557	2	0.20754	0.60804	0.95841	1	0.030266	0.92371	1
GO:0006520	cellular amino acid metabolic process	biological_process	8	-0.086121	0.75472	0.96481	0.24538	1	0.18722	0.59174	0.77588	2	0.20221	0.62464	0.96581	6	0.18223	0.84192	1
GO:0006521	regulation of cellular amino acid metabolic process	biological_process	1	0.062666	0.31347	0.61472	0.68663	1	0.062666	0.65923	0.80027	1	0.062666	0.86601	1	0	NA	NA	NA
GO:0006522	alanine metabolic process	biological_process	31	-0.0013612	0.43626	0.72368	0.56384	1	0.1681	0.85901	0.89637	13	0.19881	0.89801	1	14	0.18762	0.93551	1
GO:0006525	arginine metabolic process	biological_process	38	-0.066188	0.86101	0.99311	0.13909	1	0.22747	0.32817	0.67495	13	0.23572	0.71733	0.98861	21	0.26569	0.53355	1
GO:0006526	arginine biosynthetic process	biological_process	3	-0.0075077	0.50675	0.81586	0.49335	1	0.29981	0.20758	0.6042	1	0.43845	0.18588	0.81007	2	0.23049	0.52285	1
GO:0006527	arginine catabolic process	biological_process	1	0	0.59204	0.87676	0.63414	1	0	1	1	0	NA	NA	NA	0	NA	NA	NA
GO:0006528	asparagine metabolic process	biological_process	3	-0.094932	0.70773	0.9397	0.29237	1	0.26331	0.28897	0.66392	1	0.25256	0.44296	0.90539	2	0.26868	0.42286	1
GO:0006529	asparagine biosynthetic process	biological_process	5	-0.073776	0.69623	0.93783	0.30387	1	0.093068	0.89941	0.92876	1	0.04823	0.89901	1	3	0.13904	0.86801	1
GO:0006531	aspartate metabolic process	biological_process	33	-0.017314	0.55084	0.86351	0.44926	1	0.17395	0.83412	0.87612	13	0.19881	0.89801	1	16	0.19724	0.92141	1
GO:0006534	cysteine metabolic process	biological_process	10	0.032378	0.32667	0.63014	0.67343	1	0.26555	0.21408	0.61055	5	0.29792	0.34217	0.86977	4	0.29146	0.36586	1
GO:0006535	cysteine biosynthetic process from serine	biological_process	6	0.089422	0.20528	0.51584	0.79482	1	0.35505	0.081192	0.55986	3	0.44447	0.089991	0.76383	3	0.26563	0.44006	1
GO:0006536	glutamate metabolic process	biological_process	9	-0.012628	0.51535	0.82522	0.48475	1	0.25134	0.27447	0.65433	3	0.35807	0.21018	0.81007	4	0.29697	0.35026	1
GO:0006537	glutamate biosynthetic process	biological_process	7	0.13605	0.10169	0.38832	0.89841	1	0.17831	0.61354	0.78064	6	0.18338	0.85211	1	1	0.14791	0.68173	1
GO:0006541	glutamine metabolic process	biological_process	10	0.10692	0.10679	0.39916	0.89331	1	0.26329	0.22018	0.61632	6	0.30851	0.30757	0.84093	3	0.26062	0.45565	1
GO:0006542	glutamine biosynthetic process	biological_process	4	0.075052	0.27327	0.58389	0.72683	1	0.16807	0.60574	0.77818	3	0.16208	0.81352	1	1	0.18604	0.56354	1
GO:0006544	glycine metabolic process	biological_process	27	-0.0012786	0.44046	0.72891	0.55964	1	0.20609	0.53895	0.75633	10	0.27649	0.43966	0.90334	15	0.18663	0.94131	1
GO:0006545	glycine biosynthetic process	biological_process	3	-0.17355	0.84142	0.98699	0.15868	1	0.17355	0.55744	0.76605	0	NA	NA	NA	2	0.26032	0.44306	1
GO:0006546	glycine catabolic process	biological_process	2	-0.076353	0.63864	0.90383	0.36176	1	0.076353	0.79252	0.84493	0	NA	NA	NA	1	0.15271	0.66943	1
GO:0006554	lysine catabolic process	biological_process	42	0.009729	0.33727	0.63087	0.66283	1	0.32676	0.0061994	0.35757	21	0.33649	0.11119	0.76383	16	0.41611	0.026097	0.97752
GO:0006555	methionine metabolic process	biological_process	19	-0.017997	0.53845	0.85034	0.46165	1	0.21881	0.43196	0.71726	6	0.31795	0.27317	0.82378	12	0.18747	0.91471	1
GO:0006556	S-adenosylmethionine biosynthetic process	biological_process	1	-0.23031	0.80192	0.97506	0.19838	1	0.23031	0.37306	0.69642	0	NA	NA	NA	1	0.23031	0.48425	1
GO:0006557	S-adenosylmethioninamine biosynthetic process	biological_process	1	-0.30928	0.87021	0.99396	0.13099	1	0.30928	0.25967	0.64122	0	NA	NA	NA	1	0.30928	0.32457	1
GO:0006561	proline biosynthetic process	biological_process	7	0.16288	0.068793	0.34807	0.93131	1	0.20514	0.48385	0.74252	6	0.21468	0.72753	0.99059	1	0.14791	0.68173	1
GO:0006562	proline catabolic process	biological_process	1	0.58408	0.028597	0.25394	0.9715	1	0.58408	0.061494	0.55986	1	0.58408	0.082692	0.76383	0	NA	NA	NA
GO:0006563	L-serine metabolic process	biological_process	24	-0.077153	0.84892	0.98874	0.15118	1	0.17245	0.78622	0.84103	6	0.1906	0.82892	1	15	0.19969	0.90141	1
GO:0006564	L-serine biosynthetic process	biological_process	2	0.067501	0.32867	0.63014	0.67143	1	0.42982	0.093991	0.56475	1	0.49732	0.12959	0.77383	1	0.36232	0.25457	1
GO:0006565	L-serine catabolic process	biological_process	5	0.22371	0.045595	0.29767	0.9545	1	0.22589	0.38496	0.69909	3	0.37466	0.18088	0.81007	1	0.0054422	0.9858	1
GO:0006566	threonine metabolic process	biological_process	27	-0.034111	0.64774	0.90673	0.35236	1	0.22139	0.40366	0.70451	8	0.31603	0.26217	0.81964	16	0.21558	0.84342	1
GO:0006567	threonine catabolic process	biological_process	4	0.057804	0.31247	0.61448	0.68763	1	0.060525	0.93591	0.95893	2	0.11833	0.85911	1	1	0.0054422	0.9858	1
GO:0006569	tryptophan catabolic process	biological_process	2	-0.10541	0.69703	0.93783	0.30307	1	0.17309	0.52205	0.75103	1	0.067672	0.85791	1	1	0.2785	0.38156	1
GO:0006570	tyrosine metabolic process	biological_process	61	0.0042437	0.35666	0.63581	0.64344	1	0.33001	0.0014999	0.17792	35	0.29128	0.30377	0.83897	20	0.49679	0.0012999	0.26401
GO:0006571	tyrosine biosynthetic process	biological_process	16	-0.098366	0.86961	0.99396	0.13049	1	0.22858	0.36406	0.69542	3	0.34723	0.23338	0.81964	12	0.21796	0.78772	1
GO:0006584	catecholamine metabolic process	biological_process	1	-0.10309	0.68893	0.93227	0.31117	1	0.10309	0.58744	0.77587	0	NA	NA	NA	1	0.10309	0.76992	1
GO:0006591	ornithine metabolic process	biological_process	3	-0.13681	0.78752	0.9711	0.21258	1	0.13681	0.68183	0.81049	0	NA	NA	NA	3	0.13681	0.87371	1
GO:0006595	polyamine metabolic process	biological_process	2	0.067957	0.32807	0.63014	0.67203	1	0.095911	0.73183	0.82117	1	0.16387	0.63684	0.96625	1	0.027954	0.92771	1
GO:0006605	protein targeting	biological_process	1	0.27532	0.14689	0.46129	0.85331	1	0.27532	0.30507	0.66703	1	0.27532	0.40746	0.89266	0	NA	NA	NA
GO:0006606	protein import into nucleus	biological_process	14	0.1698	0.017198	0.21393	0.9829	1	0.27737	0.15068	0.59317	9	0.3478	0.14369	0.77562	4	0.18825	0.75832	1
GO:0006607	NLS-bearing protein import into nucleus	biological_process	2	0.2419	0.10919	0.40249	0.89091	1	0.2419	0.35556	0.69501	2	0.2419	0.50805	0.92881	0	NA	NA	NA
GO:0006610	ribosomal protein import into nucleus	biological_process	1	0.50881	0.045695	0.29771	0.9546	1	0.50881	0.09559	0.56475	1	0.50881	0.12289	0.76669	0	NA	NA	NA
GO:0006611	protein export from nucleus	biological_process	3	0.25479	0.062894	0.33648	0.93721	1	0.3355	0.14759	0.59317	2	0.44272	0.12109	0.76383	1	0.12107	0.73413	1
GO:0006612	protein targeting to membrane	biological_process	1	0.27489	0.14719	0.46129	0.85291	1	0.27489	0.30577	0.66703	1	0.27489	0.40806	0.89266	0	NA	NA	NA
GO:0006614	SRP-dependent cotranslational protein targeting to membrane	biological_process	11	-0.089066	0.80192	0.97506	0.19818	1	0.22125	0.40706	0.70451	3	0.24234	0.54355	0.93706	6	0.28446	0.39706	1
GO:0006621	protein retention in ER lumen	biological_process	1	0.50965	0.045195	0.29629	0.955	1	0.50965	0.094991	0.56475	1	0.50965	0.12219	0.76613	0	NA	NA	NA
GO:0006623	protein targeting to vacuole	biological_process	4	0.1241	0.18018	0.49416	0.81992	1	0.22312	0.40496	0.70451	2	0.34723	0.25587	0.81964	1	0.19804	0.54355	1
GO:0006625	protein targeting to peroxisome	biological_process	3	-0.10432	0.72673	0.94549	0.27337	1	0.10432	0.78132	0.83783	0	NA	NA	NA	3	0.10432	0.94331	1
GO:0006626	protein targeting to mitochondrion	biological_process	1	0.59362	0.026897	0.24543	0.9732	1	0.59362	0.058894	0.55986	1	0.59362	0.078092	0.76383	0	NA	NA	NA
GO:0006629	lipid metabolic process	biological_process	53	0.18216	9.999e-05	0.017961	1	1	0.48222	9.999e-05	0.025145	28	0.62879	0.00019998	0.10728	22	0.36143	0.060594	1
GO:0006633	fatty acid biosynthetic process	biological_process	57	-0.047959	0.82192	0.98214	0.17818	1	0.27647	0.035596	0.5324	18	0.36181	0.067393	0.76383	29	0.31883	0.15998	1
GO:0006635	fatty acid beta-oxidation	biological_process	9	-0.093233	0.79082	0.97335	0.20928	1	0.32038	0.092291	0.56475	3	0.34072	0.24958	0.81964	6	0.31021	0.30247	1
GO:0006637	acyl-CoA metabolic process	biological_process	7	-0.067312	0.70223	0.93783	0.29787	1	0.35936	0.065093	0.55986	3	0.34072	0.24958	0.81964	4	0.37334	0.17048	1
GO:0006641	triglyceride metabolic process	biological_process	1	0.25924	0.15548	0.472	0.84462	1	0.25924	0.32167	0.67495	1	0.25924	0.43336	0.90334	0	NA	NA	NA
GO:0006651	diacylglycerol biosynthetic process	biological_process	2	0.31729	0.061994	0.33369	0.93811	1	0.31729	0.21608	0.61055	2	0.31729	0.31877	0.84794	0	NA	NA	NA
GO:0006654	phosphatidic acid biosynthetic process	biological_process	5	0.34385	0.009599	0.19148	0.9905	1	0.34385	0.10789	0.57355	5	0.34385	0.20158	0.81007	0	NA	NA	NA
GO:0006656	phosphatidylcholine biosynthetic process	biological_process	1	0.24001	0.16838	0.48192	0.83182	1	0.24001	0.35976	0.69501	1	0.24001	0.47745	0.92357	0	NA	NA	NA
GO:0006659	phosphatidylserine biosynthetic process	biological_process	1	0.80603	0.0093991	0.19148	0.9907	1	0.80603	0.024298	0.5324	1	0.80603	0.024498	0.73119	0	NA	NA	NA
GO:0006661	phosphatidylinositol biosynthetic process	biological_process	4	0.54257	0.0029997	0.11936	0.9971	1	0.54257	0.016298	0.4643	4	0.54257	0.021598	0.73119	0	NA	NA	NA
GO:0006662	glycerol ether metabolic process	biological_process	4	-0.12346	0.77782	0.96949	0.22228	1	0.21252	0.44116	0.71755	1	0.17812	0.59004	0.94834	3	0.22398	0.58164	1
GO:0006664	glycolipid metabolic process	biological_process	1	-0.14034	0.71833	0.94342	0.28177	1	0.14034	0.52455	0.75123	0	NA	NA	NA	1	0.14034	0.69453	1
GO:0006665	sphingolipid metabolic process	biological_process	4	0.18774	0.09629	0.382	0.90381	1	0.2429	0.34127	0.68745	3	0.2871	0.39296	0.89103	1	0.11033	0.75472	1
GO:0006672	ceramide metabolic process	biological_process	2	0.017681	0.41696	0.70185	0.58314	1	0.12624	0.64594	0.79385	1	0.14392	0.67623	0.97441	1	0.10856	0.76092	1
GO:0006689	ganglioside catabolic process	biological_process	1	0.039128	0.33417	0.63014	0.66593	1	0.039128	0.70433	0.81564	1	0.039128	0.91961	1	0	NA	NA	NA
GO:0006691	leukotriene metabolic process	biological_process	7	0.19088	0.044596	0.29358	0.9555	1	0.19088	0.55074	0.76244	4	0.33404	0.24558	0.81964	0	NA	NA	NA
GO:0006693	prostaglandin metabolic process	biological_process	6	0.21968	0.035696	0.27375	0.9644	1	0.21968	0.41766	0.71103	3	0.43937	0.094691	0.76383	0	NA	NA	NA
GO:0006694	steroid biosynthetic process	biological_process	9	0.0070283	0.43826	0.72585	0.56184	1	0.19574	0.53925	0.75658	4	0.22811	0.62074	0.96566	5	0.16984	0.85401	1
GO:0006695	cholesterol biosynthetic process	biological_process	2	0.35898	0.042196	0.29025	0.9579	1	0.35898	0.15718	0.59317	2	0.35898	0.23208	0.81964	0	NA	NA	NA
GO:0006697	ecdysone biosynthetic process	biological_process	4	0.22057	0.064294	0.34073	0.93581	1	0.24329	0.34017	0.68612	3	0.30924	0.32747	0.85738	1	0.045442	0.89151	1
GO:0006718	juvenile hormone biosynthetic process	biological_process	7	-0.01143	0.51015	0.81986	0.48995	1	0.23333	0.36286	0.69542	2	0.38832	0.18628	0.81007	2	0.42833	0.14219	1
GO:0006725	cellular aromatic compound metabolic process	biological_process	10	0.0080248	0.41746	0.70251	0.58264	1	0.2609	0.22938	0.61972	6	0.2241	0.68863	0.97598	4	0.31609	0.29497	1
GO:0006726	eye pigment biosynthetic process	biological_process	1	-0.18991	0.77332	0.96694	0.22688	1	0.18991	0.42776	0.71608	0	NA	NA	NA	1	0.18991	0.55494	1
GO:0006727	ommochrome biosynthetic process	biological_process	2	-0.2364	0.87381	0.99396	0.12629	1	0.2364	0.36786	0.69619	0	NA	NA	NA	2	0.2364	0.50675	1
GO:0006741	NADP biosynthetic process	biological_process	2	0.58065	0.0076992	0.18062	0.9924	1	0.58065	0.029697	0.5324	2	0.58065	0.044196	0.73119	0	NA	NA	NA
GO:0006744	ubiquinone biosynthetic process	biological_process	25	-0.021013	0.56714	0.87676	0.43296	1	0.2404	0.26247	0.64535	11	0.2493	0.60494	0.95477	12	0.2723	0.46045	1
GO:0006749	glutathione metabolic process	biological_process	27	0.00033377	0.43076	0.71797	0.56934	1	0.27806	0.083392	0.55986	10	0.37583	0.081292	0.76383	11	0.34084	0.16658	1
GO:0006750	glutathione biosynthetic process	biological_process	7	0.016111	0.40796	0.69115	0.59214	1	0.16023	0.70193	0.81564	3	0.20573	0.67303	0.97441	2	0.2522	0.46455	1
GO:0006760	folic acid-containing compound metabolic process	biological_process	1	0	0.59204	0.87676	0.63414	1	0	1	1	0	NA	NA	NA	0	NA	NA	NA
GO:0006761	dihydrofolate biosynthetic process	biological_process	2	-0.05116	0.59044	0.87676	0.40966	1	0.05116	0.85281	0.89168	0	NA	NA	NA	1	0.10232	0.77302	1
GO:0006767	water-soluble vitamin metabolic process	biological_process	1	-0.17689	0.76312	0.9656	0.25627	1	0.17689	0.46475	0.73011	0	NA	NA	NA	1	0.17689	0.63074	1
GO:0006768	biotin metabolic process	biological_process	4	0.077675	0.26767	0.5801	0.73243	1	0.20135	0.47835	0.73983	3	0.18602	0.73913	0.9907	1	0.24736	0.46015	1
GO:0006769	nicotinamide metabolic process	biological_process	7	0.024781	0.37806	0.65371	0.62204	1	0.37565	0.051495	0.55986	4	0.35038	0.20508	0.81007	3	0.40935	0.13769	1
GO:0006771	riboflavin metabolic process	biological_process	21	0.089145	0.077692	0.35667	0.92241	1	0.26359	0.16708	0.59417	12	0.30864	0.26357	0.81964	8	0.22896	0.68273	1
GO:0006772	thiamine metabolic process	biological_process	1	0.37291	0.094891	0.38023	0.90541	1	0.37291	0.19278	0.59805	1	0.37291	0.25607	0.81964	0	NA	NA	NA
GO:0006777	Mo-molybdopterin cofactor biosynthetic process	biological_process	5	0.10388	0.19868	0.51046	0.80142	1	0.22034	0.40746	0.70451	3	0.27018	0.44676	0.90539	2	0.14558	0.78492	1
GO:0006779	porphyrin-containing compound biosynthetic process	biological_process	4	-0.050544	0.60784	0.88542	0.39226	1	0.14838	0.68103	0.81	1	0.19567	0.55954	0.94079	3	0.13262	0.88511	1
GO:0006783	heme biosynthetic process	biological_process	5	-0.10206	0.76622	0.96625	0.23388	1	0.26512	0.25937	0.64122	3	0.13588	0.88481	1	2	0.45898	0.11439	1
GO:0006784	heme a biosynthetic process	biological_process	2	0.025182	0.40256	0.68495	0.59754	1	0.032851	0.89541	0.92559	1	0.058033	0.87621	1	1	0.0076684	0.972	1
GO:0006788	heme oxidation	biological_process	2	-0.20649	0.84372	0.98699	0.15638	1	0.20649	0.43796	0.71755	0	NA	NA	NA	2	0.20649	0.59924	1
GO:0006790	sulfur compound metabolic process	biological_process	2	0.34124	0.050895	0.30856	0.94921	1	0.34124	0.18238	0.59417	2	0.34124	0.26877	0.81973	0	NA	NA	NA
GO:0006796	phosphate-containing compound metabolic process	biological_process	11	0.01013	0.41356	0.69798	0.58654	1	0.25488	0.25157	0.63905	5	0.29151	0.36476	0.89103	4	0.33652	0.24608	1
GO:0006801	superoxide metabolic process	biological_process	8	0.13053	0.092291	0.37604	0.90781	1	0.27787	0.19918	0.59892	5	0.32672	0.24758	0.81964	2	0.29468	0.35366	1
GO:0006807	nitrogen compound metabolic process	biological_process	20	0.010066	0.39116	0.66863	0.60894	1	0.24902	0.22988	0.62002	12	0.21591	0.81382	1	8	0.29869	0.33617	1
GO:0006810	transport	biological_process	169	0.022769	0.089891	0.37301	0.91021	1	0.36842	9.999e-05	0.025145	79	0.41842	0.00019998	0.10728	78	0.37445	0.0010999	0.2358
GO:0006812	cation transport	biological_process	45	0.28388	9.999e-05	0.017961	1	1	0.33909	0.0036996	0.25844	34	0.41226	0.0082992	0.66477	6	0.20701	0.74433	1
GO:0006813	potassium ion transport	biological_process	12	-0.088042	0.80742	0.97506	0.19268	1	0.20727	0.49135	0.74446	3	0.23845	0.55654	0.94079	8	0.22148	0.72223	1
GO:0006816	calcium ion transport	biological_process	13	0.19753	0.013099	0.20653	0.987	1	0.27727	0.16068	0.59417	10	0.30862	0.27777	0.8266	3	0.17278	0.76492	1
GO:0006817	phosphate ion transport	biological_process	2	-0.033271	0.55564	0.86834	0.44446	1	0.099695	0.72293	0.81863	1	0.066424	0.86051	1	1	0.13297	0.71303	1
GO:0006820	anion transport	biological_process	6	0.51592	0.0020998	0.10554	0.998	1	0.51592	0.011099	0.43461	4	0.77388	0.0049995	0.61551	0	NA	NA	NA
GO:0006821	chloride transport	biological_process	16	0.23002	0.0042996	0.14455	0.9958	1	0.34182	0.029197	0.5324	12	0.38122	0.063894	0.76383	3	0.29812	0.34607	1
GO:0006825	copper ion transport	biological_process	2	-0.078341	0.64234	0.90651	0.35776	1	0.27885	0.27707	0.65608	1	0.20051	0.55154	0.93863	1	0.35719	0.25957	1
GO:0006826	iron ion transport	biological_process	5	-0.094902	0.75032	0.96036	0.24978	1	0.18307	0.56164	0.7672	1	0.22041	0.51265	0.92881	3	0.23164	0.55324	1
GO:0006828	manganese ion transport	biological_process	3	0.048494	0.36296	0.63581	0.63714	1	0.048494	0.92591	0.9504	2	0.072741	0.94891	1	0	NA	NA	NA
GO:0006829	zinc II ion transport	biological_process	1	0.28953	0.14039	0.45829	0.86011	1	0.28953	0.29077	0.66392	1	0.28953	0.38526	0.89103	0	NA	NA	NA
GO:0006833	water transport	biological_process	2	0.30628	0.067293	0.34508	0.93281	1	0.30628	0.23228	0.62223	2	0.30628	0.34217	0.86977	0	NA	NA	NA
GO:0006835	dicarboxylic acid transport	biological_process	3	0.23425	0.076692	0.35584	0.92341	1	0.23425	0.36686	0.69615	2	0.35138	0.24858	0.81964	0	NA	NA	NA
GO:0006836	neurotransmitter transport	biological_process	17	0.18287	0.0094991	0.19148	0.9906	1	0.23477	0.31907	0.67426	11	0.32272	0.21308	0.81007	3	0.14707	0.84722	1
GO:0006839	mitochondrial transport	biological_process	4	0.11498	0.19408	0.50504	0.80602	1	0.27781	0.24818	0.63684	2	0.39279	0.18068	0.81007	1	0.32566	0.30547	1
GO:0006850	mitochondrial pyruvate transport	biological_process	3	0.091044	0.26707	0.5792	0.73303	1	0.20385	0.46055	0.73011	2	0.22117	0.56824	0.9421	1	0.16921	0.64254	1
GO:0006851	mitochondrial calcium ion transport	biological_process	1	0.36923	0.09679	0.382	0.90331	1	0.36923	0.19528	0.59805	1	0.36923	0.25987	0.81964	0	NA	NA	NA
GO:0006853	carnitine shuttle	biological_process	1	0.20579	0.18998	0.5016	0.81012	1	0.20579	0.40636	0.70451	1	0.20579	0.54345	0.93706	0	NA	NA	NA
GO:0006855	drug transmembrane transport	biological_process	7	0.29782	0.0078992	0.18258	0.9922	1	0.38288	0.047395	0.54574	5	0.47649	0.033697	0.73119	2	0.14885	0.77722	1
GO:0006857	oligopeptide transport	biological_process	1	0.34002	0.11159	0.40389	0.88901	1	0.34002	0.22868	0.61972	1	0.34002	0.30337	0.83897	0	NA	NA	NA
GO:0006869	lipid transport	biological_process	19	0.061984	0.15498	0.472	0.84512	1	0.22861	0.36476	0.69542	7	0.39438	0.082592	0.76383	8	0.19787	0.83002	1
GO:0006874	cellular calcium ion homeostasis	biological_process	6	0.35242	0.0070993	0.17712	0.993	1	0.35679	0.079192	0.55986	5	0.42553	0.070093	0.76383	1	0.013093	0.9532	1
GO:0006878	cellular copper ion homeostasis	biological_process	2	-0.23747	0.87491	0.99396	0.12519	1	0.23747	0.36546	0.69542	0	NA	NA	NA	2	0.23747	0.50415	1
GO:0006879	cellular iron ion homeostasis	biological_process	5	-0.094902	0.75032	0.96036	0.24978	1	0.18307	0.56164	0.7672	1	0.22041	0.51265	0.92881	3	0.23164	0.55324	1
GO:0006885	regulation of pH	biological_process	7	0.19371	0.042796	0.2905	0.9573	1	0.31054	0.13519	0.5931	6	0.29414	0.36276	0.89103	1	0.4089	0.20508	1
GO:0006886	intracellular protein transport	biological_process	141	0.1553	9.999e-05	0.017961	1	1	0.25192	0.038696	0.5324	96	0.29906	0.15528	0.78818	37	0.18411	0.9969	1
GO:0006887	exocytosis	biological_process	19	-0.018319	0.54055	0.85259	0.45955	1	0.23612	0.31487	0.67137	6	0.34486	0.19328	0.81007	11	0.21975	0.76042	1
GO:0006888	ER to Golgi vesicle-mediated transport	biological_process	14	0.16863	0.017898	0.21393	0.9822	1	0.26295	0.19648	0.59892	7	0.43158	0.046395	0.73119	4	0.16505	0.84152	1
GO:0006890	retrograde vesicle-mediated transport, Golgi to ER	biological_process	12	0.15889	0.033697	0.26605	0.9664	1	0.18913	0.60744	0.77818	9	0.23201	0.68743	0.97598	2	0.09073	0.91731	1
GO:0006891	intra-Golgi vesicle-mediated transport	biological_process	6	0.069735	0.25487	0.56383	0.74523	1	0.24457	0.31937	0.67446	4	0.23573	0.59074	0.94834	2	0.26225	0.43896	1
GO:0006892	post-Golgi vesicle-mediated transport	biological_process	3	0.039098	0.38626	0.66331	0.61384	1	0.039098	0.94061	0.96297	2	0.058648	0.9663	1	0	NA	NA	NA
GO:0006893	Golgi to plasma membrane transport	biological_process	7	0.024081	0.38016	0.65589	0.61994	1	0.2904	0.17658	0.59417	5	0.22014	0.67553	0.97441	2	0.46606	0.10949	1
GO:0006895	Golgi to endosome transport	biological_process	1	0.54022	0.036696	0.27564	0.9634	1	0.54022	0.079492	0.55986	1	0.54022	0.10429	0.76383	0	NA	NA	NA
GO:0006897	endocytosis	biological_process	15	0.20247	0.0091991	0.19148	0.9909	1	0.23951	0.29307	0.66392	12	0.27624	0.44396	0.90539	3	0.092604	0.958	1
GO:0006898	receptor-mediated endocytosis	biological_process	18	0.10777	0.056694	0.32083	0.94341	1	0.16752	0.79032	0.84287	13	0.19059	0.92661	1	3	0.17925	0.74243	1
GO:0006903	vesicle targeting	biological_process	1	0.15018	0.23498	0.54735	0.76582	1	0.15018	0.50845	0.75065	1	0.15018	0.66323	0.97441	0	NA	NA	NA
GO:0006904	vesicle docking involved in exocytosis	biological_process	15	0.15969	0.023098	0.23197	0.977	1	0.22309	0.39196	0.70062	8	0.35885	0.13329	0.77562	6	0.079258	0.9972	1
GO:0006906	vesicle fusion	biological_process	3	0.036892	0.39246	0.67067	0.60764	1	0.056277	0.91251	0.9394	2	0.069877	0.9524	1	1	0.029078	0.92631	1
GO:0006909	phagocytosis	biological_process	30	0.053454	0.13899	0.45606	0.86111	1	0.26812	0.11859	0.57734	16	0.30147	0.28047	0.82888	14	0.23	0.74873	1
GO:0006911	phagocytosis, engulfment	biological_process	1	0.56937	0.031797	0.26071	0.9683	1	0.56937	0.067193	0.55986	1	0.56937	0.091691	0.76383	0	NA	NA	NA
GO:0006913	nucleocytoplasmic transport	biological_process	39	0.23782	0.00019998	0.028574	0.9999	1	0.30457	0.019798	0.50141	30	0.35256	0.047695	0.73119	9	0.14463	0.9733	1
GO:0006914	autophagy	biological_process	21	0.18572	0.0061994	0.16873	0.9939	1	0.32391	0.032797	0.5324	14	0.38222	0.051795	0.73119	6	0.24183	0.58874	1
GO:0006915	apoptotic process	biological_process	36	0.0036445	0.40386	0.68642	0.59624	1	0.24007	0.24708	0.63532	17	0.25805	0.56924	0.9421	16	0.26597	0.51945	1
GO:0006919	activation of cysteine-type endopeptidase activity involved in apoptotic process	biological_process	3	0.17646	0.12989	0.43715	0.87021	1	0.33854	0.14479	0.59317	2	0.38625	0.18848	0.81007	1	0.24312	0.46445	1
GO:0006921	cellular component disassembly involved in execution phase of apoptosis	biological_process	1	0.51116	0.043896	0.2905	0.9562	1	0.51116	0.093691	0.56475	1	0.51116	0.12079	0.76383	0	NA	NA	NA
GO:0006928	movement of cell or subcellular component	biological_process	5	-0.056756	0.65183	0.90755	0.34827	1	0.13674	0.75352	0.83062	3	0.066651	0.9855	1	2	0.24187	0.49155	1
GO:0006930	substrate-dependent cell migration, cell extension	biological_process	2	0.44274	0.022698	0.22905	0.9774	1	0.44274	0.084792	0.55986	2	0.44274	0.12109	0.76383	0	NA	NA	NA
GO:0006933	negative regulation of cell adhesion involved in substrate-bound cell migration	biological_process	2	-0.080416	0.64584	0.90663	0.35426	1	0.16959	0.53245	0.75298	1	0.089173	0.80362	0.99791	1	0.25001	0.45725	1
GO:0006935	chemotaxis	biological_process	5	0.0382	0.36776	0.63994	0.63234	1	0.30489	0.16708	0.59417	3	0.28591	0.39706	0.89103	2	0.33337	0.27377	1
GO:0006936	muscle contraction	biological_process	5	0.19579	0.064994	0.34222	0.93511	1	0.19579	0.50655	0.75065	5	0.19579	0.77262	0.99213	0	NA	NA	NA
GO:0006937	regulation of muscle contraction	biological_process	1	0.015564	0.35486	0.63581	0.64524	1	0.015564	0.74143	0.82587	1	0.015564	0.972	1	0	NA	NA	NA
GO:0006952	defense response	biological_process	8	0.053624	0.26847	0.58143	0.73163	1	0.30705	0.13019	0.59124	4	0.36067	0.18338	0.81007	4	0.25342	0.49605	1
GO:0006954	inflammatory response	biological_process	2	0.029036	0.39766	0.67808	0.60244	1	0.221	0.39966	0.70359	1	0.25004	0.44596	0.90539	1	0.19197	0.55214	1
GO:0006956	complement activation	biological_process	1	0.039128	0.33417	0.63014	0.66593	1	0.039128	0.70433	0.81564	1	0.039128	0.91961	1	0	NA	NA	NA
GO:0006959	humoral immune response	biological_process	2	0.04233	0.37216	0.64475	0.62794	1	0.58071	0.029697	0.5324	1	0.62304	0.065493	0.76383	1	0.53838	0.10889	1
GO:0006963	positive regulation of antibacterial peptide biosynthetic process	biological_process	1	0.22068	0.18058	0.49416	0.81962	1	0.22068	0.38806	0.70062	1	0.22068	0.51255	0.92881	0	NA	NA	NA
GO:0006967	positive regulation of antifungal peptide biosynthetic process	biological_process	1	0.28683	0.14109	0.45829	0.85901	1	0.28683	0.29277	0.66392	1	0.28683	0.38876	0.89103	0	NA	NA	NA
GO:0006974	cellular response to DNA damage stimulus	biological_process	22	0.11523	0.036196	0.27418	0.9639	1	0.27192	0.12349	0.58638	12	0.35489	0.11029	0.76383	10	0.17237	0.94081	1
GO:0006977	DNA damage response, signal transduction by p53 class mediator resulting in cell cycle arrest	biological_process	4	0.21651	0.067993	0.34585	0.93211	1	0.26924	0.26757	0.651	3	0.32383	0.28817	0.83466	1	0.10546	0.76702	1
GO:0006978	DNA damage response, signal transduction by p53 class mediator resulting in transcription of p21 class mediator	biological_process	1	0.043605	0.33057	0.63014	0.66953	1	0.043605	0.69693	0.81564	1	0.043605	0.90881	1	0	NA	NA	NA
GO:0006979	response to oxidative stress	biological_process	46	-0.018626	0.57384	0.87676	0.42626	1	0.28594	0.034397	0.5324	20	0.30741	0.23718	0.81964	21	0.33357	0.13519	1
GO:0006983	ER overload response	biological_process	1	-0.30928	0.87021	0.99396	0.13099	1	0.30928	0.25967	0.64122	0	NA	NA	NA	1	0.30928	0.32457	1
GO:0006986	response to unfolded protein	biological_process	1	-0.18574	0.76952	0.96625	0.23058	1	0.18574	0.43446	0.71755	0	NA	NA	NA	1	0.18574	0.56434	1
GO:0006987	activation of signaling protein activity involved in unfolded protein response	biological_process	1	-0.30928	0.87021	0.99396	0.13099	1	0.30928	0.25967	0.64122	0	NA	NA	NA	1	0.30928	0.32457	1
GO:0006995	cellular response to nitrogen starvation	biological_process	2	0.23912	0.11119	0.40314	0.88891	1	0.23912	0.36166	0.69542	2	0.23912	0.51615	0.92881	0	NA	NA	NA
GO:0006996	organelle organization	biological_process	9	0.051422	0.27257	0.58389	0.72753	1	0.2118	0.45695	0.72916	4	0.29612	0.36296	0.89103	5	0.14434	0.92121	1
GO:0006997	nucleus organization	biological_process	26	0.15393	0.0072993	0.17926	0.9928	1	0.23831	0.27227	0.65235	16	0.31869	0.19588	0.81007	7	0.15671	0.92761	1
GO:0006999	nuclear pore organization	biological_process	1	0.41568	0.077892	0.35667	0.92221	1	0.41568	0.15828	0.59417	1	0.41568	0.21108	0.81007	0	NA	NA	NA
GO:0007005	mitochondrion organization	biological_process	10	-0.056488	0.68573	0.93227	0.31437	1	0.21085	0.46475	0.73011	4	0.19295	0.76002	0.99213	5	0.26734	0.46155	1
GO:0007009	plasma membrane organization	biological_process	3	0.18296	0.12199	0.4243	0.87811	1	0.32424	0.16488	0.59417	2	0.3804	0.19708	0.81007	1	0.21191	0.52005	1
GO:0007010	cytoskeleton organization	biological_process	10	-0.00693	0.47905	0.77921	0.52105	1	0.19285	0.56584	0.76839	5	0.18592	0.80752	0.99946	5	0.19978	0.74723	1
GO:0007015	actin filament organization	biological_process	48	0.17237	0.00049995	0.050697	0.9996	1	0.27601	0.044296	0.53434	32	0.33628	0.077692	0.76383	13	0.19135	0.91481	1
GO:0007016	cytoskeletal anchoring at plasma membrane	biological_process	17	0.15181	0.020898	0.22905	0.9792	1	0.2911	0.093891	0.56475	11	0.34225	0.15098	0.78636	6	0.19732	0.78382	1
GO:0007017	microtubule-based process	biological_process	27	-0.032776	0.64024	0.90473	0.35986	1	0.26764	0.11899	0.57734	10	0.31706	0.24008	0.81964	13	0.31197	0.25737	1
GO:0007018	microtubule-based movement	biological_process	91	0.10127	0.0010999	0.080252	0.999	1	0.23384	0.20248	0.60194	50	0.30495	0.16878	0.81007	36	0.16755	0.9995	1
GO:0007019	microtubule depolymerization	biological_process	1	0.33335	0.11539	0.41102	0.88471	1	0.33335	0.23608	0.62519	1	0.33335	0.31427	0.84508	0	NA	NA	NA
GO:0007020	microtubule nucleation	biological_process	2	0.057164	0.34727	0.63581	0.65283	1	0.093015	0.74033	0.82481	1	0.15018	0.66323	0.97441	1	0.035851	0.91301	1
GO:0007023	post-chaperonin tubulin folding pathway	biological_process	2	0.1812	0.16258	0.47807	0.83752	1	0.2243	0.39396	0.70183	1	0.4055	0.21878	0.81376	1	0.043102	0.89591	1
GO:0007026	negative regulation of microtubule depolymerization	biological_process	6	0.30611	0.012599	0.20258	0.9875	1	0.30611	0.15478	0.59317	6	0.30611	0.31707	0.84794	0	NA	NA	NA
GO:0007029	endoplasmic reticulum organization	biological_process	6	0.26255	0.021498	0.22905	0.9786	1	0.30641	0.15408	0.59317	5	0.34138	0.20698	0.81007	1	0.13157	0.71793	1
GO:0007030	Golgi organization	biological_process	18	0.15991	0.013499	0.20653	0.9866	1	0.26455	0.17008	0.59417	13	0.29385	0.33617	0.86284	4	0.23544	0.57194	1
GO:0007031	peroxisome organization	biological_process	1	-0.13303	0.71343	0.94328	0.28667	1	0.13303	0.53645	0.75532	0	NA	NA	NA	1	0.13303	0.70883	1
GO:0007032	endosome organization	biological_process	4	0.17968	0.10479	0.39473	0.89531	1	0.2214	0.41076	0.70501	2	0.40108	0.16898	0.81007	1	0.083438	0.81172	1
GO:0007033	vacuole organization	biological_process	3	0.21583	0.090391	0.37301	0.90971	1	0.34536	0.13619	0.59317	2	0.42089	0.14169	0.77562	1	0.1943	0.54875	1
GO:0007034	vacuolar transport	biological_process	8	0.23593	0.014699	0.21146	0.9854	1	0.25005	0.28657	0.66392	7	0.2777	0.43066	0.90334	1	0.056464	0.86641	1
GO:0007035	vacuolar acidification	biological_process	2	0.32348	0.058194	0.32378	0.94191	1	0.32348	0.20688	0.6042	2	0.32348	0.30447	0.83897	0	NA	NA	NA
GO:0007040	lysosome organization	biological_process	5	-0.066794	0.67643	0.92652	0.32367	1	0.30347	0.17018	0.59417	2	0.29585	0.36786	0.89103	3	0.30855	0.31787	1
GO:0007043	cell-cell junction assembly	biological_process	3	0.094321	0.26187	0.57286	0.73823	1	0.094321	0.81112	0.85923	3	0.094321	0.9576	1	0	NA	NA	NA
GO:0007049	cell cycle	biological_process	23	0.070752	0.10949	0.40249	0.89061	1	0.17347	0.78272	0.83872	13	0.21605	0.82612	1	10	0.11813	0.9973	1
GO:0007050	cell cycle arrest	biological_process	15	0.09087	0.10659	0.39865	0.89351	1	0.28629	0.11619	0.57734	8	0.35359	0.14459	0.77562	7	0.20938	0.74413	1
GO:0007051	spindle organization	biological_process	1	-0.22171	0.79542	0.97506	0.20578	1	0.22171	0.38616	0.70006	0	NA	NA	NA	1	0.22171	0.50365	1
GO:0007052	mitotic spindle organization	biological_process	4	0.21106	0.072393	0.35584	0.92771	1	0.21589	0.43116	0.71692	3	0.28464	0.40066	0.89224	1	0.0096668	0.9621	1
GO:0007053	spindle assembly involved in male meiosis	biological_process	1	0.13545	0.24858	0.55668	0.75172	1	0.13545	0.53285	0.75298	1	0.13545	0.69543	0.97707	0	NA	NA	NA
GO:0007057	spindle assembly involved in female meiosis I	biological_process	1	0.097378	0.28297	0.58831	0.71773	1	0.097378	0.59824	0.77588	1	0.097378	0.78562	0.99213	0	NA	NA	NA
GO:0007059	chromosome segregation	biological_process	2	0.025002	0.40316	0.6856	0.59694	1	0.025002	0.90721	0.93471	1	0.050005	0.89261	1	0	NA	NA	NA
GO:0007062	sister chromatid cohesion	biological_process	1	0.31819	0.12259	0.4244	0.87761	1	0.31819	0.24818	0.63684	1	0.31819	0.33207	0.86102	0	NA	NA	NA
GO:0007064	mitotic sister chromatid cohesion	biological_process	4	0.086332	0.24848	0.55668	0.75162	1	0.16635	0.61284	0.78036	1	0.50536	0.12509	0.76669	3	0.053344	0.9906	1
GO:0007067	mitotic nuclear division	biological_process	28	0.056104	0.13809	0.45477	0.86201	1	0.20393	0.54965	0.76243	14	0.26003	0.55174	0.93863	13	0.15919	0.9804	1
GO:0007076	mitotic chromosome condensation	biological_process	15	-0.020174	0.56024	0.87271	0.43986	1	0.14639	0.87561	0.90987	6	0.15777	0.92221	1	6	0.20821	0.73893	1
GO:0007084	mitotic nuclear envelope reassembly	biological_process	1	0.41979	0.076892	0.35598	0.92331	1	0.41979	0.15598	0.59317	1	0.41979	0.20758	0.81007	0	NA	NA	NA
GO:0007088	regulation of mitotic nuclear division	biological_process	5	-0.088447	0.73543	0.95168	0.26467	1	0.12287	0.80692	0.85532	1	0.086045	0.80942	0.99946	3	0.17609	0.75432	1
GO:0007094	mitotic spindle assembly checkpoint	biological_process	5	0.092943	0.22088	0.53524	0.77922	1	0.27625	0.22878	0.61972	3	0.30766	0.33107	0.86102	2	0.22913	0.52695	1
GO:0007095	mitotic G2 DNA damage checkpoint	biological_process	2	-0.016241	0.52515	0.83537	0.47495	1	0.08571	0.77022	0.83129	1	0.06947	0.84862	1	1	0.10195	0.77342	1
GO:0007096	regulation of exit from mitosis	biological_process	2	0.20544	0.14089	0.45829	0.85921	1	0.21553	0.41416	0.70737	1	0.42097	0.20538	0.81007	1	0.01009	0.9613	1
GO:0007099	centriole replication	biological_process	1	-0.019147	0.61684	0.89209	0.38336	1	0.019147	0.73573	0.82261	0	NA	NA	NA	1	0.019147	0.93751	1
GO:0007100	mitotic centrosome separation	biological_process	1	0.097378	0.28297	0.58831	0.71773	1	0.097378	0.59824	0.77588	1	0.097378	0.78562	0.99213	0	NA	NA	NA
GO:0007110	meiosis I cytokinesis	biological_process	2	0.13623	0.22018	0.53524	0.77992	1	0.23512	0.37006	0.69625	1	0.37135	0.25737	0.81964	1	0.098898	0.78012	1
GO:0007111	meiosis II cytokinesis	biological_process	2	0.13623	0.22018	0.53524	0.77992	1	0.23512	0.37006	0.69625	1	0.37135	0.25737	0.81964	1	0.098898	0.78012	1
GO:0007113	endomitotic cell cycle	biological_process	13	0.18463	0.017198	0.21393	0.9829	1	0.35913	0.029297	0.5324	8	0.44181	0.034897	0.73119	4	0.28356	0.38896	1
GO:0007129	synapsis	biological_process	1	0.39362	0.085091	0.36585	0.91531	1	0.39362	0.17648	0.59417	1	0.39362	0.23098	0.81964	0	NA	NA	NA
GO:0007130	synaptonemal complex assembly	biological_process	2	-0.1223	0.72583	0.9453	0.27427	1	0.16143	0.55214	0.7626	1	0.039128	0.91961	1	1	0.28372	0.37576	1
GO:0007131	reciprocal meiotic recombination	biological_process	6	-0.084679	0.73983	0.95196	0.26027	1	0.21589	0.43336	0.71755	1	0.39362	0.23098	0.81964	4	0.22542	0.61234	1
GO:0007140	male meiosis	biological_process	2	-0.23401	0.87241	0.99396	0.12769	1	0.23401	0.37256	0.69642	0	NA	NA	NA	2	0.23401	0.51485	1
GO:0007141	male meiosis I	biological_process	2	0.21861	0.12799	0.43318	0.87211	1	0.21861	0.40546	0.70451	2	0.21861	0.57544	0.9421	0	NA	NA	NA
GO:0007143	female meiotic division	biological_process	2	0.55076	0.009699	0.19148	0.9904	1	0.55076	0.035496	0.5324	2	0.55076	0.054995	0.75627	0	NA	NA	NA
GO:0007154	cell communication	biological_process	2	-0.19014	0.82522	0.98325	0.17488	1	0.19014	0.47635	0.73886	0	NA	NA	NA	2	0.19014	0.65093	1
GO:0007155	cell adhesion	biological_process	72	0.088543	0.0058994	0.16411	0.9942	1	0.3028	0.0041996	0.2839	44	0.32019	0.10529	0.76383	26	0.29666	0.30887	1
GO:0007156	homophilic cell adhesion via plasma membrane adhesion molecules	biological_process	59	0.07722	0.020798	0.22905	0.9793	1	0.2143	0.46295	0.73011	32	0.26874	0.51375	0.92881	18	0.22465	0.81502	1
GO:0007157	heterophilic cell-cell adhesion via plasma membrane cell adhesion molecules	biological_process	6	0.095302	0.19088	0.5016	0.80922	1	0.19986	0.50415	0.75065	2	0.44274	0.12109	0.76383	2	0.15684	0.75172	1
GO:0007158	neuron cell-cell adhesion	biological_process	1	0.51356	0.043496	0.2905	0.9566	1	0.51356	0.092991	0.56475	1	0.51356	0.11869	0.76383	0	NA	NA	NA
GO:0007160	cell-matrix adhesion	biological_process	11	-0.045487	0.64954	0.90709	0.35056	1	0.21119	0.46455	0.73011	4	0.22784	0.62264	0.96581	3	0.47057	0.087291	1
GO:0007163	establishment or maintenance of cell polarity	biological_process	8	0.12467	0.10229	0.38834	0.89781	1	0.2351	0.34667	0.6912	7	0.20558	0.78702	0.99288	1	0.44173	0.17218	1
GO:0007165	signal transduction	biological_process	238	0.058267	0.00069993	0.061978	0.9994	1	0.27295	0.00069993	0.10733	132	0.2986	0.12539	0.76669	91	0.28074	0.39416	1
GO:0007166	cell surface receptor signaling pathway	biological_process	33	-0.026537	0.61304	0.89025	0.38706	1	0.25242	0.17408	0.59417	15	0.24847	0.64524	0.96625	17	0.27075	0.49265	1
GO:0007168	receptor guanylyl cyclase signaling pathway	biological_process	1	-0.0036254	0.59394	0.87676	0.40616	1	0.0036254	0.77002	0.83129	0	NA	NA	NA	1	0.0036254	0.9948	1
GO:0007169	transmembrane receptor protein tyrosine kinase signaling pathway	biological_process	13	0.08265	0.14029	0.45829	0.85981	1	0.39867	0.013999	0.46078	8	0.39107	0.077792	0.76383	5	0.41083	0.11059	1
GO:0007171	activation of transmembrane receptor protein tyrosine kinase activity	biological_process	3	-0.036227	0.57484	0.87676	0.42526	1	0.05519	0.91431	0.94018	1	0.028446	0.94351	1	2	0.068563	0.9507	1
GO:0007172	signal complex assembly	biological_process	1	-0.28722	0.84852	0.98874	0.15168	1	0.28722	0.29257	0.66392	0	NA	NA	NA	1	0.28722	0.36886	1
GO:0007173	epidermal growth factor receptor signaling pathway	biological_process	6	0.14472	0.10369	0.39176	0.89641	1	0.21587	0.43336	0.71755	5	0.21635	0.69103	0.97707	1	0.21344	0.51845	1
GO:0007178	transmembrane receptor protein serine/threonine kinase signaling pathway	biological_process	13	0.22213	0.0075992	0.18062	0.9925	1	0.22831	0.37746	0.69642	11	0.26617	0.50245	0.92881	1	0.04016	0.90191	1
GO:0007179	transforming growth factor beta receptor signaling pathway	biological_process	10	0.18851	0.024898	0.23656	0.9752	1	0.30789	0.10639	0.57217	8	0.31025	0.28557	0.83252	2	0.29846	0.34677	1
GO:0007185	transmembrane receptor protein tyrosine phosphatase signaling pathway	biological_process	2	0.18765	0.15638	0.472	0.84372	1	0.18765	0.48175	0.74249	2	0.18765	0.66353	0.97441	0	NA	NA	NA
GO:0007187	G-protein coupled receptor signaling pathway, coupled to cyclic nucleotide second messenger	biological_process	138	0.16521	9.999e-05	0.017961	1	1	0.52652	9.999e-05	0.025145	74	0.64499	9.999e-05	0.068965	58	0.42983	0.00019998	0.059363
GO:0007188	adenylate cyclase-modulating G-protein coupled receptor signaling pathway	biological_process	1	0.32525	0.11929	0.41897	0.88091	1	0.32525	0.24248	0.63229	1	0.32525	0.32267	0.85134	0	NA	NA	NA
GO:0007189	adenylate cyclase-activating G-protein coupled receptor signaling pathway	biological_process	1	-0.053773	0.64634	0.90663	0.35576	1	0.053773	0.67493	0.80554	0	NA	NA	NA	1	0.053773	0.87401	1
GO:0007191	adenylate cyclase-activating dopamine receptor signaling pathway	biological_process	1	0.15311	0.23238	0.54473	0.76772	1	0.15311	0.50315	0.75065	1	0.15311	0.65753	0.97441	0	NA	NA	NA
GO:0007193	adenylate cyclase-inhibiting G-protein coupled receptor signaling pathway	biological_process	1	-0.053773	0.64634	0.90663	0.35576	1	0.053773	0.67493	0.80554	0	NA	NA	NA	1	0.053773	0.87401	1
GO:0007194	negative regulation of adenylate cyclase activity	biological_process	4	-0.020697	0.52935	0.84041	0.47075	1	0.38035	0.086491	0.55986	2	0.35965	0.23088	0.81964	2	0.40105	0.17058	1
GO:0007196	adenylate cyclase-inhibiting G-protein coupled glutamate receptor signaling pathway	biological_process	1	0.29935	0.13579	0.4505	0.86791	1	0.29935	0.28097	0.65903	1	0.29935	0.37246	0.89103	0	NA	NA	NA
GO:0007197	adenylate cyclase-inhibiting G-protein coupled acetylcholine receptor signaling pathway	biological_process	1	0.22748	0.17678	0.4925	0.82342	1	0.22748	0.37716	0.69642	1	0.22748	0.50095	0.92881	0	NA	NA	NA
GO:0007202	activation of phospholipase C activity	biological_process	1	-0.2598	0.83412	0.98555	0.16608	1	0.2598	0.32147	0.67495	0	NA	NA	NA	1	0.2598	0.40676	1
GO:0007204	positive regulation of cytosolic calcium ion concentration	biological_process	5	0.06395	0.29567	0.60295	0.70443	1	0.1406	0.73793	0.82364	4	0.12784	0.93861	1	1	0.19163	0.55284	1
GO:0007205	protein kinase C-activating G-protein coupled receptor signaling pathway	biological_process	8	0.14284	0.075992	0.35584	0.92411	1	0.33597	0.082892	0.55986	5	0.38305	0.12029	0.76383	2	0.38627	0.18838	1
GO:0007207	phospholipase C-activating G-protein coupled acetylcholine receptor signaling pathway	biological_process	1	0.22748	0.17678	0.4925	0.82342	1	0.22748	0.37716	0.69642	1	0.22748	0.50095	0.92881	0	NA	NA	NA
GO:0007210	serotonin receptor signaling pathway	biological_process	4	0.11095	0.20118	0.51129	0.79892	1	0.28751	0.22508	0.61972	2	0.39845	0.17288	0.81007	1	0.35312	0.28137	1
GO:0007212	dopamine receptor signaling pathway	biological_process	4	0.11154	0.19998	0.51075	0.80012	1	0.16582	0.61504	0.78085	2	0.27736	0.41636	0.89584	1	0.10856	0.76092	1
GO:0007213	G-protein coupled acetylcholine receptor signaling pathway	biological_process	2	0.31426	0.062994	0.33648	0.93711	1	0.31426	0.22028	0.61633	2	0.31426	0.32587	0.8565	0	NA	NA	NA
GO:0007214	gamma-aminobutyric acid signaling pathway	biological_process	6	0.17402	0.070193	0.35073	0.92991	1	0.36589	0.070293	0.55986	4	0.40494	0.10859	0.76383	2	0.28781	0.37026	1
GO:0007216	G-protein coupled glutamate receptor signaling pathway	biological_process	5	0.2961	0.017498	0.21393	0.9826	1	0.2961	0.18528	0.59417	5	0.2961	0.34997	0.88002	0	NA	NA	NA
GO:0007217	tachykinin receptor signaling pathway	biological_process	2	0.21879	0.12789	0.43318	0.87221	1	0.21879	0.40476	0.70451	2	0.21879	0.57504	0.9421	0	NA	NA	NA
GO:0007218	neuropeptide signaling pathway	biological_process	22	-0.033999	0.64124	0.90554	0.35886	1	0.2072	0.51535	0.75065	10	0.19052	0.89231	1	11	0.2412	0.63954	1
GO:0007219	Notch signaling pathway	biological_process	28	0.05269	0.15048	0.46377	0.84962	1	0.26691	0.12169	0.58401	16	0.27965	0.42126	0.89873	12	0.24993	0.60044	1
GO:0007220	Notch receptor processing	biological_process	4	0.38857	0.0077992	0.18228	0.9923	1	0.38857	0.078692	0.55986	4	0.38857	0.13279	0.77562	0	NA	NA	NA
GO:0007224	smoothened signaling pathway	biological_process	13	0.024495	0.33667	0.63087	0.66343	1	0.13768	0.88941	0.92045	9	0.11713	0.9961	1	3	0.24523	0.50705	1
GO:0007227	signal transduction downstream of smoothened	biological_process	2	0.34324	0.050195	0.30698	0.94991	1	0.34324	0.18098	0.59417	2	0.34324	0.26517	0.81964	0	NA	NA	NA
GO:0007249	I-kappaB kinase/NF-kappaB signaling	biological_process	1	0.039128	0.33417	0.63014	0.66593	1	0.039128	0.70433	0.81564	1	0.039128	0.91961	1	0	NA	NA	NA
GO:0007250	activation of NF-kappaB-inducing kinase activity	biological_process	2	0.42975	0.025597	0.23948	0.9745	1	0.42975	0.093991	0.56475	2	0.42975	0.13289	0.77562	0	NA	NA	NA
GO:0007254	JNK cascade	biological_process	1	0.14317	0.24088	0.55031	0.75922	1	0.14317	0.51995	0.75065	1	0.14317	0.67763	0.97441	0	NA	NA	NA
GO:0007256	activation of JNKK activity	biological_process	1	0.4202	0.076592	0.35584	0.92351	1	0.4202	0.15558	0.59317	1	0.4202	0.20698	0.81007	0	NA	NA	NA
GO:0007257	activation of JUN kinase activity	biological_process	1	0.07124	0.30337	0.60736	0.69693	1	0.07124	0.64494	0.79385	1	0.07124	0.84332	1	0	NA	NA	NA
GO:0007264	small GTPase mediated signal transduction	biological_process	106	0.12444	0.00029997	0.03929	0.9998	1	0.26714	0.021498	0.51284	62	0.33474	0.039096	0.73119	36	0.21008	0.9554	1
GO:0007265	Ras protein signal transduction	biological_process	4	0.1749	0.11039	0.40249	0.88971	1	0.1749	0.57924	0.77475	4	0.1749	0.81992	1	0	NA	NA	NA
GO:0007266	Rho protein signal transduction	biological_process	7	0.1552	0.077292	0.35626	0.92281	1	0.2321	0.36866	0.69625	5	0.27111	0.44886	0.90597	2	0.13458	0.81362	1
GO:0007267	cell-cell signaling	biological_process	3	0.071148	0.31037	0.61246	0.68973	1	0.1083	0.77002	0.83129	2	0.13459	0.81722	1	1	0.055729	0.86751	1
GO:0007268	chemical synaptic transmission	biological_process	70	0.0015997	0.37936	0.65487	0.62074	1	0.26198	0.062394	0.55986	34	0.27134	0.50295	0.92881	32	0.2848	0.38756	1
GO:0007269	neurotransmitter secretion	biological_process	24	0.21763	0.0010999	0.080252	0.999	1	0.25945	0.16938	0.59417	18	0.31805	0.19048	0.81007	4	0.12545	0.93451	1
GO:0007270	neuron-neuron synaptic transmission	biological_process	1	0.5879	0.027597	0.24893	0.9726	1	0.5879	0.059894	0.55986	1	0.5879	0.080292	0.76383	0	NA	NA	NA
GO:0007271	synaptic transmission, cholinergic	biological_process	1	0.22748	0.17678	0.4925	0.82342	1	0.22748	0.37716	0.69642	1	0.22748	0.50095	0.92881	0	NA	NA	NA
GO:0007274	neuromuscular synaptic transmission	biological_process	21	0.12302	0.031197	0.26047	0.9689	1	0.25911	0.18688	0.5949	14	0.2866	0.37356	0.89103	7	0.20412	0.76552	1
GO:0007275	multicellular organism development	biological_process	59	0.013408	0.28437	0.58946	0.71573	1	0.19081	0.76002	0.83104	23	0.26193	0.57344	0.9421	29	0.18046	0.9922	1
GO:0007276	gamete generation	biological_process	6	0.23147	0.031197	0.26047	0.9689	1	0.26765	0.24618	0.63456	5	0.29947	0.33597	0.86279	1	0.10856	0.76092	1
GO:0007277	pole cell development	biological_process	1	0.26678	0.15008	0.4633	0.85011	1	0.26678	0.31217	0.66822	1	0.26678	0.41906	0.89584	0	NA	NA	NA
GO:0007279	pole cell formation	biological_process	3	0.24263	0.070793	0.35073	0.92931	1	0.33034	0.15528	0.59317	2	0.42972	0.13299	0.77562	1	0.13157	0.71793	1
GO:0007280	pole cell migration	biological_process	3	0.38901	0.015798	0.21393	0.9843	1	0.38901	0.088591	0.56475	3	0.38901	0.15638	0.78818	0	NA	NA	NA
GO:0007281	germ cell development	biological_process	1	-0.33378	0.87971	0.99647	0.12069	1	0.33378	0.23568	0.62466	0	NA	NA	NA	1	0.33378	0.29807	1
GO:0007282	cystoblast division	biological_process	1	0.28419	0.14269	0.45829	0.85751	1	0.28419	0.29557	0.66392	1	0.28419	0.39226	0.89103	0	NA	NA	NA
GO:0007283	spermatogenesis	biological_process	33	0.11929	0.012299	0.20136	0.9878	1	0.29672	0.039096	0.5324	19	0.36127	0.059294	0.76383	11	0.26614	0.49565	1
GO:0007286	spermatid development	biological_process	13	0.095146	0.11009	0.40249	0.89001	1	0.18513	0.63924	0.7933	7	0.26026	0.51265	0.92881	4	0.14623	0.89371	1
GO:0007287	Nebenkern assembly	biological_process	2	0.14422	0.20938	0.51945	0.79072	1	0.14422	0.60014	0.77667	2	0.14422	0.78872	0.9932	0	NA	NA	NA
GO:0007288	sperm axoneme assembly	biological_process	4	0.015147	0.43056	0.71797	0.56954	1	0.24201	0.34427	0.69086	3	0.17144	0.78332	0.99213	1	0.45373	0.16598	1
GO:0007291	sperm individualization	biological_process	5	0.20774	0.055694	0.31774	0.94441	1	0.36247	0.084392	0.55986	4	0.35638	0.19318	0.81007	1	0.38684	0.23178	1
GO:0007293	germarium-derived egg chamber formation	biological_process	11	0.11911	0.081892	0.36181	0.91821	1	0.33124	0.064694	0.55986	6	0.41283	0.075992	0.76383	5	0.23335	0.61104	1
GO:0007294	germarium-derived oocyte fate determination	biological_process	7	0.35756	0.0043996	0.14482	0.9957	1	0.35817	0.066293	0.55986	6	0.4175	0.070393	0.76383	1	0.0021354	0.9974	1
GO:0007295	growth of a germarium-derived egg chamber	biological_process	4	-0.17199	0.85281	0.98874	0.14729	1	0.20711	0.45935	0.73011	1	0.070233	0.84502	1	3	0.25274	0.48215	1
GO:0007298	border follicle cell migration	biological_process	23	0.31034	0.00069993	0.061978	0.9994	1	0.31971	0.033797	0.5324	20	0.36228	0.057494	0.76383	3	0.03593	0.9971	1
GO:0007299	ovarian follicle cell-cell adhesion	biological_process	1	0.4526	0.065893	0.34285	0.93421	1	0.4526	0.13279	0.59124	1	0.4526	0.17598	0.81007	0	NA	NA	NA
GO:0007301	female germline ring canal formation	biological_process	1	0.54669	0.035196	0.27184	0.9649	1	0.54669	0.076692	0.55986	1	0.54669	0.10079	0.76383	0	NA	NA	NA
GO:0007303	cytoplasmic transport, nurse cell to oocyte	biological_process	22	0.20073	0.0039996	0.14127	0.9961	1	0.26282	0.15638	0.59317	16	0.31869	0.19588	0.81007	3	0.22767	0.56674	1
GO:0007304	chorion-containing eggshell formation	biological_process	3	0.089857	0.26907	0.58213	0.73103	1	0.17217	0.56264	0.76777	2	0.19652	0.63994	0.96625	1	0.12346	0.73063	1
GO:0007306	eggshell chorion assembly	biological_process	1	0.039451	0.33377	0.63014	0.66753	1	0.039451	0.70363	0.81564	1	0.039451	0.91771	1	0	NA	NA	NA
GO:0007307	eggshell chorion gene amplification	biological_process	13	0.18463	0.017198	0.21393	0.9829	1	0.35913	0.029297	0.5324	8	0.44181	0.034897	0.73119	4	0.28356	0.38896	1
GO:0007308	oocyte construction	biological_process	2	0.19403	0.14959	0.4633	0.85051	1	0.19403	0.46515	0.73019	2	0.19403	0.64514	0.96625	0	NA	NA	NA
GO:0007310	oocyte dorsal/ventral axis specification	biological_process	1	0.13286	0.24988	0.55668	0.75022	1	0.13286	0.53845	0.75611	1	0.13286	0.70063	0.97707	0	NA	NA	NA
GO:0007312	oocyte nucleus migration involved in oocyte dorsal/ventral axis specification	biological_process	1	0.48384	0.054395	0.31432	0.94581	1	0.48384	0.11139	0.57355	1	0.48384	0.14419	0.77562	0	NA	NA	NA
GO:0007314	oocyte anterior/posterior axis specification	biological_process	9	0.091127	0.15758	0.47223	0.84252	1	0.3136	0.10579	0.5709	5	0.36426	0.15478	0.78818	4	0.25028	0.50885	1
GO:0007316	pole plasm RNA localization	biological_process	1	0.04758	0.32597	0.63014	0.67413	1	0.04758	0.68733	0.81318	1	0.04758	0.89951	1	0	NA	NA	NA
GO:0007317	regulation of pole plasm oskar mRNA localization	biological_process	4	0.094257	0.23318	0.54497	0.76692	1	0.31485	0.16938	0.59417	2	0.40911	0.15868	0.79263	2	0.2206	0.55284	1
GO:0007318	pole plasm protein localization	biological_process	2	0.080081	0.30947	0.61145	0.69063	1	0.38971	0.12699	0.59124	1	0.46979	0.15678	0.78818	1	0.30963	0.32207	1
GO:0007319	negative regulation of oskar mRNA translation	biological_process	2	-0.057348	0.60264	0.8829	0.39746	1	0.25228	0.32977	0.67495	1	0.19493	0.56094	0.94203	1	0.30963	0.32207	1
GO:0007342	fusion of sperm to egg plasma membrane	biological_process	1	-0.0054422	0.59864	0.88039	0.40286	1	0.0054422	0.76462	0.83117	0	NA	NA	NA	1	0.0054422	0.9858	1
GO:0007346	regulation of mitotic cell cycle	biological_process	12	0.18449	0.021098	0.22905	0.979	1	0.28804	0.13759	0.59317	8	0.3544	0.14249	0.77562	4	0.15532	0.86851	1
GO:0007349	cellularization	biological_process	6	0.15644	0.089491	0.37301	0.91061	1	0.21541	0.43566	0.71755	4	0.27889	0.42396	0.9029	1	0.17689	0.63074	1
GO:0007350	blastoderm segmentation	biological_process	4	0.3768	0.0094991	0.19148	0.9906	1	0.38753	0.079992	0.55986	3	0.50956	0.047395	0.73119	1	0.021461	0.93441	1
GO:0007354	zygotic determination of anterior/posterior axis, embryo	biological_process	2	-0.17989	0.81472	0.9762	0.18538	1	0.17989	0.50075	0.74916	0	NA	NA	NA	2	0.17989	0.68533	1
GO:0007366	periodic partitioning by pair rule gene	biological_process	2	-0.043609	0.57714	0.87676	0.42296	1	0.072055	0.80372	0.85311	1	0.028446	0.94351	1	1	0.11566	0.74473	1
GO:0007367	segment polarity determination	biological_process	11	-0.014816	0.52275	0.83324	0.47735	1	0.17289	0.69043	0.81547	5	0.17388	0.85101	1	6	0.17206	0.87701	1
GO:0007368	determination of left/right symmetry	biological_process	10	-0.013435	0.50615	0.81531	0.49395	1	0.21173	0.45895	0.73011	6	0.16524	0.90341	1	4	0.28145	0.39546	1
GO:0007369	gastrulation	biological_process	5	0.1532	0.11219	0.4049	0.88791	1	0.20624	0.46205	0.73011	3	0.29953	0.35116	0.88191	1	0.1326	0.71653	1
GO:0007370	ventral furrow formation	biological_process	1	0.26678	0.15008	0.4633	0.85011	1	0.26678	0.31217	0.66822	1	0.26678	0.41906	0.89584	0	NA	NA	NA
GO:0007374	posterior midgut invagination	biological_process	1	0.26678	0.15008	0.4633	0.85011	1	0.26678	0.31217	0.66822	1	0.26678	0.41906	0.89584	0	NA	NA	NA
GO:0007375	anterior midgut invagination	biological_process	1	0.26678	0.15008	0.4633	0.85011	1	0.26678	0.31217	0.66822	1	0.26678	0.41906	0.89584	0	NA	NA	NA
GO:0007376	cephalic furrow formation	biological_process	3	-0.036227	0.57484	0.87676	0.42526	1	0.05519	0.91431	0.94018	1	0.028446	0.94351	1	2	0.068563	0.9507	1
GO:0007377	germ-band extension	biological_process	8	0.15577	0.061594	0.33297	0.93851	1	0.25255	0.27577	0.65525	5	0.32666	0.24758	0.81964	3	0.12904	0.89321	1
GO:0007379	segment specification	biological_process	5	0.34186	0.009899	0.19148	0.9902	1	0.38168	0.066593	0.55986	4	0.45221	0.064094	0.76383	1	0.099546	0.77912	1
GO:0007382	specification of segmental identity, maxillary segment	biological_process	1	0.61604	0.023898	0.2333	0.9763	1	0.61604	0.053595	0.55986	1	0.61604	0.069393	0.76383	0	NA	NA	NA
GO:0007389	pattern specification process	biological_process	10	0.096644	0.12739	0.43318	0.87271	1	0.25343	0.25757	0.64122	6	0.29172	0.37236	0.89103	4	0.19598	0.73003	1
GO:0007390	germ-band shortening	biological_process	6	0.23562	0.029497	0.25557	0.9706	1	0.26974	0.23978	0.6289	4	0.37902	0.14769	0.78354	2	0.051173	0.9718	1
GO:0007391	dorsal closure	biological_process	14	0.30822	0.0014999	0.088958	0.9986	1	0.37132	0.018898	0.48495	13	0.36591	0.078892	0.76383	1	0.44173	0.17218	1
GO:0007395	dorsal closure, spreading of leading edge cells	biological_process	2	0.14976	0.20058	0.51075	0.79952	1	0.14976	0.58434	0.77535	2	0.14976	0.77292	0.99213	0	NA	NA	NA
GO:0007398	ectoderm development	biological_process	3	0.18291	0.12199	0.4243	0.87811	1	0.18291	0.52595	0.75123	3	0.18291	0.74953	0.99213	0	NA	NA	NA
GO:0007399	nervous system development	biological_process	28	0.013431	0.34957	0.63581	0.65053	1	0.21682	0.43076	0.71692	13	0.24796	0.63724	0.96625	10	0.28474	0.39866	1
GO:0007405	neuroblast proliferation	biological_process	2	0.14005	0.21498	0.52775	0.78512	1	0.53461	0.040696	0.5324	1	0.67466	0.046695	0.73119	1	0.39456	0.22658	1
GO:0007406	negative regulation of neuroblast proliferation	biological_process	6	0.091524	0.20008	0.51075	0.80002	1	0.24348	0.32297	0.67495	5	0.201	0.75262	0.99213	1	0.45586	0.16538	1
GO:0007409	axonogenesis	biological_process	12	0.429	0.00069993	0.061978	0.9994	1	0.54154	0.0018998	0.19581	9	0.64702	0.0050995	0.61551	3	0.22508	0.57744	1
GO:0007411	axon guidance	biological_process	42	0.17125	0.00079992	0.068892	0.9993	1	0.29222	0.026597	0.5324	32	0.30415	0.20858	0.81007	10	0.25403	0.56744	1
GO:0007412	axon target recognition	biological_process	6	0.079374	0.23078	0.54381	0.76932	1	0.1819	0.58584	0.77587	3	0.26128	0.47425	0.92218	3	0.10253	0.94611	1
GO:0007413	axonal fasciculation	biological_process	12	-0.080553	0.78312	0.9711	0.21698	1	0.26919	0.19548	0.59805	5	0.22636	0.64514	0.96625	7	0.29978	0.33107	1
GO:0007415	defasciculation of motor neuron axon	biological_process	3	0.093407	0.26307	0.57349	0.73703	1	0.15934	0.60544	0.77818	2	0.18956	0.65733	0.97441	1	0.098898	0.78012	1
GO:0007416	synapse assembly	biological_process	13	0.29359	0.0026997	0.11315	0.9974	1	0.39476	0.014799	0.4643	10	0.44742	0.025697	0.73119	2	0.32881	0.28397	1
GO:0007417	central nervous system development	biological_process	15	0.096058	0.09639	0.382	0.90371	1	0.19981	0.54555	0.7603	11	0.20173	0.86951	1	4	0.19454	0.73673	1
GO:0007418	ventral midline development	biological_process	1	0.61604	0.023898	0.2333	0.9763	1	0.61604	0.053595	0.55986	1	0.61604	0.069393	0.76383	0	NA	NA	NA
GO:0007420	brain development	biological_process	18	0.053714	0.19528	0.50649	0.80482	1	0.2313	0.34227	0.68856	10	0.25651	0.55644	0.94079	7	0.22832	0.65273	1
GO:0007422	peripheral nervous system development	biological_process	24	-0.083278	0.86991	0.99396	0.13019	1	0.24731	0.22878	0.61972	11	0.17895	0.93931	1	13	0.30516	0.28707	1
GO:0007424	open tracheal system development	biological_process	24	0.21117	0.0012999	0.083391	0.9988	1	0.32698	0.021598	0.51284	17	0.37987	0.045595	0.73119	6	0.23161	0.63154	1
GO:0007425	epithelial cell fate determination, open tracheal system	biological_process	1	-0.18991	0.77332	0.96694	0.22688	1	0.18991	0.42776	0.71608	0	NA	NA	NA	1	0.18991	0.55494	1
GO:0007426	tracheal outgrowth, open tracheal system	biological_process	4	0.10989	0.20398	0.51482	0.79612	1	0.33285	0.14129	0.59317	2	0.44274	0.12109	0.76383	2	0.22296	0.54455	1
GO:0007427	epithelial cell migration, open tracheal system	biological_process	11	0.071155	0.18918	0.5016	0.81092	1	0.27443	0.18148	0.59417	6	0.31678	0.27677	0.8266	5	0.2236	0.65023	1
GO:0007428	primary branching, open tracheal system	biological_process	1	-0.21191	0.78732	0.9711	0.21278	1	0.21191	0.39756	0.70294	0	NA	NA	NA	1	0.21191	0.52005	1
GO:0007430	terminal branching, open tracheal system	biological_process	6	0.1758	0.068893	0.34807	0.93121	1	0.22382	0.40016	0.70368	3	0.39962	0.14259	0.77562	3	0.048019	0.9932	1
GO:0007431	salivary gland development	biological_process	3	0.35591	0.022198	0.22905	0.9779	1	0.35591	0.12349	0.58638	3	0.35591	0.21488	0.81007	0	NA	NA	NA
GO:0007435	salivary gland morphogenesis	biological_process	13	0.11836	0.065793	0.34285	0.93431	1	0.1981	0.55584	0.76569	8	0.25712	0.54635	0.93706	5	0.10366	0.9833	1
GO:0007436	larval salivary gland morphogenesis	biological_process	6	0.29668	0.013299	0.20653	0.9868	1	0.44766	0.025597	0.5324	4	0.55825	0.018398	0.73119	2	0.22646	0.53475	1
GO:0007443	Malpighian tubule morphogenesis	biological_process	5	0.082157	0.24868	0.55668	0.75142	1	0.19768	0.49775	0.74776	3	0.2332	0.57534	0.9421	2	0.1444	0.78832	1
GO:0007444	imaginal disc development	biological_process	2	0.051715	0.35616	0.63581	0.64394	1	0.057157	0.83842	0.87984	1	0.10887	0.76122	0.99213	1	0.0054422	0.9858	1
GO:0007448	anterior/posterior pattern specification, imaginal disc	biological_process	1	-0.12346	0.70533	0.9381	0.29487	1	0.12346	0.55094	0.76244	0	NA	NA	NA	1	0.12346	0.73063	1
GO:0007449	proximal/distal pattern formation, imaginal disc	biological_process	1	0.26677	0.15018	0.4633	0.85001	1	0.26677	0.31227	0.66822	1	0.26677	0.41906	0.89584	0	NA	NA	NA
GO:0007455	eye-antennal disc morphogenesis	biological_process	2	0.57438	0.0080992	0.18543	0.992	1	0.57438	0.030997	0.5324	2	0.57438	0.046795	0.73119	0	NA	NA	NA
GO:0007458	progression of morphogenetic furrow involved in compound eye morphogenesis	biological_process	1	0.42339	0.074993	0.35584	0.92511	1	0.42339	0.15318	0.59317	1	0.42339	0.19898	0.81007	0	NA	NA	NA
GO:0007464	R3/R4 cell fate commitment	biological_process	6	0.0023816	0.46275	0.75803	0.53735	1	0.1092	0.87621	0.91024	3	0.11159	0.93331	1	2	0.16023	0.74123	1
GO:0007465	R7 cell fate commitment	biological_process	2	-0.23866	0.87601	0.99485	0.12409	1	0.23866	0.36256	0.69542	0	NA	NA	NA	2	0.23866	0.50165	1
GO:0007469	antennal development	biological_process	1	-0.099546	0.68613	0.93227	0.31407	1	0.099546	0.59454	0.77588	0	NA	NA	NA	1	0.099546	0.77912	1
GO:0007472	wing disc morphogenesis	biological_process	1	0.35069	0.10409	0.3928	0.89621	1	0.35069	0.21778	0.61343	1	0.35069	0.28167	0.83023	0	NA	NA	NA
GO:0007474	imaginal disc-derived wing vein specification	biological_process	16	-0.02043	0.55164	0.86424	0.44846	1	0.19152	0.61964	0.78343	7	0.19554	0.82742	1	9	0.1884	0.86811	1
GO:0007475	apposition of dorsal and ventral imaginal disc-derived wing surfaces	biological_process	26	0.21864	0.0017998	0.097547	0.9983	1	0.31739	0.027197	0.5324	17	0.40991	0.023798	0.73119	8	0.16047	0.94081	1
GO:0007476	imaginal disc-derived wing morphogenesis	biological_process	31	0.30549	9.999e-05	0.017961	1	1	0.4173	0.0013999	0.17257	25	0.44813	0.0074993	0.66477	6	0.28885	0.38136	1
GO:0007479	leg disc proximal/distal pattern formation	biological_process	2	0.38194	0.036396	0.27437	0.9637	1	0.38194	0.13559	0.59317	2	0.38194	0.19528	0.81007	0	NA	NA	NA
GO:0007480	imaginal disc-derived leg morphogenesis	biological_process	6	0.15857	0.087091	0.37189	0.91301	1	0.22892	0.38096	0.69806	5	0.23249	0.61784	0.96426	1	0.21106	0.52095	1
GO:0007482	haltere development	biological_process	1	0.34843	0.10579	0.39755	0.89431	1	0.34843	0.22048	0.61661	1	0.34843	0.28437	0.83183	0	NA	NA	NA
GO:0007483	genital disc morphogenesis	biological_process	1	0.14785	0.23688	0.54994	0.76332	1	0.14785	0.51235	0.75065	1	0.14785	0.66783	0.97441	0	NA	NA	NA
GO:0007492	endoderm development	biological_process	1	-0.29741	0.85451	0.98883	0.14569	1	0.29741	0.28177	0.65903	0	NA	NA	NA	1	0.29741	0.35476	1
GO:0007493	endodermal cell fate determination	biological_process	1	0.66144	0.017798	0.21393	0.9824	1	0.66144	0.042396	0.5324	1	0.66144	0.051295	0.73119	0	NA	NA	NA
GO:0007494	midgut development	biological_process	2	0.44274	0.022698	0.22905	0.9774	1	0.44274	0.084792	0.55986	2	0.44274	0.12109	0.76383	0	NA	NA	NA
GO:0007496	anterior midgut development	biological_process	2	0.14976	0.20058	0.51075	0.79952	1	0.14976	0.58434	0.77535	2	0.14976	0.77292	0.99213	0	NA	NA	NA
GO:0007498	mesoderm development	biological_process	13	0.20811	0.010099	0.19148	0.99	1	0.30508	0.092591	0.56475	8	0.41697	0.051495	0.73119	3	0.2101	0.62714	1
GO:0007500	mesodermal cell fate determination	biological_process	1	0.08745	0.29037	0.59543	0.70983	1	0.08745	0.61514	0.78085	1	0.08745	0.80582	0.99918	0	NA	NA	NA
GO:0007501	mesodermal cell fate specification	biological_process	1	0.022573	0.34807	0.63581	0.65213	1	0.022573	0.72973	0.82098	1	0.022573	0.9578	1	0	NA	NA	NA
GO:0007507	heart development	biological_process	11	0.14145	0.052695	0.31374	0.94741	1	0.26109	0.22518	0.61972	8	0.27675	0.43906	0.90334	2	0.329	0.28357	1
GO:0007508	larval heart development	biological_process	2	0.44274	0.022698	0.22905	0.9774	1	0.44274	0.084792	0.55986	2	0.44274	0.12109	0.76383	0	NA	NA	NA
GO:0007509	mesoderm migration involved in gastrulation	biological_process	1	-0.098898	0.68583	0.93227	0.31427	1	0.098898	0.59554	0.77588	0	NA	NA	NA	1	0.098898	0.78012	1
GO:0007512	adult heart development	biological_process	5	-0.042284	0.61144	0.88916	0.38866	1	0.053662	0.9705	0.9918	1	0.028446	0.94351	1	3	0.079955	0.9757	1
GO:0007516	hemocyte development	biological_process	1	0.40007	0.082992	0.36436	0.91711	1	0.40007	0.16778	0.59417	1	0.40007	0.22408	0.81769	0	NA	NA	NA
GO:0007517	muscle organ development	biological_process	10	0.031452	0.33097	0.63014	0.66913	1	0.12357	0.90421	0.93254	6	0.12918	0.971	1	4	0.11514	0.9504	1
GO:0007519	skeletal muscle tissue development	biological_process	30	0.17099	0.0043996	0.14482	0.9957	1	0.24476	0.22978	0.62002	20	0.31182	0.21578	0.81007	6	0.18442	0.83422	1
GO:0007520	myoblast fusion	biological_process	8	0.1158	0.11739	0.41415	0.88271	1	0.19421	0.54985	0.76243	4	0.31001	0.31467	0.84542	2	0.15684	0.75172	1
GO:0007523	larval visceral muscle development	biological_process	28	0.16642	0.0054995	0.16411	0.9946	1	0.23762	0.26767	0.651	18	0.31425	0.20708	0.81007	5	0.19933	0.74873	1
GO:0007525	somatic muscle development	biological_process	4	0.087262	0.24698	0.55554	0.75312	1	0.25402	0.30707	0.66822	2	0.34128	0.26857	0.81964	2	0.16675	0.72183	1
GO:0007526	larval somatic muscle development	biological_process	10	0.13218	0.069093	0.34807	0.93101	1	0.25845	0.23768	0.626	5	0.39063	0.10919	0.76383	5	0.12627	0.9553	1
GO:0007527	adult somatic muscle development	biological_process	5	0.14983	0.11679	0.41273	0.88331	1	0.14983	0.70173	0.81564	4	0.18729	0.77982	0.99213	0	NA	NA	NA
GO:0007528	neuromuscular junction development	biological_process	11	0.27799	0.0041996	0.14428	0.9959	1	0.3957	0.018298	0.47537	9	0.4117	0.049795	0.73119	2	0.32371	0.29467	1
GO:0007529	establishment of synaptic specificity at neuromuscular junction	biological_process	1	-0.17689	0.76312	0.9656	0.25627	1	0.17689	0.46475	0.73011	0	NA	NA	NA	1	0.17689	0.63074	1
GO:0007541	sex determination, primary response to X:A ratio	biological_process	1	-0.16836	0.73863	0.95196	0.26157	1	0.16836	0.48465	0.74252	0	NA	NA	NA	1	0.16836	0.64434	1
GO:0007548	sex differentiation	biological_process	1	0	0.59204	0.87676	0.63414	1	0	1	1	0	NA	NA	NA	0	NA	NA	NA
GO:0007552	metamorphosis	biological_process	8	0.15497	0.062694	0.33631	0.93741	1	0.30948	0.12569	0.58838	6	0.30964	0.30267	0.83845	2	0.30901	0.32497	1
GO:0007560	imaginal disc morphogenesis	biological_process	4	0.26265	0.037296	0.27701	0.9628	1	0.26265	0.28387	0.66147	4	0.26265	0.48305	0.92566	0	NA	NA	NA
GO:0007562	eclosion	biological_process	1	0.42339	0.074993	0.35584	0.92511	1	0.42339	0.15318	0.59317	1	0.42339	0.19898	0.81007	0	NA	NA	NA
GO:0007565	female pregnancy	biological_process	1	0.043661	0.33057	0.63014	0.66973	1	0.043661	0.69693	0.81564	1	0.043661	0.90841	1	0	NA	NA	NA
GO:0007568	aging	biological_process	3	0.13626	0.18698	0.50023	0.81312	1	0.13626	0.68413	0.81199	2	0.20439	0.61814	0.96426	0	NA	NA	NA
GO:0007569	cell aging	biological_process	3	0.1469	0.17068	0.486	0.82942	1	0.1469	0.64644	0.79385	3	0.1469	0.85551	1	0	NA	NA	NA
GO:0007584	response to nutrient	biological_process	2	0.14463	0.20898	0.51945	0.79112	1	0.14463	0.59944	0.77667	2	0.14463	0.78782	0.9932	0	NA	NA	NA
GO:0007586	digestion	biological_process	1	-0.27479	0.84122	0.98699	0.15898	1	0.27479	0.30617	0.66744	0	NA	NA	NA	1	0.27479	0.38736	1
GO:0007591	molting cycle, chitin-based cuticle	biological_process	4	0.42331	0.0057994	0.16411	0.9943	1	0.42331	0.053995	0.55986	4	0.42331	0.086991	0.76383	0	NA	NA	NA
GO:0007595	lactation	biological_process	3	0.15595	0.15638	0.472	0.84372	1	0.2365	0.36016	0.69501	2	0.29434	0.37236	0.89103	1	0.12082	0.73653	1
GO:0007596	blood coagulation	biological_process	4	-0.12364	0.77802	0.96949	0.22208	1	0.20156	0.47745	0.73953	1	0.15585	0.65333	0.97355	3	0.2168	0.60434	1
GO:0007600	sensory perception	biological_process	1	0.10036	0.28027	0.58831	0.71993	1	0.10036	0.59334	0.77588	1	0.10036	0.78022	0.99213	0	NA	NA	NA
GO:0007601	visual perception	biological_process	12	0.072706	0.16738	0.48101	0.83272	1	0.23915	0.31637	0.67196	5	0.37423	0.13449	0.77562	6	0.16645	0.89331	1
GO:0007602	phototransduction	biological_process	5	0.12938	0.15058	0.46385	0.84952	1	0.34124	0.11069	0.57355	3	0.39218	0.15338	0.78818	2	0.26482	0.43376	1
GO:0007603	phototransduction, visible light	biological_process	2	0.19595	0.14869	0.4633	0.85141	1	0.19595	0.46225	0.73011	2	0.19595	0.64084	0.96625	0	NA	NA	NA
GO:0007605	sensory perception of sound	biological_process	38	0.15354	0.0024998	0.11146	0.9976	1	0.28708	0.044596	0.53434	25	0.33487	0.10289	0.76383	12	0.21144	0.82112	1
GO:0007606	sensory perception of chemical stimulus	biological_process	3	0.36125	0.020598	0.22905	0.9795	1	0.36125	0.11569	0.57734	3	0.36125	0.20438	0.81007	0	NA	NA	NA
GO:0007608	sensory perception of smell	biological_process	53	0.40366	9.999e-05	0.017961	1	1	0.72623	9.999e-05	0.025145	32	0.93569	9.999e-05	0.068965	19	0.44989	0.0062994	0.66289
GO:0007611	learning or memory	biological_process	2	0.14515	0.20818	0.51893	0.79192	1	0.16232	0.54965	0.76243	1	0.30747	0.34897	0.87888	1	0.017169	0.94151	1
GO:0007612	learning	biological_process	1	-0.13046	0.70893	0.9405	0.29127	1	0.13046	0.54225	0.75735	0	NA	NA	NA	1	0.13046	0.72053	1
GO:0007613	memory	biological_process	4	0.3353	0.015098	0.21283	0.985	1	0.3353	0.13739	0.59317	4	0.3353	0.24248	0.81964	0	NA	NA	NA
GO:0007614	short-term memory	biological_process	24	0.4039	9.999e-05	0.017961	1	1	0.42429	0.0014999	0.17792	22	0.45174	0.0073993	0.66477	2	0.12234	0.84632	1
GO:0007615	anesthesia-resistant memory	biological_process	5	0.077033	0.26027	0.57125	0.73983	1	0.15822	0.66663	0.80182	4	0.14704	0.89691	1	1	0.20298	0.53345	1
GO:0007616	long-term memory	biological_process	10	0.11901	0.086291	0.36956	0.91381	1	0.21892	0.41836	0.71125	8	0.21121	0.78472	0.99213	2	0.24977	0.47155	1
GO:0007619	courtship behavior	biological_process	4	0.18574	0.09889	0.38337	0.90121	1	0.25955	0.29297	0.66392	2	0.44529	0.11829	0.76383	2	0.073814	0.94331	1
GO:0007620	copulation	biological_process	1	0.10771	0.27337	0.58389	0.72673	1	0.10771	0.58154	0.77475	1	0.10771	0.76302	0.99213	0	NA	NA	NA
GO:0007621	negative regulation of female receptivity	biological_process	1	0.062297	0.31357	0.61472	0.68653	1	0.062297	0.65973	0.80041	1	0.062297	0.86761	1	0	NA	NA	NA
GO:0007623	circadian rhythm	biological_process	6	0.25226	0.023798	0.2333	0.9763	1	0.29253	0.18268	0.59417	5	0.32687	0.24698	0.81964	1	0.12082	0.73653	1
GO:0007625	grooming behavior	biological_process	3	0.3821	0.016498	0.21393	0.9836	1	0.3821	0.094091	0.56475	3	0.3821	0.16758	0.81007	0	NA	NA	NA
GO:0007626	locomotory behavior	biological_process	7	0.2536	0.016198	0.21393	0.9839	1	0.31178	0.13219	0.59124	5	0.39577	0.10189	0.76383	2	0.10183	0.89241	1
GO:0007628	adult walking behavior	biological_process	5	0.016945	0.43166	0.71849	0.56844	1	0.10758	0.86111	0.89807	4	0.077825	0.9917	1	1	0.22658	0.49155	1
GO:0007629	flight behavior	biological_process	6	0.10696	0.16488	0.48101	0.83522	1	0.19989	0.50415	0.75065	3	0.30685	0.33277	0.8615	3	0.092935	0.9576	1
GO:0007630	jump response	biological_process	1	0.19116	0.19958	0.51048	0.80132	1	0.19116	0.42566	0.71496	1	0.19116	0.56654	0.9421	0	NA	NA	NA
GO:0007631	feeding behavior	biological_process	3	0.11724	0.21608	0.53004	0.78402	1	0.12479	0.72133	0.81782	2	0.18152	0.68373	0.97598	1	0.011328	0.9583	1
GO:0007632	visual behavior	biological_process	1	0.28683	0.14109	0.45829	0.85901	1	0.28683	0.29277	0.66392	1	0.28683	0.38876	0.89103	0	NA	NA	NA
GO:0007634	optokinetic behavior	biological_process	1	-0.2615	0.83502	0.98587	0.16508	1	0.2615	0.31917	0.67426	0	NA	NA	NA	1	0.2615	0.40356	1
GO:0007636	chemosensory jump behavior	biological_process	1	0.61762	0.023498	0.23228	0.9767	1	0.61762	0.053195	0.55986	1	0.61762	0.068493	0.76383	0	NA	NA	NA
GO:0007637	proboscis extension reflex	biological_process	2	0.20149	0.14339	0.45829	0.85671	1	0.21866	0.40526	0.70451	1	0.42015	0.20708	0.81007	1	0.017169	0.94151	1
GO:0007638	mechanosensory behavior	biological_process	4	0.0074406	0.45275	0.74515	0.54735	1	0.28573	0.22908	0.61972	2	0.29317	0.37486	0.89103	2	0.27829	0.39636	1
GO:0008038	neuron recognition	biological_process	2	0.15471	0.19468	0.50556	0.80542	1	0.16366	0.54615	0.76034	1	0.31837	0.33167	0.86102	1	0.0089578	0.9643	1
GO:0008039	synaptic target recognition	biological_process	5	0.38543	0.0055994	0.16411	0.9945	1	0.38543	0.063194	0.55986	5	0.38543	0.11649	0.76383	0	NA	NA	NA
GO:0008045	motor neuron axon guidance	biological_process	23	0.24866	0.0011999	0.080252	0.9989	1	0.31048	0.043096	0.53434	17	0.37824	0.047095	0.73119	6	0.11848	0.9807	1
GO:0008049	male courtship behavior	biological_process	8	0.098971	0.14969	0.4633	0.85041	1	0.27767	0.19988	0.59954	6	0.25109	0.56084	0.94203	2	0.35739	0.23218	1
GO:0008050	female courtship behavior	biological_process	2	0.2231	0.12389	0.42702	0.87621	1	0.29046	0.25897	0.64122	1	0.51356	0.11869	0.76383	1	0.067365	0.84512	1
GO:0008052	sensory organ boundary specification	biological_process	1	-0.27881	0.84382	0.98699	0.15628	1	0.27881	0.30107	0.66552	0	NA	NA	NA	1	0.27881	0.38096	1
GO:0008053	mitochondrial fusion	biological_process	1	0.15879	0.22938	0.54153	0.77072	1	0.15879	0.49755	0.74763	1	0.15879	0.64744	0.96805	0	NA	NA	NA
GO:0008063	Toll signaling pathway	biological_process	2	0.26222	0.092491	0.37637	0.90761	1	0.26222	0.30987	0.66822	2	0.26222	0.45315	0.90819	0	NA	NA	NA
GO:0008064	regulation of actin polymerization or depolymerization	biological_process	1	0.33684	0.11369	0.40727	0.88641	1	0.33684	0.23248	0.62223	1	0.33684	0.30847	0.84093	0	NA	NA	NA
GO:0008065	establishment of blood-nerve barrier	biological_process	1	0.23404	0.17288	0.48916	0.82722	1	0.23404	0.36906	0.69625	1	0.23404	0.49135	0.92881	0	NA	NA	NA
GO:0008069	dorsal/ventral axis specification, ovarian follicular epithelium	biological_process	16	0.17169	0.014499	0.21051	0.9856	1	0.31415	0.057794	0.55986	10	0.38867	0.064594	0.76383	5	0.22793	0.63354	1
GO:0008078	mesodermal cell migration	biological_process	1	0.29041	0.13959	0.45779	0.86051	1	0.29041	0.28967	0.66392	1	0.29041	0.38246	0.89103	0	NA	NA	NA
GO:0008088	axo-dendritic transport	biological_process	6	0.89743	0.00039996	0.043354	0.9997	1	0.89743	0.00079992	0.11974	6	0.89743	0.0016998	0.51292	0	NA	NA	NA
GO:0008089	anterograde axonal transport	biological_process	4	0.27524	0.032397	0.2618	0.9677	1	0.27524	0.25397	0.64122	4	0.27524	0.43836	0.90334	0	NA	NA	NA
GO:0008101	decapentaplegic signaling pathway	biological_process	1	-0.12346	0.70533	0.9381	0.29487	1	0.12346	0.55094	0.76244	0	NA	NA	NA	1	0.12346	0.73063	1
GO:0008103	oocyte microtubule cytoskeleton polarization	biological_process	5	0.23103	0.040596	0.28555	0.9595	1	0.28366	0.21188	0.61021	4	0.32168	0.27867	0.82694	1	0.13157	0.71793	1
GO:0008104	protein localization	biological_process	18	0.080819	0.10999	0.40249	0.89011	1	0.31277	0.051895	0.55986	10	0.35423	0.12509	0.76669	7	0.29823	0.33667	1
GO:0008105	asymmetric protein localization	biological_process	2	0.12411	0.23518	0.54761	0.76492	1	0.12411	0.65563	0.79868	2	0.12411	0.84282	1	0	NA	NA	NA
GO:0008152	metabolic process	biological_process	868	0.024146	0.00089991	0.074444	0.9992	1	0.26759	9.999e-05	0.025145	411	0.30807	0.0053995	0.63582	384	0.27515	0.48905	1
GO:0008154	actin polymerization or depolymerization	biological_process	3	0.1363	0.18698	0.50023	0.81312	1	0.1363	0.68393	0.81199	3	0.1363	0.88381	1	0	NA	NA	NA
GO:0008156	negative regulation of DNA replication	biological_process	2	-0.048538	0.58554	0.87676	0.41456	1	0.38401	0.13359	0.59261	1	0.33547	0.31157	0.84319	1	0.43255	0.18038	1
GO:0008203	cholesterol metabolic process	biological_process	4	0.2922	0.026297	0.24263	0.9738	1	0.2922	0.21518	0.61055	4	0.2922	0.37566	0.89103	0	NA	NA	NA
GO:0008209	androgen metabolic process	biological_process	1	0.34139	0.11069	0.40249	0.88941	1	0.34139	0.22728	0.61972	1	0.34139	0.30187	0.83768	0	NA	NA	NA
GO:0008210	estrogen metabolic process	biological_process	1	0.34139	0.11069	0.40249	0.88941	1	0.34139	0.22728	0.61972	1	0.34139	0.30187	0.83768	0	NA	NA	NA
GO:0008211	glucocorticoid metabolic process	biological_process	1	0.48608	0.053995	0.31374	0.94621	1	0.48608	0.11019	0.57355	1	0.48608	0.14269	0.77562	0	NA	NA	NA
GO:0008219	cell death	biological_process	2	0.41942	0.027397	0.24855	0.9727	1	0.41942	0.10249	0.56583	2	0.41942	0.14429	0.77562	0	NA	NA	NA
GO:0008258	head involution	biological_process	4	0.043752	0.34907	0.63581	0.65103	1	0.26462	0.27907	0.65861	3	0.20558	0.67343	0.97441	1	0.44173	0.17218	1
GO:0008277	regulation of G-protein coupled receptor protein signaling pathway	biological_process	1	0.18701	0.20318	0.51321	0.79692	1	0.18701	0.43216	0.71726	1	0.18701	0.57554	0.9421	0	NA	NA	NA
GO:0008283	cell proliferation	biological_process	21	-0.058984	0.76942	0.96625	0.23068	1	0.2283	0.35926	0.69501	9	0.19754	0.85731	1	12	0.25137	0.59114	1
GO:0008284	positive regulation of cell proliferation	biological_process	28	0.081978	0.064894	0.34198	0.93521	1	0.23797	0.26617	0.65011	14	0.31994	0.20328	0.81007	12	0.18198	0.92861	1
GO:0008285	negative regulation of cell proliferation	biological_process	21	0.060126	0.15888	0.47296	0.84122	1	0.25745	0.19528	0.59805	13	0.2565	0.57964	0.94576	6	0.34531	0.20248	1
GO:0008286	insulin receptor signaling pathway	biological_process	6	0.14568	0.10279	0.3893	0.89731	1	0.14568	0.74473	0.82672	6	0.14568	0.94851	1	0	NA	NA	NA
GO:0008295	spermidine biosynthetic process	biological_process	2	-0.21978	0.85931	0.99201	0.14079	1	0.21978	0.40226	0.70451	0	NA	NA	NA	2	0.21978	0.55604	1
GO:0008298	intracellular mRNA localization	biological_process	1	0.48384	0.054395	0.31432	0.94581	1	0.48384	0.11139	0.57355	1	0.48384	0.14419	0.77562	0	NA	NA	NA
GO:0008299	isoprenoid biosynthetic process	biological_process	12	0.20852	0.012399	0.20142	0.9877	1	0.31233	0.085791	0.55986	9	0.34723	0.14539	0.77646	3	0.20763	0.63804	1
GO:0008302	female germline ring canal formation, actin assembly	biological_process	2	0.054784	0.35136	0.63581	0.64874	1	0.22941	0.38296	0.69812	1	0.28419	0.39226	0.89103	1	0.17462	0.63444	1
GO:0008306	associative learning	biological_process	2	0.10869	0.26067	0.57125	0.73943	1	0.10869	0.70033	0.81564	1	0.21738	0.52075	0.92881	0	NA	NA	NA
GO:0008333	endosome to lysosome transport	biological_process	1	0	0.59204	0.87676	0.63414	1	0	1	1	0	NA	NA	NA	0	NA	NA	NA
GO:0008335	female germline ring canal stabilization	biological_process	22	0.20073	0.0039996	0.14127	0.9961	1	0.26282	0.15638	0.59317	16	0.31869	0.19588	0.81007	3	0.22767	0.56674	1
GO:0008340	determination of adult lifespan	biological_process	17	0.27	0.0017998	0.097547	0.9983	1	0.37987	0.012899	0.45304	13	0.42492	0.025997	0.73119	4	0.23347	0.57864	1
GO:0008343	adult feeding behavior	biological_process	1	0.16712	0.22438	0.53986	0.77582	1	0.16712	0.48675	0.74323	1	0.16712	0.63214	0.96625	0	NA	NA	NA
GO:0008344	adult locomotory behavior	biological_process	17	0.087669	0.10129	0.38759	0.89881	1	0.20762	0.50345	0.75065	11	0.22818	0.73673	0.99059	6	0.16994	0.88281	1
GO:0008345	larval locomotory behavior	biological_process	6	0.092215	0.19898	0.51048	0.80112	1	0.34284	0.09639	0.56475	4	0.32629	0.26577	0.81964	2	0.37594	0.20248	1
GO:0008347	glial cell migration	biological_process	4	0.25611	0.041396	0.28821	0.9587	1	0.25611	0.30177	0.66616	3	0.34148	0.24718	0.81964	0	NA	NA	NA
GO:0008354	germ cell migration	biological_process	2	0.25061	0.10039	0.386	0.89971	1	0.25061	0.33217	0.67495	2	0.25061	0.48345	0.92566	0	NA	NA	NA
GO:0008355	olfactory learning	biological_process	10	0.74303	9.999e-05	0.017961	1	1	0.77795	0.00059994	0.096713	9	0.84499	0.0009999	0.40229	1	0.17462	0.63444	1
GO:0008358	maternal determination of anterior/posterior axis, embryo	biological_process	1	-0.12346	0.70533	0.9381	0.29487	1	0.12346	0.55094	0.76244	0	NA	NA	NA	1	0.12346	0.73063	1
GO:0008360	regulation of cell shape	biological_process	34	0.15273	0.0035996	0.13391	0.9965	1	0.26093	0.12639	0.59034	24	0.29301	0.30927	0.84216	10	0.18394	0.90851	1
GO:0008361	regulation of cell size	biological_process	1	0.10887	0.27217	0.58389	0.72793	1	0.10887	0.57744	0.77434	1	0.10887	0.76122	0.99213	0	NA	NA	NA
GO:0008362	chitin-based embryonic cuticle biosynthetic process	biological_process	16	0.15172	0.022398	0.22905	0.9777	1	0.32066	0.048895	0.55388	9	0.41989	0.041896	0.73119	6	0.22526	0.66543	1
GO:0008366	axon ensheathment	biological_process	2	0.3738	0.038696	0.28028	0.9614	1	0.3738	0.14419	0.59317	2	0.3738	0.20768	0.81007	0	NA	NA	NA
GO:0008377	light-induced release of internally sequestered calcium ion	biological_process	2	0.31729	0.061994	0.33369	0.93811	1	0.31729	0.21608	0.61055	2	0.31729	0.31877	0.84794	0	NA	NA	NA
GO:0008406	gonad development	biological_process	1	0.22068	0.18058	0.49416	0.81962	1	0.22068	0.38806	0.70062	1	0.22068	0.51255	0.92881	0	NA	NA	NA
GO:0008407	chaeta morphogenesis	biological_process	12	0.16609	0.029697	0.25557	0.9704	1	0.23829	0.32217	0.67495	9	0.26959	0.47145	0.92078	3	0.14442	0.85481	1
GO:0008542	visual learning	biological_process	5	0.26824	0.024398	0.23562	0.9757	1	0.26824	0.24998	0.63834	5	0.26824	0.45995	0.9146	0	NA	NA	NA
GO:0008543	fibroblast growth factor receptor signaling pathway	biological_process	9	0.12639	0.089791	0.37301	0.91031	1	0.19304	0.55514	0.7655	6	0.23958	0.61984	0.96473	2	0.14997	0.77322	1
GO:0008544	epidermis development	biological_process	8	-0.068582	0.70123	0.93783	0.29887	1	0.19871	0.52515	0.75123	4	0.13013	0.93481	1	4	0.26729	0.44506	1
GO:0008582	regulation of synaptic growth at neuromuscular junction	biological_process	12	0.59086	9.999e-05	0.017961	1	1	0.59086	0.0009999	0.14619	12	0.59086	0.0036996	0.54127	0	NA	NA	NA
GO:0008584	male gonad development	biological_process	4	-0.01743	0.52085	0.83132	0.47925	1	0.27631	0.25147	0.63905	2	0.25888	0.46205	0.91749	2	0.29374	0.35546	1
GO:0008585	female gonad development	biological_process	3	-0.094769	0.70743	0.9397	0.29267	1	0.12384	0.72443	0.81945	1	0.043605	0.90881	1	2	0.16396	0.72903	1
GO:0008586	imaginal disc-derived wing vein morphogenesis	biological_process	12	-0.039262	0.62584	0.89424	0.37426	1	0.1545	0.80432	0.85342	6	0.11524	0.9841	1	6	0.19377	0.79772	1
GO:0008587	imaginal disc-derived wing margin morphogenesis	biological_process	9	0.12603	0.089991	0.37301	0.91011	1	0.18799	0.58164	0.77475	8	0.17663	0.91041	1	1	0.27881	0.38096	1
GO:0008589	regulation of smoothened signaling pathway	biological_process	3	-0.14558	0.80252	0.97506	0.19758	1	0.19695	0.48255	0.74249	1	0.077067	0.83272	1	2	0.2569	0.45315	1
GO:0008593	regulation of Notch signaling pathway	biological_process	6	0.19593	0.049995	0.30698	0.9501	1	0.31488	0.13719	0.59317	4	0.38311	0.14029	0.77562	2	0.17843	0.69063	1
GO:0008594	photoreceptor cell morphogenesis	biological_process	6	0.27693	0.017398	0.21393	0.9827	1	0.27693	0.21908	0.61489	6	0.27693	0.43986	0.90334	0	NA	NA	NA
GO:0008595	anterior/posterior axis specification, embryo	biological_process	4	0.13381	0.16638	0.48101	0.83372	1	0.26524	0.27757	0.6563	2	0.39906	0.17238	0.81007	2	0.13143	0.82362	1
GO:0008610	lipid biosynthetic process	biological_process	3	0.16199	0.14759	0.4614	0.85251	1	0.16199	0.59624	0.77588	3	0.16199	0.81402	1	0	NA	NA	NA
GO:0008611	ether lipid biosynthetic process	biological_process	1	1.4445	0.0014999	0.088958	0.9987	1	1.4445	0.0034997	0.24722	1	1.4445	0.0030997	0.51494	0	NA	NA	NA
GO:0008612	peptidyl-lysine modification to peptidyl-hypusine	biological_process	5	-0.13649	0.83252	0.98458	0.16758	1	0.18889	0.53725	0.75546	1	0.13099	0.70363	0.97852	4	0.20337	0.70113	1
GO:0008616	queuosine biosynthetic process	biological_process	2	-0.078744	0.64294	0.90651	0.35716	1	0.078744	0.78682	0.84114	0	NA	NA	NA	2	0.078744	0.93691	1
GO:0008628	hormone-mediated apoptotic signaling pathway	biological_process	1	0.56937	0.031797	0.26071	0.9683	1	0.56937	0.067193	0.55986	1	0.56937	0.091691	0.76383	0	NA	NA	NA
GO:0008630	intrinsic apoptotic signaling pathway in response to DNA damage	biological_process	15	0.17596	0.015998	0.21393	0.9841	1	0.32791	0.045895	0.53434	9	0.41989	0.041896	0.73119	5	0.22793	0.63354	1
GO:0008637	apoptotic mitochondrial changes	biological_process	2	0.21138	0.13469	0.44898	0.86541	1	0.21138	0.42556	0.71496	2	0.21138	0.59644	0.94834	0	NA	NA	NA
GO:0008643	carbohydrate transport	biological_process	25	0.0062615	0.38736	0.66449	0.61274	1	0.27695	0.09609	0.56475	11	0.32183	0.21628	0.81007	12	0.28196	0.40136	1
GO:0008645	hexose transport	biological_process	2	0.19643	0.14759	0.4614	0.85251	1	0.37409	0.14379	0.59317	1	0.57052	0.091491	0.76383	1	0.17766	0.58124	1
GO:0008654	phospholipid biosynthetic process	biological_process	18	0.28568	0.0011999	0.080252	0.9989	1	0.31347	0.050595	0.55986	15	0.35949	0.083792	0.76383	2	0.12504	0.84162	1
GO:0009052	pentose-phosphate shunt, non-oxidative branch	biological_process	3	-0.19619	0.86821	0.99396	0.13189	1	0.19619	0.48485	0.74252	0	NA	NA	NA	3	0.19619	0.68053	1
GO:0009056	catabolic process	biological_process	1	-0.13394	0.71513	0.94328	0.28507	1	0.13394	0.53445	0.75321	0	NA	NA	NA	1	0.13394	0.70683	1
GO:0009058	biosynthetic process	biological_process	27	-0.08102	0.87381	0.99396	0.12629	1	0.25274	0.18428	0.59417	8	0.28978	0.37526	0.89103	18	0.25032	0.63794	1
GO:0009059	macromolecule biosynthetic process	biological_process	2	-0.12663	0.73673	0.95196	0.26337	1	0.3712	0.14699	0.59317	1	0.24456	0.47105	0.92075	1	0.49783	0.13679	1
GO:0009060	aerobic respiration	biological_process	1	0.56863	0.031997	0.26071	0.9681	1	0.56863	0.067593	0.55986	1	0.56863	0.092091	0.76383	0	NA	NA	NA
GO:0009062	fatty acid catabolic process	biological_process	2	0.036792	0.38326	0.65997	0.61684	1	0.060267	0.83162	0.87481	1	0.097059	0.78762	0.9932	1	0.023475	0.93261	1
GO:0009063	cellular amino acid catabolic process	biological_process	1	0.0048071	0.36276	0.63581	0.63734	1	0.0048071	0.76572	0.83117	1	0.0048071	0.9924	1	0	NA	NA	NA
GO:0009069	serine family amino acid metabolic process	biological_process	158	0.16628	9.999e-05	0.017961	1	1	0.26365	0.009699	0.42337	109	0.3116	0.064594	0.76383	44	0.17483	0.9993	1
GO:0009072	aromatic amino acid family metabolic process	biological_process	1	-0.023811	0.61854	0.89209	0.38166	1	0.023811	0.72923	0.82098	0	NA	NA	NA	1	0.023811	0.93171	1
GO:0009085	lysine biosynthetic process	biological_process	1	-0.030288	0.62164	0.89209	0.37846	1	0.030288	0.71963	0.81766	0	NA	NA	NA	1	0.030288	0.92371	1
GO:0009086	methionine biosynthetic process	biological_process	2	-0.16062	0.78932	0.9717	0.21078	1	0.16062	0.55394	0.76438	0	NA	NA	NA	2	0.16062	0.74043	1
GO:0009094	L-phenylalanine biosynthetic process	biological_process	16	-0.098366	0.86961	0.99396	0.13049	1	0.22858	0.36406	0.69542	3	0.34723	0.23338	0.81964	12	0.21796	0.78772	1
GO:0009097	isoleucine biosynthetic process	biological_process	14	0.012455	0.38616	0.66331	0.61394	1	0.17236	0.72923	0.82098	7	0.18482	0.86681	1	7	0.15991	0.91931	1
GO:0009098	leucine biosynthetic process	biological_process	14	0.012455	0.38616	0.66331	0.61394	1	0.17236	0.72923	0.82098	7	0.18482	0.86681	1	7	0.15991	0.91931	1
GO:0009099	valine biosynthetic process	biological_process	14	0.012455	0.38616	0.66331	0.61394	1	0.17236	0.72923	0.82098	7	0.18482	0.86681	1	7	0.15991	0.91931	1
GO:0009107	lipoate biosynthetic process	biological_process	2	0.10112	0.27287	0.58389	0.72723	1	0.10112	0.71923	0.81766	2	0.10112	0.89821	1	0	NA	NA	NA
GO:0009113	purine nucleobase biosynthetic process	biological_process	4	-0.047994	0.60164	0.8829	0.39846	1	0.18186	0.55404	0.76438	1	0.26773	0.41716	0.89584	3	0.15323	0.82992	1
GO:0009116	nucleoside metabolic process	biological_process	9	0.011553	0.41926	0.70478	0.58084	1	0.18092	0.62414	0.78542	6	0.14435	0.9511	1	3	0.25405	0.47745	1
GO:0009117	nucleotide metabolic process	biological_process	8	-0.037458	0.59524	0.87764	0.40486	1	0.34299	0.072993	0.55986	4	0.30554	0.33077	0.86102	4	0.38045	0.15828	1
GO:0009132	nucleoside diphosphate metabolic process	biological_process	1	-0.13848	0.71773	0.94328	0.28237	1	0.13848	0.52675	0.75123	0	NA	NA	NA	1	0.13848	0.69763	1
GO:0009141	nucleoside triphosphate metabolic process	biological_process	1	-0.13848	0.71773	0.94328	0.28237	1	0.13848	0.52675	0.75123	0	NA	NA	NA	1	0.13848	0.69763	1
GO:0009150	purine ribonucleotide metabolic process	biological_process	1	-0.13848	0.71773	0.94328	0.28237	1	0.13848	0.52675	0.75123	0	NA	NA	NA	1	0.13848	0.69763	1
GO:0009156	ribonucleoside monophosphate biosynthetic process	biological_process	2	0.17981	0.16338	0.47821	0.83672	1	0.17981	0.50115	0.74928	2	0.17981	0.68953	0.97626	0	NA	NA	NA
GO:0009165	nucleotide biosynthetic process	biological_process	8	-0.0087069	0.49095	0.79531	0.50915	1	0.11566	0.89731	0.92725	3	0.1426	0.86671	1	4	0.12436	0.93601	1
GO:0009167	purine ribonucleoside monophosphate metabolic process	biological_process	1	-0.13848	0.71773	0.94328	0.28237	1	0.13848	0.52675	0.75123	0	NA	NA	NA	1	0.13848	0.69763	1
GO:0009190	cyclic nucleotide biosynthetic process	biological_process	9	0.12393	0.093191	0.37848	0.90691	1	0.34559	0.059894	0.55986	6	0.35213	0.17508	0.81007	2	0.49873	0.086991	1
GO:0009204	deoxyribonucleoside triphosphate catabolic process	biological_process	2	-0.2346	0.87281	0.99396	0.12729	1	0.36929	0.14849	0.59317	1	0.13469	0.69633	0.97707	1	0.6039	0.080392	1
GO:0009209	pyrimidine ribonucleoside triphosphate biosynthetic process	biological_process	1	0.25367	0.15788	0.47223	0.84252	1	0.25367	0.32887	0.67495	1	0.25367	0.44026	0.90334	0	NA	NA	NA
GO:0009220	pyrimidine ribonucleotide biosynthetic process	biological_process	1	0.25367	0.15788	0.47223	0.84252	1	0.25367	0.32887	0.67495	1	0.25367	0.44026	0.90334	0	NA	NA	NA
GO:0009235	cobalamin metabolic process	biological_process	1	0.48724	0.053295	0.31374	0.94691	1	0.48724	0.10939	0.57355	1	0.48724	0.14159	0.77562	0	NA	NA	NA
GO:0009249	protein lipoylation	biological_process	1	0.062209	0.31357	0.61472	0.68653	1	0.062209	0.65973	0.80041	1	0.062209	0.86761	1	0	NA	NA	NA
GO:0009252	peptidoglycan biosynthetic process	biological_process	16	-0.025613	0.57784	0.87676	0.42226	1	0.24211	0.28057	0.65903	8	0.21649	0.75812	0.99213	8	0.26772	0.48145	1
GO:0009253	peptidoglycan catabolic process	biological_process	11	-0.045607	0.64984	0.90709	0.35026	1	0.2721	0.18918	0.59798	5	0.24914	0.54335	0.93706	6	0.29123	0.37176	1
GO:0009256	10-formyltetrahydrofolate metabolic process	biological_process	3	-0.15323	0.81402	0.9762	0.18608	1	0.15323	0.62694	0.78627	0	NA	NA	NA	3	0.15323	0.82992	1
GO:0009263	deoxyribonucleotide biosynthetic process	biological_process	1	-0.23415	0.80382	0.97506	0.19628	1	0.23415	0.36906	0.69625	0	NA	NA	NA	1	0.23415	0.47875	1
GO:0009264	deoxyribonucleotide catabolic process	biological_process	1	0.058684	0.31687	0.61773	0.68323	1	0.058684	0.66713	0.80182	1	0.058684	0.87581	1	0	NA	NA	NA
GO:0009267	cellular response to starvation	biological_process	8	0.027937	0.35566	0.63581	0.64444	1	0.26464	0.23738	0.626	4	0.29258	0.37416	0.89103	4	0.2367	0.56784	1
GO:0009298	GDP-mannose biosynthetic process	biological_process	3	-0.11069	0.73933	0.95196	0.26077	1	0.16259	0.59344	0.77588	1	0.07785	0.83142	1	2	0.20496	0.60414	1
GO:0009303	rRNA transcription	biological_process	1	0.066539	0.31117	0.61365	0.68913	1	0.066539	0.65543	0.79859	1	0.066539	0.86001	1	0	NA	NA	NA
GO:0009306	protein secretion	biological_process	5	0.2625	0.026497	0.24284	0.9736	1	0.2625	0.26637	0.65011	5	0.2625	0.48605	0.9257	0	NA	NA	NA
GO:0009311	oligosaccharide metabolic process	biological_process	2	0.064037	0.33427	0.63014	0.66583	1	0.064037	0.82172	0.86608	1	0.12807	0.70793	0.97919	0	NA	NA	NA
GO:0009312	oligosaccharide biosynthetic process	biological_process	4	0.18905	0.094591	0.37951	0.90551	1	0.18905	0.52535	0.75123	3	0.25207	0.50755	0.92881	0	NA	NA	NA
GO:0009313	oligosaccharide catabolic process	biological_process	1	0.039128	0.33417	0.63014	0.66593	1	0.039128	0.70433	0.81564	1	0.039128	0.91961	1	0	NA	NA	NA
GO:0009314	response to radiation	biological_process	2	-0.2278	0.86541	0.99396	0.13469	1	0.2278	0.38766	0.70062	0	NA	NA	NA	2	0.2278	0.53045	1
GO:0009395	phospholipid catabolic process	biological_process	34	0.12927	0.0083992	0.18792	0.9917	1	0.29519	0.036296	0.5324	22	0.328	0.13039	0.77477	11	0.25642	0.55084	1
GO:0009405	pathogenesis	biological_process	3	0.31389	0.035096	0.2714	0.965	1	0.49406	0.036396	0.5324	2	0.60597	0.036996	0.73119	1	0.27026	0.39156	1
GO:0009408	response to heat	biological_process	11	0.17033	0.028497	0.25394	0.9716	1	0.31578	0.082792	0.55986	8	0.3342	0.19808	0.81007	3	0.26667	0.43686	1
GO:0009409	response to cold	biological_process	1	-0.04368	0.63504	0.90103	0.36626	1	0.04368	0.69653	0.81564	0	NA	NA	NA	1	0.04368	0.89521	1
GO:0009410	response to xenobiotic stimulus	biological_process	1	0.16871	0.22108	0.53524	0.77902	1	0.16871	0.48235	0.74249	1	0.16871	0.62514	0.96581	0	NA	NA	NA
GO:0009411	response to UV	biological_process	4	0.049538	0.33217	0.63014	0.66793	1	0.30175	0.19358	0.59805	2	0.35128	0.24858	0.81964	2	0.25221	0.46445	1
GO:0009416	response to light stimulus	biological_process	1	0.4741	0.057394	0.32132	0.94281	1	0.4741	0.11699	0.57734	1	0.4741	0.15398	0.78818	0	NA	NA	NA
GO:0009435	NAD biosynthetic process	biological_process	4	0.25659	0.040996	0.2867	0.9591	1	0.39584	0.073893	0.55986	3	0.43495	0.09949	0.76383	1	0.2785	0.38156	1
GO:0009436	glyoxylate catabolic process	biological_process	1	-0.13462	0.71553	0.94328	0.28457	1	0.13462	0.53365	0.75298	0	NA	NA	NA	1	0.13462	0.70583	1
GO:0009443	pyridoxal 5'-phosphate salvage	biological_process	1	-0.05887	0.64984	0.90709	0.35026	1	0.05887	0.66683	0.80182	0	NA	NA	NA	1	0.05887	0.86381	1
GO:0009448	gamma-aminobutyric acid metabolic process	biological_process	1	-0.1249	0.70573	0.93824	0.29437	1	0.1249	0.54915	0.7623	0	NA	NA	NA	1	0.1249	0.72863	1
GO:0009451	RNA modification	biological_process	6	-0.025895	0.55874	0.87102	0.44136	1	0.14787	0.73623	0.82273	2	0.18297	0.67773	0.97441	3	0.17377	0.76202	1
GO:0009452	7-methylguanosine RNA capping	biological_process	1	-0.15765	0.73183	0.94905	0.26827	1	0.15765	0.49855	0.74788	0	NA	NA	NA	1	0.15765	0.66123	1
GO:0009566	fertilization	biological_process	2	-0.038136	0.56434	0.87676	0.43576	1	0.077264	0.78922	0.84238	1	0.039128	0.91961	1	1	0.1154	0.74523	1
GO:0009584	detection of visible light	biological_process	1	-0.017169	0.61524	0.89209	0.38486	1	0.017169	0.73813	0.82364	0	NA	NA	NA	1	0.017169	0.94151	1
GO:0009605	response to external stimulus	biological_process	1	0.18701	0.20318	0.51321	0.79692	1	0.18701	0.43216	0.71726	1	0.18701	0.57554	0.9421	0	NA	NA	NA
GO:0009607	response to biotic stimulus	biological_process	1	0.53292	0.038096	0.27931	0.962	1	0.53292	0.081992	0.55986	1	0.53292	0.10859	0.76383	0	NA	NA	NA
GO:0009608	response to symbiont	biological_process	3	0.021204	0.42986	0.71739	0.57024	1	0.26105	0.29507	0.66392	1	0.42339	0.19898	0.81007	2	0.17989	0.68533	1
GO:0009611	response to wounding	biological_process	1	-0.29741	0.85451	0.98883	0.14569	1	0.29741	0.28177	0.65903	0	NA	NA	NA	1	0.29741	0.35476	1
GO:0009612	response to mechanical stimulus	biological_process	3	0.29124	0.044096	0.29121	0.956	1	0.29124	0.22648	0.61972	3	0.29124	0.37836	0.89103	0	NA	NA	NA
GO:0009617	response to bacterium	biological_process	2	-0.1013	0.69043	0.93336	0.30967	1	0.47092	0.065693	0.55986	1	0.36961	0.25917	0.81964	1	0.57222	0.091891	1
GO:0009628	response to abiotic stimulus	biological_process	2	-0.11881	0.72103	0.9442	0.27927	1	0.11881	0.67253	0.80415	0	NA	NA	NA	1	0.23762	0.47245	1
GO:0009636	response to toxic substance	biological_process	2	0.10869	0.26067	0.57125	0.73943	1	0.10869	0.70033	0.81564	1	0.21738	0.52075	0.92881	0	NA	NA	NA
GO:0009649	entrainment of circadian clock	biological_process	1	0.54428	0.035896	0.27375	0.9646	1	0.54428	0.077992	0.55986	1	0.54428	0.10289	0.76383	0	NA	NA	NA
GO:0009651	response to salt stress	biological_process	2	0.22859	0.11889	0.4178	0.88121	1	0.33133	0.19598	0.59892	1	0.55991	0.09559	0.76383	1	0.10274	0.77162	1
GO:0009653	anatomical structure morphogenesis	biological_process	30	0.071377	0.082192	0.36262	0.91791	1	0.25503	0.17128	0.59417	17	0.288	0.35486	0.88567	12	0.22956	0.72543	1
GO:0009725	response to hormone	biological_process	3	0.10594	0.23568	0.54817	0.76442	1	0.26928	0.27377	0.65419	2	0.28142	0.40526	0.89266	1	0.245	0.46315	1
GO:0009744	response to sucrose	biological_process	1	0.31294	0.12669	0.43287	0.87341	1	0.31294	0.25457	0.64122	1	0.31294	0.33987	0.86788	0	NA	NA	NA
GO:0009749	response to glucose	biological_process	3	-0.036227	0.57484	0.87676	0.42526	1	0.05519	0.91431	0.94018	1	0.028446	0.94351	1	2	0.068563	0.9507	1
GO:0009755	hormone-mediated signaling pathway	biological_process	5	-0.11796	0.79752	0.97506	0.20258	1	0.17162	0.60994	0.77862	1	0.13415	0.69943	0.97707	3	0.24132	0.51995	1
GO:0009785	blue light signaling pathway	biological_process	3	0.25464	0.062994	0.33648	0.93711	1	0.25464	0.31217	0.66822	2	0.38196	0.19528	0.81007	0	NA	NA	NA
GO:0009790	embryo development	biological_process	4	-0.0060231	0.49095	0.79531	0.50915	1	0.25923	0.29447	0.66392	2	0.2532	0.47615	0.9225	2	0.26525	0.43146	1
GO:0009791	post-embryonic development	biological_process	5	-0.074155	0.69723	0.93783	0.30287	1	0.30209	0.17268	0.59417	2	0.28491	0.39646	0.89103	3	0.31353	0.30307	1
GO:0009792	embryo development ending in birth or egg hatching	biological_process	7	0.010569	0.42996	0.71739	0.57014	1	0.13423	0.81692	0.86246	2	0.25339	0.47545	0.92246	3	0.14427	0.85491	1
GO:0009798	axis specification	biological_process	1	0.51116	0.043896	0.2905	0.9562	1	0.51116	0.093691	0.56475	1	0.51116	0.12079	0.76383	0	NA	NA	NA
GO:0009805	coumarin biosynthetic process	biological_process	1	0.23272	0.17388	0.48978	0.82652	1	0.23272	0.37066	0.69625	1	0.23272	0.49385	0.92881	0	NA	NA	NA
GO:0009809	lignin biosynthetic process	biological_process	1	0.23272	0.17388	0.48978	0.82652	1	0.23272	0.37066	0.69625	1	0.23272	0.49385	0.92881	0	NA	NA	NA
GO:0009811	stilbene biosynthetic process	biological_process	1	0.23272	0.17388	0.48978	0.82652	1	0.23272	0.37066	0.69625	1	0.23272	0.49385	0.92881	0	NA	NA	NA
GO:0009813	flavonoid biosynthetic process	biological_process	1	-0.11746	0.70133	0.93783	0.29887	1	0.11746	0.56434	0.76809	0	NA	NA	NA	1	0.11746	0.74073	1
GO:0009821	alkaloid biosynthetic process	biological_process	4	-0.0039397	0.48535	0.78807	0.51475	1	0.48006	0.029397	0.5324	2	0.47612	0.093691	0.76383	2	0.484	0.09629	1
GO:0009880	embryonic pattern specification	biological_process	3	0.13884	0.18358	0.49493	0.81652	1	0.17599	0.54865	0.76195	1	0.47225	0.15488	0.78818	1	0.055729	0.86751	1
GO:0009887	animal organ morphogenesis	biological_process	4	-0.15169	0.82372	0.98324	0.17638	1	0.1814	0.55524	0.7655	1	0.059434	0.87461	1	2	0.33309	0.27447	1
GO:0009888	tissue development	biological_process	12	-0.074684	0.76442	0.9658	0.23568	1	0.1803	0.66003	0.80058	5	0.12674	0.9589	1	6	0.25498	0.52845	1
GO:0009891	positive regulation of biosynthetic process	biological_process	1	-0.053328	0.64414	0.90652	0.35636	1	0.053328	0.67593	0.80576	0	NA	NA	NA	1	0.053328	0.87461	1
GO:0009893	positive regulation of metabolic process	biological_process	3	0.044902	0.37166	0.64424	0.62844	1	0.099727	0.79582	0.84773	2	0.10847	0.88331	1	1	0.082237	0.81372	1
GO:0009896	positive regulation of catabolic process	biological_process	1	0.24456	0.16778	0.48101	0.83642	1	0.24456	0.35756	0.69501	1	0.24456	0.47105	0.92075	0	NA	NA	NA
GO:0009913	epidermal cell differentiation	biological_process	1	0.14434	0.23998	0.55031	0.76022	1	0.14434	0.51875	0.75065	1	0.14434	0.67523	0.97441	0	NA	NA	NA
GO:0009914	hormone transport	biological_process	3	0.15595	0.15638	0.472	0.84372	1	0.2365	0.36016	0.69501	2	0.29434	0.37236	0.89103	1	0.12082	0.73653	1
GO:0009948	anterior/posterior axis specification	biological_process	3	0.021407	0.42976	0.71739	0.57034	1	0.05856	0.90721	0.93471	2	0.059975	0.9648	1	1	0.055729	0.86751	1
GO:0009950	dorsal/ventral axis specification	biological_process	1	0.28683	0.14109	0.45829	0.85901	1	0.28683	0.29277	0.66392	1	0.28683	0.38876	0.89103	0	NA	NA	NA
GO:0009952	anterior/posterior pattern specification	biological_process	11	0.055774	0.23878	0.55031	0.76132	1	0.21893	0.42146	0.71341	5	0.30218	0.32697	0.857	5	0.17947	0.82212	1
GO:0009953	dorsal/ventral pattern formation	biological_process	9	0.048541	0.28317	0.58833	0.71693	1	0.10777	0.93551	0.95868	6	0.11724	0.9829	1	2	0.13327	0.81762	1
GO:0009954	proximal/distal pattern formation	biological_process	3	0.30675	0.038196	0.27931	0.9619	1	0.30675	0.19578	0.59867	2	0.46012	0.10639	0.76383	0	NA	NA	NA
GO:0009956	radial pattern formation	biological_process	1	-0.1154	0.69953	0.93783	0.30057	1	0.1154	0.56844	0.76839	0	NA	NA	NA	1	0.1154	0.74523	1
GO:0009967	positive regulation of signal transduction	biological_process	3	0.21218	0.093991	0.3792	0.90611	1	0.38538	0.091091	0.56475	2	0.44817	0.11609	0.76383	1	0.2598	0.40676	1
GO:0009968	negative regulation of signal transduction	biological_process	2	-0.0071018	0.51265	0.82215	0.48745	1	0.036578	0.88621	0.9185	1	0.029476	0.94261	1	1	0.04368	0.89521	1
GO:0009987	cellular process	biological_process	58	0.0058939	0.35346	0.63581	0.64664	1	0.23759	0.21368	0.61055	26	0.27158	0.48305	0.92566	27	0.24886	0.69453	1
GO:0009992	cellular water homeostasis	biological_process	1	0.43661	0.070793	0.35073	0.92951	1	0.43661	0.14169	0.59317	1	0.43661	0.18738	0.81007	0	NA	NA	NA
GO:0009996	negative regulation of cell fate specification	biological_process	2	0.11176	0.25637	0.56595	0.74373	1	0.36234	0.15468	0.59317	1	0.4741	0.15398	0.78818	1	0.25057	0.42446	1
GO:0009997	negative regulation of cardioblast cell fate specification	biological_process	4	0.13434	0.16518	0.48101	0.83492	1	0.20291	0.47255	0.73647	2	0.33725	0.27617	0.8266	2	0.068563	0.9507	1
GO:0010001	glial cell differentiation	biological_process	3	-0.16893	0.83582	0.98641	0.16428	1	0.2936	0.22168	0.61722	1	0.18701	0.57554	0.9421	2	0.34689	0.24908	1
GO:0010004	gastrulation involving germ band extension	biological_process	4	-0.056482	0.62524	0.89424	0.37486	1	0.20215	0.47435	0.738	1	0.29135	0.38156	0.89103	3	0.17242	0.76572	1
GO:0010025	wax biosynthetic process	biological_process	1	1.4445	0.0014999	0.088958	0.9987	1	1.4445	0.0034997	0.24722	1	1.4445	0.0030997	0.51494	0	NA	NA	NA
GO:0010033	response to organic substance	biological_process	3	0.32098	0.032297	0.26133	0.9678	1	0.32098	0.16948	0.59417	3	0.32098	0.29537	0.83768	0	NA	NA	NA
GO:0010038	response to metal ion	biological_process	2	0.068384	0.32717	0.63014	0.67293	1	0.41099	0.10899	0.57355	1	0.47937	0.14989	0.78421	1	0.34261	0.28867	1
GO:0010092	specification of animal organ identity	biological_process	1	0.16871	0.22108	0.53524	0.77902	1	0.16871	0.48235	0.74249	1	0.16871	0.62514	0.96581	0	NA	NA	NA
GO:0010121	arginine catabolic process to proline via ornithine	biological_process	1	-0.24532	0.81082	0.97506	0.18928	1	0.24532	0.35226	0.69501	0	NA	NA	NA	1	0.24532	0.46265	1
GO:0010159	specification of animal organ position	biological_process	1	0.76967	0.010599	0.19148	0.9895	1	0.76967	0.027097	0.5324	1	0.76967	0.028697	0.73119	0	NA	NA	NA
GO:0010165	response to X-ray	biological_process	2	0.056537	0.34817	0.63581	0.65193	1	0.056537	0.84062	0.88156	2	0.056537	0.9686	1	0	NA	NA	NA
GO:0010171	body morphogenesis	biological_process	1	0.17304	0.21848	0.53363	0.78842	1	0.17304	0.47655	0.73886	1	0.17304	0.61894	0.96426	0	NA	NA	NA
GO:0010172	embryonic body morphogenesis	biological_process	3	0.46343	0.0084992	0.18948	0.9916	1	0.46343	0.048295	0.55206	3	0.46343	0.074893	0.76383	0	NA	NA	NA
GO:0010212	response to ionizing radiation	biological_process	7	0.049812	0.29857	0.60436	0.70153	1	0.22233	0.40946	0.70451	4	0.23813	0.58234	0.94649	3	0.20127	0.66313	1
GO:0010216	maintenance of DNA methylation	biological_process	5	0.069455	0.28287	0.58831	0.71723	1	0.21147	0.44336	0.71755	2	0.35116	0.24868	0.81964	3	0.11835	0.91871	1
GO:0010225	response to UV-C	biological_process	1	0.043605	0.33057	0.63014	0.66953	1	0.043605	0.69693	0.81564	1	0.043605	0.90881	1	0	NA	NA	NA
GO:0010226	response to lithium ion	biological_process	1	0.62048	0.022698	0.22905	0.9777	1	0.62048	0.051595	0.55986	1	0.62048	0.067093	0.76383	0	NA	NA	NA
GO:0010243	response to organonitrogen compound	biological_process	1	0.70634	0.013499	0.20653	0.9866	1	0.70634	0.034397	0.5324	1	0.70634	0.038196	0.73119	0	NA	NA	NA
GO:0010255	glucose mediated signaling pathway	biological_process	2	0.28526	0.078992	0.35693	0.92111	1	0.28526	0.26957	0.6511	2	0.28526	0.39586	0.89103	0	NA	NA	NA
GO:0010265	SCF complex assembly	biological_process	2	0.037651	0.38216	0.65862	0.61794	1	0.12484	0.65413	0.79759	1	0.16249	0.64214	0.96625	1	0.087189	0.80272	1
GO:0010332	response to gamma radiation	biological_process	1	0.043605	0.33057	0.63014	0.66953	1	0.043605	0.69693	0.81564	1	0.043605	0.90881	1	0	NA	NA	NA
GO:0010378	temperature compensation of the circadian clock	biological_process	5	0.079065	0.25497	0.56385	0.74513	1	0.25972	0.27257	0.65257	3	0.28232	0.40646	0.89266	2	0.22581	0.53655	1
GO:0010388	cullin deneddylation	biological_process	2	-0.14937	0.77052	0.96672	0.22958	1	0.14937	0.58784	0.77587	0	NA	NA	NA	2	0.14937	0.77572	1
GO:0010389	regulation of G2/M transition of mitotic cell cycle	biological_process	1	0.095448	0.28597	0.5918	0.71583	1	0.095448	0.60204	0.77798	1	0.095448	0.79232	0.99669	0	NA	NA	NA
GO:0010390	histone monoubiquitination	biological_process	1	0.2457	0.16288	0.47807	0.83852	1	0.2457	0.35196	0.69501	1	0.2457	0.45625	0.90874	0	NA	NA	NA
GO:0010424	DNA methylation on cytosine within a CG sequence	biological_process	1	0.039128	0.33417	0.63014	0.66593	1	0.039128	0.70433	0.81564	1	0.039128	0.91961	1	0	NA	NA	NA
GO:0010452	histone H3-K36 methylation	biological_process	1	-0.002679	0.59334	0.87676	0.40676	1	0.002679	0.77132	0.83129	0	NA	NA	NA	1	0.002679	0.9966	1
GO:0010458	exit from mitosis	biological_process	2	-0.2486	0.88441	0.999	0.11569	1	0.39878	0.11909	0.57734	1	0.15018	0.66323	0.97441	1	0.64738	0.068893	1
GO:0010463	mesenchymal cell proliferation	biological_process	1	0	0.59204	0.87676	0.63414	1	0	1	1	0	NA	NA	NA	0	NA	NA	NA
GO:0010467	gene expression	biological_process	5	0.13324	0.14449	0.45839	0.85561	1	0.13324	0.76822	0.83129	4	0.16656	0.84382	1	0	NA	NA	NA
GO:0010468	regulation of gene expression	biological_process	20	0.12679	0.032297	0.26133	0.9678	1	0.26247	0.16978	0.59417	15	0.2595	0.56284	0.9421	5	0.27136	0.44756	1
GO:0010470	regulation of gastrulation	biological_process	3	0.030231	0.40746	0.69048	0.59264	1	0.14816	0.64194	0.79333	2	0.13379	0.81922	1	1	0.17689	0.63074	1
GO:0010496	intercellular transport	biological_process	1	0.19116	0.19958	0.51048	0.80132	1	0.19116	0.42566	0.71496	1	0.19116	0.56654	0.9421	0	NA	NA	NA
GO:0010498	proteasomal protein catabolic process	biological_process	1	0.73793	0.012299	0.20136	0.9878	1	0.73793	0.030797	0.5324	1	0.73793	0.033897	0.73119	0	NA	NA	NA
GO:0010501	RNA secondary structure unwinding	biological_process	11	-0.059617	0.70373	0.93783	0.29637	1	0.23629	0.33207	0.67495	5	0.19434	0.77752	0.99213	5	0.3255	0.26687	1
GO:0010506	regulation of autophagy	biological_process	4	0.18283	0.10219	0.38834	0.89791	1	0.1924	0.51125	0.75065	3	0.25015	0.51355	0.92881	1	0.019147	0.93751	1
GO:0010507	negative regulation of autophagy	biological_process	1	0.67466	0.016298	0.21393	0.9838	1	0.67466	0.039896	0.5324	1	0.67466	0.046695	0.73119	0	NA	NA	NA
GO:0010508	positive regulation of autophagy	biological_process	6	-0.019796	0.53825	0.85024	0.46185	1	0.16265	0.67253	0.80415	2	0.21429	0.58894	0.94834	2	0.27368	0.40746	1
GO:0010513	positive regulation of phosphatidylinositol biosynthetic process	biological_process	1	0.36241	0.10069	0.386	0.89941	1	0.36241	0.20258	0.60194	1	0.36241	0.26847	0.81964	0	NA	NA	NA
GO:0010524	positive regulation of calcium ion transport into cytosol	biological_process	1	0.28683	0.14109	0.45829	0.85901	1	0.28683	0.29277	0.66392	1	0.28683	0.38876	0.89103	0	NA	NA	NA
GO:0010556	regulation of macromolecule biosynthetic process	biological_process	1	0.090142	0.28917	0.59412	0.71123	1	0.090142	0.61164	0.77936	1	0.090142	0.80202	0.99746	0	NA	NA	NA
GO:0010557	positive regulation of macromolecule biosynthetic process	biological_process	2	-0.066203	0.61864	0.89209	0.38146	1	0.40007	0.11799	0.57734	1	0.33387	0.31267	0.84333	1	0.46627	0.15868	1
GO:0010564	regulation of cell cycle process	biological_process	2	0.3054	0.067593	0.34521	0.93251	1	0.3054	0.23318	0.62223	2	0.3054	0.34437	0.8723	0	NA	NA	NA
GO:0010569	regulation of double-strand break repair via homologous recombination	biological_process	4	-0.12929	0.78782	0.9711	0.21228	1	0.21285	0.43986	0.71755	1	0.16712	0.63214	0.96625	2	0.34214	0.25757	1
GO:0010571	positive regulation of nuclear cell cycle DNA replication	biological_process	1	-0.12082	0.70333	0.93783	0.29737	1	0.12082	0.55944	0.76637	0	NA	NA	NA	1	0.12082	0.73653	1
GO:0010575	positive regulation of vascular endothelial growth factor production	biological_process	2	-0.043306	0.57644	0.87676	0.42366	1	0.3847	0.13249	0.59124	1	0.34139	0.30187	0.83768	1	0.42801	0.19148	1
GO:0010579	positive regulation of adenylate cyclase activity involved in G-protein coupled receptor signaling pathway	biological_process	1	0.22748	0.17678	0.4925	0.82342	1	0.22748	0.37716	0.69642	1	0.22748	0.50095	0.92881	0	NA	NA	NA
GO:0010591	regulation of lamellipodium assembly	biological_process	4	0.16642	0.12019	0.42119	0.87991	1	0.16749	0.60824	0.77834	3	0.22261	0.61414	0.96426	1	0.0021354	0.9974	1
GO:0010592	positive regulation of lamellipodium assembly	biological_process	3	0.37687	0.017398	0.21393	0.9827	1	0.37687	0.09849	0.56475	3	0.37687	0.17708	0.81007	0	NA	NA	NA
GO:0010596	negative regulation of endothelial cell migration	biological_process	1	-0.1154	0.69953	0.93783	0.30057	1	0.1154	0.56844	0.76839	0	NA	NA	NA	1	0.1154	0.74523	1
GO:0010604	positive regulation of macromolecule metabolic process	biological_process	10	-0.035055	0.59304	0.87676	0.40706	1	0.23736	0.32567	0.67495	5	0.2023	0.74833	0.99213	5	0.27241	0.44306	1
GO:0010605	negative regulation of macromolecule metabolic process	biological_process	5	-0.15117	0.85561	0.98883	0.14449	1	0.15343	0.68463	0.81233	1	0.0056472	0.9912	1	4	0.19038	0.75032	1
GO:0010606	positive regulation of cytoplasmic mRNA processing body assembly	biological_process	1	0.90741	0.0058994	0.16411	0.9943	1	0.90741	0.015998	0.4643	1	0.90741	0.015698	0.73119	0	NA	NA	NA
GO:0010608	posttranscriptional regulation of gene expression	biological_process	3	0.12935	0.19798	0.51022	0.80212	1	0.12935	0.70763	0.81766	2	0.19403	0.64514	0.96625	0	NA	NA	NA
GO:0010623	programmed cell death involved in cell development	biological_process	1	0.38325	0.090691	0.37301	0.90941	1	0.38325	0.18498	0.59417	1	0.38325	0.24668	0.81964	0	NA	NA	NA
GO:0010628	positive regulation of gene expression	biological_process	8	-0.073847	0.71783	0.94328	0.28227	1	0.15716	0.73693	0.82322	3	0.11108	0.93381	1	5	0.18481	0.80512	1
GO:0010629	negative regulation of gene expression	biological_process	12	0.25684	0.0057994	0.16411	0.9943	1	0.25684	0.23858	0.6268	11	0.28019	0.41486	0.89584	0	NA	NA	NA
GO:0010634	positive regulation of epithelial cell migration	biological_process	2	0.079105	0.31047	0.61246	0.68963	1	0.079105	0.78632	0.84103	2	0.079105	0.93881	1	0	NA	NA	NA
GO:0010644	cell communication by electrical coupling	biological_process	1	0.19116	0.19958	0.51048	0.80132	1	0.19116	0.42566	0.71496	1	0.19116	0.56654	0.9421	0	NA	NA	NA
GO:0010646	regulation of cell communication	biological_process	2	0.064575	0.33367	0.63014	0.66643	1	0.12474	0.65423	0.79759	1	0.18932	0.56984	0.9421	1	0.060166	0.86221	1
GO:0010667	negative regulation of cardiac muscle cell apoptotic process	biological_process	1	0	0.59204	0.87676	0.63414	1	0	1	1	0	NA	NA	NA	0	NA	NA	NA
GO:0010669	epithelial structure maintenance	biological_process	1	0.21738	0.18298	0.49416	0.81712	1	0.21738	0.39316	0.70062	1	0.21738	0.52075	0.92881	0	NA	NA	NA
GO:0010693	negative regulation of alkaline phosphatase activity	biological_process	1	0.31559	0.12459	0.42802	0.87571	1	0.31559	0.25107	0.63905	1	0.31559	0.33477	0.862	0	NA	NA	NA
GO:0010715	regulation of extracellular matrix disassembly	biological_process	1	0.07293	0.30127	0.60636	0.69883	1	0.07293	0.64084	0.79333	1	0.07293	0.83912	1	0	NA	NA	NA
GO:0010717	regulation of epithelial to mesenchymal transition	biological_process	3	0.030231	0.40746	0.69048	0.59264	1	0.14816	0.64194	0.79333	2	0.13379	0.81922	1	1	0.17689	0.63074	1
GO:0010735	positive regulation of transcription via serum response element binding	biological_process	1	0.21738	0.18298	0.49416	0.81712	1	0.21738	0.39316	0.70062	1	0.21738	0.52075	0.92881	0	NA	NA	NA
GO:0010738	regulation of protein kinase A signaling	biological_process	2	0.44529	0.021998	0.22905	0.9781	1	0.44529	0.082592	0.55986	2	0.44529	0.11829	0.76383	0	NA	NA	NA
GO:0010739	positive regulation of protein kinase A signaling	biological_process	1	0.021121	0.34917	0.63581	0.65123	1	0.021121	0.73153	0.82098	1	0.021121	0.962	1	0	NA	NA	NA
GO:0010761	fibroblast migration	biological_process	1	-0.049104	0.64074	0.90503	0.36036	1	0.049104	0.68493	0.81233	0	NA	NA	NA	1	0.049104	0.88241	1
GO:0010763	positive regulation of fibroblast migration	biological_process	1	0.0080313	0.36056	0.63581	0.63974	1	0.0080313	0.75782	0.83104	1	0.0080313	0.9867	1	0	NA	NA	NA
GO:0010811	positive regulation of cell-substrate adhesion	biological_process	2	-0.05878	0.60524	0.88371	0.39486	1	0.066811	0.81462	0.86086	1	0.0080313	0.9867	1	1	0.12559	0.72783	1
GO:0010815	bradykinin catabolic process	biological_process	1	0.043661	0.33057	0.63014	0.66973	1	0.043661	0.69693	0.81564	1	0.043661	0.90841	1	0	NA	NA	NA
GO:0010821	regulation of mitochondrion organization	biological_process	1	-0.060166	0.65113	0.90755	0.34907	1	0.060166	0.66463	0.80138	0	NA	NA	NA	1	0.060166	0.86221	1
GO:0010824	regulation of centrosome duplication	biological_process	1	0.43718	0.070493	0.35073	0.92961	1	0.43718	0.14099	0.59317	1	0.43718	0.18628	0.81007	0	NA	NA	NA
GO:0010826	negative regulation of centrosome duplication	biological_process	4	0.041983	0.35456	0.63581	0.64554	1	0.10777	0.81902	0.86395	2	0.14975	0.77292	0.99213	1	0.13157	0.71793	1
GO:0010828	positive regulation of glucose transport	biological_process	1	0.10306	0.27727	0.58793	0.72373	1	0.10306	0.58844	0.77587	1	0.10306	0.77412	0.99213	0	NA	NA	NA
GO:0010832	negative regulation of myotube differentiation	biological_process	1	0.039451	0.33377	0.63014	0.66753	1	0.039451	0.70363	0.81564	1	0.039451	0.91771	1	0	NA	NA	NA
GO:0010837	regulation of keratinocyte proliferation	biological_process	1	0	0.59204	0.87676	0.63414	1	0	1	1	0	NA	NA	NA	0	NA	NA	NA
GO:0010842	retina layer formation	biological_process	3	-0.068562	0.65083	0.90755	0.34927	1	0.068562	0.88071	0.91355	0	NA	NA	NA	3	0.068562	0.984	1
GO:0010845	positive regulation of reciprocal meiotic recombination	biological_process	2	-0.0071596	0.51275	0.82215	0.48735	1	0.081158	0.78252	0.83868	1	0.073998	0.83712	1	1	0.088317	0.80212	1
GO:0010862	positive regulation of pathway-restricted SMAD protein phosphorylation	biological_process	3	0.14006	0.18168	0.49416	0.81842	1	0.3358	0.14749	0.59317	2	0.35689	0.23678	0.81964	1	0.29361	0.36036	1
GO:0010881	regulation of cardiac muscle contraction by regulation of the release of sequestered calcium ion	biological_process	1	0.14296	0.24158	0.55031	0.75902	1	0.14296	0.52075	0.75065	1	0.14296	0.67833	0.97441	0	NA	NA	NA
GO:0010882	regulation of cardiac muscle contraction by calcium ion signaling	biological_process	1	0.039451	0.33377	0.63014	0.66753	1	0.039451	0.70363	0.81564	1	0.039451	0.91771	1	0	NA	NA	NA
GO:0010883	regulation of lipid storage	biological_process	1	0.044543	0.32977	0.63014	0.67033	1	0.044543	0.69463	0.81564	1	0.044543	0.90781	1	0	NA	NA	NA
GO:0010884	positive regulation of lipid storage	biological_process	1	0.20579	0.18998	0.5016	0.81012	1	0.20579	0.40636	0.70451	1	0.20579	0.54345	0.93706	0	NA	NA	NA
GO:0010888	negative regulation of lipid storage	biological_process	2	-0.064273	0.61524	0.89209	0.38486	1	0.43389	0.091091	0.56475	1	0.36961	0.25917	0.81964	1	0.49816	0.13679	1
GO:0010906	regulation of glucose metabolic process	biological_process	3	-0.015353	0.52445	0.83495	0.47565	1	0.19807	0.47895	0.74057	1	0.27408	0.40946	0.89451	1	0.32014	0.31237	1
GO:0010917	negative regulation of mitochondrial membrane potential	biological_process	1	0.0080313	0.36056	0.63581	0.63974	1	0.0080313	0.75782	0.83104	1	0.0080313	0.9867	1	0	NA	NA	NA
GO:0010920	negative regulation of inositol phosphate biosynthetic process	biological_process	1	0.386	0.089491	0.37301	0.91241	1	0.386	0.18318	0.59417	1	0.386	0.24408	0.81964	0	NA	NA	NA
GO:0010923	negative regulation of phosphatase activity	biological_process	1	0.39617	0.083792	0.36482	0.91641	1	0.39617	0.17028	0.59417	1	0.39617	0.22728	0.81964	0	NA	NA	NA
GO:0010939	regulation of necrotic cell death	biological_process	1	0.14317	0.24088	0.55031	0.75922	1	0.14317	0.51995	0.75065	1	0.14317	0.67763	0.97441	0	NA	NA	NA
GO:0010942	positive regulation of cell death	biological_process	1	0.64724	0.018898	0.21791	0.9812	1	0.64724	0.045295	0.53434	1	0.64724	0.057194	0.76383	0	NA	NA	NA
GO:0010948	negative regulation of cell cycle process	biological_process	1	0.33387	0.11509	0.41018	0.88511	1	0.33387	0.23538	0.62466	1	0.33387	0.31267	0.84333	0	NA	NA	NA
GO:0010951	negative regulation of endopeptidase activity	biological_process	15	-0.047729	0.69043	0.93336	0.30967	1	0.31284	0.061894	0.55986	6	0.33139	0.22888	0.81964	9	0.30048	0.31897	1
GO:0010956	negative regulation of calcidiol 1-monooxygenase activity	biological_process	1	-0.25057	0.82752	0.98325	0.17278	1	0.25057	0.33167	0.67495	0	NA	NA	NA	1	0.25057	0.42446	1
GO:0010960	magnesium ion homeostasis	biological_process	1	0.077804	0.29817	0.60436	0.70193	1	0.077804	0.63084	0.78742	1	0.077804	0.83152	1	0	NA	NA	NA
GO:0010970	transport along microtubule	biological_process	3	0.12127	0.21038	0.52012	0.78972	1	0.12639	0.71653	0.81766	2	0.18575	0.66943	0.97441	1	0.0076684	0.972	1
GO:0010976	positive regulation of neuron projection development	biological_process	4	0.25831	0.039696	0.28232	0.9604	1	0.35546	0.11149	0.57359	3	0.40918	0.12919	0.77383	1	0.1943	0.54875	1
GO:0010977	negative regulation of neuron projection development	biological_process	1	-0.25057	0.82752	0.98325	0.17278	1	0.25057	0.33167	0.67495	0	NA	NA	NA	1	0.25057	0.42446	1
GO:0010992	ubiquitin homeostasis	biological_process	2	0.16309	0.18398	0.49522	0.81612	1	0.36046	0.15638	0.59317	1	0.52355	0.11299	0.76383	1	0.19737	0.54465	1
GO:0010996	response to auditory stimulus	biological_process	1	0.13716	0.24548	0.55276	0.75462	1	0.13716	0.52815	0.75124	1	0.13716	0.68813	0.97598	0	NA	NA	NA
GO:0012501	programmed cell death	biological_process	2	0.40917	0.029597	0.25557	0.9705	1	0.40917	0.11029	0.57355	2	0.40917	0.15858	0.79263	0	NA	NA	NA
GO:0014017	neuroblast fate commitment	biological_process	3	0.19201	0.11289	0.40602	0.88721	1	0.23872	0.35356	0.69501	2	0.32305	0.30497	0.83897	1	0.070061	0.84082	1
GO:0014018	neuroblast fate specification	biological_process	1	0.029868	0.34167	0.63196	0.65843	1	0.029868	0.72013	0.81766	1	0.029868	0.94131	1	0	NA	NA	NA
GO:0014032	neural crest cell development	biological_process	1	0.099536	0.28087	0.58831	0.71953	1	0.099536	0.59484	0.77588	1	0.099536	0.78082	0.99213	0	NA	NA	NA
GO:0014036	neural crest cell fate specification	biological_process	1	0.099536	0.28087	0.58831	0.71953	1	0.099536	0.59484	0.77588	1	0.099536	0.78082	0.99213	0	NA	NA	NA
GO:0014050	negative regulation of glutamate secretion	biological_process	1	0.386	0.089491	0.37301	0.91241	1	0.386	0.18318	0.59417	1	0.386	0.24408	0.81964	0	NA	NA	NA
GO:0014051	gamma-aminobutyric acid secretion	biological_process	1	-0.2789	0.84402	0.98704	0.15628	1	0.2789	0.30107	0.66552	0	NA	NA	NA	1	0.2789	0.38086	1
GO:0014065	phosphatidylinositol 3-kinase signaling	biological_process	3	0.013794	0.44626	0.73599	0.55384	1	0.37271	0.10289	0.56599	2	0.28988	0.38316	0.89103	1	0.53838	0.10889	1
GO:0014067	negative regulation of phosphatidylinositol 3-kinase signaling	biological_process	1	0.6039	0.025097	0.23656	0.975	1	0.6039	0.056194	0.55986	1	0.6039	0.072893	0.76383	0	NA	NA	NA
GO:0014070	response to organic cyclic compound	biological_process	3	0.26185	0.057594	0.32186	0.94251	1	0.26185	0.29337	0.66392	3	0.26185	0.47265	0.92163	0	NA	NA	NA
GO:0014807	regulation of somitogenesis	biological_process	1	0	0.59204	0.87676	0.63414	1	0	1	1	0	NA	NA	NA	0	NA	NA	NA
GO:0014809	regulation of skeletal muscle contraction by regulation of release of sequestered calcium ion	biological_process	1	0.14296	0.24158	0.55031	0.75902	1	0.14296	0.52075	0.75065	1	0.14296	0.67833	0.97441	0	NA	NA	NA
GO:0014823	response to activity	biological_process	1	0.36512	0.09909	0.38337	0.90111	1	0.36512	0.19948	0.59892	1	0.36512	0.26587	0.81964	0	NA	NA	NA
GO:0014846	esophagus smooth muscle contraction	biological_process	1	0.34139	0.11069	0.40249	0.88941	1	0.34139	0.22728	0.61972	1	0.34139	0.30187	0.83768	0	NA	NA	NA
GO:0014881	regulation of myofibril size	biological_process	1	0.48809	0.051795	0.31191	0.94831	1	0.48809	0.10779	0.57355	1	0.48809	0.13689	0.77562	0	NA	NA	NA
GO:0014894	response to denervation involved in regulation of muscle adaptation	biological_process	1	0.039451	0.33377	0.63014	0.66753	1	0.039451	0.70363	0.81564	1	0.039451	0.91771	1	0	NA	NA	NA
GO:0014902	myotube differentiation	biological_process	1	0.0056472	0.36186	0.63581	0.63834	1	0.0056472	0.76312	0.83117	1	0.0056472	0.9912	1	0	NA	NA	NA
GO:0014910	regulation of smooth muscle cell migration	biological_process	1	0.043661	0.33057	0.63014	0.66973	1	0.043661	0.69693	0.81564	1	0.043661	0.90841	1	0	NA	NA	NA
GO:0014912	negative regulation of smooth muscle cell migration	biological_process	1	0.386	0.089491	0.37301	0.91241	1	0.386	0.18318	0.59417	1	0.386	0.24408	0.81964	0	NA	NA	NA
GO:0015012	heparan sulfate proteoglycan biosynthetic process	biological_process	4	0.091127	0.23988	0.55031	0.76022	1	0.21682	0.42786	0.71608	2	0.30795	0.33937	0.86788	2	0.12569	0.83992	1
GO:0015031	protein transport	biological_process	65	0.071994	0.021998	0.22905	0.9781	1	0.25925	0.075592	0.55986	36	0.29904	0.23968	0.81964	26	0.23407	0.80942	1
GO:0015032	storage protein import into fat body	biological_process	1	0.64605	0.019098	0.21791	0.981	1	0.64605	0.045495	0.53434	1	0.64605	0.057894	0.76383	0	NA	NA	NA
GO:0015671	oxygen transport	biological_process	4	0.12328	0.18138	0.49416	0.81872	1	0.40142	0.068393	0.55986	3	0.34981	0.22778	0.81964	1	0.55628	0.10149	1
GO:0015672	monovalent inorganic cation transport	biological_process	2	-0.067045	0.62144	0.89209	0.37866	1	0.28968	0.25977	0.64122	1	0.22264	0.51025	0.92881	1	0.35673	0.25997	1
GO:0015677	copper ion import	biological_process	3	0.25591	0.061594	0.33297	0.93851	1	0.33441	0.14939	0.59317	2	0.44274	0.12109	0.76383	1	0.11775	0.74043	1
GO:0015693	magnesium ion transport	biological_process	1	-0.21195	0.78742	0.9711	0.21278	1	0.21195	0.39726	0.70294	0	NA	NA	NA	1	0.21195	0.51955	1
GO:0015701	bicarbonate transport	biological_process	4	0.2419	0.049095	0.3056	0.951	1	0.40128	0.068793	0.55986	3	0.42878	0.10619	0.76383	1	0.31876	0.31357	1
GO:0015711	organic anion transport	biological_process	1	0.56588	0.032097	0.26071	0.968	1	0.56588	0.068193	0.55986	1	0.56588	0.092591	0.76383	0	NA	NA	NA
GO:0015757	galactose transport	biological_process	1	-0.029525	0.62134	0.89209	0.37876	1	0.029525	0.72033	0.81766	0	NA	NA	NA	1	0.029525	0.92521	1
GO:0015758	glucose transport	biological_process	2	0.74118	0.0027997	0.1143	0.9973	1	0.74118	0.010799	0.43461	2	0.74118	0.015098	0.73119	0	NA	NA	NA
GO:0015767	lactose transport	biological_process	4	0.16166	0.12809	0.43318	0.87201	1	0.16448	0.62174	0.78397	2	0.32614	0.29817	0.83768	1	0.0056392	0.979	1
GO:0015768	maltose transport	biological_process	4	0.16166	0.12809	0.43318	0.87201	1	0.16448	0.62174	0.78397	2	0.32614	0.29817	0.83768	1	0.0056392	0.979	1
GO:0015770	sucrose transport	biological_process	4	0.16166	0.12809	0.43318	0.87201	1	0.16448	0.62174	0.78397	2	0.32614	0.29817	0.83768	1	0.0056392	0.979	1
GO:0015771	trehalose transport	biological_process	4	0.16166	0.12809	0.43318	0.87201	1	0.16448	0.62174	0.78397	2	0.32614	0.29817	0.83768	1	0.0056392	0.979	1
GO:0015782	CMP-N-acetylneuraminate transport	biological_process	1	-0.029525	0.62134	0.89209	0.37876	1	0.029525	0.72033	0.81766	0	NA	NA	NA	1	0.029525	0.92521	1
GO:0015785	UDP-galactose transport	biological_process	1	-0.029525	0.62134	0.89209	0.37876	1	0.029525	0.72033	0.81766	0	NA	NA	NA	1	0.029525	0.92521	1
GO:0015787	UDP-glucuronic acid transport	biological_process	1	-0.029525	0.62134	0.89209	0.37876	1	0.029525	0.72033	0.81766	0	NA	NA	NA	1	0.029525	0.92521	1
GO:0015789	UDP-N-acetylgalactosamine transport	biological_process	1	-0.029525	0.62134	0.89209	0.37876	1	0.029525	0.72033	0.81766	0	NA	NA	NA	1	0.029525	0.92521	1
GO:0015790	UDP-xylose transport	biological_process	1	-0.029525	0.62134	0.89209	0.37876	1	0.029525	0.72033	0.81766	0	NA	NA	NA	1	0.029525	0.92521	1
GO:0015793	glycerol transport	biological_process	1	0.43661	0.070793	0.35073	0.92951	1	0.43661	0.14169	0.59317	1	0.43661	0.18738	0.81007	0	NA	NA	NA
GO:0015801	aromatic amino acid transport	biological_process	1	0.53598	0.037396	0.27701	0.9628	1	0.53598	0.080792	0.55986	1	0.53598	0.10689	0.76383	0	NA	NA	NA
GO:0015805	S-adenosyl-L-methionine transport	biological_process	1	0	0.59204	0.87676	0.63414	1	0	1	1	0	NA	NA	NA	0	NA	NA	NA
GO:0015816	glycine transport	biological_process	1	0.2457	0.16288	0.47807	0.83852	1	0.2457	0.35196	0.69501	1	0.2457	0.45625	0.90874	0	NA	NA	NA
GO:0015828	tyrosine transport	biological_process	1	0.21146	0.18528	0.49759	0.81492	1	0.21146	0.39806	0.70294	1	0.21146	0.52765	0.93383	0	NA	NA	NA
GO:0015833	peptide transport	biological_process	2	0.26991	0.088191	0.37301	0.91191	1	0.26991	0.29367	0.66392	2	0.26991	0.43336	0.90334	0	NA	NA	NA
GO:0015844	monoamine transport	biological_process	1	-0.036403	0.62664	0.89457	0.37346	1	0.036403	0.70883	0.81766	0	NA	NA	NA	1	0.036403	0.91011	1
GO:0015846	polyamine transport	biological_process	1	0.2457	0.16288	0.47807	0.83852	1	0.2457	0.35196	0.69501	1	0.2457	0.45625	0.90874	0	NA	NA	NA
GO:0015858	nucleoside transport	biological_process	1	0.57602	0.029897	0.25573	0.9702	1	0.57602	0.063794	0.55986	1	0.57602	0.086191	0.76383	0	NA	NA	NA
GO:0015860	purine nucleoside transmembrane transport	biological_process	1	0.56588	0.032097	0.26071	0.968	1	0.56588	0.068193	0.55986	1	0.56588	0.092591	0.76383	0	NA	NA	NA
GO:0015868	purine ribonucleotide transport	biological_process	1	0.56588	0.032097	0.26071	0.968	1	0.56588	0.068193	0.55986	1	0.56588	0.092591	0.76383	0	NA	NA	NA
GO:0015876	acetyl-CoA transport	biological_process	1	0.050466	0.32137	0.62379	0.67873	1	0.050466	0.67943	0.80852	1	0.050466	0.88941	1	0	NA	NA	NA
GO:0015884	folic acid transport	biological_process	1	0.66832	0.016598	0.21393	0.9835	1	0.66832	0.040696	0.5324	1	0.66832	0.048095	0.73119	0	NA	NA	NA
GO:0015889	cobalamin transport	biological_process	1	0.16511	0.22528	0.54016	0.77482	1	0.16511	0.48975	0.74384	1	0.16511	0.63454	0.96625	0	NA	NA	NA
GO:0015893	drug transport	biological_process	2	-0.068238	0.62324	0.89296	0.37686	1	0.16938	0.53275	0.75298	1	0.10114	0.77872	0.99213	1	0.23762	0.47245	1
GO:0015910	peroxisomal long-chain fatty acid import	biological_process	1	0.17278	0.21858	0.53367	0.78162	1	0.17278	0.47675	0.73899	1	0.17278	0.61934	0.96426	0	NA	NA	NA
GO:0015914	phospholipid transport	biological_process	2	-0.1872	0.82242	0.98225	0.17768	1	0.1872	0.48255	0.74249	0	NA	NA	NA	2	0.1872	0.66003	1
GO:0015917	aminophospholipid transport	biological_process	8	0.61388	0.00019998	0.028574	0.9999	1	0.61388	0.0022998	0.20655	8	0.61388	0.0065993	0.63723	0	NA	NA	NA
GO:0015918	sterol transport	biological_process	1	-0.17689	0.76312	0.9656	0.25627	1	0.17689	0.46475	0.73011	0	NA	NA	NA	1	0.17689	0.63074	1
GO:0015936	coenzyme A metabolic process	biological_process	3	0.14572	0.17238	0.48863	0.82772	1	0.14572	0.65083	0.79561	2	0.21858	0.57564	0.9421	0	NA	NA	NA
GO:0015937	coenzyme A biosynthetic process	biological_process	4	0.23257	0.055194	0.31774	0.94491	1	0.23257	0.37526	0.69642	3	0.31009	0.32467	0.85515	0	NA	NA	NA
GO:0015939	pantothenate metabolic process	biological_process	1	0	0.59204	0.87676	0.63414	1	0	1	1	0	NA	NA	NA	0	NA	NA	NA
GO:0015940	pantothenate biosynthetic process	biological_process	6	0.13503	0.11639	0.41273	0.88371	1	0.25307	0.28887	0.66392	4	0.29108	0.37916	0.89103	1	0.35413	0.26327	1
GO:0015976	carbon utilization	biological_process	22	0.075443	0.10069	0.386	0.89941	1	0.26115	0.16418	0.59417	9	0.41139	0.049895	0.73119	12	0.17023	0.9569	1
GO:0015991	ATP hydrolysis coupled proton transport	biological_process	22	0.027907	0.28627	0.59223	0.71383	1	0.18692	0.68133	0.8102	12	0.19692	0.89441	1	7	0.24988	0.54945	1
GO:0015992	proton transport	biological_process	29	0.012461	0.35396	0.63581	0.64614	1	0.18753	0.70723	0.81764	13	0.22306	0.79172	0.9962	13	0.19527	0.90141	1
GO:0015993	molecular hydrogen transport	biological_process	1	-0.27198	0.84042	0.98699	0.15978	1	0.27198	0.30797	0.66822	0	NA	NA	NA	1	0.27198	0.38956	1
GO:0015994	chlorophyll metabolic process	biological_process	23	-0.033677	0.64534	0.90663	0.35476	1	0.19821	0.59974	0.77667	12	0.15767	0.9823	1	11	0.24242	0.63254	1
GO:0016024	CDP-diacylglycerol biosynthetic process	biological_process	1	0.36687	0.09789	0.38337	0.90221	1	0.36687	0.19768	0.59892	1	0.36687	0.26337	0.81964	0	NA	NA	NA
GO:0016032	viral process	biological_process	9	0.086862	0.16758	0.48101	0.83252	1	0.15087	0.77952	0.83661	6	0.1783	0.86831	1	2	0.14403	0.78932	1
GO:0016042	lipid catabolic process	biological_process	14	0.11238	0.066993	0.34411	0.93311	1	0.32979	0.048395	0.5522	8	0.38689	0.083192	0.76383	6	0.25364	0.53475	1
GO:0016043	cellular component organization	biological_process	25	0.046521	0.17568	0.4925	0.82442	1	0.22882	0.33587	0.68028	14	0.24584	0.65043	0.97072	10	0.22787	0.71323	1
GO:0016049	cell growth	biological_process	6	-0.12807	0.83502	0.98587	0.16508	1	0.32921	0.11329	0.57562	2	0.30171	0.35356	0.88567	4	0.34295	0.22958	1
GO:0016051	carbohydrate biosynthetic process	biological_process	6	0.15469	0.092491	0.37637	0.90761	1	0.27489	0.22528	0.61972	4	0.32218	0.27787	0.8266	1	0.36059	0.25657	1
GO:0016052	carbohydrate catabolic process	biological_process	1	0.058684	0.31687	0.61773	0.68323	1	0.058684	0.66713	0.80182	1	0.058684	0.87581	1	0	NA	NA	NA
GO:0016055	Wnt signaling pathway	biological_process	26	0.05313	0.15028	0.46338	0.84982	1	0.25236	0.19528	0.59805	16	0.24821	0.64904	0.96924	8	0.32376	0.23958	1
GO:0016057	regulation of membrane potential in photoreceptor cell	biological_process	1	0.28683	0.14109	0.45829	0.85901	1	0.28683	0.29277	0.66392	1	0.28683	0.38876	0.89103	0	NA	NA	NA
GO:0016059	deactivation of rhodopsin mediated signaling	biological_process	4	0.46375	0.0040996	0.1424	0.996	1	0.46375	0.034897	0.5324	4	0.46375	0.055294	0.75627	0	NA	NA	NA
GO:0016060	metarhodopsin inactivation	biological_process	1	0.22878	0.17588	0.4925	0.82422	1	0.22878	0.37546	0.69642	1	0.22878	0.49765	0.92881	0	NA	NA	NA
GO:0016063	rhodopsin biosynthetic process	biological_process	1	0.48005	0.055694	0.31774	0.94451	1	0.48005	0.11399	0.57562	1	0.48005	0.14919	0.78421	0	NA	NA	NA
GO:0016070	RNA metabolic process	biological_process	7	-0.066575	0.70003	0.93783	0.30007	1	0.20856	0.46985	0.73372	2	0.24847	0.48925	0.92881	4	0.24074	0.54935	1
GO:0016071	mRNA metabolic process	biological_process	1	0	0.59204	0.87676	0.63414	1	0	1	1	0	NA	NA	NA	0	NA	NA	NA
GO:0016075	rRNA catabolic process	biological_process	6	0.031751	0.36506	0.63684	0.63504	1	0.15971	0.68713	0.81318	4	0.1436	0.90531	1	2	0.19194	0.64604	1
GO:0016079	synaptic vesicle exocytosis	biological_process	12	0.24212	0.0073993	0.17961	0.9927	1	0.30137	0.10729	0.57355	10	0.3261	0.20688	0.81007	2	0.17775	0.69273	1
GO:0016080	synaptic vesicle targeting	biological_process	3	0.1202	0.21178	0.52234	0.78832	1	0.1202	0.73383	0.82222	3	0.1202	0.91831	1	0	NA	NA	NA
GO:0016081	synaptic vesicle docking	biological_process	6	0.15344	0.093491	0.37912	0.90661	1	0.16314	0.67033	0.80182	5	0.18995	0.79342	0.99678	1	0.029078	0.92631	1
GO:0016082	synaptic vesicle priming	biological_process	5	0.46961	0.0021998	0.10554	0.9979	1	0.46961	0.024698	0.5324	5	0.46961	0.036896	0.73119	0	NA	NA	NA
GO:0016114	terpenoid biosynthetic process	biological_process	4	-0.12465	0.78072	0.97072	0.21938	1	0.18977	0.52175	0.75097	1	0.13025	0.70513	0.97852	3	0.20962	0.62904	1
GO:0016125	sterol metabolic process	biological_process	3	0.071774	0.30897	0.61144	0.69113	1	0.51917	0.030097	0.5324	1	0.88641	0.016698	0.73119	2	0.33555	0.26967	1
GO:0016139	glycoside catabolic process	biological_process	1	0	0.59204	0.87676	0.63414	1	0	1	1	0	NA	NA	NA	0	NA	NA	NA
GO:0016180	snRNA processing	biological_process	7	-0.03431	0.59184	0.87676	0.40826	1	0.19508	0.53045	0.7528	3	0.18756	0.73433	0.99059	4	0.20072	0.71223	1
GO:0016183	synaptic vesicle coating	biological_process	2	0.5604	0.0091991	0.19148	0.9909	1	0.5604	0.033597	0.5324	2	0.5604	0.051795	0.73119	0	NA	NA	NA
GO:0016185	synaptic vesicle budding from presynaptic endocytic zone membrane	biological_process	1	0.42015	0.076692	0.35584	0.92341	1	0.42015	0.15568	0.59317	1	0.42015	0.20708	0.81007	0	NA	NA	NA
GO:0016188	synaptic vesicle maturation	biological_process	2	0.34748	0.048695	0.30555	0.9514	1	0.34748	0.17528	0.59417	2	0.34748	0.25537	0.81964	0	NA	NA	NA
GO:0016192	vesicle-mediated transport	biological_process	66	0.1452	0.00029997	0.03929	0.9998	1	0.25318	0.09899	0.56475	40	0.32866	0.082592	0.76383	20	0.17817	0.9807	1
GO:0016197	endosomal transport	biological_process	15	0.21888	0.0066993	0.17333	0.9934	1	0.2775	0.13939	0.59317	11	0.33844	0.16178	0.79435	3	0.14655	0.84892	1
GO:0016199	axon midline choice point recognition	biological_process	6	0.30923	0.012299	0.20136	0.9878	1	0.31532	0.13659	0.59317	5	0.37473	0.13379	0.77562	1	0.018281	0.93971	1
GO:0016200	synaptic target attraction	biological_process	4	0.1464	0.14929	0.4633	0.85081	1	0.1464	0.69113	0.81564	3	0.19519	0.70823	0.97919	0	NA	NA	NA
GO:0016203	muscle attachment	biological_process	17	0.14012	0.027697	0.24947	0.9724	1	0.24136	0.28287	0.66013	12	0.27022	0.47875	0.92494	5	0.17211	0.84622	1
GO:0016204	determination of muscle attachment site	biological_process	5	0.14906	0.11789	0.41545	0.88221	1	0.29297	0.19078	0.59805	3	0.36835	0.19198	0.81007	2	0.17989	0.68533	1
GO:0016226	iron-sulfur cluster assembly	biological_process	10	-0.046073	0.64354	0.90652	0.35656	1	0.16493	0.72473	0.81964	3	0.1981	0.69753	0.97707	6	0.17584	0.86261	1
GO:0016233	telomere capping	biological_process	3	0.17089	0.13649	0.45115	0.86361	1	0.20118	0.46855	0.73312	2	0.27905	0.41156	0.89548	1	0.045442	0.89151	1
GO:0016239	positive regulation of macroautophagy	biological_process	3	0.24484	0.069093	0.34807	0.93101	1	0.29615	0.21548	0.61055	2	0.40574	0.16288	0.79435	1	0.07697	0.83012	1
GO:0016241	regulation of macroautophagy	biological_process	2	0.18481	0.15858	0.47296	0.84152	1	0.18481	0.48905	0.74384	1	0.36961	0.25917	0.81964	0	NA	NA	NA
GO:0016246	RNA interference	biological_process	2	-0.11984	0.72263	0.9442	0.27747	1	0.18979	0.47695	0.73912	1	0.069943	0.84542	1	1	0.30963	0.32207	1
GO:0016255	attachment of GPI anchor to protein	biological_process	4	-0.10583	0.74213	0.95355	0.25797	1	0.12743	0.75562	0.83104	1	0.043208	0.90961	1	3	0.1555	0.82022	1
GO:0016264	gap junction assembly	biological_process	1	0.19116	0.19958	0.51048	0.80132	1	0.19116	0.42566	0.71496	1	0.19116	0.56654	0.9421	0	NA	NA	NA
GO:0016266	O-glycan processing	biological_process	2	0.095222	0.28177	0.58831	0.71843	1	0.095222	0.73343	0.82208	1	0.19044	0.56734	0.9421	0	NA	NA	NA
GO:0016310	phosphorylation	biological_process	123	0.11848	9.999e-05	0.017961	1	1	0.26463	0.016098	0.4643	79	0.29824	0.18128	0.81007	39	0.23047	0.88001	1
GO:0016311	dephosphorylation	biological_process	4	-0.094477	0.72043	0.9442	0.27967	1	0.18372	0.54655	0.76034	3	0.059497	0.9898	1	1	0.5564	0.09909	1
GO:0016318	ommatidial rotation	biological_process	5	-0.050429	0.63524	0.90111	0.36486	1	0.19058	0.53005	0.75258	2	0.17519	0.70243	0.97831	3	0.20084	0.66453	1
GO:0016319	mushroom body development	biological_process	35	0.093564	0.031197	0.26047	0.9689	1	0.30246	0.025697	0.5324	20	0.34652	0.087991	0.76383	15	0.24371	0.66493	1
GO:0016320	endoplasmic reticulum membrane fusion	biological_process	1	-0.13157	0.70953	0.9405	0.29067	1	0.13157	0.54125	0.75733	0	NA	NA	NA	1	0.13157	0.71793	1
GO:0016321	female meiosis chromosome segregation	biological_process	5	0.33681	0.010499	0.19148	0.9896	1	0.33681	0.11659	0.57734	5	0.33681	0.21798	0.81329	0	NA	NA	NA
GO:0016322	neuron remodeling	biological_process	9	0.19824	0.023198	0.23224	0.9769	1	0.29485	0.13939	0.59317	6	0.36981	0.14179	0.77562	3	0.14492	0.85351	1
GO:0016325	oocyte microtubule cytoskeleton organization	biological_process	3	0.20425	0.10179	0.38832	0.89831	1	0.41067	0.074993	0.55986	2	0.46119	0.10589	0.76383	1	0.30963	0.32207	1
GO:0016331	morphogenesis of embryonic epithelium	biological_process	4	-0.056482	0.62524	0.89424	0.37486	1	0.20215	0.47435	0.738	1	0.29135	0.38156	0.89103	3	0.17242	0.76572	1
GO:0016332	establishment or maintenance of polarity of embryonic epithelium	biological_process	11	0.20337	0.015598	0.21393	0.9845	1	0.22054	0.41256	0.70617	8	0.29144	0.36806	0.89103	3	0.031469	0.9981	1
GO:0016334	establishment or maintenance of polarity of follicular epithelium	biological_process	12	0.088391	0.12879	0.43461	0.87131	1	0.23049	0.35986	0.69501	6	0.31888	0.26987	0.8205	6	0.1421	0.9514	1
GO:0016336	establishment or maintenance of polarity of larval imaginal disc epithelium	biological_process	2	0.34283	0.050295	0.30729	0.94981	1	0.34283	0.18138	0.59417	2	0.34283	0.26587	0.81964	0	NA	NA	NA
GO:0016337	single organismal cell-cell adhesion	biological_process	13	0.064034	0.19038	0.5016	0.80972	1	0.31987	0.066793	0.55986	8	0.31192	0.27767	0.8266	5	0.33258	0.24698	1
GO:0016338	calcium-independent cell-cell adhesion via plasma membrane cell-adhesion molecules	biological_process	1	0.31837	0.12249	0.4244	0.87771	1	0.31837	0.24798	0.63684	1	0.31837	0.33167	0.86102	0	NA	NA	NA
GO:0016339	calcium-dependent cell-cell adhesion via plasma membrane cell adhesion molecules	biological_process	7	-0.041901	0.61774	0.89209	0.38236	1	0.30291	0.14829	0.59317	3	0.30451	0.33867	0.86742	4	0.30171	0.33457	1
GO:0016340	calcium-dependent cell-matrix adhesion	biological_process	2	0.44274	0.022698	0.22905	0.9774	1	0.44274	0.084792	0.55986	2	0.44274	0.12109	0.76383	0	NA	NA	NA
GO:0016348	imaginal disc-derived leg joint morphogenesis	biological_process	4	-0.17199	0.85281	0.98874	0.14729	1	0.20711	0.45935	0.73011	1	0.070233	0.84502	1	3	0.25274	0.48215	1
GO:0016358	dendrite development	biological_process	4	0.26824	0.035596	0.27375	0.9645	1	0.29008	0.21898	0.61488	3	0.37221	0.18558	0.81007	1	0.04368	0.89521	1
GO:0016360	sensory organ precursor cell fate determination	biological_process	2	0.09437	0.28387	0.5892	0.71623	1	0.09437	0.73553	0.82261	2	0.09437	0.91201	1	0	NA	NA	NA
GO:0016458	gene silencing	biological_process	2	-0.21628	0.85531	0.98883	0.14479	1	0.21628	0.41056	0.70486	0	NA	NA	NA	2	0.21628	0.56614	1
GO:0016476	regulation of embryonic cell shape	biological_process	4	0.056233	0.31557	0.61729	0.68453	1	0.2771	0.24928	0.63784	3	0.22222	0.61514	0.96426	1	0.44173	0.17218	1
GO:0016477	cell migration	biological_process	36	0.2084	0.00039996	0.043354	0.9997	1	0.274	0.078192	0.55986	29	0.29942	0.25737	0.81964	4	0.29521	0.35566	1
GO:0016480	negative regulation of transcription from RNA polymerase III promoter	biological_process	2	0.14188	0.21258	0.52354	0.78752	1	0.14853	0.58924	0.77587	1	0.29041	0.38246	0.89103	1	0.0066531	0.9777	1
GO:0016482	cytosolic transport	biological_process	1	0	0.59204	0.87676	0.63414	1	0	1	1	0	NA	NA	NA	0	NA	NA	NA
GO:0016485	protein processing	biological_process	8	0.20341	0.026397	0.24263	0.9737	1	0.22678	0.38086	0.69806	6	0.28679	0.39446	0.89103	2	0.046745	0.9761	1
GO:0016486	peptide hormone processing	biological_process	1	-0.18604	0.77012	0.96672	0.23048	1	0.18604	0.43426	0.71755	0	NA	NA	NA	1	0.18604	0.56354	1
GO:0016525	negative regulation of angiogenesis	biological_process	3	0.30705	0.038196	0.27931	0.9619	1	0.30705	0.19528	0.59805	3	0.30705	0.33197	0.86102	0	NA	NA	NA
GO:0016539	intein-mediated protein splicing	biological_process	2	-0.15366	0.78062	0.97072	0.21948	1	0.18654	0.48425	0.74252	1	0.032878	0.93471	1	1	0.3402	0.29007	1
GO:0016556	mRNA modification	biological_process	1	0.23272	0.17388	0.48978	0.82652	1	0.23272	0.37066	0.69625	1	0.23272	0.49385	0.92881	0	NA	NA	NA
GO:0016558	protein import into peroxisome matrix	biological_process	1	-0.19939	0.78002	0.97072	0.22008	1	0.19939	0.41376	0.70688	0	NA	NA	NA	1	0.19939	0.54015	1
GO:0016559	peroxisome fission	biological_process	5	-0.047912	0.62754	0.89524	0.37256	1	0.2322	0.36216	0.69542	3	0.15357	0.83832	1	2	0.35014	0.24548	1
GO:0016560	protein import into peroxisome matrix, docking	biological_process	2	0.26725	0.088991	0.37301	0.91111	1	0.26725	0.29827	0.66392	2	0.26725	0.43926	0.90334	0	NA	NA	NA
GO:0016567	protein ubiquitination	biological_process	101	0.099779	0.00069993	0.061978	0.9994	1	0.23848	0.15108	0.59317	59	0.28953	0.29337	0.83768	40	0.17511	0.9987	1
GO:0016570	histone modification	biological_process	12	0.25665	0.0057994	0.16411	0.9943	1	0.26376	0.21508	0.61055	9	0.34693	0.14649	0.77889	1	0.042657	0.89701	1
GO:0016571	histone methylation	biological_process	1	-0.023649	0.61834	0.89209	0.38176	1	0.023649	0.72933	0.82098	0	NA	NA	NA	1	0.023649	0.93231	1
GO:0016572	histone phosphorylation	biological_process	1	0.00072815	0.36586	0.6377	0.63424	1	0.00072815	0.77322	0.83155	1	0.00072815	0.9996	1	0	NA	NA	NA
GO:0016573	histone acetylation	biological_process	18	0.11899	0.043296	0.2905	0.9568	1	0.25515	0.20958	0.60664	11	0.30612	0.28287	0.83183	6	0.20425	0.75542	1
GO:0016574	histone ubiquitination	biological_process	1	-0.068885	0.65703	0.9104	0.34337	1	0.068885	0.64914	0.79427	0	NA	NA	NA	1	0.068885	0.84332	1
GO:0016575	histone deacetylation	biological_process	2	-0.07307	0.63084	0.89872	0.36926	1	0.41136	0.10889	0.57355	1	0.33829	0.30627	0.83968	1	0.48442	0.14439	1
GO:0016578	histone deubiquitination	biological_process	9	0.058997	0.24508	0.55276	0.75502	1	0.28208	0.17338	0.59417	4	0.38372	0.13969	0.77562	5	0.20078	0.74313	1
GO:0016579	protein deubiquitination	biological_process	35	0.11041	0.016398	0.21393	0.9837	1	0.28217	0.053595	0.55986	25	0.27481	0.46335	0.91834	10	0.30057	0.32537	1
GO:0016584	nucleosome positioning	biological_process	1	0.74998	0.011599	0.19924	0.9885	1	0.74998	0.028997	0.5324	1	0.74998	0.031897	0.73119	0	NA	NA	NA
GO:0016598	protein arginylation	biological_process	1	0.36648	0.09819	0.38337	0.90191	1	0.36648	0.19818	0.59892	1	0.36648	0.26377	0.81964	0	NA	NA	NA
GO:0016925	protein sumoylation	biological_process	3	-0.096191	0.71093	0.94143	0.28917	1	0.1425	0.66273	0.80058	1	0.06947	0.84862	1	2	0.17902	0.68843	1
GO:0016973	poly(A)+ mRNA export from nucleus	biological_process	1	0.12012	0.26267	0.57321	0.73743	1	0.12012	0.56024	0.76637	1	0.12012	0.73333	0.99059	0	NA	NA	NA
GO:0017121	phospholipid scrambling	biological_process	1	-0.1658	0.73613	0.95168	0.26397	1	0.1658	0.48875	0.74384	0	NA	NA	NA	1	0.1658	0.64894	1
GO:0017144	drug metabolic process	biological_process	1	-0.17364	0.74203	0.95355	0.25807	1	0.17364	0.46915	0.73328	0	NA	NA	NA	1	0.17364	0.63534	1
GO:0017148	negative regulation of translation	biological_process	10	0.35159	0.0025997	0.11315	0.9975	1	0.41229	0.015998	0.4643	9	0.42438	0.039396	0.73119	1	0.30349	0.34647	1
GO:0017156	calcium ion regulated exocytosis	biological_process	1	0.019677	0.35146	0.63581	0.64864	1	0.019677	0.73463	0.82222	1	0.019677	0.9649	1	0	NA	NA	NA
GO:0017157	regulation of exocytosis	biological_process	5	0.064476	0.29377	0.59965	0.70633	1	0.20668	0.46005	0.73011	3	0.22596	0.60144	0.95143	2	0.17775	0.69273	1
GO:0017158	regulation of calcium ion-dependent exocytosis	biological_process	4	-0.01235	0.50765	0.8171	0.49245	1	0.2016	0.47715	0.73925	2	0.18925	0.65863	0.97441	2	0.21395	0.57454	1
GO:0017183	peptidyl-diphthamide biosynthetic process from peptidyl-histidine	biological_process	3	-0.18257	0.85261	0.98874	0.14749	1	0.18257	0.52685	0.75123	0	NA	NA	NA	3	0.18257	0.73173	1
GO:0018022	peptidyl-lysine methylation	biological_process	1	-0.035622	0.62524	0.89424	0.37506	1	0.035622	0.71073	0.81766	0	NA	NA	NA	1	0.035622	0.91391	1
GO:0018023	peptidyl-lysine trimethylation	biological_process	1	-0.16603	0.73613	0.95168	0.26397	1	0.16603	0.48875	0.74384	0	NA	NA	NA	1	0.16603	0.64884	1
GO:0018076	N-terminal peptidyl-lysine acetylation	biological_process	1	0.077067	0.29857	0.60436	0.70163	1	0.077067	0.63164	0.78742	1	0.077067	0.83272	1	0	NA	NA	NA
GO:0018095	protein polyglutamylation	biological_process	4	-0.08707	0.70293	0.93783	0.29717	1	0.22847	0.38696	0.70062	1	0.28279	0.39396	0.89103	3	0.21036	0.62604	1
GO:0018105	peptidyl-serine phosphorylation	biological_process	14	0.39653	0.00039996	0.043354	0.9997	1	0.4071	0.0086991	0.40815	10	0.56254	0.0082992	0.66477	2	0.036979	0.9832	1
GO:0018107	peptidyl-threonine phosphorylation	biological_process	7	0.53441	0.0009999	0.07761	0.9991	1	0.53441	0.0061994	0.35757	5	0.74818	0.0043996	0.59003	0	NA	NA	NA
GO:0018108	peptidyl-tyrosine phosphorylation	biological_process	43	0.11951	0.0058994	0.16411	0.9942	1	0.25563	0.11969	0.57794	27	0.29872	0.26697	0.81964	14	0.20904	0.85831	1
GO:0018146	keratan sulfate biosynthetic process	biological_process	1	0.45618	0.064494	0.34073	0.93621	1	0.45618	0.13089	0.59124	1	0.45618	0.17328	0.81007	0	NA	NA	NA
GO:0018149	peptide cross-linking	biological_process	4	0.24397	0.048495	0.30555	0.9516	1	0.24397	0.33837	0.68292	4	0.24397	0.55904	0.94079	0	NA	NA	NA
GO:0018160	peptidyl-pyrromethane cofactor linkage	biological_process	2	0.33025	0.055394	0.31774	0.94471	1	0.33025	0.19728	0.59892	2	0.33025	0.28947	0.83466	0	NA	NA	NA
GO:0018279	protein N-linked glycosylation via asparagine	biological_process	3	-0.17041	0.83762	0.98641	0.16248	1	0.23056	0.37866	0.69689	1	0.090218	0.80132	0.99697	2	0.30073	0.34367	1
GO:0018283	iron incorporation into metallo-sulfur cluster	biological_process	1	-0.11427	0.69913	0.93783	0.30107	1	0.11427	0.57014	0.77003	0	NA	NA	NA	1	0.11427	0.74693	1
GO:0018315	molybdenum incorporation into molybdenum-molybdopterin complex	biological_process	1	-0.17689	0.76312	0.9656	0.25627	1	0.17689	0.46475	0.73011	0	NA	NA	NA	1	0.17689	0.63074	1
GO:0018342	protein prenylation	biological_process	3	0.084626	0.28027	0.58831	0.71983	1	0.17616	0.54735	0.76081	2	0.19559	0.64164	0.96625	1	0.1373	0.69923	1
GO:0018343	protein farnesylation	biological_process	2	0.055327	0.34997	0.63581	0.65013	1	0.10335	0.71403	0.81766	1	0.15868	0.64794	0.96819	1	0.048026	0.88421	1
GO:0018344	protein geranylgeranylation	biological_process	3	0.019318	0.43436	0.72148	0.56574	1	0.15884	0.60694	0.77818	2	0.13362	0.81962	1	1	0.20928	0.52435	1
GO:0018345	protein palmitoylation	biological_process	1	0.24456	0.16778	0.48101	0.83642	1	0.24456	0.35756	0.69501	1	0.24456	0.47105	0.92075	0	NA	NA	NA
GO:0018395	peptidyl-lysine hydroxylation to 5-hydroxy-L-lysine	biological_process	2	0.44274	0.022698	0.22905	0.9774	1	0.44274	0.084792	0.55986	2	0.44274	0.12109	0.76383	0	NA	NA	NA
GO:0018401	peptidyl-proline hydroxylation to 4-hydroxy-L-proline	biological_process	2	0.049049	0.36076	0.63581	0.63934	1	0.049049	0.85691	0.89462	1	0.098099	0.78322	0.99213	0	NA	NA	NA
GO:0018888	3-chloroacrylic acid metabolic process	biological_process	2	-0.015174	0.52415	0.83468	0.47595	1	0.13727	0.62014	0.78343	1	0.1221	0.72983	0.99059	1	0.15244	0.67123	1
GO:0018991	oviposition	biological_process	4	0.19098	0.091691	0.37457	0.90841	1	0.31598	0.16778	0.59417	3	0.33797	0.25527	0.81964	1	0.25001	0.45725	1
GO:0019046	release from viral latency	biological_process	1	0.50443	0.046995	0.29996	0.9531	1	0.50443	0.09719	0.56475	1	0.50443	0.12579	0.76669	0	NA	NA	NA
GO:0019068	virion assembly	biological_process	2	0.34998	0.047295	0.30096	0.9528	1	0.34998	0.17138	0.59417	2	0.34998	0.25117	0.81964	0	NA	NA	NA
GO:0019079	viral genome replication	biological_process	2	-0.034116	0.55754	0.86999	0.44256	1	0.31051	0.22678	0.61972	1	0.2764	0.40476	0.89266	1	0.34463	0.28697	1
GO:0019082	viral protein processing	biological_process	1	0.14317	0.24088	0.55031	0.75922	1	0.14317	0.51995	0.75065	1	0.14317	0.67763	0.97441	0	NA	NA	NA
GO:0019083	viral transcription	biological_process	1	0.14317	0.24088	0.55031	0.75922	1	0.14317	0.51995	0.75065	1	0.14317	0.67763	0.97441	0	NA	NA	NA
GO:0019216	regulation of lipid metabolic process	biological_process	3	0.21721	0.089391	0.37301	0.91071	1	0.21721	0.41916	0.71182	2	0.32582	0.29887	0.83768	0	NA	NA	NA
GO:0019219	regulation of nucleobase-containing compound metabolic process	biological_process	4	-0.07641	0.67723	0.92728	0.32287	1	0.1795	0.56054	0.76645	1	0.20618	0.54285	0.93706	3	0.17061	0.77082	1
GO:0019220	regulation of phosphate metabolic process	biological_process	1	-0.25001	0.82722	0.98325	0.18708	1	0.25001	0.34617	0.69086	0	NA	NA	NA	1	0.25001	0.45725	1
GO:0019221	cytokine-mediated signaling pathway	biological_process	3	0.11152	0.22548	0.54016	0.77462	1	0.25262	0.31717	0.67241	2	0.27311	0.42636	0.90334	1	0.21165	0.52045	1
GO:0019222	regulation of metabolic process	biological_process	3	-0.20077	0.87291	0.99396	0.12719	1	0.20077	0.47005	0.73385	0	NA	NA	NA	3	0.20077	0.66473	1
GO:0019226	transmission of nerve impulse	biological_process	3	-0.0010343	0.48975	0.79398	0.51035	1	0.010265	0.9803	1	1	0.013847	0.9766	1	2	0.0084748	0.9983	1
GO:0019229	regulation of vasoconstriction	biological_process	1	0.019677	0.35146	0.63581	0.64864	1	0.019677	0.73463	0.82222	1	0.019677	0.9649	1	0	NA	NA	NA
GO:0019230	proprioception	biological_process	2	0.12975	0.22868	0.54096	0.77142	1	0.35633	0.16258	0.59417	1	0.48608	0.14269	0.77562	1	0.22658	0.49155	1
GO:0019233	sensory perception of pain	biological_process	4	0.25284	0.042396	0.2905	0.9577	1	0.25284	0.30947	0.66822	4	0.25284	0.52305	0.93046	0	NA	NA	NA
GO:0019236	response to pheromone	biological_process	3	0.029873	0.40886	0.69174	0.59124	1	0.030702	0.9538	0.97585	2	0.045431	0.9808	1	1	0.0012432	0.9986	1
GO:0019243	methylglyoxal catabolic process to D-lactate via S-lactoyl-glutathione	biological_process	1	-0.20246	0.78142	0.97072	0.21868	1	0.20246	0.41016	0.70473	0	NA	NA	NA	1	0.20246	0.53425	1
GO:0019244	lactate biosynthetic process from pyruvate	biological_process	1	0.2557	0.15708	0.472	0.84312	1	0.2557	0.32697	0.67495	1	0.2557	0.43766	0.90334	0	NA	NA	NA
GO:0019262	N-acetylneuraminate catabolic process	biological_process	1	0.50443	0.046995	0.29996	0.9531	1	0.50443	0.09719	0.56475	1	0.50443	0.12579	0.76669	0	NA	NA	NA
GO:0019265	glycine biosynthetic process, by transamination of glyoxylate	biological_process	1	-0.13462	0.71553	0.94328	0.28457	1	0.13462	0.53365	0.75298	0	NA	NA	NA	1	0.13462	0.70583	1
GO:0019287	isopentenyl diphosphate biosynthetic process, mevalonate pathway	biological_process	1	-0.071151	0.65843	0.91094	0.34167	1	0.071151	0.64494	0.79385	0	NA	NA	NA	1	0.071151	0.83982	1
GO:0019288	isopentenyl diphosphate biosynthetic process, methylerythritol 4-phosphate pathway	biological_process	1	-0.2287	0.80032	0.97506	0.20038	1	0.2287	0.37616	0.69642	0	NA	NA	NA	1	0.2287	0.48885	1
GO:0019307	mannose biosynthetic process	biological_process	1	-0.1827	0.76792	0.96625	0.23228	1	0.1827	0.43756	0.71755	0	NA	NA	NA	1	0.1827	0.56974	1
GO:0019318	hexose metabolic process	biological_process	1	-0.13722	0.71733	0.94328	0.28277	1	0.13722	0.52805	0.75124	0	NA	NA	NA	1	0.13722	0.69963	1
GO:0019343	cysteine biosynthetic process via cystathionine	biological_process	4	0.14933	0.14429	0.45839	0.85581	1	0.29608	0.20568	0.60375	2	0.44541	0.11819	0.76383	2	0.14675	0.78172	1
GO:0019346	transsulfuration	biological_process	4	0.14933	0.14429	0.45839	0.85581	1	0.29608	0.20568	0.60375	2	0.44541	0.11819	0.76383	2	0.14675	0.78172	1
GO:0019348	dolichol metabolic process	biological_process	1	0.39633	0.083692	0.36482	0.91641	1	0.39633	0.17018	0.59417	1	0.39633	0.22718	0.81964	0	NA	NA	NA
GO:0019358	nicotinate nucleotide salvage	biological_process	1	0.50551	0.046395	0.29947	0.9538	1	0.50551	0.09649	0.56475	1	0.50551	0.12499	0.76669	0	NA	NA	NA
GO:0019370	leukotriene biosynthetic process	biological_process	2	-0.21259	0.84922	0.98874	0.15088	1	0.21259	0.42266	0.71372	0	NA	NA	NA	2	0.21259	0.58094	1
GO:0019371	cyclooxygenase pathway	biological_process	1	0.018032	0.35306	0.63581	0.64714	1	0.018032	0.73723	0.82326	1	0.018032	0.9679	1	0	NA	NA	NA
GO:0019384	caprolactam catabolic process	biological_process	1	-0.25001	0.82722	0.98325	0.18708	1	0.25001	0.34617	0.69086	0	NA	NA	NA	1	0.25001	0.45725	1
GO:0019388	galactose catabolic process	biological_process	1	-0.032261	0.62224	0.89234	0.37786	1	0.032261	0.71763	0.81766	0	NA	NA	NA	1	0.032261	0.92131	1
GO:0019417	sulfur oxidation	biological_process	1	-0.16921	0.73963	0.95196	0.26107	1	0.16921	0.48175	0.74249	0	NA	NA	NA	1	0.16921	0.64254	1
GO:0019427	acetyl-CoA biosynthetic process from acetate	biological_process	2	0.57393	0.0081992	0.18543	0.9919	1	0.57393	0.031097	0.5324	2	0.57393	0.047195	0.73119	0	NA	NA	NA
GO:0019428	allantoin biosynthetic process	biological_process	2	0	0.49485	0.80039	0.55454	1	0	1	1	0	NA	NA	NA	0	NA	NA	NA
GO:0019430	removal of superoxide radicals	biological_process	3	-0.20051	0.87241	0.99396	0.12769	1	0.33418	0.14949	0.59317	1	0.20051	0.55154	0.93863	2	0.40101	0.17058	1
GO:0019432	triglyceride biosynthetic process	biological_process	5	0.14008	0.13139	0.43961	0.86871	1	0.14008	0.74013	0.82481	3	0.23347	0.57494	0.9421	0	NA	NA	NA
GO:0019439	aromatic compound catabolic process	biological_process	2	-0.10774	0.70063	0.93783	0.29947	1	0.17679	0.50925	0.75065	1	0.069043	0.84952	1	1	0.28453	0.37256	1
GO:0019448	L-cysteine catabolic process	biological_process	3	0.25207	0.064194	0.34058	0.93591	1	0.34181	0.14079	0.59317	2	0.44541	0.11819	0.76383	1	0.13462	0.70583	1
GO:0019464	glycine decarboxylation via glycine cleavage system	biological_process	3	-0.1742	0.84212	0.98699	0.15798	1	0.1742	0.55584	0.76569	0	NA	NA	NA	2	0.2613	0.44076	1
GO:0019467	ornithine catabolic process, by decarboxylation	biological_process	1	0.16387	0.22658	0.5404	0.77362	1	0.16387	0.49165	0.74446	1	0.16387	0.63684	0.96625	0	NA	NA	NA
GO:0019497	hexachlorocyclohexane metabolic process	biological_process	23	0.034257	0.24938	0.55668	0.75072	1	0.29812	0.062194	0.55986	12	0.31853	0.21898	0.81388	10	0.30344	0.30997	1
GO:0019509	L-methionine salvage from methylthioadenosine	biological_process	7	-0.15044	0.88541	0.999	0.11469	1	0.16234	0.69353	0.81564	1	0.041643	0.91261	1	5	0.21894	0.66853	1
GO:0019521	D-gluconate metabolic process	biological_process	5	-0.11551	0.79202	0.97442	0.20808	1	0.37273	0.075692	0.55986	3	0.21435	0.64424	0.96625	2	0.6103	0.043496	1
GO:0019530	taurine metabolic process	biological_process	7	0.19704	0.041196	0.28778	0.9589	1	0.19704	0.52065	0.75065	4	0.34481	0.21698	0.81019	0	NA	NA	NA
GO:0019538	protein metabolic process	biological_process	8	0.0085957	0.42716	0.71462	0.57294	1	0.23939	0.32997	0.67495	4	0.24799	0.54235	0.93706	4	0.23079	0.58944	1
GO:0019544	arginine catabolic process to glutamate	biological_process	1	-0.24532	0.81082	0.97506	0.18928	1	0.24532	0.35226	0.69501	0	NA	NA	NA	1	0.24532	0.46265	1
GO:0019556	histidine catabolic process to glutamate and formamide	biological_process	1	0.26042	0.15538	0.472	0.84482	1	0.26042	0.32117	0.67495	1	0.26042	0.43226	0.90334	0	NA	NA	NA
GO:0019557	histidine catabolic process to glutamate and formate	biological_process	1	0.26042	0.15538	0.472	0.84482	1	0.26042	0.32117	0.67495	1	0.26042	0.43226	0.90334	0	NA	NA	NA
GO:0019628	urate catabolic process	biological_process	1	0.386	0.089491	0.37301	0.91241	1	0.386	0.18318	0.59417	1	0.386	0.24408	0.81964	0	NA	NA	NA
GO:0019643	reductive tricarboxylic acid cycle	biological_process	16	0.10646	0.065193	0.34285	0.93491	1	0.22923	0.35866	0.69501	7	0.38364	0.09999	0.76383	7	0.1403	0.9603	1
GO:0019674	NAD metabolic process	biological_process	2	0.58065	0.0076992	0.18062	0.9924	1	0.58065	0.029697	0.5324	2	0.58065	0.044196	0.73119	0	NA	NA	NA
GO:0019722	calcium-mediated signaling	biological_process	4	0.29519	0.025697	0.24006	0.9744	1	0.29519	0.20788	0.60422	4	0.29519	0.36496	0.89103	0	NA	NA	NA
GO:0019725	cellular homeostasis	biological_process	1	-0.0021354	0.59324	0.87676	0.40706	1	0.0021354	0.77192	0.83129	0	NA	NA	NA	1	0.0021354	0.9974	1
GO:0019730	antimicrobial humoral response	biological_process	20	0.25189	0.0017998	0.097547	0.9983	1	0.36586	0.011899	0.44483	14	0.44125	0.017198	0.73119	5	0.22793	0.63354	1
GO:0019752	carboxylic acid metabolic process	biological_process	9	-0.10976	0.83242	0.98458	0.16768	1	0.28218	0.17308	0.59417	4	0.19398	0.75632	0.99213	5	0.35275	0.20308	1
GO:0019805	quinolinate biosynthetic process	biological_process	2	0.16169	0.18598	0.49868	0.81412	1	0.16169	0.55154	0.76244	2	0.16169	0.73903	0.9907	0	NA	NA	NA
GO:0019827	stem cell population maintenance	biological_process	3	0.61256	0.0030997	0.12256	0.997	1	0.61256	0.013399	0.45383	3	0.61256	0.018598	0.73119	0	NA	NA	NA
GO:0019835	cytolysis	biological_process	1	0.66722	0.016798	0.21393	0.9834	1	0.66722	0.040896	0.5324	1	0.66722	0.048895	0.73119	0	NA	NA	NA
GO:0019859	thymine metabolic process	biological_process	1	-0.15244	0.72813	0.9466	0.27197	1	0.15244	0.50445	0.75065	0	NA	NA	NA	1	0.15244	0.67123	1
GO:0019872	streptomycin biosynthetic process	biological_process	6	0.34673	0.0075992	0.18062	0.9925	1	0.4052	0.042996	0.53434	4	0.56395	0.017598	0.73119	2	0.087701	0.92511	1
GO:0019882	antigen processing and presentation	biological_process	2	0.54154	0.010299	0.19148	0.9898	1	0.54154	0.038296	0.5324	2	0.54154	0.059094	0.76383	0	NA	NA	NA
GO:0019885	antigen processing and presentation of endogenous peptide antigen via MHC class I	biological_process	1	-0.13297	0.71343	0.94328	0.28857	1	0.13297	0.53835	0.75611	0	NA	NA	NA	1	0.13297	0.71303	1
GO:0019886	antigen processing and presentation of exogenous peptide antigen via MHC class II	biological_process	1	-0.0076684	0.60254	0.8829	0.39916	1	0.0076684	0.75962	0.83104	0	NA	NA	NA	1	0.0076684	0.972	1
GO:0019896	axonal transport of mitochondrion	biological_process	2	0.14422	0.20938	0.51945	0.79072	1	0.14422	0.60014	0.77667	2	0.14422	0.78872	0.9932	0	NA	NA	NA
GO:0019915	lipid storage	biological_process	4	0.0016006	0.46815	0.76548	0.53195	1	0.14487	0.69793	0.81564	2	0.14647	0.78352	0.99213	2	0.14326	0.79132	1
GO:0019919	peptidyl-arginine methylation, to asymmetrical-dimethyl arginine	biological_process	1	-0.17793	0.76412	0.96564	0.23608	1	0.17793	0.44446	0.71755	0	NA	NA	NA	1	0.17793	0.58114	1
GO:0019933	cAMP-mediated signaling	biological_process	2	0.44529	0.021998	0.22905	0.9781	1	0.44529	0.082592	0.55986	2	0.44529	0.11829	0.76383	0	NA	NA	NA
GO:0019934	cGMP-mediated signaling	biological_process	6	-0.053017	0.64874	0.90709	0.35136	1	0.18168	0.58694	0.77587	1	0.386	0.24408	0.81964	3	0.2347	0.54205	1
GO:0019935	cyclic-nucleotide-mediated signaling	biological_process	1	0.59583	0.026097	0.24235	0.9743	1	0.59583	0.058094	0.55986	1	0.59583	0.076892	0.76383	0	NA	NA	NA
GO:0019941	modification-dependent protein catabolic process	biological_process	1	0.41241	0.078692	0.35693	0.92141	1	0.41241	0.16008	0.59417	1	0.41241	0.21358	0.81007	0	NA	NA	NA
GO:0019953	sexual reproduction	biological_process	1	0	0.59204	0.87676	0.63414	1	0	1	1	0	NA	NA	NA	0	NA	NA	NA
GO:0019985	translesion synthesis	biological_process	4	-0.02629	0.54265	0.85504	0.45745	1	0.079241	0.89971	0.92876	1	0.1059	0.76652	0.99213	2	0.10553	0.88531	1
GO:0019991	septate junction assembly	biological_process	14	0.042592	0.25327	0.56147	0.74683	1	0.31876	0.061494	0.55986	9	0.28105	0.40726	0.89266	5	0.38664	0.14129	1
GO:0021510	spinal cord development	biological_process	3	0.17468	0.13149	0.43971	0.86861	1	0.21183	0.43556	0.71755	2	0.28988	0.38316	0.89103	1	0.055729	0.86751	1
GO:0021515	cell differentiation in spinal cord	biological_process	3	-0.011797	0.51625	0.82608	0.48385	1	0.14682	0.64694	0.79385	1	0.20253	0.54805	0.93862	1	0.23792	0.47095	1
GO:0021522	spinal cord motor neuron differentiation	biological_process	4	-0.13582	0.79802	0.97506	0.20208	1	0.19147	0.51535	0.75065	2	0.055652	0.9696	1	2	0.32729	0.28727	1
GO:0021532	neural tube patterning	biological_process	2	0.14076	0.21428	0.52665	0.78582	1	0.14076	0.61024	0.77862	2	0.14076	0.79962	0.99691	0	NA	NA	NA
GO:0021537	telencephalon development	biological_process	2	-0.22687	0.86451	0.99396	0.13559	1	0.22687	0.38986	0.70062	0	NA	NA	NA	1	0.45373	0.16598	1
GO:0021538	epithalamus development	biological_process	1	-0.1843	0.76842	0.96625	0.23168	1	0.1843	0.43626	0.71755	0	NA	NA	NA	1	0.1843	0.56764	1
GO:0021542	dentate gyrus development	biological_process	1	0.16445	0.22588	0.54016	0.77422	1	0.16445	0.49065	0.74384	1	0.16445	0.63574	0.96625	0	NA	NA	NA
GO:0021545	cranial nerve development	biological_process	1	0.16218	0.22848	0.54096	0.77162	1	0.16218	0.49445	0.74507	1	0.16218	0.64254	0.96625	0	NA	NA	NA
GO:0021549	cerebellum development	biological_process	3	0.27212	0.051295	0.31039	0.94881	1	0.30927	0.19168	0.59805	2	0.43604	0.12669	0.76793	1	0.055729	0.86751	1
GO:0021551	central nervous system morphogenesis	biological_process	12	-0.045553	0.65363	0.90755	0.34647	1	0.30419	0.10109	0.56583	5	0.31036	0.29797	0.83768	7	0.29978	0.33107	1
GO:0021587	cerebellum morphogenesis	biological_process	2	0.44541	0.021998	0.22905	0.9781	1	0.44541	0.082492	0.55986	2	0.44541	0.11819	0.76383	0	NA	NA	NA
GO:0021589	cerebellum structural organization	biological_process	1	-0.30928	0.87021	0.99396	0.13099	1	0.30928	0.25967	0.64122	0	NA	NA	NA	1	0.30928	0.32457	1
GO:0021591	ventricular system development	biological_process	2	0.2972	0.071393	0.35287	0.92871	1	0.2972	0.24638	0.63456	2	0.2972	0.36436	0.89103	0	NA	NA	NA
GO:0021670	lateral ventricle development	biological_process	1	0.22305	0.17978	0.49416	0.82042	1	0.22305	0.38346	0.69812	1	0.22305	0.50985	0.92881	0	NA	NA	NA
GO:0021678	third ventricle development	biological_process	1	0.22305	0.17978	0.49416	0.82042	1	0.22305	0.38346	0.69812	1	0.22305	0.50985	0.92881	0	NA	NA	NA
GO:0021680	cerebellar Purkinje cell layer development	biological_process	1	-0.30928	0.87021	0.99396	0.13099	1	0.30928	0.25967	0.64122	0	NA	NA	NA	1	0.30928	0.32457	1
GO:0021682	nerve maturation	biological_process	2	0.3738	0.038696	0.28028	0.9614	1	0.3738	0.14419	0.59317	2	0.3738	0.20768	0.81007	0	NA	NA	NA
GO:0021691	cerebellar Purkinje cell layer maturation	biological_process	3	0.10815	0.23178	0.54469	0.76832	1	0.10815	0.77052	0.83129	3	0.10815	0.93841	1	0	NA	NA	NA
GO:0021702	cerebellar Purkinje cell differentiation	biological_process	1	0.16505	0.22528	0.54016	0.77482	1	0.16505	0.48975	0.74384	1	0.16505	0.63474	0.96625	0	NA	NA	NA
GO:0021756	striatum development	biological_process	1	0.2557	0.15708	0.472	0.84312	1	0.2557	0.32697	0.67495	1	0.2557	0.43766	0.90334	0	NA	NA	NA
GO:0021761	limbic system development	biological_process	1	0.76967	0.010599	0.19148	0.9895	1	0.76967	0.027097	0.5324	1	0.76967	0.028697	0.73119	0	NA	NA	NA
GO:0021762	substantia nigra development	biological_process	4	0.012269	0.43946	0.72745	0.56064	1	0.18724	0.53245	0.75298	2	0.19951	0.63074	0.96625	2	0.17497	0.70093	1
GO:0021764	amygdala development	biological_process	1	0.24456	0.16778	0.48101	0.83642	1	0.24456	0.35756	0.69501	1	0.24456	0.47105	0.92075	0	NA	NA	NA
GO:0021766	hippocampus development	biological_process	1	0.21738	0.18298	0.49416	0.81712	1	0.21738	0.39316	0.70062	1	0.21738	0.52075	0.92881	0	NA	NA	NA
GO:0021772	olfactory bulb development	biological_process	1	0.16505	0.22528	0.54016	0.77482	1	0.16505	0.48975	0.74384	1	0.16505	0.63474	0.96625	0	NA	NA	NA
GO:0021773	striatal medium spiny neuron differentiation	biological_process	1	0	0.59204	0.87676	0.63414	1	0	1	1	0	NA	NA	NA	0	NA	NA	NA
GO:0021775	smoothened signaling pathway involved in ventral spinal cord interneuron specification	biological_process	1	0.42086	0.076192	0.35584	0.92421	1	0.42086	0.15518	0.59317	1	0.42086	0.20598	0.81007	0	NA	NA	NA
GO:0021776	smoothened signaling pathway involved in spinal cord motor neuron cell fate specification	biological_process	1	0.42086	0.076192	0.35584	0.92421	1	0.42086	0.15518	0.59317	1	0.42086	0.20598	0.81007	0	NA	NA	NA
GO:0021782	glial cell development	biological_process	1	0.41861	0.077192	0.35606	0.92291	1	0.41861	0.15698	0.59317	1	0.41861	0.20988	0.81007	0	NA	NA	NA
GO:0021785	branchiomotor neuron axon guidance	biological_process	1	0	0.59204	0.87676	0.63414	1	0	1	1	0	NA	NA	NA	0	NA	NA	NA
GO:0021794	thalamus development	biological_process	2	0.30195	0.068893	0.34807	0.93121	1	0.30195	0.23868	0.6268	1	0.6039	0.072893	0.76383	0	NA	NA	NA
GO:0021830	interneuron migration from the subpallium to the cortex	biological_process	1	0.013844	0.35586	0.63581	0.64424	1	0.013844	0.74373	0.82626	1	0.013844	0.9767	1	0	NA	NA	NA
GO:0021846	cell proliferation in forebrain	biological_process	1	0.0046249	0.36336	0.63581	0.63704	1	0.0046249	0.76642	0.83117	1	0.0046249	0.9931	1	0	NA	NA	NA
GO:0021871	forebrain regionalization	biological_process	1	0.0046249	0.36336	0.63581	0.63704	1	0.0046249	0.76642	0.83117	1	0.0046249	0.9931	1	0	NA	NA	NA
GO:0021891	olfactory bulb interneuron development	biological_process	1	0.2053	0.18998	0.5016	0.81012	1	0.2053	0.40736	0.70451	1	0.2053	0.54465	0.93706	0	NA	NA	NA
GO:0021897	forebrain astrocyte development	biological_process	2	0.28988	0.075792	0.35584	0.92431	1	0.28988	0.25967	0.64122	2	0.28988	0.38316	0.89103	0	NA	NA	NA
GO:0021902	commitment of neuronal cell to specific neuron type in forebrain	biological_process	1	0	0.59204	0.87676	0.63414	1	0	1	1	0	NA	NA	NA	0	NA	NA	NA
GO:0021903	rostrocaudal neural tube patterning	biological_process	1	0.66144	0.017798	0.21393	0.9824	1	0.66144	0.042396	0.5324	1	0.66144	0.051295	0.73119	0	NA	NA	NA
GO:0021904	dorsal/ventral neural tube patterning	biological_process	1	0.16445	0.22588	0.54016	0.77422	1	0.16445	0.49065	0.74384	1	0.16445	0.63574	0.96625	0	NA	NA	NA
GO:0021914	negative regulation of smoothened signaling pathway involved in ventral spinal cord patterning	biological_process	2	0.34324	0.050195	0.30698	0.94991	1	0.34324	0.18098	0.59417	2	0.34324	0.26517	0.81964	0	NA	NA	NA
GO:0021915	neural tube development	biological_process	2	0.28988	0.075792	0.35584	0.92431	1	0.28988	0.25967	0.64122	2	0.28988	0.38316	0.89103	0	NA	NA	NA
GO:0021940	positive regulation of cerebellar granule cell precursor proliferation	biological_process	1	0.032878	0.33967	0.63087	0.66183	1	0.032878	0.71703	0.81766	1	0.032878	0.93471	1	0	NA	NA	NA
GO:0021943	formation of radial glial scaffolds	biological_process	1	0.013844	0.35586	0.63581	0.64424	1	0.013844	0.74373	0.82626	1	0.013844	0.9767	1	0	NA	NA	NA
GO:0021953	central nervous system neuron differentiation	biological_process	2	0.073399	0.31947	0.62144	0.68063	1	0.12913	0.63954	0.79333	1	0.20253	0.54805	0.93862	1	0.055729	0.86751	1
GO:0021954	central nervous system neuron development	biological_process	1	-0.11644	0.70013	0.93783	0.30007	1	0.11644	0.56734	0.76839	0	NA	NA	NA	1	0.11644	0.74353	1
GO:0021982	pineal gland development	biological_process	1	-0.1843	0.76842	0.96625	0.23168	1	0.1843	0.43626	0.71755	0	NA	NA	NA	1	0.1843	0.56764	1
GO:0021983	pituitary gland development	biological_process	1	-0.1843	0.76842	0.96625	0.23168	1	0.1843	0.43626	0.71755	0	NA	NA	NA	1	0.1843	0.56764	1
GO:0021987	cerebral cortex development	biological_process	4	0.27201	0.033297	0.26431	0.9668	1	0.27201	0.26157	0.64415	4	0.27201	0.44986	0.9073	0	NA	NA	NA
GO:0021988	olfactory lobe development	biological_process	1	0.2557	0.15708	0.472	0.84312	1	0.2557	0.32697	0.67495	1	0.2557	0.43766	0.90334	0	NA	NA	NA
GO:0021990	neural plate formation	biological_process	1	0.2557	0.15708	0.472	0.84312	1	0.2557	0.32697	0.67495	1	0.2557	0.43766	0.90334	0	NA	NA	NA
GO:0022008	neurogenesis	biological_process	26	0.024428	0.28537	0.59095	0.71473	1	0.24341	0.24168	0.63099	13	0.26784	0.50575	0.92881	11	0.2588	0.53775	1
GO:0022009	central nervous system vasculogenesis	biological_process	1	0.0046249	0.36336	0.63581	0.63704	1	0.0046249	0.76642	0.83117	1	0.0046249	0.9931	1	0	NA	NA	NA
GO:0022011	myelination in peripheral nervous system	biological_process	3	0.061734	0.33097	0.63014	0.66913	1	0.32477	0.16398	0.59417	2	0.28988	0.38316	0.89103	1	0.39456	0.22658	1
GO:0022027	interkinetic nuclear migration	biological_process	2	0.3186	0.060994	0.33143	0.93911	1	0.3186	0.21418	0.61055	2	0.3186	0.31577	0.84696	0	NA	NA	NA
GO:0022028	tangential migration from the subventricular zone to the olfactory bulb	biological_process	1	0.21738	0.18298	0.49416	0.81712	1	0.21738	0.39316	0.70062	1	0.21738	0.52075	0.92881	0	NA	NA	NA
GO:0022402	cell cycle process	biological_process	2	-0.0089571	0.51545	0.82522	0.48465	1	0.19818	0.45395	0.72566	1	0.18923	0.57004	0.9421	1	0.20714	0.52685	1
GO:0022409	positive regulation of cell-cell adhesion	biological_process	1	0.16111	0.22888	0.54096	0.77122	1	0.16111	0.49525	0.74507	1	0.16111	0.64454	0.96625	0	NA	NA	NA
GO:0022414	reproductive process	biological_process	2	0.33341	0.053895	0.31374	0.94621	1	0.33341	0.19278	0.59805	2	0.33341	0.28397	0.83183	0	NA	NA	NA
GO:0022416	chaeta development	biological_process	6	0.16132	0.083792	0.36482	0.91631	1	0.30856	0.14849	0.59317	5	0.28193	0.40336	0.89266	1	0.44173	0.17218	1
GO:0022603	regulation of anatomical structure morphogenesis	biological_process	1	-0.055729	0.64804	0.90673	0.35216	1	0.055729	0.67013	0.80182	0	NA	NA	NA	1	0.055729	0.86751	1
GO:0022607	cellular component assembly	biological_process	2	0.19403	0.14959	0.4633	0.85051	1	0.19403	0.46515	0.73019	2	0.19403	0.64514	0.96625	0	NA	NA	NA
GO:0022617	extracellular matrix disassembly	biological_process	2	0.35598	0.044296	0.29191	0.9558	1	0.35598	0.16298	0.59417	2	0.35598	0.23848	0.81964	0	NA	NA	NA
GO:0022900	electron transport chain	biological_process	4	-0.046181	0.59494	0.87741	0.40516	1	0.13304	0.73823	0.82364	1	0.17373	0.59984	0.94983	3	0.11948	0.91681	1
GO:0022904	respiratory electron transport chain	biological_process	4	0.17603	0.10909	0.40249	0.89101	1	0.17603	0.57374	0.77059	4	0.17603	0.81742	1	0	NA	NA	NA
GO:0023014	signal transduction by protein phosphorylation	biological_process	10	0.14846	0.051795	0.31191	0.94831	1	0.23654	0.32937	0.67495	5	0.385	0.11699	0.76383	5	0.088087	0.9921	1
GO:0023019	signal transduction involved in regulation of gene expression	biological_process	1	0.66144	0.017798	0.21393	0.9824	1	0.66144	0.042396	0.5324	1	0.66144	0.051295	0.73119	0	NA	NA	NA
GO:0023041	neuronal signal transduction	biological_process	1	-0.306	0.86791	0.99396	0.14239	1	0.306	0.27207	0.65212	0	NA	NA	NA	1	0.306	0.34547	1
GO:0023051	regulation of signaling	biological_process	3	0.30334	0.038996	0.28148	0.9611	1	0.30334	0.20198	0.60194	3	0.30334	0.34137	0.8688	0	NA	NA	NA
GO:0023052	signaling	biological_process	4	0.41273	0.0063994	0.1712	0.9937	1	0.41273	0.061094	0.55986	4	0.41273	0.09719	0.76383	0	NA	NA	NA
GO:0030001	metal ion transport	biological_process	14	0.12077	0.056694	0.32083	0.94341	1	0.27936	0.14289	0.59317	10	0.28009	0.41986	0.89654	3	0.37006	0.19248	1
GO:0030010	establishment of cell polarity	biological_process	7	-0.046998	0.63484	0.90103	0.36526	1	0.20772	0.47305	0.73683	2	0.28127	0.40566	0.89266	5	0.1783	0.82592	1
GO:0030011	maintenance of cell polarity	biological_process	3	0.32524	0.030897	0.25969	0.9692	1	0.32524	0.16318	0.59417	3	0.32524	0.28487	0.83183	0	NA	NA	NA
GO:0030030	cell projection organization	biological_process	8	0.12191	0.10639	0.39837	0.89371	1	0.20083	0.51475	0.75065	5	0.25819	0.50425	0.92881	3	0.10523	0.94141	1
GO:0030031	cell projection assembly	biological_process	1	0.40007	0.082992	0.36436	0.91711	1	0.40007	0.16778	0.59417	1	0.40007	0.22408	0.81769	0	NA	NA	NA
GO:0030033	microvillus assembly	biological_process	1	0.4202	0.076592	0.35584	0.92351	1	0.4202	0.15558	0.59317	1	0.4202	0.20698	0.81007	0	NA	NA	NA
GO:0030036	actin cytoskeleton organization	biological_process	29	0.12033	0.017698	0.21393	0.9824	1	0.20148	0.57824	0.77475	18	0.25923	0.57414	0.9421	6	0.19612	0.78852	1
GO:0030038	contractile actin filament bundle assembly	biological_process	1	0.21738	0.18298	0.49416	0.81712	1	0.21738	0.39316	0.70062	1	0.21738	0.52075	0.92881	0	NA	NA	NA
GO:0030048	actin filament-based movement	biological_process	5	0.13585	0.13889	0.45606	0.86121	1	0.3543	0.093591	0.56475	3	0.40846	0.12999	0.77383	2	0.27306	0.40986	1
GO:0030049	muscle filament sliding	biological_process	1	0.14296	0.24158	0.55031	0.75902	1	0.14296	0.52075	0.75065	1	0.14296	0.67833	0.97441	0	NA	NA	NA
GO:0030050	vesicle transport along actin filament	biological_process	1	0	0.59204	0.87676	0.63414	1	0	1	1	0	NA	NA	NA	0	NA	NA	NA
GO:0030072	peptide hormone secretion	biological_process	1	0	0.59204	0.87676	0.63414	1	0	1	1	0	NA	NA	NA	0	NA	NA	NA
GO:0030073	insulin secretion	biological_process	4	0.19866	0.083892	0.365	0.91621	1	0.19866	0.48815	0.74384	3	0.26488	0.46265	0.9177	0	NA	NA	NA
GO:0030091	protein repair	biological_process	1	0.38131	0.091191	0.37301	0.90901	1	0.38131	0.18678	0.59488	1	0.38131	0.24778	0.81964	0	NA	NA	NA
GO:0030097	hemopoiesis	biological_process	7	0.10822	0.15118	0.46525	0.84892	1	0.16095	0.69813	0.81564	4	0.23552	0.59154	0.94834	1	0.18455	0.56654	1
GO:0030099	myeloid cell differentiation	biological_process	3	0.13217	0.19358	0.50458	0.80652	1	0.29922	0.20878	0.60544	2	0.32354	0.30447	0.83897	1	0.25057	0.42446	1
GO:0030100	regulation of endocytosis	biological_process	8	0.15462	0.063294	0.33751	0.93681	1	0.24529	0.30487	0.66703	6	0.26661	0.48765	0.92692	2	0.18134	0.67963	1
GO:0030111	regulation of Wnt signaling pathway	biological_process	7	0.20769	0.034297	0.26852	0.9658	1	0.24104	0.33267	0.67531	4	0.39264	0.12699	0.76793	3	0.038916	0.9961	1
GO:0030148	sphingolipid biosynthetic process	biological_process	2	0.36525	0.040696	0.28555	0.9594	1	0.36525	0.15278	0.59317	2	0.36525	0.22128	0.81769	0	NA	NA	NA
GO:0030150	protein import into mitochondrial matrix	biological_process	4	-0.17377	0.85611	0.98923	0.14399	1	0.19088	0.51755	0.75065	1	0.034218	0.92621	1	3	0.24311	0.51475	1
GO:0030154	cell differentiation	biological_process	41	0.037489	0.16598	0.48101	0.83412	1	0.23756	0.23758	0.626	20	0.28193	0.40556	0.89266	19	0.21587	0.85811	1
GO:0030155	regulation of cell adhesion	biological_process	6	0.074994	0.24218	0.55085	0.75792	1	0.22224	0.40706	0.70451	4	0.22292	0.64434	0.96625	1	0.44173	0.17218	1
GO:0030162	regulation of proteolysis	biological_process	2	0.1984	0.14539	0.45839	0.85471	1	0.1984	0.45355	0.7252	2	0.1984	0.63394	0.96625	0	NA	NA	NA
GO:0030163	protein catabolic process	biological_process	11	0.36396	0.0021998	0.10554	0.9979	1	0.54224	0.0029997	0.23574	6	0.83068	0.0027997	0.51494	3	0.32684	0.27157	1
GO:0030168	platelet activation	biological_process	3	-0.044187	0.59154	0.87676	0.40856	1	0.18911	0.50635	0.75065	1	0.21738	0.52075	0.92881	2	0.17497	0.70093	1
GO:0030174	regulation of DNA-dependent DNA replication initiation	biological_process	2	0.063165	0.33457	0.63014	0.66553	1	0.1844	0.49005	0.74384	1	0.24757	0.45035	0.9073	1	0.12124	0.73393	1
GO:0030177	positive regulation of Wnt signaling pathway	biological_process	7	0.12466	0.11949	0.41921	0.88061	1	0.15568	0.72353	0.81887	6	0.16353	0.90761	1	1	0.10856	0.76092	1
GO:0030178	negative regulation of Wnt signaling pathway	biological_process	8	0.090196	0.16708	0.48101	0.83302	1	0.11734	0.89361	0.92403	7	0.11859	0.9875	1	1	0.10856	0.76092	1
GO:0030182	neuron differentiation	biological_process	8	0.077558	0.19738	0.50962	0.80272	1	0.2273	0.37896	0.69698	5	0.24389	0.56734	0.9421	2	0.29949	0.34527	1
GO:0030198	extracellular matrix organization	biological_process	10	0.0039445	0.43296	0.71972	0.56714	1	0.25958	0.23378	0.62304	4	0.32941	0.25707	0.81964	4	0.31955	0.28677	1
GO:0030199	collagen fibril organization	biological_process	2	0.28988	0.075792	0.35584	0.92431	1	0.28988	0.25967	0.64122	2	0.28988	0.38316	0.89103	0	NA	NA	NA
GO:0030201	heparan sulfate proteoglycan metabolic process	biological_process	1	0.34139	0.11069	0.40249	0.88941	1	0.34139	0.22728	0.61972	1	0.34139	0.30187	0.83768	0	NA	NA	NA
GO:0030206	chondroitin sulfate biosynthetic process	biological_process	3	0.36885	0.018698	0.21791	0.9814	1	0.36885	0.10729	0.57355	3	0.36885	0.19098	0.81007	0	NA	NA	NA
GO:0030216	keratinocyte differentiation	biological_process	2	0.048723	0.36116	0.63581	0.63894	1	0.085426	0.77102	0.83129	1	0.13415	0.69943	0.97707	1	0.036703	0.90881	1
GO:0030217	T cell differentiation	biological_process	3	-0.069024	0.65173	0.90755	0.34837	1	0.22226	0.40376	0.70451	2	0.11492	0.86741	1	1	0.43692	0.17498	1
GO:0030218	erythrocyte differentiation	biological_process	2	-0.23535	0.87311	0.99396	0.12699	1	0.30302	0.23698	0.62547	1	0.067672	0.85791	1	1	0.53838	0.10889	1
GO:0030219	megakaryocyte differentiation	biological_process	1	0.067672	0.30937	0.61144	0.69353	1	0.067672	0.65293	0.79647	1	0.067672	0.85791	1	0	NA	NA	NA
GO:0030220	platelet formation	biological_process	1	0.21738	0.18298	0.49416	0.81712	1	0.21738	0.39316	0.70062	1	0.21738	0.52075	0.92881	0	NA	NA	NA
GO:0030221	basophil differentiation	biological_process	1	0.067672	0.30937	0.61144	0.69353	1	0.067672	0.65293	0.79647	1	0.067672	0.85791	1	0	NA	NA	NA
GO:0030222	eosinophil differentiation	biological_process	1	0.067672	0.30937	0.61144	0.69353	1	0.067672	0.65293	0.79647	1	0.067672	0.85791	1	0	NA	NA	NA
GO:0030239	myofibril assembly	biological_process	4	0.083225	0.25687	0.56646	0.74323	1	0.25324	0.30847	0.66822	2	0.33646	0.27777	0.8266	2	0.17001	0.71233	1
GO:0030241	skeletal muscle myosin thick filament assembly	biological_process	1	0.10622	0.27397	0.58389	0.72613	1	0.10622	0.58284	0.77483	1	0.10622	0.76602	0.99213	0	NA	NA	NA
GO:0030242	pexophagy	biological_process	1	0.091283	0.28797	0.59282	0.71213	1	0.091283	0.60894	0.77845	1	0.091283	0.79982	0.99691	0	NA	NA	NA
GO:0030244	cellulose biosynthetic process	biological_process	1	0	0.59204	0.87676	0.63414	1	0	1	1	0	NA	NA	NA	0	NA	NA	NA
GO:0030252	growth hormone secretion	biological_process	2	0.28823	0.077092	0.35606	0.92301	1	0.28823	0.26357	0.64702	2	0.28823	0.38656	0.89103	0	NA	NA	NA
GO:0030258	lipid modification	biological_process	1	0.2823	0.14309	0.45829	0.85711	1	0.2823	0.29787	0.66392	1	0.2823	0.39426	0.89103	0	NA	NA	NA
GO:0030278	regulation of ossification	biological_process	1	0.022573	0.34807	0.63581	0.65213	1	0.022573	0.72973	0.82098	1	0.022573	0.9578	1	0	NA	NA	NA
GO:0030279	negative regulation of ossification	biological_process	1	0.40908	0.079792	0.35693	0.92031	1	0.40908	0.16208	0.59417	1	0.40908	0.21528	0.81007	0	NA	NA	NA
GO:0030301	cholesterol transport	biological_process	2	0.39984	0.031197	0.26047	0.969	1	0.39984	0.11819	0.57734	1	0.79968	0.025197	0.73119	0	NA	NA	NA
GO:0030302	deoxynucleotide transport	biological_process	1	0.11727	0.26587	0.57699	0.73443	1	0.11727	0.56504	0.76809	1	0.11727	0.73823	0.99059	0	NA	NA	NA
GO:0030307	positive regulation of cell growth	biological_process	5	0.038218	0.36766	0.63994	0.63244	1	0.24901	0.30477	0.66703	2	0.35903	0.23198	0.81964	3	0.17566	0.75602	1
GO:0030308	negative regulation of cell growth	biological_process	5	0.27431	0.023298	0.23228	0.9768	1	0.29888	0.17938	0.59417	4	0.35825	0.18908	0.81007	1	0.061439	0.85971	1
GO:0030317	flagellated sperm motility	biological_process	9	0.066584	0.22198	0.53635	0.77812	1	0.25301	0.26717	0.651	6	0.2397	0.61924	0.96426	3	0.27964	0.40026	1
GO:0030318	melanocyte differentiation	biological_process	4	0.20648	0.076792	0.35598	0.92331	1	0.20648	0.46075	0.73011	3	0.27531	0.42976	0.90334	0	NA	NA	NA
GO:0030322	stabilization of membrane potential	biological_process	1	-0.19704	0.77782	0.96949	0.22248	1	0.19704	0.41796	0.71113	0	NA	NA	NA	1	0.19704	0.54605	1
GO:0030324	lung development	biological_process	3	0.016995	0.43936	0.72745	0.56074	1	0.11699	0.74393	0.82634	1	0.20098	0.55074	0.93863	1	0.14999	0.67823	1
GO:0030325	adrenal gland development	biological_process	3	0.17689	0.12949	0.43604	0.87061	1	0.20962	0.44306	0.71755	2	0.28988	0.38316	0.89103	1	0.049104	0.88241	1
GO:0030326	embryonic limb morphogenesis	biological_process	7	0.24518	0.018498	0.21738	0.9816	1	0.33261	0.10019	0.56583	5	0.40445	0.091991	0.76383	1	0.306	0.34547	1
GO:0030330	DNA damage response, signal transduction by p53 class mediator	biological_process	1	0.082269	0.29377	0.59965	0.70653	1	0.082269	0.62264	0.78444	1	0.082269	0.81822	1	0	NA	NA	NA
GO:0030334	regulation of cell migration	biological_process	4	0.094432	0.23258	0.54479	0.76752	1	0.15497	0.65663	0.79881	3	0.16627	0.79952	0.99691	1	0.12107	0.73413	1
GO:0030335	positive regulation of cell migration	biological_process	10	0.09797	0.12479	0.42848	0.87531	1	0.27584	0.18338	0.59417	6	0.31151	0.29637	0.83768	4	0.22234	0.62454	1
GO:0030336	negative regulation of cell migration	biological_process	7	0.29013	0.0092991	0.19148	0.9908	1	0.29013	0.17708	0.59417	7	0.29013	0.37406	0.89103	0	NA	NA	NA
GO:0030382	sperm mitochondrion organization	biological_process	2	0.14422	0.20938	0.51945	0.79072	1	0.14422	0.60014	0.77667	2	0.14422	0.78872	0.9932	0	NA	NA	NA
GO:0030421	defecation	biological_process	1	0.50629	0.045895	0.29808	0.9542	1	0.50629	0.09589	0.56475	1	0.50629	0.12459	0.76669	0	NA	NA	NA
GO:0030422	production of siRNA involved in RNA interference	biological_process	1	0.18269	0.20548	0.51584	0.79472	1	0.18269	0.43766	0.71755	1	0.18269	0.58174	0.94649	0	NA	NA	NA
GO:0030431	sleep	biological_process	3	0.28296	0.047595	0.30164	0.9525	1	0.31077	0.18858	0.59759	2	0.44529	0.11829	0.76383	1	0.041709	0.89901	1
GO:0030433	ER-associated ubiquitin-dependent protein catabolic process	biological_process	8	-0.043395	0.61764	0.89209	0.38246	1	0.17201	0.66713	0.80182	3	0.17149	0.78332	0.99213	5	0.17233	0.84552	1
GO:0030500	regulation of bone mineralization	biological_process	1	0.26807	0.14939	0.4633	0.85081	1	0.26807	0.31107	0.66822	1	0.26807	0.41646	0.89584	0	NA	NA	NA
GO:0030501	positive regulation of bone mineralization	biological_process	3	0.65394	0.0026997	0.11315	0.9974	1	0.65394	0.010699	0.43461	3	0.65394	0.014099	0.73119	0	NA	NA	NA
GO:0030509	BMP signaling pathway	biological_process	2	0.057736	0.34637	0.63581	0.65373	1	0.35135	0.17008	0.59417	1	0.40908	0.21528	0.81007	1	0.29361	0.36036	1
GO:0030510	regulation of BMP signaling pathway	biological_process	2	0.34989	0.047495	0.30131	0.9526	1	0.34989	0.17158	0.59417	2	0.34989	0.25137	0.81964	0	NA	NA	NA
GO:0030511	positive regulation of transforming growth factor beta receptor signaling pathway	biological_process	1	-0.061439	0.65363	0.90755	0.34807	1	0.061439	0.66323	0.80058	0	NA	NA	NA	1	0.061439	0.85971	1
GO:0030512	negative regulation of transforming growth factor beta receptor signaling pathway	biological_process	6	-0.038225	0.60244	0.8829	0.39766	1	0.20536	0.48065	0.74211	2	0.25071	0.48305	0.92566	4	0.18269	0.77792	1
GO:0030513	positive regulation of BMP signaling pathway	biological_process	4	0.19302	0.089891	0.37301	0.91021	1	0.41156	0.061694	0.55986	3	0.40306	0.13709	0.77562	1	0.43707	0.17478	1
GO:0030514	negative regulation of BMP signaling pathway	biological_process	2	-0.084707	0.65283	0.90755	0.34727	1	0.084707	0.77312	0.83155	0	NA	NA	NA	2	0.084707	0.92951	1
GO:0030516	regulation of axon extension	biological_process	1	0.18932	0.20128	0.51129	0.79892	1	0.18932	0.42826	0.71608	1	0.18932	0.56984	0.9421	0	NA	NA	NA
GO:0030521	androgen receptor signaling pathway	biological_process	1	0.65881	0.017898	0.21393	0.9822	1	0.65881	0.042596	0.5324	1	0.65881	0.052295	0.73535	0	NA	NA	NA
GO:0030522	intracellular receptor signaling pathway	biological_process	12	0.17878	0.023398	0.23228	0.9767	1	0.29342	0.12499	0.58685	9	0.3148	0.25007	0.81964	3	0.22928	0.56204	1
GO:0030536	larval feeding behavior	biological_process	2	-0.095163	0.68003	0.9293	0.32007	1	0.51531	0.047295	0.54559	1	0.42015	0.20708	0.81007	1	0.61047	0.077492	1
GO:0030539	male genitalia development	biological_process	1	0.76967	0.010599	0.19148	0.9895	1	0.76967	0.027097	0.5324	1	0.76967	0.028697	0.73119	0	NA	NA	NA
GO:0030540	female genitalia development	biological_process	1	0.76967	0.010599	0.19148	0.9895	1	0.76967	0.027097	0.5324	1	0.76967	0.028697	0.73119	0	NA	NA	NA
GO:0030574	collagen catabolic process	biological_process	1	0.13427	0.24938	0.55668	0.75082	1	0.13427	0.53395	0.75298	1	0.13427	0.69923	0.97707	0	NA	NA	NA
GO:0030589	pseudocleavage involved in syncytial blastoderm formation	biological_process	2	0.31907	0.060494	0.33129	0.93961	1	0.31907	0.21298	0.61055	2	0.31907	0.31397	0.84495	0	NA	NA	NA
GO:0030705	cytoskeleton-dependent intracellular transport	biological_process	2	0.18141	0.16208	0.47807	0.83802	1	0.39765	0.12009	0.5781	1	0.57906	0.084592	0.76383	1	0.21624	0.51355	1
GO:0030707	ovarian follicle cell development	biological_process	2	0.29095	0.075592	0.35584	0.92451	1	0.29095	0.25847	0.64122	2	0.29095	0.38036	0.89103	0	NA	NA	NA
GO:0030708	germarium-derived female germ-line cyst encapsulation	biological_process	4	0.10485	0.21218	0.52292	0.78792	1	0.25039	0.31777	0.67241	2	0.35524	0.23978	0.81964	2	0.14553	0.78522	1
GO:0030709	border follicle cell delamination	biological_process	2	0.46119	0.018998	0.21791	0.9811	1	0.46119	0.072093	0.55986	2	0.46119	0.10589	0.76383	0	NA	NA	NA
GO:0030710	regulation of border follicle cell delamination	biological_process	1	0.46499	0.060994	0.33143	0.93921	1	0.46499	0.12489	0.58685	1	0.46499	0.16228	0.79435	0	NA	NA	NA
GO:0030713	ovarian follicle cell stalk formation	biological_process	2	-0.19763	0.83442	0.98572	0.16568	1	0.19763	0.45535	0.72734	0	NA	NA	NA	2	0.19763	0.62944	1
GO:0030716	oocyte fate determination	biological_process	3	0.36835	0.018898	0.21791	0.9812	1	0.36835	0.10799	0.57355	3	0.36835	0.19198	0.81007	0	NA	NA	NA
GO:0030717	karyosome formation	biological_process	2	0.19652	0.14749	0.4614	0.85261	1	0.19652	0.46055	0.73011	2	0.19652	0.63994	0.96625	0	NA	NA	NA
GO:0030718	germ-line stem cell population maintenance	biological_process	5	0.080403	0.25267	0.56093	0.74743	1	0.30462	0.16758	0.59417	3	0.32085	0.29587	0.83768	2	0.28027	0.39086	1
GO:0030721	spectrosome organization	biological_process	1	0.28419	0.14269	0.45829	0.85751	1	0.28419	0.29557	0.66392	1	0.28419	0.39226	0.89103	0	NA	NA	NA
GO:0030723	ovarian fusome organization	biological_process	1	0.28419	0.14269	0.45829	0.85751	1	0.28419	0.29557	0.66392	1	0.28419	0.39226	0.89103	0	NA	NA	NA
GO:0030724	testicular fusome organization	biological_process	1	0.28419	0.14269	0.45829	0.85751	1	0.28419	0.29557	0.66392	1	0.28419	0.39226	0.89103	0	NA	NA	NA
GO:0030725	germline ring canal formation	biological_process	3	0.48468	0.0069993	0.17532	0.9931	1	0.48468	0.038896	0.5324	3	0.48468	0.061294	0.76383	0	NA	NA	NA
GO:0030730	sequestering of triglyceride	biological_process	6	0.061928	0.27557	0.5865	0.72453	1	0.27916	0.21378	0.61055	4	0.25581	0.51065	0.92881	2	0.32584	0.29047	1
GO:0030822	positive regulation of cAMP catabolic process	biological_process	1	0.20312	0.19108	0.5016	0.80902	1	0.20312	0.40926	0.70451	1	0.20312	0.54675	0.93706	0	NA	NA	NA
GO:0030823	regulation of cGMP metabolic process	biological_process	2	0.44541	0.021998	0.22905	0.9781	1	0.44541	0.082492	0.55986	2	0.44541	0.11819	0.76383	0	NA	NA	NA
GO:0030833	regulation of actin filament polymerization	biological_process	5	0.22854	0.042396	0.2905	0.9577	1	0.24322	0.32317	0.67495	4	0.29485	0.36616	0.89103	1	0.036703	0.90881	1
GO:0030837	negative regulation of actin filament polymerization	biological_process	2	0.42547	0.026397	0.24263	0.9737	1	0.42547	0.09779	0.56475	2	0.42547	0.13749	0.77562	0	NA	NA	NA
GO:0030838	positive regulation of actin filament polymerization	biological_process	6	0.013374	0.42746	0.71493	0.57264	1	0.21572	0.43416	0.71755	4	0.17182	0.82932	1	2	0.30352	0.33707	1
GO:0030851	granulocyte differentiation	biological_process	2	0.1377	0.21898	0.53423	0.78112	1	0.45784	0.074393	0.55986	1	0.59554	0.077592	0.76383	1	0.32014	0.31237	1
GO:0030854	positive regulation of granulocyte differentiation	biological_process	1	0.0072282	0.36086	0.63581	0.63934	1	0.0072282	0.76012	0.83104	1	0.0072282	0.9883	1	0	NA	NA	NA
GO:0030857	negative regulation of epithelial cell differentiation	biological_process	1	0.76967	0.010599	0.19148	0.9895	1	0.76967	0.027097	0.5324	1	0.76967	0.028697	0.73119	0	NA	NA	NA
GO:0030858	positive regulation of epithelial cell differentiation	biological_process	2	0.30948	0.066393	0.34285	0.93371	1	0.30948	0.22878	0.61972	2	0.30948	0.33577	0.86279	0	NA	NA	NA
GO:0030865	cortical cytoskeleton organization	biological_process	1	0.057446	0.31717	0.61773	0.68293	1	0.057446	0.66793	0.80182	1	0.057446	0.87661	1	0	NA	NA	NA
GO:0030890	positive regulation of B cell proliferation	biological_process	1	0.021121	0.34917	0.63581	0.65123	1	0.021121	0.73153	0.82098	1	0.021121	0.962	1	0	NA	NA	NA
GO:0030900	forebrain development	biological_process	6	0.040922	0.33657	0.63087	0.66353	1	0.10789	0.88021	0.91318	3	0.14881	0.85061	1	3	0.066964	0.9855	1
GO:0030901	midbrain development	biological_process	3	0.1993	0.10629	0.39824	0.89381	1	0.1993	0.47465	0.73828	3	0.1993	0.69433	0.97707	0	NA	NA	NA
GO:0030902	hindbrain development	biological_process	1	0.099536	0.28087	0.58831	0.71953	1	0.099536	0.59484	0.77588	1	0.099536	0.78082	0.99213	0	NA	NA	NA
GO:0030903	notochord development	biological_process	2	0.16821	0.17918	0.49416	0.82092	1	0.16821	0.53655	0.75532	2	0.16821	0.72163	0.99059	0	NA	NA	NA
GO:0030951	establishment or maintenance of microtubule cytoskeleton polarity	biological_process	2	0.203	0.14249	0.45829	0.85761	1	0.203	0.44496	0.71755	2	0.203	0.62284	0.96581	0	NA	NA	NA
GO:0030968	endoplasmic reticulum unfolded protein response	biological_process	3	0.21511	0.091091	0.37301	0.90901	1	0.21511	0.42486	0.71496	3	0.21511	0.64124	0.96625	0	NA	NA	NA
GO:0031000	response to caffeine	biological_process	1	0.36512	0.09909	0.38337	0.90111	1	0.36512	0.19948	0.59892	1	0.36512	0.26587	0.81964	0	NA	NA	NA
GO:0031001	response to brefeldin A	biological_process	1	0.38735	0.087191	0.37189	0.91311	1	0.38735	0.18048	0.59417	1	0.38735	0.23868	0.81964	0	NA	NA	NA
GO:0031023	microtubule organizing center organization	biological_process	2	-0.079724	0.64444	0.90653	0.35566	1	0.2299	0.38166	0.69812	1	0.15018	0.66323	0.97441	1	0.30963	0.32207	1
GO:0031032	actomyosin structure organization	biological_process	2	0.15755	0.19108	0.5016	0.80902	1	0.40701	0.11199	0.57382	1	0.56456	0.093691	0.76383	1	0.24946	0.45755	1
GO:0031036	myosin II filament assembly	biological_process	2	0.14976	0.20058	0.51075	0.79952	1	0.14976	0.58434	0.77535	2	0.14976	0.77292	0.99213	0	NA	NA	NA
GO:0031047	gene silencing by RNA	biological_process	5	0.16795	0.092891	0.37775	0.90721	1	0.26168	0.26757	0.651	4	0.26852	0.46225	0.91749	1	0.23432	0.47845	1
GO:0031052	chromosome breakage	biological_process	1	0.043605	0.33057	0.63014	0.66953	1	0.043605	0.69693	0.81564	1	0.043605	0.90881	1	0	NA	NA	NA
GO:0031053	primary miRNA processing	biological_process	2	-0.042803	0.57504	0.87676	0.42506	1	0.22549	0.39216	0.70062	1	0.18269	0.58174	0.94649	1	0.2683	0.39476	1
GO:0031054	pre-miRNA processing	biological_process	1	0.18269	0.20548	0.51584	0.79472	1	0.18269	0.43766	0.71755	1	0.18269	0.58174	0.94649	0	NA	NA	NA
GO:0031061	negative regulation of histone methylation	biological_process	2	0.062179	0.33707	0.63087	0.66303	1	0.4239	0.09929	0.56515	1	0.48608	0.14269	0.77562	1	0.36172	0.25467	1
GO:0031062	positive regulation of histone methylation	biological_process	2	-0.23262	0.86971	0.99396	0.13039	1	0.23262	0.37716	0.69642	0	NA	NA	NA	2	0.23262	0.51785	1
GO:0031065	positive regulation of histone deacetylation	biological_process	1	0.6039	0.025097	0.23656	0.975	1	0.6039	0.056194	0.55986	1	0.6039	0.072893	0.76383	0	NA	NA	NA
GO:0031076	embryonic camera-type eye development	biological_process	1	-0.080924	0.67013	0.92191	0.32997	1	0.080924	0.62514	0.78558	0	NA	NA	NA	1	0.080924	0.81592	1
GO:0031077	post-embryonic camera-type eye development	biological_process	2	-0.073595	0.63154	0.89891	0.36856	1	0.073595	0.80062	0.85126	0	NA	NA	NA	1	0.14719	0.68273	1
[truncated: 4,288 more rows]

## Sheet: Table S7-Cobl
GO:ID	name	namespace	Genes (tot)	Stat (dist.dir)	p (dist.dir.up)	p adj (dist.dir.up)	p (dist.dir.dn)	p adj (dist.dir.dn)	Stat (non-dir.)	p (non-dir.)	p adj (non-dir.)	Genes (up)	Stat (mix.dir.up)	p (mix.dir.up)	p adj (mix.dir.up)	Genes (down)	Stat (mix.dir.dn)	p (mix.dir.dn)	p adj (mix.dir.dn)
GO:0006260	DNA replication	biological_process	53	-0.19152	1	1	9.999e-05	0.068882	0.29192	0.066793	0.89564	11	0.24188	0.64014	0.9932	42	0.30503	0.28777	1
GO:0006412	translation	biological_process	121	-0.47667	1	1	9.999e-05	0.068882	0.50796	9.999e-05	0.034441	10	0.18927	0.89071	0.996	111	0.53667	9.999e-05	0.031464
GO:0015074	DNA integration	biological_process	189	-0.17248	1	1	9.999e-05	0.068882	0.35207	9.999e-05	0.034441	68	0.24957	0.76002	0.996	119	0.41655	9.999e-05	0.031464
GO:0042254	ribosome biogenesis	biological_process	144	-0.42904	1	1	9.999e-05	0.068882	0.46223	9.999e-05	0.034441	15	0.15929	0.9879	0.9997	129	0.49745	9.999e-05	0.031464
GO:0050909	sensory perception of taste	biological_process	11	-0.50239	0.9999	1	0.00019998	0.10332	0.59286	0.0012999	0.30997	2	0.24879	0.48425	0.9932	9	0.66932	0.0037996	0.73625
GO:0006364	rRNA processing	biological_process	23	-0.2443	0.999	1	0.0010999	0.37735	0.29429	0.12899	0.89564	2	0.28743	0.37246	0.9932	21	0.29495	0.38996	1
GO:0006559	L-phenylalanine catabolic process	biological_process	4	-0.71292	0.9987	1	0.0013999	0.37735	0.71292	0.0047995	0.72578	0	NA	NA	NA	4	0.71292	0.0086991	1
GO:0006814	sodium ion transport	biological_process	49	-0.14046	0.9988	1	0.0012999	0.37735	0.33487	0.010999	0.89564	21	0.22681	0.81012	0.996	26	0.44791	0.0048995	0.88098
GO:0009987	cellular process	biological_process	32	-0.1724	0.9987	1	0.0013999	0.37735	0.30614	0.065693	0.89564	11	0.19453	0.88821	0.996	21	0.36461	0.080992	1
GO:0050912	detection of chemical stimulus involved in sensory perception of taste	biological_process	5	-0.64677	0.9988	1	0.0012999	0.37735	0.64677	0.0061994	0.76872	0	NA	NA	NA	5	0.64677	0.011899	1
GO:0006030	chitin metabolic process	biological_process	46	-0.13964	0.9977	1	0.0023998	0.59514	0.24457	0.41596	0.89564	11	0.21941	0.76972	0.996	30	0.29456	0.38966	1
GO:0042207	styrene catabolic process	biological_process	4	-0.60872	0.9975	1	0.0025997	0.61994	0.60872	0.011099	0.89564	0	NA	NA	NA	4	0.60872	0.019498	1
GO:0019482	beta-alanine metabolic process	biological_process	16	-0.2252	0.9954	1	0.0046995	0.8438	0.26388	0.30577	0.89564	2	0.1547	0.76802	0.996	11	0.3557	0.16398	1
GO:0030488	tRNA methylation	biological_process	9	-0.32485	0.9958	1	0.0042996	0.8438	0.40419	0.033897	0.89564	2	0.17851	0.70053	0.996	7	0.46867	0.043696	1
GO:0046439	L-cysteine metabolic process	biological_process	1	-1.1082	0.9952	1	0.0048995	0.8438	1.1082	0.0079992	0.82658	0	NA	NA	NA	1	1.1082	0.010699	1
GO:0050907	detection of chemical stimulus involved in sensory perception	biological_process	3	-0.6106	0.996	1	0.0040996	0.8438	0.6106	0.016398	0.89564	0	NA	NA	NA	3	0.6106	0.030497	1
GO:0051705	multi-organism behavior	biological_process	1	-1.1275	0.9952	1	0.0048995	0.8438	1.1275	0.0075992	0.82658	0	NA	NA	NA	1	1.1275	0.010499	1
GO:0006281	DNA repair	biological_process	98	-0.079393	0.995	1	0.0050995	0.85451	0.27772	0.069993	0.89564	35	0.27766	0.37786	0.9932	62	0.28223	0.51375	1
GO:0006414	translational elongation	biological_process	1	-1.0712	0.9945	1	0.0055994	0.86187	1.0712	0.0088991	0.83275	0	NA	NA	NA	1	1.0712	0.013099	1
GO:0006811	ion transport	biological_process	56	-0.11169	0.9947	1	0.0053995	0.86187	0.36077	0.0019998	0.42754	21	0.33212	0.093991	0.96324	31	0.42674	0.0064994	1
GO:0008202	steroid metabolic process	biological_process	3	-0.57792	0.9944	1	0.0056994	0.86187	0.57792	0.022498	0.89564	0	NA	NA	NA	3	0.57792	0.038996	1
GO:0000723	telomere maintenance	biological_process	15	-0.23009	0.994	1	0.0060994	0.87945	0.31415	0.11079	0.89564	2	0.31522	0.30417	0.9932	13	0.31399	0.30707	1
GO:0000090	mitotic anaphase	biological_process	6	-0.36455	0.9936	1	0.0064994	0.89547	0.4912	0.019198	0.89564	2	0.18998	0.66253	0.9932	4	0.64181	0.014999	1
GO:0007292	female gamete generation	biological_process	3	-0.54109	0.9929	1	0.0071993	0.95375	0.54109	0.030197	0.89564	0	NA	NA	NA	3	0.54109	0.052595	1
GO:0042073	intraciliary transport	biological_process	9	-0.28937	0.9922	0.99998	0.0078992	0.95375	0.30123	0.19428	0.89564	1	0.053353	0.87971	0.996	8	0.33221	0.25347	1
GO:0000001	mitochondrion inheritance	biological_process	2	0.44079	0.029797	0.41237	0.9703	1	0.44079	0.10649	0.89564	2	0.44079	0.11019	0.96521	0	NA	NA	NA
GO:0000002	mitochondrial genome maintenance	biological_process	2	-0.38463	0.9509	0.98837	0.049195	1	0.38463	0.16378	0.89564	0	NA	NA	NA	2	0.38463	0.22698	1
GO:0000003	reproduction	biological_process	13	0.23897	0.0077992	0.28979	0.9923	1	0.32728	0.090691	0.89564	9	0.40895	0.046995	0.94047	4	0.1435	0.90491	1
GO:0000012	single strand break repair	biological_process	1	0.11503	0.35426	0.71971	0.64594	1	0.11503	0.65423	0.90994	1	0.11503	0.75672	0.996	0	NA	NA	NA
GO:0000019	regulation of mitotic recombination	biological_process	1	0.10793	0.36156	0.72029	0.63874	1	0.10793	0.66693	0.90994	1	0.10793	0.77052	0.996	0	NA	NA	NA
GO:0000022	mitotic spindle elongation	biological_process	2	-0.3793	0.94941	0.9878	0.050695	1	0.46402	0.088591	0.89564	1	0.084716	0.80992	0.996	1	0.84331	0.032497	1
GO:0000027	ribosomal large subunit assembly	biological_process	7	-0.014967	0.59044	0.88384	0.40966	1	0.28007	0.28097	0.89564	3	0.30929	0.32197	0.9932	3	0.34421	0.28327	1
GO:0000028	ribosomal small subunit assembly	biological_process	1	-0.79529	0.9844	0.99754	0.015698	1	0.79529	0.025797	0.89564	0	NA	NA	NA	1	0.79529	0.040096	1
GO:0000042	protein targeting to Golgi	biological_process	6	0.21673	0.062494	0.49865	0.93761	1	0.21673	0.55794	0.89564	6	0.21673	0.70153	0.996	0	NA	NA	NA
GO:0000045	autophagosome assembly	biological_process	3	-0.026701	0.60244	0.88525	0.39766	1	0.029887	0.983	1	1	0.0047794	0.988	0.9997	2	0.042441	0.9781	1
GO:0000050	urea cycle	biological_process	4	0.070521	0.36386	0.72029	0.63624	1	0.20168	0.57644	0.89643	1	0.5444	0.090191	0.95596	2	0.13116	0.82282	1
GO:0000052	citrulline metabolic process	biological_process	1	0.5444	0.041996	0.44019	0.9582	1	0.5444	0.090891	0.89564	1	0.5444	0.090191	0.95596	0	NA	NA	NA
GO:0000053	argininosuccinate metabolic process	biological_process	1	-0.14201	0.72863	0.92612	0.27157	1	0.14201	0.58624	0.89756	0	NA	NA	NA	1	0.14201	0.67283	1
GO:0000055	ribosomal large subunit export from nucleus	biological_process	2	-0.1372	0.75912	0.92649	0.24098	1	0.3327	0.23748	0.89564	1	0.19551	0.55064	0.9932	1	0.4699	0.17818	1
GO:0000056	ribosomal small subunit export from nucleus	biological_process	1	0.19551	0.25437	0.65835	0.74573	1	0.19551	0.48235	0.89564	1	0.19551	0.55064	0.9932	0	NA	NA	NA
GO:0000059	protein import into nucleus, docking	biological_process	1	-0.41177	0.90261	0.97116	0.09779	1	0.41177	0.19138	0.89564	0	NA	NA	NA	1	0.41177	0.23418	1
GO:0000060	protein import into nucleus, translocation	biological_process	5	0.54122	0.0027997	0.24628	0.9973	1	0.54122	0.012899	0.89564	5	0.54122	0.014599	0.88314	0	NA	NA	NA
GO:0000066	mitochondrial ornithine transport	biological_process	1	0.019908	0.44436	0.76295	0.55624	1	0.019908	0.83182	0.91816	1	0.019908	0.94961	0.99772	0	NA	NA	NA
GO:0000070	mitotic sister chromatid segregation	biological_process	2	0.24403	0.13659	0.60618	0.86351	1	0.24403	0.42246	0.89564	2	0.24403	0.50015	0.9932	0	NA	NA	NA
GO:0000075	cell cycle checkpoint	biological_process	6	0.010779	0.50905	0.81977	0.49105	1	0.15465	0.81772	0.91816	3	0.16543	0.80272	0.996	3	0.14387	0.85751	1
GO:0000076	DNA replication checkpoint	biological_process	1	0.00034341	0.46485	0.7728	0.53535	1	0.00034341	0.87081	0.92534	1	0.00034341	0.9993	0.9997	0	NA	NA	NA
GO:0000077	DNA damage checkpoint	biological_process	4	0.012661	0.51185	0.82204	0.48825	1	0.33315	0.18818	0.89564	2	0.34581	0.24258	0.9932	2	0.32049	0.33917	1
GO:0000079	regulation of cyclin-dependent protein serine/threonine kinase activity	biological_process	11	-0.050425	0.74363	0.92612	0.25647	1	0.15085	0.90761	0.9492	5	0.11047	0.9818	0.9997	5	0.2214	0.68513	1
GO:0000080	mitotic G1 phase	biological_process	2	-0.24989	0.87891	0.9648	0.12119	1	0.39735	0.15148	0.89564	1	0.14746	0.65863	0.9932	1	0.64724	0.079292	1
GO:0000082	G1/S transition of mitotic cell cycle	biological_process	17	-0.0087692	0.59164	0.88384	0.40846	1	0.17761	0.86811	0.92534	8	0.17939	0.89681	0.996	8	0.19803	0.84022	1
GO:0000083	regulation of transcription involved in G1/S transition of mitotic cell cycle	biological_process	7	-0.083283	0.78372	0.93841	0.21638	1	0.19779	0.65293	0.90994	3	0.13359	0.89031	0.996	4	0.24594	0.57424	1
GO:0000084	mitotic S phase	biological_process	5	-0.13269	0.84502	0.95744	0.15508	1	0.28468	0.28277	0.89564	2	0.18998	0.66253	0.9932	3	0.34781	0.27507	1
GO:0000086	G2/M transition of mitotic cell cycle	biological_process	8	0.019033	0.47515	0.78391	0.52495	1	0.28141	0.27097	0.89564	6	0.20029	0.77732	0.996	2	0.52475	0.084092	1
GO:0000087	mitotic M phase	biological_process	2	0.25393	0.12839	0.59847	0.87171	1	0.25393	0.39976	0.89564	2	0.25393	0.46835	0.9932	0	NA	NA	NA
GO:0000088	mitotic prophase	biological_process	7	0.035223	0.42196	0.75103	0.57814	1	0.23097	0.48895	0.89564	3	0.31056	0.31837	0.9932	4	0.17128	0.83372	1
GO:0000096	sulfur amino acid metabolic process	biological_process	1	0.59893	0.030897	0.41553	0.9693	1	0.59893	0.068693	0.89564	1	0.59893	0.064794	0.95326	0	NA	NA	NA
GO:0000103	sulfate assimilation	biological_process	2	0.20533	0.18038	0.62718	0.81972	1	0.20533	0.52525	0.89564	2	0.20533	0.61744	0.9932	0	NA	NA	NA
GO:0000122	negative regulation of transcription from RNA polymerase II promoter	biological_process	77	0.085661	0.031497	0.41681	0.9686	1	0.24088	0.46865	0.89564	51	0.24651	0.75772	0.996	22	0.27163	0.57044	1
GO:0000132	establishment of mitotic spindle orientation	biological_process	5	0.25022	0.047795	0.4583	0.9523	1	0.28115	0.29277	0.89564	4	0.3321	0.22958	0.9932	1	0.07732	0.80962	1
GO:0000154	rRNA modification	biological_process	11	-0.13897	0.93231	0.98088	0.067793	1	0.24438	0.42516	0.89564	4	0.14495	0.90001	0.996	7	0.3012	0.37816	1
GO:0000160	phosphorelay signal transduction system	biological_process	4	0.020592	0.49125	0.79941	0.50885	1	0.1937	0.60894	0.90211	3	0.14286	0.86541	0.996	1	0.34622	0.30567	1
GO:0000162	tryptophan biosynthetic process	biological_process	14	-0.10899	0.91361	0.97625	0.086491	1	0.26444	0.31507	0.89564	7	0.15545	0.94221	0.996	7	0.37343	0.15538	1
GO:0000165	MAPK cascade	biological_process	8	0.23758	0.027097	0.39623	0.973	1	0.23758	0.45795	0.89564	8	0.23758	0.62924	0.9932	0	NA	NA	NA
GO:0000183	chromatin silencing at rDNA	biological_process	2	-0.0055984	0.55304	0.865	0.44706	1	0.18167	0.58974	0.89853	1	0.17607	0.61174	0.9932	1	0.18727	0.58744	1
GO:0000184	nuclear-transcribed mRNA catabolic process, nonsense-mediated decay	biological_process	9	0.025229	0.46145	0.77158	0.53865	1	0.24918	0.40196	0.89564	6	0.20581	0.75282	0.996	3	0.33593	0.30197	1
GO:0000185	activation of MAPKKK activity	biological_process	1	0.38905	0.10489	0.56179	0.89521	1	0.38905	0.21298	0.89564	1	0.38905	0.21398	0.9932	0	NA	NA	NA
GO:0000186	activation of MAPKK activity	biological_process	5	0.12178	0.21698	0.63755	0.78312	1	0.38068	0.088391	0.89564	4	0.31404	0.27967	0.9932	1	0.64724	0.079292	1
GO:0000187	activation of MAPK activity	biological_process	4	-0.015901	0.58204	0.88384	0.41806	1	0.30772	0.24138	0.89564	3	0.19454	0.70043	0.996	1	0.64724	0.079292	1
GO:0000188	inactivation of MAPK activity	biological_process	2	0.50398	0.016798	0.3426	0.9833	1	0.50398	0.062994	0.89564	2	0.50398	0.060794	0.94047	0	NA	NA	NA
GO:0000209	protein polyubiquitination	biological_process	8	-0.077987	0.78352	0.93841	0.21658	1	0.28329	0.26427	0.89564	5	0.16424	0.88141	0.996	3	0.48171	0.088491	1
GO:0000212	meiotic spindle organization	biological_process	1	0.14645	0.30857	0.67921	0.69153	1	0.14645	0.57704	0.89643	1	0.14645	0.66203	0.9932	0	NA	NA	NA
GO:0000226	microtubule cytoskeleton organization	biological_process	19	-0.012687	0.62334	0.89192	0.37676	1	0.1535	0.959	0.98343	9	0.14864	0.9754	0.9997	9	0.17542	0.93111	1
GO:0000236	mitotic prometaphase	biological_process	5	-0.24444	0.9549	0.98882	0.045195	1	0.52357	0.015498	0.89564	2	0.34891	0.23538	0.9932	3	0.64	0.023798	1
GO:0000244	spliceosomal tri-snRNP complex assembly	biological_process	1	-0.13564	0.72313	0.92612	0.27697	1	0.13564	0.59904	0.90173	0	NA	NA	NA	1	0.13564	0.68813	1
GO:0000245	spliceosomal complex assembly	biological_process	3	-0.27952	0.93441	0.98225	0.065693	1	0.34177	0.18898	0.89564	1	0.093387	0.79472	0.996	2	0.46597	0.12809	1
GO:0000256	allantoin catabolic process	biological_process	3	0.013462	0.51225	0.82209	0.48785	1	0.11388	0.83402	0.91816	1	0.19101	0.58764	0.9932	1	0.15063	0.65543	1
GO:0000266	mitochondrial fission	biological_process	1	0.52298	0.048495	0.46023	0.9517	1	0.52298	0.10519	0.89564	1	0.52298	0.10129	0.96521	0	NA	NA	NA
GO:0000278	mitotic cell cycle	biological_process	10	-0.12684	0.90751	0.97295	0.092591	1	0.3002	0.18978	0.89564	4	0.2167	0.65623	0.9932	6	0.35587	0.20648	1
GO:0000281	mitotic cytokinesis	biological_process	10	0.17315	0.059394	0.48645	0.94071	1	0.36871	0.056294	0.89564	7	0.38704	0.075092	0.95596	3	0.32595	0.32697	1
GO:0000288	nuclear-transcribed mRNA catabolic process, deadenylation-dependent decay	biological_process	1	-0.50245	0.93761	0.98242	0.062694	1	0.50245	0.11929	0.89564	0	NA	NA	NA	1	0.50245	0.15268	1
GO:0000290	deadenylation-dependent decapping of nuclear-transcribed mRNA	biological_process	2	0.0046125	0.51625	0.82557	0.48385	1	0.17966	0.59564	0.9005	1	0.18427	0.59684	0.9932	1	0.17505	0.61454	1
GO:0000302	response to reactive oxygen species	biological_process	1	0.22075	0.23518	0.64489	0.76502	1	0.22075	0.44696	0.89564	1	0.22075	0.50845	0.9932	0	NA	NA	NA
GO:0000354	cis assembly of pre-catalytic spliceosome	biological_process	1	-0.077136	0.66773	0.90605	0.33237	1	0.077136	0.72153	0.91048	0	NA	NA	NA	1	0.077136	0.81012	1
GO:0000379	tRNA-type intron splice site recognition and cleavage	biological_process	1	-0.07959	0.66883	0.90605	0.33127	1	0.07959	0.71713	0.91048	0	NA	NA	NA	1	0.07959	0.80632	1
GO:0000381	regulation of alternative mRNA splicing, via spliceosome	biological_process	7	0.14455	0.13499	0.6035	0.86511	1	0.2822	0.27317	0.89564	6	0.24894	0.53335	0.9932	1	0.48179	0.16678	1
GO:0000387	spliceosomal snRNP assembly	biological_process	3	-0.13833	0.80082	0.94829	0.19928	1	0.2741	0.33707	0.89564	1	0.20364	0.53735	0.9932	2	0.30932	0.36096	1
GO:0000389	mRNA 3'-splice site recognition	biological_process	1	0.44651	0.078692	0.52033	0.92421	1	0.44651	0.16148	0.89564	1	0.44651	0.15958	0.97573	0	NA	NA	NA
GO:0000398	mRNA splicing, via spliceosome	biological_process	40	-0.034233	0.80732	0.95051	0.19278	1	0.27067	0.19858	0.89564	16	0.29555	0.27967	0.9932	22	0.27719	0.52735	1
GO:0000412	histone peptidyl-prolyl isomerization	biological_process	1	0.12149	0.34907	0.71544	0.65113	1	0.12149	0.64334	0.90758	1	0.12149	0.74393	0.996	0	NA	NA	NA
GO:0000413	protein peptidyl-prolyl isomerization	biological_process	20	-0.065679	0.84202	0.95613	0.15808	1	0.16094	0.94261	0.97273	9	0.10584	0.9981	0.9997	11	0.20602	0.86361	1
GO:0000414	regulation of histone H3-K36 methylation	biological_process	1	0.15217	0.30257	0.67552	0.69753	1	0.15217	0.56724	0.89643	1	0.15217	0.65323	0.9932	0	NA	NA	NA
GO:0000422	mitophagy	biological_process	1	-0.053967	0.64584	0.90225	0.35486	1	0.053967	0.76642	0.91265	0	NA	NA	NA	1	0.053967	0.86891	1
GO:0000453	enzyme-directed rRNA 2'-O-methylation	biological_process	1	-0.29935	0.84822	0.95936	0.15198	1	0.29935	0.32057	0.89564	0	NA	NA	NA	1	0.29935	0.37386	1
GO:0000462	maturation of SSU-rRNA from tricistronic rRNA transcript (SSU-rRNA, 5.8S rRNA, LSU-rRNA)	biological_process	2	0.16617	0.23378	0.64382	0.76632	1	0.238	0.43876	0.89564	1	0.40417	0.20198	0.97788	1	0.071833	0.82682	1
GO:0000463	maturation of LSU-rRNA from tricistronic rRNA transcript (SSU-rRNA, 5.8S rRNA, LSU-rRNA)	biological_process	5	-0.18764	0.91311	0.97625	0.086991	1	0.25933	0.36386	0.89564	2	0.089613	0.92011	0.996	3	0.37247	0.22588	1
GO:0000466	maturation of 5.8S rRNA from tricistronic rRNA transcript (SSU-rRNA, 5.8S rRNA, LSU-rRNA)	biological_process	3	-0.30858	0.94851	0.9878	0.051595	1	0.39866	0.11159	0.89564	1	0.13512	0.72173	0.996	2	0.53043	0.080792	1
GO:0000469	cleavage involved in rRNA processing	biological_process	1	-0.85623	0.9885	0.99808	0.011699	1	0.85623	0.018898	0.89564	0	NA	NA	NA	1	0.85623	0.028697	1
GO:0000495	box H/ACA snoRNA 3'-end processing	biological_process	1	-0.63366	0.969	0.99237	0.031197	1	0.63366	0.055594	0.89564	0	NA	NA	NA	1	0.63366	0.084092	1
GO:0000578	embryonic axis specification	biological_process	1	-0.28868	0.84162	0.95603	0.15848	1	0.28868	0.33267	0.89564	0	NA	NA	NA	1	0.28868	0.39286	1
GO:0000705	achiasmate meiosis I	biological_process	2	0.27875	0.10779	0.56929	0.89231	1	0.27875	0.34407	0.89564	2	0.27875	0.39646	0.9932	0	NA	NA	NA
GO:0000712	resolution of meiotic recombination intermediates	biological_process	3	-0.092625	0.73023	0.92612	0.26987	1	0.38219	0.13159	0.89564	2	0.21718	0.58004	0.9932	1	0.71223	0.059094	1
GO:0000722	telomere maintenance via recombination	biological_process	1	-0.25955	0.81822	0.95266	0.18248	1	0.25955	0.38246	0.89564	0	NA	NA	NA	1	0.25955	0.45185	1
GO:0000724	double-strand break repair via homologous recombination	biological_process	19	-0.080017	0.88581	0.9664	0.11429	1	0.31648	0.085691	0.89564	8	0.28079	0.38846	0.9932	11	0.34242	0.20128	1
GO:0000727	double-strand break repair via break-induced replication	biological_process	2	-0.27776	0.90011	0.97116	0.09999	1	0.27776	0.34637	0.89564	0	NA	NA	NA	2	0.27776	0.43056	1
GO:0000731	DNA synthesis involved in DNA repair	biological_process	4	0.087736	0.32307	0.69405	0.67703	1	0.22738	0.48455	0.89564	2	0.31511	0.30437	0.9932	2	0.13964	0.80292	1
GO:0000819	sister chromatid segregation	biological_process	1	0.28495	0.17658	0.62718	0.82372	1	0.28495	0.33847	0.89564	1	0.28495	0.37246	0.9932	0	NA	NA	NA
GO:0000902	cell morphogenesis	biological_process	16	0.073068	0.23068	0.64382	0.76942	1	0.3132	0.10419	0.89564	9	0.34335	0.14989	0.97072	7	0.27443	0.48905	1
GO:0000904	cell morphogenesis involved in differentiation	biological_process	1	-0.12164	0.70583	0.92117	0.29437	1	0.12164	0.64304	0.90758	0	NA	NA	NA	1	0.12164	0.72443	1
GO:0000910	cytokinesis	biological_process	8	0.2214	0.035096	0.43126	0.965	1	0.22709	0.50875	0.89564	7	0.25628	0.51315	0.9932	1	0.022767	0.94671	1
GO:0000911	cytokinesis by cell plate formation	biological_process	1	-0.037965	0.62934	0.89351	0.37076	1	0.037965	0.79732	0.91658	0	NA	NA	NA	1	0.037965	0.90961	1
GO:0000915	actomyosin contractile ring assembly	biological_process	1	0.59391	0.031997	0.41764	0.9682	1	0.59391	0.070993	0.89564	1	0.59391	0.066893	0.95326	0	NA	NA	NA
GO:0000956	nuclear-transcribed mRNA catabolic process	biological_process	1	0	0.59374	0.88384	0.53485	1	0	1	1	0	NA	NA	NA	0	NA	NA	NA
GO:0001178	regulation of transcriptional start site selection at RNA polymerase II promoter	biological_process	1	0.24214	0.21068	0.63594	0.78942	1	0.24214	0.40426	0.89564	1	0.24214	0.45615	0.9932	0	NA	NA	NA
GO:0001501	skeletal system development	biological_process	5	0.11568	0.22908	0.64382	0.77102	1	0.25509	0.37866	0.89564	3	0.30898	0.32287	0.9932	1	0.34853	0.30267	1
GO:0001502	cartilage condensation	biological_process	1	0.15971	0.29817	0.6744	0.70203	1	0.15971	0.55864	0.89564	1	0.15971	0.64144	0.9932	0	NA	NA	NA
GO:0001503	ossification	biological_process	1	0.6565	0.021998	0.37676	0.9783	1	0.6565	0.050295	0.89564	1	0.6565	0.045895	0.94047	0	NA	NA	NA
GO:0001507	acetylcholine catabolic process in synaptic cleft	biological_process	2	0.83704	0.0031997	0.25111	0.9969	1	0.83704	0.0089991	0.83275	2	0.83704	0.0055994	0.73088	0	NA	NA	NA
GO:0001508	action potential	biological_process	2	-0.43367	0.9643	0.99149	0.035796	1	0.43367	0.11309	0.89564	0	NA	NA	NA	2	0.43367	0.16308	1
GO:0001510	RNA methylation	biological_process	5	0.0090206	0.51435	0.82456	0.48575	1	0.23006	0.47965	0.89564	3	0.19923	0.68613	0.996	2	0.2763	0.43456	1
GO:0001522	pseudouridine synthesis	biological_process	11	-0.080065	0.82722	0.95328	0.17288	1	0.21292	0.62104	0.90211	4	0.18268	0.78722	0.996	7	0.2302	0.70073	1
GO:0001523	retinoid metabolic process	biological_process	1	0.0057927	0.45785	0.76989	0.54225	1	0.0057927	0.85931	0.92144	1	0.0057927	0.984	0.9997	0	NA	NA	NA
GO:0001525	angiogenesis	biological_process	7	0.14632	0.13109	0.59848	0.86901	1	0.18506	0.71173	0.91048	4	0.28996	0.36076	0.9932	2	0.067789	0.94811	1
GO:0001539	cilium or flagellum-dependent cell motility	biological_process	8	-0.040074	0.67643	0.90902	0.32367	1	0.20971	0.59614	0.9006	5	0.13571	0.94751	0.9969	3	0.33304	0.30957	1
GO:0001541	ovarian follicle development	biological_process	1	-0.0033656	0.59644	0.88423	0.40416	1	0.0033656	0.86651	0.92532	0	NA	NA	NA	1	0.0033656	0.9946	1
GO:0001558	regulation of cell growth	biological_process	3	0.10974	0.29687	0.6744	0.70323	1	0.15444	0.70693	0.91048	2	0.19814	0.63584	0.9932	1	0.067049	0.83862	1
GO:0001560	regulation of cell growth by extracellular stimulus	biological_process	1	-0.4934	0.93521	0.98242	0.066093	1	0.4934	0.12479	0.89564	0	NA	NA	NA	1	0.4934	0.15888	1
GO:0001561	fatty acid alpha-oxidation	biological_process	1	0.53178	0.046395	0.45228	0.9537	1	0.53178	0.09889	0.89564	1	0.53178	0.09749	0.96521	0	NA	NA	NA
GO:0001568	blood vessel development	biological_process	4	0.2755	0.051795	0.46763	0.94831	1	0.2755	0.32427	0.89564	3	0.36734	0.18848	0.97788	0	NA	NA	NA
GO:0001569	branching involved in blood vessel morphogenesis	biological_process	2	0.25671	0.12589	0.59726	0.87421	1	0.25671	0.39396	0.89564	2	0.25671	0.46055	0.9932	0	NA	NA	NA
GO:0001570	vasculogenesis	biological_process	5	0.25904	0.042496	0.44019	0.9576	1	0.41615	0.056094	0.89564	3	0.56266	0.023098	0.88314	2	0.19639	0.65583	1
GO:0001575	globoside metabolic process	biological_process	8	0.16271	0.089391	0.54704	0.91071	1	0.32004	0.15638	0.89564	5	0.3862	0.10859	0.96521	3	0.20977	0.67003	1
GO:0001578	microtubule bundle formation	biological_process	6	0.31723	0.014999	0.32731	0.9851	1	0.31723	0.18978	0.89564	6	0.31723	0.24578	0.9932	0	NA	NA	NA
GO:0001580	detection of chemical stimulus involved in sensory perception of bitter taste	biological_process	5	-0.017087	0.58814	0.88384	0.41196	1	0.21501	0.54245	0.89564	3	0.16494	0.80412	0.996	2	0.29012	0.40456	1
GO:0001649	osteoblast differentiation	biological_process	7	0.027589	0.44976	0.76583	0.55034	1	0.1266	0.92181	0.95764	4	0.13492	0.92301	0.996	3	0.11552	0.91791	1
GO:0001654	eye development	biological_process	3	0.44784	0.011299	0.31135	0.9888	1	0.44784	0.070093	0.89564	3	0.44784	0.075392	0.95596	0	NA	NA	NA
GO:0001656	metanephros development	biological_process	2	0.20395	0.18268	0.62815	0.81742	1	0.20395	0.52925	0.89564	2	0.20395	0.62154	0.9932	0	NA	NA	NA
GO:0001657	ureteric bud development	biological_process	1	0.21688	0.24158	0.65138	0.75862	1	0.21688	0.45595	0.89564	1	0.21688	0.51815	0.9932	0	NA	NA	NA
GO:0001658	branching involved in ureteric bud morphogenesis	biological_process	2	-0.3329	0.93121	0.98088	0.068893	1	0.55902	0.041496	0.89564	1	0.22612	0.50225	0.9932	1	0.89192	0.023298	1
GO:0001661	conditioned taste aversion	biological_process	4	0.46832	0.0057994	0.28979	0.9943	1	0.46832	0.043896	0.89564	4	0.46832	0.046595	0.94047	0	NA	NA	NA
GO:0001662	behavioral fear response	biological_process	1	0.32626	0.15118	0.61629	0.84892	1	0.32626	0.28647	0.89564	1	0.32626	0.31367	0.9932	0	NA	NA	NA
GO:0001666	response to hypoxia	biological_process	12	0.041907	0.37546	0.728	0.62464	1	0.24256	0.44256	0.89564	7	0.24383	0.57954	0.9932	4	0.30099	0.38156	1
GO:0001678	cellular glucose homeostasis	biological_process	3	0.34495	0.036396	0.43732	0.9637	1	0.34495	0.18378	0.89564	3	0.34495	0.23338	0.9932	0	NA	NA	NA
GO:0001682	tRNA 5'-leader removal	biological_process	3	-0.45594	0.9839	0.99754	0.016198	1	0.45594	0.066293	0.89564	0	NA	NA	NA	3	0.45594	0.11009	1
GO:0001700	embryonic development via the syncytial blastoderm	biological_process	5	0.13563	0.18688	0.63246	0.81322	1	0.1528	0.78902	0.91591	4	0.18027	0.79542	0.996	1	0.04294	0.89861	1
GO:0001701	in utero embryonic development	biological_process	16	0.13731	0.066193	0.50232	0.93391	1	0.33075	0.069793	0.89564	10	0.37446	0.068293	0.95596	5	0.30951	0.35526	1
GO:0001702	gastrulation with mouth forming second	biological_process	2	-0.059391	0.64264	0.90205	0.35746	1	0.27627	0.34967	0.89564	1	0.21688	0.51815	0.9932	1	0.33567	0.31967	1
GO:0001704	formation of primary germ layer	biological_process	1	0.21688	0.24158	0.65138	0.75862	1	0.21688	0.45595	0.89564	1	0.21688	0.51815	0.9932	0	NA	NA	NA
GO:0001707	mesoderm formation	biological_process	1	0.24445	0.20938	0.63594	0.79082	1	0.24445	0.40136	0.89564	1	0.24445	0.45245	0.9932	0	NA	NA	NA
GO:0001708	cell fate specification	biological_process	1	0.37459	0.11409	0.57187	0.88611	1	0.37459	0.22658	0.89564	1	0.37459	0.23358	0.9932	0	NA	NA	NA
GO:0001709	cell fate determination	biological_process	3	0.27401	0.076192	0.51628	0.92391	1	0.39747	0.11289	0.89564	2	0.50361	0.060794	0.94047	1	0.1852	0.59314	1
GO:0001714	endodermal cell fate specification	biological_process	1	0.19393	0.25667	0.65835	0.74473	1	0.19393	0.48585	0.89564	1	0.19393	0.55684	0.9932	0	NA	NA	NA
GO:0001731	formation of translation preinitiation complex	biological_process	18	-0.16192	0.9804	0.99615	0.019698	1	0.2424	0.44446	0.89564	5	0.14487	0.93191	0.996	13	0.27991	0.49105	1
GO:0001736	establishment of planar polarity	biological_process	2	0.31999	0.079292	0.52033	0.92081	1	0.31999	0.26197	0.89564	2	0.31999	0.29227	0.9932	0	NA	NA	NA
GO:0001737	establishment of imaginal disc-derived wing hair orientation	biological_process	6	0.17403	0.11189	0.57187	0.88821	1	0.17403	0.74473	0.91048	5	0.20884	0.72173	0.996	0	NA	NA	NA
GO:0001738	morphogenesis of a polarized epithelium	biological_process	5	0.42299	0.0066993	0.28979	0.9934	1	0.42835	0.047495	0.89564	4	0.53208	0.023598	0.88314	1	0.013405	0.9712	1
GO:0001744	optic lobe placode formation	biological_process	1	0.17002	0.28727	0.6744	0.71293	1	0.17002	0.54205	0.89564	1	0.17002	0.61974	0.9932	0	NA	NA	NA
GO:0001745	compound eye morphogenesis	biological_process	12	0.19783	0.026097	0.39317	0.974	1	0.27624	0.26247	0.89564	8	0.35555	0.12309	0.96521	3	0.15682	0.82612	1
GO:0001746	Bolwig's organ morphogenesis	biological_process	1	0.17002	0.28727	0.6744	0.71293	1	0.17002	0.54205	0.89564	1	0.17002	0.61974	0.9932	0	NA	NA	NA
GO:0001752	compound eye photoreceptor fate commitment	biological_process	2	0.05379	0.42986	0.75845	0.57024	1	0.16659	0.62934	0.90394	1	0.22038	0.51005	0.9932	1	0.1128	0.73923	1
GO:0001754	eye photoreceptor cell differentiation	biological_process	1	0.3296	0.15038	0.61629	0.84972	1	0.3296	0.28427	0.89564	1	0.3296	0.30997	0.9932	0	NA	NA	NA
GO:0001755	neural crest cell migration	biological_process	1	-0.25414	0.81322	0.95051	0.18688	1	0.25414	0.39006	0.89564	0	NA	NA	NA	1	0.25414	0.46405	1
GO:0001756	somitogenesis	biological_process	6	-0.0071176	0.56604	0.87883	0.43406	1	0.1675	0.77062	0.91437	3	0.16038	0.81642	0.996	3	0.17462	0.77902	1
GO:0001764	neuron migration	biological_process	8	0.028668	0.44436	0.76295	0.55574	1	0.17398	0.77412	0.91526	4	0.20264	0.71083	0.996	4	0.14531	0.90151	1
GO:0001771	immunological synapse formation	biological_process	1	0.22612	0.23198	0.64382	0.76822	1	0.22612	0.43756	0.89564	1	0.22612	0.50225	0.9932	0	NA	NA	NA
GO:0001779	natural killer cell differentiation	biological_process	2	0.049845	0.43616	0.76054	0.56394	1	0.049845	0.91241	0.95106	2	0.049845	0.9767	0.9997	0	NA	NA	NA
GO:0001782	B cell homeostasis	biological_process	1	0.0015044	0.46415	0.7728	0.53605	1	0.0015044	0.86921	0.92534	1	0.0015044	0.9977	0.9997	0	NA	NA	NA
GO:0001817	regulation of cytokine production	biological_process	1	0.24475	0.20898	0.63594	0.79112	1	0.24475	0.40086	0.89564	1	0.24475	0.45215	0.9932	0	NA	NA	NA
GO:0001819	positive regulation of cytokine production	biological_process	2	0.12314	0.29947	0.6744	0.70063	1	0.12314	0.74833	0.91048	2	0.12314	0.85121	0.996	0	NA	NA	NA
GO:0001822	kidney development	biological_process	4	0.16509	0.16348	0.62459	0.83662	1	0.19861	0.58964	0.89853	3	0.24247	0.53085	0.9932	1	0.067045	0.83862	1
GO:0001824	blastocyst development	biological_process	1	0.19393	0.25667	0.65835	0.74473	1	0.19393	0.48585	0.89564	1	0.19393	0.55684	0.9932	0	NA	NA	NA
GO:0001825	blastocyst formation	biological_process	1	-0.14264	0.72923	0.92612	0.27087	1	0.14264	0.58474	0.89756	0	NA	NA	NA	1	0.14264	0.67073	1
GO:0001826	inner cell mass cell differentiation	biological_process	1	-0.067045	0.65593	0.90382	0.34417	1	0.067045	0.74233	0.91048	0	NA	NA	NA	1	0.067045	0.83862	1
GO:0001828	inner cell mass cellular morphogenesis	biological_process	1	0.55643	0.038896	0.44019	0.9612	1	0.55643	0.085791	0.89564	1	0.55643	0.084692	0.95596	0	NA	NA	NA
GO:0001829	trophectodermal cell differentiation	biological_process	3	0.346	0.035996	0.43504	0.9641	1	0.346	0.18248	0.89564	2	0.519	0.053295	0.94047	0	NA	NA	NA
GO:0001833	inner cell mass cell proliferation	biological_process	1	0.53914	0.042996	0.44019	0.9573	1	0.53914	0.093391	0.89564	1	0.53914	0.092091	0.95596	0	NA	NA	NA
GO:0001841	neural tube formation	biological_process	2	0.17655	0.22118	0.64382	0.77892	1	0.17655	0.60504	0.90211	2	0.17655	0.70493	0.996	0	NA	NA	NA
GO:0001843	neural tube closure	biological_process	9	0.15555	0.089591	0.54704	0.91051	1	0.19991	0.66993	0.90994	7	0.22851	0.66243	0.9932	2	0.099822	0.89171	1
GO:0001881	receptor recycling	biological_process	3	0.18675	0.16788	0.62459	0.83222	1	0.18675	0.60254	0.90211	3	0.18675	0.72633	0.996	0	NA	NA	NA
GO:0001889	liver development	biological_process	4	0.15175	0.18798	0.6341	0.81212	1	0.15175	0.75952	0.91265	3	0.20233	0.67603	0.996	0	NA	NA	NA
GO:0001890	placenta development	biological_process	5	0.032261	0.44646	0.76401	0.55364	1	0.1722	0.71723	0.91048	2	0.25557	0.46395	0.9932	3	0.11661	0.91501	1
GO:0001893	maternal placenta development	biological_process	1	0.03128	0.43216	0.75895	0.56794	1	0.03128	0.80902	0.91816	1	0.03128	0.92481	0.996	0	NA	NA	NA
GO:0001894	tissue homeostasis	biological_process	1	0.044144	0.42106	0.75103	0.57954	1	0.044144	0.78552	0.91591	1	0.044144	0.90091	0.996	0	NA	NA	NA
GO:0001895	retina homeostasis	biological_process	1	-0.56397	0.9544	0.98882	0.045695	1	0.56397	0.083892	0.89564	0	NA	NA	NA	1	0.56397	0.11529	1
GO:0001909	leukocyte mediated cytotoxicity	biological_process	1	0.51177	0.052095	0.46763	0.94801	1	0.51177	0.11209	0.89564	1	0.51177	0.10979	0.96521	0	NA	NA	NA
GO:0001932	regulation of protein phosphorylation	biological_process	6	-0.091154	0.78972	0.94182	0.21038	1	0.22857	0.50415	0.89564	2	0.20613	0.61524	0.9932	4	0.23979	0.59724	1
GO:0001933	negative regulation of protein phosphorylation	biological_process	5	-0.016738	0.58724	0.88384	0.41286	1	0.29472	0.25307	0.89564	3	0.23165	0.56974	0.9932	2	0.38932	0.22028	1
GO:0001934	positive regulation of protein phosphorylation	biological_process	4	-0.011307	0.57104	0.88105	0.42906	1	0.033198	0.9929	1	1	0.043782	0.90191	0.996	2	0.044504	0.976	1
GO:0001937	negative regulation of endothelial cell proliferation	biological_process	2	0.095493	0.34807	0.71481	0.65203	1	0.095493	0.81592	0.91816	2	0.095493	0.91051	0.996	0	NA	NA	NA
GO:0001941	postsynaptic membrane organization	biological_process	1	0.23364	0.22788	0.64382	0.77222	1	0.23364	0.42756	0.89564	1	0.23364	0.49075	0.9932	0	NA	NA	NA
GO:0001942	hair follicle development	biological_process	3	0.27759	0.072593	0.51078	0.92751	1	0.27759	0.32687	0.89564	3	0.27759	0.41496	0.9932	0	NA	NA	NA
GO:0001944	vasculature development	biological_process	1	0.37037	0.11589	0.57435	0.88421	1	0.37037	0.23278	0.89564	1	0.37037	0.23818	0.9932	0	NA	NA	NA
GO:0001945	lymph vessel development	biological_process	1	-0.83936	0.987	0.99754	0.013199	1	0.83936	0.020998	0.89564	0	NA	NA	NA	1	0.83936	0.032797	1
GO:0001946	lymphangiogenesis	biological_process	1	-0.1203	0.70503	0.92117	0.29517	1	0.1203	0.64444	0.90758	0	NA	NA	NA	1	0.1203	0.72603	1
GO:0001947	heart looping	biological_process	15	0.10191	0.14219	0.61475	0.85791	1	0.26469	0.30367	0.89564	9	0.3055	0.27987	0.9932	5	0.24416	0.59544	1
GO:0001952	regulation of cell-matrix adhesion	biological_process	3	-0.1696	0.84192	0.95613	0.15818	1	0.17456	0.64254	0.90758	1	0.0074437	0.9804	0.9997	2	0.25812	0.48015	1
GO:0001953	negative regulation of cell-matrix adhesion	biological_process	1	0.11991	0.34997	0.7156	0.65023	1	0.11991	0.64564	0.90758	1	0.11991	0.74843	0.996	0	NA	NA	NA
GO:0001954	positive regulation of cell-matrix adhesion	biological_process	1	0.13465	0.33937	0.70749	0.66103	1	0.13465	0.61694	0.90211	1	0.13465	0.72233	0.996	0	NA	NA	NA
GO:0001955	blood vessel maturation	biological_process	2	0.11076	0.32067	0.69201	0.67943	1	0.142	0.69763	0.91048	1	0.25276	0.44166	0.9932	1	0.031235	0.92511	1
GO:0001958	endochondral ossification	biological_process	1	0.18656	0.27307	0.66708	0.72703	1	0.18656	0.51385	0.89564	1	0.18656	0.59324	0.9932	0	NA	NA	NA
GO:0001964	startle response	biological_process	5	0.135	0.18768	0.63378	0.81242	1	0.15891	0.76532	0.91265	3	0.24493	0.52215	0.9932	2	0.029888	0.9893	1
GO:0001967	suckling behavior	biological_process	2	0.20218	0.18488	0.63085	0.81522	1	0.20218	0.53405	0.89564	1	0.40436	0.19628	0.97788	0	NA	NA	NA
GO:0001973	adenosine receptor signaling pathway	biological_process	1	-0.67752	0.9735	0.99272	0.026697	1	0.67752	0.045695	0.89564	0	NA	NA	NA	1	0.67752	0.069693	1
GO:0001974	blood vessel remodeling	biological_process	1	0.18656	0.27307	0.66708	0.72703	1	0.18656	0.51385	0.89564	1	0.18656	0.59324	0.9932	0	NA	NA	NA
GO:0001976	neurological system process involved in regulation of systemic arterial blood pressure	biological_process	1	0.32626	0.15118	0.61629	0.84892	1	0.32626	0.28647	0.89564	1	0.32626	0.31367	0.9932	0	NA	NA	NA
GO:0002009	morphogenesis of an epithelium	biological_process	3	-0.0053185	0.55684	0.86919	0.44326	1	0.11321	0.83622	0.91816	1	0.16183	0.63834	0.9932	2	0.088895	0.91401	1
GO:0002011	morphogenesis of an epithelial sheet	biological_process	1	0.24445	0.20938	0.63594	0.79082	1	0.24445	0.40136	0.89564	1	0.24445	0.45245	0.9932	0	NA	NA	NA
GO:0002027	regulation of heart rate	biological_process	3	0.35091	0.033597	0.4251	0.9665	1	0.35091	0.17388	0.89564	3	0.35091	0.22028	0.9932	0	NA	NA	NA
GO:0002028	regulation of sodium ion transport	biological_process	1	0.029562	0.43376	0.75926	0.56644	1	0.029562	0.81352	0.91816	1	0.029562	0.92731	0.996	0	NA	NA	NA
GO:0002042	cell migration involved in sprouting angiogenesis	biological_process	1	0.24445	0.20938	0.63594	0.79082	1	0.24445	0.40136	0.89564	1	0.24445	0.45245	0.9932	0	NA	NA	NA
GO:0002052	positive regulation of neuroblast proliferation	biological_process	4	0.1383	0.21518	0.6365	0.78492	1	0.28003	0.31107	0.89564	2	0.41833	0.13219	0.96521	2	0.14173	0.79732	1
GO:0002053	positive regulation of mesenchymal cell proliferation	biological_process	1	0.19101	0.27117	0.66708	0.74073	1	0.19101	0.50265	0.89564	1	0.19101	0.58764	0.9932	0	NA	NA	NA
GO:0002063	chondrocyte development	biological_process	1	0.15971	0.29817	0.6744	0.70203	1	0.15971	0.55864	0.89564	1	0.15971	0.64144	0.9932	0	NA	NA	NA
GO:0002064	epithelial cell development	biological_process	2	0.11341	0.31777	0.69012	0.68233	1	0.21192	0.50765	0.89564	1	0.32533	0.31437	0.9932	1	0.098513	0.77052	1
GO:0002071	glandular epithelial cell maturation	biological_process	1	0	0.59374	0.88384	0.53485	1	0	1	1	0	NA	NA	NA	0	NA	NA	NA
GO:0002084	protein depalmitoylation	biological_process	1	-0.34635	0.87211	0.9648	0.12819	1	0.34635	0.26077	0.89564	0	NA	NA	NA	1	0.34635	0.30567	1
GO:0002087	regulation of respiratory gaseous exchange by neurological system process	biological_process	1	0.32626	0.15118	0.61629	0.84892	1	0.32626	0.28647	0.89564	1	0.32626	0.31367	0.9932	0	NA	NA	NA
GO:0002088	lens development in camera-type eye	biological_process	2	0.02046	0.48825	0.79636	0.51185	1	0.20566	0.52485	0.89564	1	0.22612	0.50225	0.9932	1	0.1852	0.59314	1
GO:0002089	lens morphogenesis in camera-type eye	biological_process	1	-0.028137	0.61894	0.8885	0.38126	1	0.028137	0.81672	0.91816	0	NA	NA	NA	1	0.028137	0.93591	1
GO:0002092	positive regulation of receptor internalization	biological_process	1	-0.42972	0.91121	0.97489	0.088891	1	0.42972	0.17318	0.89564	0	NA	NA	NA	1	0.42972	0.21348	1
GO:0002093	auditory receptor cell morphogenesis	biological_process	1	-0.57379	0.9558	0.98882	0.044396	1	0.57379	0.080492	0.89564	0	NA	NA	NA	1	0.57379	0.11219	1
GO:0002098	tRNA wobble uridine modification	biological_process	6	-0.20202	0.94111	0.98362	0.058994	1	0.26264	0.36136	0.89564	1	0.18186	0.60254	0.9932	5	0.2788	0.46155	1
GO:0002119	nematode larval development	biological_process	3	0.17218	0.18878	0.63594	0.81132	1	0.22128	0.48985	0.89564	2	0.2951	0.35426	0.9932	1	0.073638	0.82312	1
GO:0002121	inter-male aggressive behavior	biological_process	9	0.068916	0.30557	0.6792	0.69453	1	0.25206	0.38896	0.89564	7	0.20634	0.76912	0.996	2	0.41207	0.18938	1
GO:0002128	tRNA nucleoside ribose methylation	biological_process	1	-0.25973	0.81852	0.95266	0.18168	1	0.25973	0.38156	0.89564	0	NA	NA	NA	1	0.25973	0.44926	1
GO:0002143	tRNA wobble position uridine thiolation	biological_process	3	-0.0018134	0.54865	0.86061	0.45145	1	0.2778	0.32627	0.89564	2	0.20699	0.61194	0.9932	1	0.41942	0.22228	1
GO:0002155	regulation of thyroid hormone mediated signaling pathway	biological_process	1	0.23203	0.22868	0.64382	0.77142	1	0.23203	0.43006	0.89564	1	0.23203	0.49305	0.9932	0	NA	NA	NA
GO:0002164	larval development	biological_process	3	0.11148	0.29397	0.6744	0.70613	1	0.30399	0.26287	0.89564	2	0.31161	0.31227	0.9932	1	0.28876	0.39256	1
GO:0002165	instar larval or pupal development	biological_process	1	0.094408	0.37216	0.7256	0.62794	1	0.094408	0.69103	0.91017	1	0.094408	0.79232	0.996	0	NA	NA	NA
GO:0002168	instar larval development	biological_process	2	-0.11261	0.72263	0.92612	0.27747	1	0.14755	0.68533	0.91017	1	0.034944	0.92011	0.996	1	0.26016	0.44826	1
GO:0002181	cytoplasmic translation	biological_process	1	-0.25973	0.81852	0.95266	0.18168	1	0.25973	0.38156	0.89564	0	NA	NA	NA	1	0.25973	0.44926	1
GO:0002192	IRES-dependent translational initiation	biological_process	1	-0.085331	0.67273	0.9068	0.32787	1	0.085331	0.70813	0.91048	0	NA	NA	NA	1	0.085331	0.79842	1
GO:0002218	activation of innate immune response	biological_process	3	0.12937	0.26147	0.66223	0.73863	1	0.18796	0.59824	0.90158	2	0.238	0.51755	0.9932	1	0.087889	0.79202	1
GO:0002223	stimulatory C-type lectin receptor signaling pathway	biological_process	6	-0.03834	0.66173	0.90558	0.33837	1	0.32225	0.17708	0.89564	3	0.28391	0.39416	0.9932	3	0.36059	0.24808	1
GO:0002224	toll-like receptor signaling pathway	biological_process	1	0.35421	0.12979	0.59847	0.87041	1	0.35421	0.25387	0.89564	1	0.35421	0.26857	0.9932	0	NA	NA	NA
GO:0002227	innate immune response in mucosa	biological_process	1	0.48506	0.062294	0.49865	0.93931	1	0.48506	0.13039	0.89564	1	0.48506	0.12879	0.96521	0	NA	NA	NA
GO:0002230	positive regulation of defense response to virus by host	biological_process	3	0.24627	0.09679	0.55062	0.90331	1	0.43666	0.076192	0.89564	2	0.5122	0.056994	0.94047	1	0.28559	0.40176	1
GO:0002244	hematopoietic progenitor cell differentiation	biological_process	1	0	0.59374	0.88384	0.53485	1	0	1	1	0	NA	NA	NA	0	NA	NA	NA
GO:0002252	immune effector process	biological_process	1	-0.084496	0.67183	0.90644	0.32847	1	0.084496	0.70933	0.91048	0	NA	NA	NA	1	0.084496	0.79952	1
GO:0002285	lymphocyte activation involved in immune response	biological_process	1	0.51177	0.052095	0.46763	0.94801	1	0.51177	0.11209	0.89564	1	0.51177	0.10979	0.96521	0	NA	NA	NA
GO:0002331	pre-B cell allelic exclusion	biological_process	1	-0.36675	0.88171	0.9648	0.11839	1	0.36675	0.23558	0.89564	0	NA	NA	NA	1	0.36675	0.28047	1
GO:0002361	CD4-positive, CD25-positive, alpha-beta regulatory T cell differentiation	biological_process	1	0.23203	0.22868	0.64382	0.77142	1	0.23203	0.43006	0.89564	1	0.23203	0.49305	0.9932	0	NA	NA	NA
GO:0002369	T cell cytokine production	biological_process	1	0.22612	0.23198	0.64382	0.76822	1	0.22612	0.43756	0.89564	1	0.22612	0.50225	0.9932	0	NA	NA	NA
GO:0002376	immune system process	biological_process	10	-0.053078	0.73293	0.92612	0.26717	1	0.18006	0.79142	0.91591	3	0.21164	0.64254	0.9932	6	0.19429	0.81352	1
GO:0002385	mucosal immune response	biological_process	4	0.14569	0.19988	0.63594	0.80022	1	0.14569	0.78122	0.91591	4	0.14569	0.89831	0.996	0	NA	NA	NA
GO:0002446	neutrophil mediated immunity	biological_process	1	-0.068988	0.65813	0.90382	0.34197	1	0.068988	0.73753	0.91048	0	NA	NA	NA	1	0.068988	0.83272	1
GO:0002449	lymphocyte mediated immunity	biological_process	1	0.51177	0.052095	0.46763	0.94801	1	0.51177	0.11209	0.89564	1	0.51177	0.10979	0.96521	0	NA	NA	NA
GO:0002456	T cell mediated immunity	biological_process	1	-0.068988	0.65813	0.90382	0.34197	1	0.068988	0.73753	0.91048	0	NA	NA	NA	1	0.068988	0.83272	1
GO:0002457	T cell antigen processing and presentation	biological_process	1	0.030421	0.43346	0.75895	0.56784	1	0.030421	0.81222	0.91816	1	0.030421	0.92681	0.996	0	NA	NA	NA
GO:0002479	antigen processing and presentation of exogenous peptide antigen via MHC class I, TAP-dependent	biological_process	3	-0.08909	0.72513	0.92612	0.27497	1	0.3424	0.18788	0.89564	2	0.18998	0.66253	0.9932	1	0.64724	0.079292	1
GO:0002520	immune system development	biological_process	1	0.26658	0.19548	0.63594	0.80462	1	0.26658	0.36736	0.89564	1	0.26658	0.41866	0.9932	0	NA	NA	NA
GO:0002572	pro-T cell differentiation	biological_process	1	-0.1852	0.75802	0.92612	0.24208	1	0.1852	0.51625	0.89564	0	NA	NA	NA	1	0.1852	0.59314	1
GO:0002576	platelet degranulation	biological_process	1	0.33036	0.15018	0.61629	0.85531	1	0.33036	0.28397	0.89564	1	0.33036	0.30947	0.9932	0	NA	NA	NA
GO:0002682	regulation of immune system process	biological_process	1	-0.12223	0.70633	0.9213	0.29397	1	0.12223	0.64234	0.90758	0	NA	NA	NA	1	0.12223	0.72293	1
GO:0002702	positive regulation of production of molecular mediator of immune response	biological_process	1	0.089326	0.37756	0.728	0.62254	1	0.089326	0.70133	0.91048	1	0.089326	0.80452	0.996	0	NA	NA	NA
GO:0002726	positive regulation of T cell cytokine production	biological_process	1	0.026785	0.43776	0.76054	0.56254	1	0.026785	0.82012	0.91816	1	0.026785	0.93481	0.996	0	NA	NA	NA
GO:0002755	MyD88-dependent toll-like receptor signaling pathway	biological_process	3	-0.12391	0.78142	0.93674	0.21868	1	0.30758	0.25407	0.89564	2	0.13775	0.81102	0.996	1	0.64724	0.079292	1
GO:0002768	immune response-regulating cell surface receptor signaling pathway	biological_process	1	0.45183	0.074093	0.51078	0.92611	1	0.45183	0.15518	0.89564	1	0.45183	0.15288	0.97072	0	NA	NA	NA
GO:0002784	regulation of antimicrobial peptide production	biological_process	4	0.044503	0.42796	0.75572	0.57214	1	0.14808	0.77322	0.91517	2	0.19259	0.65303	0.9932	2	0.10358	0.88471	1
GO:0002903	negative regulation of B cell apoptotic process	biological_process	1	0.042641	0.42276	0.75103	0.57774	1	0.042641	0.78882	0.91591	1	0.042641	0.90401	0.996	0	NA	NA	NA
GO:0002943	tRNA dihydrouridine synthesis	biological_process	4	-0.22926	0.92421	0.98078	0.075892	1	0.23299	0.46385	0.89564	1	0.0074541	0.9784	0.9997	3	0.30817	0.37096	1
GO:0002949	tRNA threonylcarbamoyladenosine modification	biological_process	2	-0.31836	0.92361	0.98078	0.076492	1	0.31836	0.26457	0.89564	0	NA	NA	NA	2	0.31836	0.34357	1
GO:0003002	regionalization	biological_process	1	0.065713	0.40086	0.74028	0.60094	1	0.065713	0.74563	0.91048	1	0.065713	0.85341	0.996	0	NA	NA	NA
GO:0003006	developmental process involved in reproduction	biological_process	1	-0.27522	0.83332	0.95328	0.16708	1	0.27522	0.35046	0.89564	0	NA	NA	NA	1	0.27522	0.41536	1
GO:0003007	heart morphogenesis	biological_process	2	0.028748	0.47275	0.78037	0.52735	1	0.37543	0.17488	0.89564	1	0.40417	0.20198	0.97788	1	0.34668	0.30487	1
GO:0003008	system process	biological_process	2	0.023868	0.48195	0.79008	0.51815	1	0.13608	0.71203	0.91048	1	0.15994	0.64114	0.9932	1	0.11221	0.74063	1
GO:0003012	muscle system process	biological_process	1	-0.26739	0.82812	0.95328	0.17198	1	0.26739	0.36726	0.89564	0	NA	NA	NA	1	0.26739	0.42686	1
GO:0003015	heart process	biological_process	3	0.45775	0.010199	0.30269	0.9899	1	0.45775	0.065093	0.89564	3	0.45775	0.068793	0.95596	0	NA	NA	NA
GO:0003016	respiratory system process	biological_process	1	0.023048	0.44176	0.76101	0.55834	1	0.023048	0.82662	0.91816	1	0.023048	0.94371	0.996	0	NA	NA	NA
GO:0003084	positive regulation of systemic arterial blood pressure	biological_process	1	0.28826	0.17438	0.62459	0.82582	1	0.28826	0.33357	0.89564	1	0.28826	0.36756	0.9932	0	NA	NA	NA
GO:0003091	renal water homeostasis	biological_process	2	0.29058	0.09919	0.55155	0.90091	1	0.29058	0.31897	0.89564	2	0.29058	0.36456	0.9932	0	NA	NA	NA
GO:0003094	glomerular filtration	biological_process	1	0.15971	0.29817	0.6744	0.70203	1	0.15971	0.55864	0.89564	1	0.15971	0.64144	0.9932	0	NA	NA	NA
GO:0003139	secondary heart field specification	biological_process	1	-0.17709	0.74993	0.92612	0.25017	1	0.17709	0.53235	0.89564	0	NA	NA	NA	1	0.17709	0.61164	1
GO:0003142	cardiogenic plate morphogenesis	biological_process	2	0.27821	0.10819	0.5699	0.89191	1	0.27821	0.34537	0.89564	1	0.55643	0.084692	0.95596	0	NA	NA	NA
GO:0003143	embryonic heart tube morphogenesis	biological_process	1	0.15994	0.29807	0.6744	0.70203	1	0.15994	0.55844	0.89564	1	0.15994	0.64114	0.9932	0	NA	NA	NA
GO:0003144	embryonic heart tube formation	biological_process	1	0	0.59374	0.88384	0.53485	1	0	1	1	0	NA	NA	NA	0	NA	NA	NA
GO:0003148	outflow tract septum morphogenesis	biological_process	3	0.13119	0.25777	0.65902	0.74233	1	0.24925	0.40616	0.89564	2	0.28533	0.37786	0.9932	1	0.17709	0.61164	1
GO:0003151	outflow tract morphogenesis	biological_process	3	0.48843	0.0083992	0.28997	0.9917	1	0.48843	0.048695	0.89564	3	0.48843	0.048995	0.94047	0	NA	NA	NA
GO:0003166	bundle of His development	biological_process	1	0.30169	0.16808	0.62459	0.83742	1	0.30169	0.31847	0.89564	1	0.30169	0.35186	0.9932	0	NA	NA	NA
GO:0003167	atrioventricular bundle cell differentiation	biological_process	1	0.74891	0.012899	0.31591	0.9872	1	0.74891	0.031497	0.89564	1	0.74891	0.028997	0.88314	0	NA	NA	NA
GO:0003168	Purkinje myocyte differentiation	biological_process	1	0.30169	0.16808	0.62459	0.83742	1	0.30169	0.31847	0.89564	1	0.30169	0.35186	0.9932	0	NA	NA	NA
GO:0003175	tricuspid valve development	biological_process	1	0.26896	0.19438	0.63594	0.80572	1	0.26896	0.36526	0.89564	1	0.26896	0.41576	0.9932	0	NA	NA	NA
GO:0003176	aortic valve development	biological_process	1	0.15994	0.29807	0.6744	0.70203	1	0.15994	0.55844	0.89564	1	0.15994	0.64114	0.9932	0	NA	NA	NA
GO:0003179	heart valve morphogenesis	biological_process	2	0.28206	0.10599	0.56503	0.89411	1	0.28206	0.33797	0.89564	2	0.28206	0.38656	0.9932	0	NA	NA	NA
GO:0003180	aortic valve morphogenesis	biological_process	2	0.041884	0.45025	0.76583	0.54985	1	0.22708	0.46695	0.89564	1	0.26896	0.41576	0.9932	1	0.1852	0.59314	1
GO:0003184	pulmonary valve morphogenesis	biological_process	1	0.50328	0.054495	0.47057	0.94581	1	0.50328	0.11679	0.89564	1	0.50328	0.11459	0.96521	0	NA	NA	NA
GO:0003193	pulmonary valve formation	biological_process	1	0.26896	0.19438	0.63594	0.80572	1	0.26896	0.36526	0.89564	1	0.26896	0.41576	0.9932	0	NA	NA	NA
GO:0003203	endocardial cushion morphogenesis	biological_process	2	-0.0085723	0.55754	0.86972	0.44256	1	0.16852	0.62404	0.90211	1	0.15994	0.64114	0.9932	1	0.17709	0.61164	1
GO:0003207	cardiac chamber formation	biological_process	1	0.26896	0.19438	0.63594	0.80572	1	0.26896	0.36526	0.89564	1	0.26896	0.41576	0.9932	0	NA	NA	NA
GO:0003211	cardiac ventricle formation	biological_process	1	0.30169	0.16808	0.62459	0.83742	1	0.30169	0.31847	0.89564	1	0.30169	0.35186	0.9932	0	NA	NA	NA
GO:0003215	cardiac right ventricle morphogenesis	biological_process	3	-0.031107	0.61194	0.88525	0.38816	1	0.21042	0.52175	0.89564	1	0.26896	0.41576	0.9932	2	0.18114	0.69643	1
GO:0003219	cardiac right ventricle formation	biological_process	1	0	0.59374	0.88384	0.53485	1	0	1	1	0	NA	NA	NA	0	NA	NA	NA
GO:0003221	right ventricular cardiac muscle tissue morphogenesis	biological_process	1	0.30169	0.16808	0.62459	0.83742	1	0.30169	0.31847	0.89564	1	0.30169	0.35186	0.9932	0	NA	NA	NA
GO:0003222	ventricular trabecula myocardium morphogenesis	biological_process	1	0.30169	0.16808	0.62459	0.83742	1	0.30169	0.31847	0.89564	1	0.30169	0.35186	0.9932	0	NA	NA	NA
GO:0003253	cardiac neural crest cell migration involved in outflow tract morphogenesis	biological_process	1	0	0.59374	0.88384	0.53485	1	0	1	1	0	NA	NA	NA	0	NA	NA	NA
GO:0003254	regulation of membrane depolarization	biological_process	1	0.084199	0.38176	0.72937	0.61844	1	0.084199	0.71013	0.91048	1	0.084199	0.81222	0.996	0	NA	NA	NA
GO:0003257	positive regulation of transcription from RNA polymerase II promoter involved in myocardial precursor cell differentiation	biological_process	1	0.24445	0.20938	0.63594	0.79082	1	0.24445	0.40136	0.89564	1	0.24445	0.45245	0.9932	0	NA	NA	NA
GO:0003266	regulation of secondary heart field cardioblast proliferation	biological_process	1	0	0.59374	0.88384	0.53485	1	0	1	1	0	NA	NA	NA	0	NA	NA	NA
GO:0003272	endocardial cushion formation	biological_process	1	0.26896	0.19438	0.63594	0.80572	1	0.26896	0.36526	0.89564	1	0.26896	0.41576	0.9932	0	NA	NA	NA
GO:0003278	apoptotic process involved in heart morphogenesis	biological_process	2	0.15084	0.26057	0.6613	0.74123	1	0.15084	0.67833	0.91017	1	0.30169	0.35186	0.9932	0	NA	NA	NA
GO:0003281	ventricular septum development	biological_process	1	-0.1852	0.75802	0.92612	0.24208	1	0.1852	0.51625	0.89564	0	NA	NA	NA	1	0.1852	0.59314	1
GO:0003285	septum secundum development	biological_process	1	0.30169	0.16808	0.62459	0.83742	1	0.30169	0.31847	0.89564	1	0.30169	0.35186	0.9932	0	NA	NA	NA
GO:0003300	cardiac muscle hypertrophy	biological_process	1	0.13512	0.33877	0.70749	0.67703	1	0.13512	0.61584	0.90211	1	0.13512	0.72173	0.996	0	NA	NA	NA
GO:0003306	Wnt signaling pathway involved in heart development	biological_process	1	-0.36769	0.88201	0.9648	0.11839	1	0.36769	0.23518	0.89564	0	NA	NA	NA	1	0.36769	0.27967	1
GO:0003308	negative regulation of Wnt signaling pathway involved in heart development	biological_process	1	0.55643	0.038896	0.44019	0.9612	1	0.55643	0.085791	0.89564	1	0.55643	0.084692	0.95596	0	NA	NA	NA
GO:0003331	positive regulation of extracellular matrix constituent secretion	biological_process	1	0.50309	0.056394	0.47855	0.94371	1	0.50309	0.11869	0.89564	1	0.50309	0.11669	0.96521	0	NA	NA	NA
GO:0003333	amino acid transmembrane transport	biological_process	19	0.17692	0.018298	0.35123	0.9818	1	0.2891	0.16978	0.89564	15	0.29515	0.28967	0.9932	3	0.35524	0.25977	1
GO:0003337	mesenchymal to epithelial transition involved in metanephros morphogenesis	biological_process	1	-0.16442	0.74293	0.92612	0.25717	1	0.16442	0.54895	0.89564	0	NA	NA	NA	1	0.16442	0.63214	1
GO:0003341	cilium movement	biological_process	4	-0.043218	0.64484	0.90225	0.35526	1	0.19583	0.59984	0.90173	3	0.10174	0.94841	0.99699	1	0.4781	0.17038	1
GO:0003342	proepicardium development	biological_process	2	0.15084	0.26057	0.6613	0.74123	1	0.15084	0.67833	0.91017	1	0.30169	0.35186	0.9932	0	NA	NA	NA
GO:0003344	pericardium morphogenesis	biological_process	2	0.55567	0.011899	0.31591	0.9882	1	0.55567	0.042296	0.89564	2	0.55567	0.038196	0.94047	0	NA	NA	NA
GO:0003350	pulmonary myocardium development	biological_process	1	0.30169	0.16808	0.62459	0.83742	1	0.30169	0.31847	0.89564	1	0.30169	0.35186	0.9932	0	NA	NA	NA
GO:0003351	epithelial cilium movement	biological_process	1	-0.43656	0.91411	0.97625	0.085991	1	0.43656	0.16808	0.89564	0	NA	NA	NA	1	0.43656	0.20718	1
GO:0003353	positive regulation of cilium movement	biological_process	1	-0.51202	0.94031	0.98329	0.059794	1	0.51202	0.11179	0.89564	0	NA	NA	NA	1	0.51202	0.14579	1
GO:0003356	regulation of cilium beat frequency	biological_process	1	-0.22657	0.79532	0.9459	0.20518	1	0.22657	0.43646	0.89564	0	NA	NA	NA	1	0.22657	0.51115	1
GO:0003357	noradrenergic neuron differentiation	biological_process	1	0	0.59374	0.88384	0.53485	1	0	1	1	0	NA	NA	NA	0	NA	NA	NA
GO:0003382	epithelial cell morphogenesis	biological_process	3	0.25317	0.091291	0.54792	0.90881	1	0.3046	0.26147	0.89564	2	0.41833	0.13219	0.96521	1	0.077134	0.81012	1
GO:0003383	apical constriction	biological_process	1	0.59391	0.031997	0.41764	0.9682	1	0.59391	0.070993	0.89564	1	0.59391	0.066893	0.95326	0	NA	NA	NA
GO:0003400	regulation of COPII vesicle coating	biological_process	2	0.36132	0.057394	0.47893	0.94271	1	0.36132	0.19258	0.89564	2	0.36132	0.21178	0.99277	0	NA	NA	NA
GO:0003407	neural retina development	biological_process	2	0.070299	0.39436	0.73734	0.60574	1	0.35906	0.19548	0.89564	1	0.42936	0.17108	0.97788	1	0.28876	0.39256	1
GO:0005975	carbohydrate metabolic process	biological_process	128	0.12027	0.00049995	0.09999	0.9996	1	0.2331	0.60724	0.90211	73	0.30981	0.070293	0.95596	40	0.18053	0.9986	1
GO:0005977	glycogen metabolic process	biological_process	7	0.2613	0.022998	0.38559	0.9771	1	0.33733	0.13029	0.89564	6	0.3492	0.16048	0.97788	1	0.26611	0.43076	1
GO:0005978	glycogen biosynthetic process	biological_process	9	0.024422	0.46425	0.7728	0.53585	1	0.17742	0.78332	0.91591	6	0.15138	0.93421	0.996	3	0.2295	0.60354	1
GO:0005979	regulation of glycogen biosynthetic process	biological_process	1	0.14234	0.31397	0.68588	0.68613	1	0.14234	0.58504	0.89756	1	0.14234	0.67163	0.9957	0	NA	NA	NA
GO:0005980	glycogen catabolic process	biological_process	2	-0.017564	0.57154	0.88105	0.42856	1	0.017564	0.9624	0.98496	0	NA	NA	NA	2	0.017564	0.9963	1
GO:0005981	regulation of glycogen catabolic process	biological_process	1	0.14234	0.31397	0.68588	0.68613	1	0.14234	0.58504	0.89756	1	0.14234	0.67163	0.9957	0	NA	NA	NA
GO:0005982	starch metabolic process	biological_process	24	0.27604	0.00059994	0.10628	0.9995	1	0.33667	0.040396	0.89564	19	0.38697	0.026297	0.88314	5	0.14553	0.92671	1
GO:0005985	sucrose metabolic process	biological_process	24	0.27604	0.00059994	0.10628	0.9995	1	0.33667	0.040396	0.89564	19	0.38697	0.026297	0.88314	5	0.14553	0.92671	1
GO:0005991	trehalose metabolic process	biological_process	6	0.37589	0.0064994	0.28979	0.9936	1	0.37589	0.085291	0.89564	6	0.37589	0.10739	0.96521	0	NA	NA	NA
GO:0005992	trehalose biosynthetic process	biological_process	1	-0.17683	0.74923	0.92612	0.25097	1	0.17683	0.53355	0.89564	0	NA	NA	NA	1	0.17683	0.61214	1
GO:0005996	monosaccharide metabolic process	biological_process	1	0.33036	0.15018	0.61629	0.85531	1	0.33036	0.28397	0.89564	1	0.33036	0.30947	0.9932	0	NA	NA	NA
GO:0005997	xylulose metabolic process	biological_process	1	0.30301	0.16188	0.62459	0.83822	1	0.30301	0.31147	0.89564	1	0.30301	0.33707	0.9932	0	NA	NA	NA
GO:0006000	fructose metabolic process	biological_process	18	0.15991	0.028997	0.40767	0.9711	1	0.24944	0.39686	0.89564	14	0.26316	0.50285	0.9932	4	0.20143	0.73243	1
GO:0006002	fructose 6-phosphate metabolic process	biological_process	1	0.15113	0.30377	0.67674	0.69643	1	0.15113	0.56894	0.89643	1	0.15113	0.65453	0.9932	0	NA	NA	NA
GO:0006003	fructose 2,6-bisphosphate metabolic process	biological_process	2	0.1077	0.32677	0.69885	0.67333	1	0.12805	0.73613	0.91048	1	0.23574	0.46795	0.9932	1	0.020348	0.9543	1
GO:0006004	fucose metabolic process	biological_process	2	-0.32003	0.92431	0.98078	0.075792	1	0.32003	0.26197	0.89564	0	NA	NA	NA	2	0.32003	0.34017	1
GO:0006006	glucose metabolic process	biological_process	5	0.19631	0.09539	0.55062	0.90471	1	0.4552	0.034497	0.89564	4	0.40719	0.093591	0.96217	1	0.64724	0.079292	1
GO:0006007	glucose catabolic process	biological_process	2	0.11487	0.31577	0.68814	0.68433	1	0.11487	0.77032	0.91437	2	0.11487	0.87041	0.996	0	NA	NA	NA
GO:0006011	UDP-glucose metabolic process	biological_process	1	0.77977	0.010999	0.3058	0.9891	1	0.77977	0.027397	0.89564	1	0.77977	0.025097	0.88314	0	NA	NA	NA
GO:0006012	galactose metabolic process	biological_process	15	0.3312	0.00089991	0.14306	0.9992	1	0.49852	0.0028997	0.56182	11	0.56572	0.0039996	0.67207	4	0.31374	0.34057	1
GO:0006013	mannose metabolic process	biological_process	21	0.14212	0.039496	0.44019	0.9606	1	0.22079	0.61714	0.90211	15	0.25404	0.57124	0.9932	6	0.13766	0.9565	1
GO:0006014	D-ribose metabolic process	biological_process	1	-0.74152	0.9808	0.99623	0.019298	1	0.74152	0.032997	0.89564	0	NA	NA	NA	1	0.74152	0.051695	1
GO:0006020	inositol metabolic process	biological_process	7	0.011218	0.50255	0.81268	0.49755	1	0.26581	0.33757	0.89564	4	0.2424	0.54855	0.9932	3	0.29702	0.40266	1
GO:0006021	inositol biosynthetic process	biological_process	1	0.92617	0.0050995	0.28979	0.995	1	0.92617	0.013499	0.89564	1	0.92617	0.012899	0.88314	0	NA	NA	NA
GO:0006024	glycosaminoglycan biosynthetic process	biological_process	6	0.17298	0.11279	0.57187	0.88731	1	0.21701	0.55704	0.89564	5	0.23399	0.60894	0.9932	1	0.1321	0.69663	1
GO:0006027	glycosaminoglycan catabolic process	biological_process	15	0.2063	0.012999	0.31591	0.9871	1	0.30625	0.13099	0.89564	11	0.34946	0.10469	0.96521	4	0.1874	0.78012	1
GO:0006031	chitin biosynthetic process	biological_process	3	0.4845	0.0085991	0.28997	0.9915	1	0.4845	0.050795	0.89564	3	0.4845	0.051195	0.94047	0	NA	NA	NA
GO:0006032	chitin catabolic process	biological_process	15	0.1034	0.13859	0.60809	0.86151	1	0.22043	0.59354	0.89952	8	0.30359	0.28087	0.9932	4	0.21942	0.67113	1
GO:0006040	amino sugar metabolic process	biological_process	22	0.20703	0.0047995	0.2834	0.9953	1	0.43744	0.0028997	0.56182	12	0.59077	0.0027997	0.59318	10	0.25345	0.62654	1
GO:0006043	glucosamine catabolic process	biological_process	1	-0.073361	0.66253	0.90558	0.33767	1	0.073361	0.72913	0.91048	0	NA	NA	NA	1	0.073361	0.82392	1
GO:0006044	N-acetylglucosamine metabolic process	biological_process	4	0.18993	0.12709	0.59743	0.87301	1	0.22661	0.48765	0.89564	3	0.27769	0.41446	0.9932	1	0.073361	0.82392	1
GO:0006048	UDP-N-acetylglucosamine biosynthetic process	biological_process	1	0.24133	0.21158	0.63594	0.78852	1	0.24133	0.40576	0.89564	1	0.24133	0.45745	0.9932	0	NA	NA	NA
GO:0006051	N-acetylmannosamine metabolic process	biological_process	1	0.45537	0.073493	0.51078	0.92661	1	0.45537	0.15378	0.89564	1	0.45537	0.15148	0.97072	0	NA	NA	NA
GO:0006067	ethanol metabolic process	biological_process	1	-0.41211	0.90261	0.97116	0.09749	1	0.41211	0.19098	0.89564	0	NA	NA	NA	1	0.41211	0.23388	1
GO:0006069	ethanol oxidation	biological_process	1	0.011809	0.45065	0.76592	0.54955	1	0.011809	0.84622	0.91992	1	0.011809	0.9644	0.9997	0	NA	NA	NA
GO:0006071	glycerol metabolic process	biological_process	4	0.0040671	0.53415	0.84465	0.46595	1	0.29313	0.27577	0.89564	2	0.29719	0.34977	0.9932	2	0.28906	0.40656	1
GO:0006072	glycerol-3-phosphate metabolic process	biological_process	6	0.19143	0.088091	0.54704	0.91201	1	0.22465	0.52185	0.89564	5	0.24965	0.53465	0.9932	1	0.099655	0.76872	1
GO:0006081	cellular aldehyde metabolic process	biological_process	1	0.23386	0.22768	0.64382	0.78142	1	0.23386	0.42736	0.89564	1	0.23386	0.48985	0.9932	0	NA	NA	NA
GO:0006084	acetyl-CoA metabolic process	biological_process	6	0.012796	0.50275	0.81279	0.49735	1	0.16089	0.79522	0.91658	4	0.13026	0.93021	0.996	2	0.22214	0.58054	1
GO:0006085	acetyl-CoA biosynthetic process	biological_process	1	0.38156	0.10789	0.56929	0.89221	1	0.38156	0.21868	0.89564	1	0.38156	0.21948	0.9932	0	NA	NA	NA
GO:0006086	acetyl-CoA biosynthetic process from pyruvate	biological_process	2	0.12708	0.29467	0.6744	0.70543	1	0.19545	0.55334	0.89564	1	0.32253	0.31837	0.9932	1	0.068365	0.83372	1
GO:0006090	pyruvate metabolic process	biological_process	14	0.11243	0.12789	0.59842	0.87221	1	0.19232	0.76602	0.91265	10	0.21333	0.79172	0.996	4	0.13981	0.91211	1
GO:0006091	generation of precursor metabolites and energy	biological_process	1	-0.073361	0.66253	0.90558	0.33767	1	0.073361	0.72913	0.91048	0	NA	NA	NA	1	0.073361	0.82392	1
GO:0006094	gluconeogenesis	biological_process	42	0.05164	0.21648	0.63755	0.78362	1	0.24204	0.44916	0.89564	25	0.24669	0.66843	0.99474	15	0.26657	0.57974	1
GO:0006096	glycolytic process	biological_process	38	0.028528	0.37596	0.728	0.62414	1	0.23897	0.47715	0.89564	20	0.25413	0.58484	0.9932	15	0.26657	0.57974	1
GO:0006097	glyoxylate cycle	biological_process	1	-0.36219	0.88001	0.9648	0.12009	1	0.36219	0.24018	0.89564	0	NA	NA	NA	1	0.36219	0.28587	1
GO:0006098	pentose-phosphate shunt	biological_process	23	0.092905	0.12789	0.59842	0.87221	1	0.22987	0.54245	0.89564	14	0.26514	0.48625	0.9932	9	0.17501	0.93241	1
GO:0006099	tricarboxylic acid cycle	biological_process	25	0.14754	0.023198	0.38559	0.9769	1	0.24294	0.43916	0.89564	17	0.28712	0.32927	0.9932	7	0.17036	0.91271	1
GO:0006102	isocitrate metabolic process	biological_process	2	-0.16921	0.79802	0.9473	0.20208	1	0.29524	0.30887	0.89564	1	0.12603	0.73633	0.996	1	0.46446	0.18228	1
GO:0006103	2-oxoglutarate metabolic process	biological_process	1	-0.591	0.9603	0.99027	0.039796	1	0.591	0.072493	0.89564	0	NA	NA	NA	1	0.591	0.10169	1
GO:0006106	fumarate metabolic process	biological_process	1	0.31591	0.15598	0.61994	0.84412	1	0.31591	0.29867	0.89564	1	0.31591	0.32487	0.9932	0	NA	NA	NA
GO:0006107	oxaloacetate metabolic process	biological_process	2	0.21328	0.17178	0.62459	0.82832	1	0.21328	0.50495	0.89564	2	0.21328	0.59194	0.9932	0	NA	NA	NA
GO:0006108	malate metabolic process	biological_process	6	0.18806	0.092791	0.55053	0.90731	1	0.23318	0.48385	0.89564	4	0.31593	0.27347	0.9932	2	0.067671	0.94811	1
GO:0006109	regulation of carbohydrate metabolic process	biological_process	1	0.40417	0.09839	0.55062	0.90391	1	0.40417	0.19888	0.89564	1	0.40417	0.20198	0.97788	0	NA	NA	NA
GO:0006110	regulation of glycolytic process	biological_process	6	-0.1065	0.82062	0.95266	0.17948	1	0.13723	0.87241	0.92587	2	0.046092	0.9804	0.9997	4	0.18279	0.79562	1
GO:0006112	energy reserve metabolic process	biological_process	2	0.42725	0.033497	0.4247	0.9666	1	0.42725	0.11929	0.89564	2	0.42725	0.12269	0.96521	0	NA	NA	NA
GO:0006119	oxidative phosphorylation	biological_process	20	0.17362	0.020198	0.36372	0.9799	1	0.27134	0.25427	0.89564	13	0.34228	0.10639	0.96521	7	0.1396	0.9672	1
GO:0006120	mitochondrial electron transport, NADH to ubiquinone	biological_process	13	-0.0033231	0.56804	0.87937	0.43206	1	0.2786	0.24348	0.89564	5	0.35786	0.15778	0.97573	8	0.22907	0.71513	1
GO:0006121	mitochondrial electron transport, succinate to ubiquinone	biological_process	1	-0.16306	0.74243	0.92612	0.25767	1	0.16306	0.55174	0.89564	0	NA	NA	NA	1	0.16306	0.63434	1
GO:0006122	mitochondrial electron transport, ubiquinol to cytochrome c	biological_process	4	0.1025	0.29137	0.6744	0.70873	1	0.18442	0.64294	0.90758	2	0.28692	0.37346	0.9932	2	0.081915	0.92761	1
GO:0006123	mitochondrial electron transport, cytochrome c to oxygen	biological_process	10	-0.14506	0.93001	0.98088	0.070093	1	0.22926	0.52215	0.89564	3	0.14032	0.87161	0.996	7	0.26737	0.52335	1
GO:0006139	nucleobase-containing compound metabolic process	biological_process	12	0.032061	0.41406	0.74888	0.58604	1	0.29506	0.19358	0.89564	6	0.32713	0.21438	0.9932	6	0.263	0.53095	1
GO:0006144	purine nucleobase metabolic process	biological_process	118	-0.022208	0.85811	0.96265	0.14199	1	0.2439	0.41216	0.89564	53	0.24679	0.76202	0.996	60	0.26167	0.74953	1
GO:0006147	guanine catabolic process	biological_process	1	-0.23956	0.80512	0.94948	0.19498	1	0.23956	0.40776	0.89564	0	NA	NA	NA	1	0.23956	0.48355	1
GO:0006154	adenosine catabolic process	biological_process	1	0.50394	0.054195	0.47057	0.94591	1	0.50394	0.11589	0.89564	1	0.50394	0.11409	0.96521	0	NA	NA	NA
GO:0006163	purine nucleotide metabolic process	biological_process	3	-0.011278	0.57054	0.88105	0.42956	1	0.39985	0.11059	0.89564	2	0.29143	0.36226	0.9932	1	0.6167	0.090391	1
GO:0006164	purine nucleotide biosynthetic process	biological_process	1	-0.37805	0.88801	0.96783	0.11219	1	0.37805	0.22528	0.89564	0	NA	NA	NA	1	0.37805	0.26667	1
GO:0006165	nucleoside diphosphate phosphorylation	biological_process	11	-0.077718	0.82142	0.95266	0.17868	1	0.28779	0.21888	0.89564	4	0.28885	0.36616	0.9932	7	0.28719	0.43626	1
GO:0006166	purine ribonucleoside salvage	biological_process	2	0.022341	0.48455	0.79204	0.51555	1	0.21406	0.50265	0.89564	1	0.2364	0.46725	0.9932	1	0.19171	0.56734	1
GO:0006167	AMP biosynthetic process	biological_process	1	-0.19171	0.77012	0.9319	0.23048	1	0.19171	0.48905	0.89564	0	NA	NA	NA	1	0.19171	0.56734	1
GO:0006171	cAMP biosynthetic process	biological_process	10	0.24706	0.013599	0.31691	0.9865	1	0.2836	0.25107	0.89564	8	0.33166	0.18218	0.97788	2	0.091347	0.90801	1
GO:0006172	ADP biosynthetic process	biological_process	2	-0.085789	0.68563	0.913	0.31447	1	0.16301	0.64144	0.90758	1	0.077224	0.82892	0.996	1	0.2488	0.46995	1
GO:0006174	dADP phosphorylation	biological_process	1	-0.017047	0.60954	0.88525	0.39156	1	0.017047	0.83752	0.91816	0	NA	NA	NA	1	0.017047	0.9613	1
GO:0006175	dATP biosynthetic process	biological_process	1	-0.19171	0.77012	0.9319	0.23048	1	0.19171	0.48905	0.89564	0	NA	NA	NA	1	0.19171	0.56734	1
GO:0006177	GMP biosynthetic process	biological_process	2	0.21547	0.16988	0.62459	0.83022	1	0.21547	0.49945	0.89564	2	0.21547	0.58584	0.9932	0	NA	NA	NA
GO:0006182	cGMP biosynthetic process	biological_process	16	-0.14578	0.9665	0.99157	0.033597	1	0.24046	0.46125	0.89564	4	0.18937	0.76362	0.996	11	0.2809	0.47595	1
GO:0006183	GTP biosynthetic process	biological_process	5	-0.037211	0.64544	0.90225	0.35466	1	0.30057	0.23518	0.89564	2	0.3292	0.27517	0.9932	3	0.28148	0.44706	1
GO:0006186	dGDP phosphorylation	biological_process	1	-0.017047	0.60954	0.88525	0.39156	1	0.017047	0.83752	0.91816	0	NA	NA	NA	1	0.017047	0.9613	1
GO:0006189	'de novo' IMP biosynthetic process	biological_process	10	0.1346	0.11759	0.57861	0.88251	1	0.23524	0.48725	0.89564	8	0.23115	0.66513	0.9939	2	0.25159	0.49705	1
GO:0006193	ITP catabolic process	biological_process	2	-0.28002	0.90151	0.97116	0.09859	1	0.28002	0.34157	0.89564	0	NA	NA	NA	2	0.28002	0.42546	1
GO:0006195	purine nucleotide catabolic process	biological_process	1	-0.067514	0.65613	0.90382	0.34397	1	0.067514	0.74163	0.91048	0	NA	NA	NA	1	0.067514	0.83822	1
GO:0006206	pyrimidine nucleobase metabolic process	biological_process	62	-0.092781	0.9911	0.99948	0.0089991	1	0.23825	0.49815	0.89564	23	0.19607	0.9586	0.9997	37	0.27735	0.53855	1
GO:0006207	'de novo' pyrimidine nucleobase biosynthetic process	biological_process	5	-0.036814	0.64454	0.90225	0.35556	1	0.15906	0.76492	0.91265	2	0.15281	0.77372	0.996	3	0.16323	0.80782	1
GO:0006220	pyrimidine nucleotide metabolic process	biological_process	1	-0.17227	0.74783	0.92612	0.25227	1	0.17227	0.53755	0.89564	0	NA	NA	NA	1	0.17227	0.61734	1
GO:0006221	pyrimidine nucleotide biosynthetic process	biological_process	2	-0.045918	0.62084	0.88992	0.37926	1	0.08864	0.83102	0.91816	1	0.042723	0.90331	0.996	1	0.13456	0.69013	1
GO:0006226	dUMP biosynthetic process	biological_process	1	-0.47059	0.92711	0.98088	0.072993	1	0.47059	0.14009	0.89564	0	NA	NA	NA	1	0.47059	0.17748	1
GO:0006228	UTP biosynthetic process	biological_process	5	-0.037211	0.64544	0.90225	0.35466	1	0.30057	0.23518	0.89564	2	0.3292	0.27517	0.9932	3	0.28148	0.44706	1
GO:0006231	dTMP biosynthetic process	biological_process	1	0.26259	0.19758	0.63594	0.80252	1	0.26259	0.37736	0.89564	1	0.26259	0.42526	0.9932	0	NA	NA	NA
GO:0006233	dTDP biosynthetic process	biological_process	1	-0.31306	0.85491	0.96127	0.14539	1	0.31306	0.30267	0.89564	0	NA	NA	NA	1	0.31306	0.35896	1
GO:0006238	CMP salvage	biological_process	1	0.45783	0.072493	0.51078	0.92761	1	0.45783	0.15038	0.89564	1	0.45783	0.14859	0.97072	0	NA	NA	NA
GO:0006241	CTP biosynthetic process	biological_process	5	-0.037211	0.64544	0.90225	0.35466	1	0.30057	0.23518	0.89564	2	0.3292	0.27517	0.9932	3	0.28148	0.44706	1
[truncated: 5,790 more rows]

## Sheet: Table S7-Pexc
GO:ID	name	namespace	Genes (tot)	Stat (dist.dir)	p (dist.dir.up)	p adj (dist.dir.up)	p (dist.dir.dn)	p adj (dist.dir.dn)	Stat (non-dir.)	p (non-dir.)	p adj (non-dir.)	Genes (up)	Stat (mix.dir.up)	p (mix.dir.up)	p adj (mix.dir.up)	Genes (down)	Stat (mix.dir.dn)	p (mix.dir.dn)	p adj (mix.dir.dn)
[truncated: 6,043 more rows]

[truncated: 2 more sheets: Table S7-Poct, Table S7-Epos]
