# Supplementary material for: Differential gene expression in the evolution of sex pheromone communication in New Zealand’s endemic leafroller moths of the genera Ctenopseustis and Planotortrix
Source: BMC Genomics. 2018 Jan 26;19:94. doi: 10.1186/s12864-018-4451-1 (PMC5787247; doi:10.1186/s12864-018-4451-1)
Supplement: Supplementary file 10 — Gene set enrichment analyses from the comparison of female antennae and pheromone glands gene expression. GSA was obtained with Piano using the statistical method “mean”. GO terms were used to define gene sets. (XLSX 3169 kb) [file 12864_2018_4451_MOESM10_ESM.xlsx]

## Sheet: Table S8-Cher
GO:ID	name	namespace	Genes (tot)	Stat (dist.dir)	p (dist.dir.up)	p adj (dist.dir.up)	p (dist.dir.dn)	p adj (dist.dir.dn)	Stat (non-dir.)	p (non-dir.)	p adj (non-dir.)	Genes (up)	Stat (mix.dir.up)	p (mix.dir.up)	p adj (mix.dir.up)	Genes (down)	Stat (mix.dir.dn)	p (mix.dir.dn)	p adj (mix.dir.dn)
GO_0006536	glutamate metabolic process	biological_process	9	2.4627	9.999e-05	0.01397	1	1	2.4627	0.0049995	0.20816	9	2.4627	0.0074993	0.40146	0	NA	NA	NA
GO_0006629	lipid metabolic process	biological_process	53	1.2431	9.999e-05	0.01397	1	1	1.9603	9.999e-05	0.0089805	37	2.2943	9.999e-05	0.016058	16	1.1878	0.45895	1
GO_0006633	fatty acid biosynthetic process	biological_process	57	1.2939	9.999e-05	0.01397	1	1	1.9652	9.999e-05	0.0089805	41	2.2654	0.00019998	0.027529	15	1.2756	0.36616	0.99975
GO_0006869	lipid transport	biological_process	19	2.2279	9.999e-05	0.01397	1	1	2.5016	0.00019998	0.016119	15	2.9954	0.00019998	0.027529	4	0.65014	0.81492	1
GO_0006997	nucleus organization	biological_process	26	2.5541	9.999e-05	0.01397	1	1	2.5925	9.999e-05	0.0089805	24	2.7877	9.999e-05	0.016058	1	0.4996	0.67893	1
GO_0007015	actin filament organization	biological_process	48	1.4494	9.999e-05	0.01397	1	1	2.0265	9.999e-05	0.0089805	36	2.3172	9.999e-05	0.016058	11	1.2592	0.38106	1
GO_0007303	cytoplasmic transport, nurse cell to oocyte	biological_process	22	2.982	9.999e-05	0.01397	1	1	2.982	9.999e-05	0.0089805	21	3.124	9.999e-05	0.016058	0	NA	NA	NA
GO_0007519	skeletal muscle tissue development	biological_process	30	2.5759	9.999e-05	0.01397	1	1	2.5759	9.999e-05	0.0089805	28	2.7599	9.999e-05	0.016058	0	NA	NA	NA
GO_0007523	larval visceral muscle development	biological_process	28	2.4482	9.999e-05	0.01397	1	1	2.4583	9.999e-05	0.0089805	25	2.7476	9.999e-05	0.016058	1	0.14193	0.90171	1
GO_0008335	female germline ring canal stabilization	biological_process	22	2.982	9.999e-05	0.01397	1	1	2.982	9.999e-05	0.0089805	21	3.124	9.999e-05	0.016058	0	NA	NA	NA
GO_0009069	serine family amino acid metabolic process	biological_process	158	0.56225	9.999e-05	0.01397	1	1	0.914	0.80122	0.90027	112	1.0413	0.88811	1	43	0.64623	0.9997	1
GO_0016477	cell migration	biological_process	36	1.7021	9.999e-05	0.01397	1	1	2.2535	9.999e-05	0.0089805	28	2.5429	9.999e-05	0.016058	7	1.4177	0.26897	0.95795
GO_0034453	microtubule anchoring	biological_process	24	2.795	9.999e-05	0.01397	1	1	2.8089	9.999e-05	0.0089805	22	3.0567	9.999e-05	0.016058	1	0.16604	0.88291	1
GO_0040023	establishment of nucleus localization	biological_process	25	2.6316	9.999e-05	0.01397	1	1	2.6649	9.999e-05	0.0089805	23	2.8785	9.999e-05	0.016058	1	0.41664	0.73073	1
GO_0045214	sarcomere organization	biological_process	27	2.0006	9.999e-05	0.01397	1	1	2.0311	0.00059994	0.037718	24	2.2679	0.00029997	0.037058	1	0.41166	0.73293	1
GO_0051643	endoplasmic reticulum localization	biological_process	26	2.9264	9.999e-05	0.01397	1	1	2.9264	9.999e-05	0.0089805	24	3.1702	9.999e-05	0.016058	0	NA	NA	NA
GO_0051646	mitochondrion localization	biological_process	24	3.1375	9.999e-05	0.01397	1	1	3.1375	9.999e-05	0.0089805	23	3.2739	9.999e-05	0.016058	0	NA	NA	NA
GO_0055114	oxidation-reduction process	biological_process	676	0.45162	9.999e-05	0.01397	1	1	1.6777	9.999e-05	0.0089805	401	1.7948	9.999e-05	0.016058	257	1.6125	9.999e-05	0.01457
GO_0060361	flight	biological_process	24	2.7583	9.999e-05	0.01397	1	1	3.0039	9.999e-05	0.0089805	22	3.143	9.999e-05	0.016058	1	2.9478	0.093891	0.81728
GO_0006558	L-phenylalanine metabolic process	biological_process	5	3.1053	0.00019998	0.023283	0.9999	1	3.5457	0.0014999	0.080595	4	4.1569	0.00069993	0.066123	1	1.1008	0.38426	1
GO_0040018	positive regulation of multicellular organism growth	biological_process	9	2.2002	0.00019998	0.023283	0.9999	1	2.3877	0.0060994	0.23101	8	2.5807	0.0078992	0.40923	1	0.844	0.47935	1
GO_0040027	negative regulation of vulval development	biological_process	6	2.9915	0.00019998	0.023283	0.9999	1	2.9915	0.0033997	0.15488	6	2.9915	0.0039996	0.26764	0	NA	NA	NA
GO_0042967	acyl-carrier-protein biosynthetic process	biological_process	84	0.61978	0.00019998	0.023283	0.9999	1	1.3238	0.013799	0.36916	57	1.4321	0.075492	0.77553	26	1.1373	0.54805	1
GO_0006749	glutathione metabolic process	biological_process	27	1.2168	0.00029997	0.031965	0.9998	1	1.677	0.0075992	0.26396	21	1.8603	0.016398	0.49171	5	1.2425	0.39216	1
GO_0032776	DNA methylation on cytosine	biological_process	4	3.3507	0.00029997	0.031965	0.9998	1	3.3507	0.0052995	0.21358	4	3.3507	0.0078992	0.40923	0	NA	NA	NA
GO_0000075	cell cycle checkpoint	biological_process	4	3.1754	0.00039996	0.038099	0.9997	1	3.2266	0.0068993	0.24645	3	4.268	0.0040996	0.27057	1	0.10227	0.93611	1
GO_0000088	mitotic prophase	biological_process	4	3.1477	0.00039996	0.038099	0.9997	1	3.2623	0.0063994	0.23391	3	4.2734	0.0038996	0.26462	1	0.2293	0.84782	1
GO_0000183	chromatin silencing at rDNA	biological_process	4	3.1596	0.00039996	0.038099	0.9997	1	3.1596	0.0075992	0.26396	4	3.1596	0.011399	0.48602	0	NA	NA	NA
GO_0007160	cell-matrix adhesion	biological_process	11	1.7789	0.00039996	0.038099	0.9997	1	1.8617	0.025797	0.41274	10	2.0023	0.037096	0.59379	1	0.45569	0.70743	1
GO_0007475	apposition of dorsal and ventral imaginal disc-derived wing surfaces	biological_process	26	1.2158	0.00039996	0.038099	0.9997	1	1.3868	0.066193	0.57618	23	1.4711	0.13609	0.91836	3	0.74119	0.69023	1
GO_0040011	locomotion	biological_process	15	1.5276	0.00039996	0.038099	0.9997	1	1.9971	0.0062994	0.23297	12	2.2029	0.0094991	0.44433	3	1.1738	0.40766	1
GO_0006098	pentose-phosphate shunt	biological_process	27	1.1166	0.00049995	0.045553	0.9996	1	1.3849	0.069493	0.57789	21	1.6081	0.074493	0.76689	6	0.60371	0.90131	1
GO_0006335	DNA replication-dependent nucleosome assembly	biological_process	2	6.1725	0.00049995	0.045553	0.9996	1	6.1725	0.0014999	0.080595	2	6.1725	0.0016998	0.13881	0	NA	NA	NA
GO_0045653	negative regulation of megakaryocyte differentiation	biological_process	2	6.1725	0.00049995	0.045553	0.9996	1	6.1725	0.0014999	0.080595	2	6.1725	0.0016998	0.13881	0	NA	NA	NA
GO_0006563	L-serine metabolic process	biological_process	24	1.1373	0.00059994	0.050291	0.9995	1	1.5881	0.020398	0.38116	16	2.044	0.011899	0.49171	7	0.77266	0.81442	1
GO_0016203	muscle attachment	biological_process	17	1.4734	0.00059994	0.050291	0.9995	1	1.4734	0.070993	0.5789	17	1.4734	0.16608	0.9419	0	NA	NA	NA
GO_0006566	threonine metabolic process	biological_process	27	1.036	0.00089991	0.068997	0.9992	1	1.539	0.024498	0.40911	17	2.0449	0.010699	0.48602	9	0.75452	0.86541	1
GO_0018107	peptidyl-threonine phosphorylation	biological_process	7	2.3771	0.00089991	0.068997	0.9992	1	2.4533	0.010899	0.32629	6	2.8177	0.0074993	0.40146	1	0.26668	0.82642	1
GO_0035574	histone H4-K20 demethylation	biological_process	3	4.0386	0.00089991	0.068997	0.9992	1	4.1914	0.0035996	0.1605	2	6.1725	0.0016998	0.13881	1	0.2293	0.84782	1
GO_0060439	trachea morphogenesis	biological_process	7	2.3099	0.0010999	0.081353	0.999	1	2.3099	0.015698	0.38116	7	2.3099	0.025497	0.50134	0	NA	NA	NA
GO_0006352	DNA-templated transcription, initiation	biological_process	23	1.1567	0.0012999	0.089805	0.9988	1	1.6271	0.019398	0.38116	18	1.7786	0.036196	0.58326	5	1.0818	0.50365	1
GO_0032504	multicellular organism reproduction	biological_process	3	3.844	0.0012999	0.089805	0.9988	1	3.844	0.0060994	0.23101	3	3.844	0.0092991	0.44397	0	NA	NA	NA
GO_0008152	metabolic process	biological_process	868	0.19458	0.0013999	0.093627	0.9987	1	1.2963	9.999e-05	0.0089805	475	1.3622	0.0012999	0.11387	371	1.2888	0.078592	0.81728
GO_0045197	establishment or maintenance of epithelial cell apical/basal polarity	biological_process	15	1.3998	0.0013999	0.093627	0.9987	1	1.4207	0.10319	0.61904	14	1.511	0.16118	0.9419	1	0.1564	0.89151	1
GO_0007016	cytoskeletal anchoring at plasma membrane	biological_process	17	1.2774	0.0017998	0.11203	0.9983	1	1.9283	0.0051995	0.21227	14	1.9463	0.025597	0.50134	3	1.8443	0.15798	0.81728
GO_0007390	germ-band shortening	biological_process	6	2.4228	0.0017998	0.11203	0.9983	1	2.4228	0.018498	0.38116	6	2.4228	0.024298	0.49171	0	NA	NA	NA
GO_0048015	phosphatidylinositol-mediated signaling	biological_process	10	1.58	0.0018998	0.11375	0.9982	1	1.58	0.082792	0.59367	10	1.58	0.15148	0.93274	0	NA	NA	NA
GO_0051647	nucleus localization	biological_process	2	4.8488	0.0018998	0.11375	0.9982	1	4.8488	0.0055994	0.22002	2	4.8488	0.0063994	0.36705	0	NA	NA	NA
GO_0006570	tyrosine metabolic process	biological_process	61	0.64473	0.0019998	0.11861	0.9981	1	1.2206	0.090491	0.59443	42	1.3546	0.17778	0.9419	18	0.97574	0.74953	1
GO_0007043	cell-cell junction assembly	biological_process	3	3.3587	0.0020998	0.12223	0.998	1	3.3587	0.011299	0.33194	3	3.3587	0.017098	0.49171	0	NA	NA	NA
GO_0035160	maintenance of epithelial integrity, open tracheal system	biological_process	7	2.0929	0.0020998	0.12223	0.998	1	2.0929	0.029297	0.44491	7	2.0929	0.049695	0.68546	0	NA	NA	NA
GO_0051673	membrane disruption in other organism	biological_process	2	4.5905	0.0021998	0.12459	0.9979	1	4.5905	0.0066993	0.24206	2	4.5905	0.0093991	0.44397	0	NA	NA	NA
GO_0007498	mesoderm development	biological_process	13	1.3578	0.0022998	0.1291	0.9978	1	2.004	0.0083992	0.27503	10	2.1851	0.017398	0.49171	2	2.1002	0.13489	0.81728
GO_0006546	glycine catabolic process	biological_process	2	4.4142	0.0026997	0.14507	0.9974	1	4.4142	0.0078992	0.26557	2	4.4142	0.010699	0.48602	0	NA	NA	NA
GO_0031032	actomyosin structure organization	biological_process	2	4.3763	0.0026997	0.14507	0.9974	1	4.3763	0.0078992	0.26557	2	4.3763	0.011199	0.48602	0	NA	NA	NA
GO_0007526	larval somatic muscle development	biological_process	10	1.5021	0.0028997	0.15192	0.9972	1	1.6394	0.068193	0.5778	8	1.9634	0.059694	0.70319	2	0.34319	0.89261	1
GO_0030163	protein catabolic process	biological_process	11	1.5538	0.0028997	0.15192	0.9972	1	1.7288	0.042896	0.48158	8	2.2568	0.022898	0.49171	3	0.32081	0.9541	1
GO_0009156	ribonucleoside monophosphate biosynthetic process	biological_process	2	4.2975	0.0030997	0.15844	0.997	1	4.2975	0.0087991	0.28225	2	4.2975	0.012599	0.49171	0	NA	NA	NA
GO_0033627	cell adhesion mediated by integrin	biological_process	8	1.749	0.0030997	0.15844	0.997	1	1.9135	0.037796	0.45408	7	2.0929	0.049695	0.68546	1	0.65786	0.57464	1
GO_0033554	cellular response to stress	biological_process	6	2.1684	0.0031997	0.15965	0.9969	1	2.1979	0.030897	0.44552	5	2.6198	0.022398	0.49171	1	0.088652	0.94261	1
GO_0034080	CENP-A containing nucleosome assembly	biological_process	6	2.1349	0.0032997	0.16335	0.9968	1	2.4398	0.017698	0.38116	4	3.4311	0.0067993	0.3854	2	0.45742	0.82402	1
GO_0043433	negative regulation of sequence-specific DNA binding transcription factor activity	biological_process	4	2.4981	0.0033997	0.16698	0.9967	1	2.735	0.017498	0.38116	3	3.4888	0.014599	0.49171	1	0.4737	0.69293	1
GO_0055072	iron ion homeostasis	biological_process	3	3.1191	0.0034997	0.17056	0.9966	1	3.1191	0.016498	0.38116	3	3.1191	0.025597	0.50134	0	NA	NA	NA
GO_0007430	terminal branching, open tracheal system	biological_process	6	2.1101	0.0035996	0.17145	0.9965	1	2.5004	0.015098	0.38116	5	2.7663	0.016198	0.49171	1	1.1711	0.35196	0.98346
GO_0051290	protein heterotetramerization	biological_process	5	2.2311	0.0035996	0.17145	0.9965	1	3.3306	0.0023998	0.1188	4	3.4761	0.0060994	0.3628	1	2.7486	0.11119	0.81728
GO_0006936	muscle contraction	biological_process	5	2.2052	0.0037996	0.17961	0.9963	1	2.2052	0.035396	0.45408	5	2.2052	0.056394	0.70255	0	NA	NA	NA
GO_0000003	reproduction	biological_process	15	1.1801	0.0040996	0.19234	0.996	1	1.5498	0.056694	0.53279	12	1.7062	0.088291	0.79305	3	0.92426	0.55504	1
GO_0006541	glutamine metabolic process	biological_process	10	1.4288	0.0043996	0.20044	0.9957	1	1.4834	0.11349	0.63514	9	1.6179	0.14479	0.93134	1	0.27335	0.81712	1
GO_0008333	endosome to lysosome transport	biological_process	1	6.3115	0.0043996	0.20044	0.9958	1	6.3115	0.0067993	0.24427	1	6.3115	0.0074993	0.40146	0	NA	NA	NA
GO_0030900	forebrain development	biological_process	6	2.0423	0.0043996	0.20044	0.9957	1	2.5522	0.012799	0.35412	5	2.7567	0.016498	0.49171	1	1.5297	0.25857	0.94569
GO_0042221	response to chemical	biological_process	4	2.3994	0.0046995	0.21104	0.9954	1	2.4437	0.029497	0.44552	3	3.2288	0.020798	0.49171	1	0.088652	0.94261	1
GO_0001829	trophectodermal cell differentiation	biological_process	3	2.9643	0.0047995	0.214	0.9953	1	2.9643	0.020498	0.38116	3	2.9643	0.031997	0.57738	0	NA	NA	NA
GO_0001937	negative regulation of endothelial cell proliferation	biological_process	4	2.3312	0.0052995	0.23137	0.9948	1	2.3312	0.035596	0.45408	3	3.1083	0.025897	0.50506	0	NA	NA	NA
GO_0007298	border follicle cell migration	biological_process	23	0.93276	0.0053995	0.23251	0.9947	1	1.3907	0.077092	0.58556	18	1.4845	0.15318	0.9366	5	1.0533	0.52785	1
GO_0046854	phosphatidylinositol phosphorylation	biological_process	14	1.2103	0.0053995	0.23251	0.9947	1	1.3036	0.17428	0.67055	12	1.4664	0.20148	0.9419	2	0.32639	0.90141	1
GO_0001967	suckling behavior	biological_process	3	2.8887	0.0054995	0.23362	0.9946	1	2.8887	0.023298	0.4002	3	2.8887	0.035996	0.58326	0	NA	NA	NA
GO_0006099	tricarboxylic acid cycle	biological_process	27	0.81759	0.0055994	0.23469	0.9945	1	1.0128	0.43886	0.82076	20	1.2355	0.37856	0.96258	7	0.37648	0.9938	1
GO_0006355	regulation of transcription, DNA-templated	biological_process	316	0.25567	0.0055994	0.23469	0.9945	1	1.0852	0.11369	0.63514	202	1.0488	0.93971	1	109	1.2024	0.46305	1
GO_0000050	urea cycle	biological_process	5	2.0744	0.0057994	0.23987	0.9943	1	2.0744	0.048195	0.49826	5	2.0744	0.074493	0.76689	0	NA	NA	NA
GO_0071711	basement membrane organization	biological_process	5	2.0587	0.0057994	0.23987	0.9943	1	2.0587	0.049795	0.5009	5	2.0587	0.076092	0.7761	0	NA	NA	NA
GO_0008284	positive regulation of cell proliferation	biological_process	28	0.81579	0.0063994	0.2579	0.9937	1	1.0628	0.35896	0.77115	23	1.1435	0.52235	0.99077	5	0.69168	0.81962	1
GO_0006511	ubiquitin-dependent protein catabolic process	biological_process	75	0.47389	0.0066993	0.2649	0.9934	1	0.83133	0.88191	0.93124	53	0.92351	0.94801	1	22	0.60927	0.9959	1
GO_0018105	peptidyl-serine phosphorylation	biological_process	14	1.1772	0.0067993	0.26717	0.9933	1	2.0468	0.0054995	0.21883	11	2.0516	0.027897	0.53337	3	2.0292	0.12239	0.81728
GO_0007113	endomitotic cell cycle	biological_process	13	1.1013	0.0076992	0.29336	0.9924	1	1.1421	0.29817	0.74418	12	1.2151	0.41256	0.96258	1	0.2649	0.83152	1
GO_0007307	eggshell chorion gene amplification	biological_process	13	1.1013	0.0076992	0.29336	0.9924	1	1.1421	0.29817	0.74418	12	1.2151	0.41256	0.96258	1	0.2649	0.83152	1
GO_0005978	glycogen biosynthetic process	biological_process	8	1.4671	0.0077992	0.29361	0.9923	1	1.4671	0.13589	0.63514	8	1.4671	0.22828	0.9419	0	NA	NA	NA
GO_0043009	chordate embryonic development	biological_process	8	1.467	0.0077992	0.29361	0.9923	1	1.467	0.13599	0.63514	8	1.467	0.22828	0.9419	0	NA	NA	NA
GO_0005982	starch metabolic process	biological_process	24	0.83253	0.0080992	0.3013	0.992	1	1.2595	0.15198	0.6499	18	1.3947	0.22338	0.9419	5	1.0247	0.55094	1
GO_0005985	sucrose metabolic process	biological_process	24	0.83253	0.0080992	0.3013	0.992	1	1.2595	0.15198	0.6499	18	1.3947	0.22338	0.9419	5	1.0247	0.55094	1
GO_0000045	autophagosome assembly	biological_process	4	1.9888	0.010299	0.30223	0.9898	1	1.9888	0.069293	0.57789	4	1.9888	0.10899	0.84559	0	NA	NA	NA
GO_0000122	negative regulation of transcription from RNA polymerase II promoter	biological_process	78	0.45093	0.0094991	0.30223	0.9906	1	1.2717	0.035096	0.45408	49	1.3711	0.13729	0.91867	29	1.1038	0.61864	1
GO_0001502	cartilage condensation	biological_process	1	4.7846	0.011499	0.30223	0.9886	1	4.7846	0.019398	0.38116	1	4.7846	0.022498	0.49171	0	NA	NA	NA
GO_0002063	chondrocyte development	biological_process	1	4.7846	0.011499	0.30223	0.9886	1	4.7846	0.019398	0.38116	1	4.7846	0.022498	0.49171	0	NA	NA	NA
GO_0003094	glomerular filtration	biological_process	1	4.7846	0.011499	0.30223	0.9886	1	4.7846	0.019398	0.38116	1	4.7846	0.022498	0.49171	0	NA	NA	NA
GO_0003219	cardiac right ventricle formation	biological_process	1	4.7697	0.011699	0.30223	0.9884	1	4.7697	0.019598	0.38116	1	4.7697	0.022598	0.49171	0	NA	NA	NA
GO_0003253	cardiac neural crest cell migration involved in outflow tract morphogenesis	biological_process	1	4.7697	0.011699	0.30223	0.9884	1	4.7697	0.019598	0.38116	1	4.7697	0.022598	0.49171	0	NA	NA	NA
GO_0003266	regulation of secondary heart field cardioblast proliferation	biological_process	1	4.7697	0.011699	0.30223	0.9884	1	4.7697	0.019598	0.38116	1	4.7697	0.022598	0.49171	0	NA	NA	NA
GO_0003278	apoptotic process involved in heart morphogenesis	biological_process	1	4.7697	0.011699	0.30223	0.9884	1	4.7697	0.019598	0.38116	1	4.7697	0.022598	0.49171	0	NA	NA	NA
GO_0006103	2-oxoglutarate metabolic process	biological_process	1	4.7921	0.011499	0.30223	0.9886	1	4.7921	0.019398	0.38116	1	4.7921	0.022398	0.49171	0	NA	NA	NA
GO_0006531	aspartate metabolic process	biological_process	33	0.68209	0.010299	0.30223	0.9898	1	1.1552	0.22398	0.70975	18	1.6842	0.058494	0.70255	15	0.52044	0.9968	1
GO_0006909	phagocytosis	biological_process	30	0.728	0.011099	0.30223	0.989	1	1.5286	0.018198	0.38116	22	1.5386	0.09699	0.82765	7	1.7155	0.13299	0.81728
GO_0007286	spermatid development	biological_process	13	1.0473	0.010799	0.30223	0.9893	1	1.3857	0.13149	0.63514	8	1.9768	0.056994	0.70255	4	0.55002	0.88211	1
GO_0007527	adult somatic muscle development	biological_process	5	1.8901	0.009799	0.30223	0.9903	1	1.8901	0.072993	0.58556	4	2.3626	0.054595	0.70255	0	NA	NA	NA
GO_0008209	androgen metabolic process	biological_process	1	4.7846	0.011499	0.30223	0.9886	1	4.7846	0.019398	0.38116	1	4.7846	0.022498	0.49171	0	NA	NA	NA
GO_0008210	estrogen metabolic process	biological_process	1	4.7846	0.011499	0.30223	0.9886	1	4.7846	0.019398	0.38116	1	4.7846	0.022498	0.49171	0	NA	NA	NA
GO_0008362	chitin-based embryonic cuticle biosynthetic process	biological_process	16	1.0166	0.009899	0.30223	0.9902	1	1.1482	0.28067	0.7419	14	1.2371	0.38296	0.96258	2	0.52623	0.77722	1
GO_0009785	blue light signaling pathway	biological_process	3	2.4161	0.011199	0.30223	0.9889	1	2.4161	0.049295	0.49826	3	2.4161	0.068393	0.73718	0	NA	NA	NA
GO_0010463	mesenchymal cell proliferation	biological_process	1	4.7697	0.011699	0.30223	0.9884	1	4.7697	0.019598	0.38116	1	4.7697	0.022598	0.49171	0	NA	NA	NA
GO_0010667	negative regulation of cardiac muscle cell apoptotic process	biological_process	1	4.7697	0.011699	0.30223	0.9884	1	4.7697	0.019598	0.38116	1	4.7697	0.022598	0.49171	0	NA	NA	NA
GO_0014846	esophagus smooth muscle contraction	biological_process	1	4.7846	0.011499	0.30223	0.9886	1	4.7846	0.019398	0.38116	1	4.7846	0.022498	0.49171	0	NA	NA	NA
GO_0019643	reductive tricarboxylic acid cycle	biological_process	16	1.0381	0.0088991	0.30223	0.9912	1	1.4508	0.081392	0.58755	10	1.9911	0.038596	0.60375	6	0.55018	0.92991	1
GO_0021940	positive regulation of cerebellar granule cell precursor proliferation	biological_process	1	4.6599	0.012499	0.30223	0.9876	1	4.6599	0.021098	0.38116	1	4.6599	0.024698	0.49171	0	NA	NA	NA
GO_0030201	heparan sulfate proteoglycan metabolic process	biological_process	1	4.7846	0.011499	0.30223	0.9886	1	4.7846	0.019398	0.38116	1	4.7846	0.022498	0.49171	0	NA	NA	NA
GO_0032836	glomerular basement membrane development	biological_process	1	4.7846	0.011499	0.30223	0.9886	1	4.7846	0.019398	0.38116	1	4.7846	0.022498	0.49171	0	NA	NA	NA
GO_0033089	positive regulation of T cell differentiation in thymus	biological_process	1	4.6599	0.012499	0.30223	0.9876	1	4.6599	0.021098	0.38116	1	4.6599	0.024698	0.49171	0	NA	NA	NA
GO_0033334	fin morphogenesis	biological_process	2	3.4681	0.0090991	0.30223	0.991	1	3.4681	0.022298	0.39007	2	3.4681	0.027797	0.53337	0	NA	NA	NA
GO_0034354	'de novo' NAD biosynthetic process from tryptophan	biological_process	1	5.1156	0.009699	0.30223	0.9904	1	5.1156	0.016198	0.38116	1	5.1156	0.018298	0.49171	0	NA	NA	NA
GO_0035206	regulation of hemocyte proliferation	biological_process	16	1.0018	0.010999	0.30223	0.9891	1	1.1334	0.29477	0.74293	14	1.2201	0.40296	0.96258	2	0.52623	0.77722	1
GO_0035860	glial cell-derived neurotrophic factor receptor signaling pathway	biological_process	1	4.7846	0.011499	0.30223	0.9886	1	4.7846	0.019398	0.38116	1	4.7846	0.022498	0.49171	0	NA	NA	NA
GO_0035999	tetrahydrofolate interconversion	biological_process	3	2.477	0.010499	0.30223	0.9896	1	2.477	0.044096	0.48722	3	2.477	0.063294	0.71922	0	NA	NA	NA
GO_0036022	limb joint morphogenesis	biological_process	1	4.7846	0.011499	0.30223	0.9886	1	4.7846	0.019398	0.38116	1	4.7846	0.022498	0.49171	0	NA	NA	NA
GO_0040007	growth	biological_process	19	0.88147	0.012199	0.30223	0.9879	1	1.2669	0.17248	0.67055	13	1.57	0.12969	0.91752	6	0.61031	0.89631	1
GO_0040037	negative regulation of fibroblast growth factor receptor signaling pathway	biological_process	1	4.7846	0.011499	0.30223	0.9886	1	4.7846	0.019398	0.38116	1	4.7846	0.022498	0.49171	0	NA	NA	NA
GO_0042129	regulation of T cell proliferation	biological_process	1	4.6599	0.012499	0.30223	0.9876	1	4.6599	0.021098	0.38116	1	4.6599	0.024698	0.49171	0	NA	NA	NA
GO_0042811	pheromone biosynthetic process	biological_process	3	2.3767	0.011899	0.30223	0.9882	1	3.4706	0.0093991	0.29253	2	4.3855	0.011099	0.48602	1	1.6408	0.23548	0.91047
GO_0043420	anthranilate metabolic process	biological_process	1	5.1156	0.009699	0.30223	0.9904	1	5.1156	0.016198	0.38116	1	5.1156	0.018298	0.49171	0	NA	NA	NA
GO_0043586	tongue development	biological_process	1	4.7697	0.011699	0.30223	0.9884	1	4.7697	0.019598	0.38116	1	4.7697	0.022598	0.49171	0	NA	NA	NA
GO_0045668	negative regulation of osteoblast differentiation	biological_process	3	2.4154	0.011199	0.30223	0.9889	1	3.317	0.011999	0.34446	2	4.2994	0.012499	0.49171	1	1.3524	0.30037	0.97205
GO_0045995	regulation of embryonic development	biological_process	1	4.6599	0.012499	0.30223	0.9876	1	4.6599	0.021098	0.38116	1	4.6599	0.024698	0.49171	0	NA	NA	NA
GO_0046637	regulation of alpha-beta T cell differentiation	biological_process	1	4.6599	0.012499	0.30223	0.9876	1	4.6599	0.021098	0.38116	1	4.6599	0.024698	0.49171	0	NA	NA	NA
GO_0046657	folic acid catabolic process	biological_process	1	4.7997	0.011499	0.30223	0.9886	1	4.7997	0.019398	0.38116	1	4.7997	0.022098	0.49171	0	NA	NA	NA
GO_0048010	vascular endothelial growth factor receptor signaling pathway	biological_process	7	1.5584	0.0088991	0.30223	0.9912	1	1.5584	0.12119	0.63514	7	1.5584	0.18708	0.9419	0	NA	NA	NA
GO_0048546	digestive tract morphogenesis	biological_process	1	4.6599	0.012499	0.30223	0.9876	1	4.6599	0.021098	0.38116	1	4.6599	0.024698	0.49171	0	NA	NA	NA
GO_0048661	positive regulation of smooth muscle cell proliferation	biological_process	2	3.1647	0.012499	0.30223	0.9876	1	3.1647	0.032197	0.45408	2	3.1647	0.039596	0.61342	0	NA	NA	NA
GO_0048702	embryonic neurocranium morphogenesis	biological_process	1	4.6599	0.012499	0.30223	0.9876	1	4.6599	0.021098	0.38116	1	4.6599	0.024698	0.49171	0	NA	NA	NA
GO_0048703	embryonic viscerocranium morphogenesis	biological_process	1	4.6599	0.012499	0.30223	0.9876	1	4.6599	0.021098	0.38116	1	4.6599	0.024698	0.49171	0	NA	NA	NA
GO_0048935	peripheral nervous system neuron development	biological_process	1	4.7697	0.011699	0.30223	0.9884	1	4.7697	0.019598	0.38116	1	4.7697	0.022598	0.49171	0	NA	NA	NA
GO_0050868	negative regulation of T cell activation	biological_process	1	4.6599	0.012499	0.30223	0.9876	1	4.6599	0.021098	0.38116	1	4.6599	0.024698	0.49171	0	NA	NA	NA
GO_0051152	positive regulation of smooth muscle cell differentiation	biological_process	1	4.6599	0.012499	0.30223	0.9876	1	4.6599	0.021098	0.38116	1	4.6599	0.024698	0.49171	0	NA	NA	NA
GO_0051591	response to cAMP	biological_process	2	3.2446	0.011599	0.30223	0.9885	1	3.2446	0.029497	0.44552	2	3.2446	0.036096	0.58326	0	NA	NA	NA
GO_0055002	striated muscle cell development	biological_process	1	4.6599	0.012499	0.30223	0.9876	1	4.6599	0.021098	0.38116	1	4.6599	0.024698	0.49171	0	NA	NA	NA
GO_0060438	trachea development	biological_process	1	4.6599	0.012499	0.30223	0.9876	1	4.6599	0.021098	0.38116	1	4.6599	0.024698	0.49171	0	NA	NA	NA
GO_0060441	epithelial tube branching involved in lung morphogenesis	biological_process	1	4.6599	0.012499	0.30223	0.9876	1	4.6599	0.021098	0.38116	1	4.6599	0.024698	0.49171	0	NA	NA	NA
GO_0060442	branching involved in prostate gland morphogenesis	biological_process	1	4.6599	0.012499	0.30223	0.9876	1	4.6599	0.021098	0.38116	1	4.6599	0.024698	0.49171	0	NA	NA	NA
GO_0060485	mesenchyme development	biological_process	1	4.6599	0.012499	0.30223	0.9876	1	4.6599	0.021098	0.38116	1	4.6599	0.024698	0.49171	0	NA	NA	NA
GO_0060536	cartilage morphogenesis	biological_process	1	4.7697	0.011699	0.30223	0.9884	1	4.7697	0.019598	0.38116	1	4.7697	0.022598	0.49171	0	NA	NA	NA
GO_0060602	branch elongation of an epithelium	biological_process	1	4.6599	0.012499	0.30223	0.9876	1	4.6599	0.021098	0.38116	1	4.6599	0.024698	0.49171	0	NA	NA	NA
GO_0060686	negative regulation of prostatic bud formation	biological_process	1	4.7846	0.011499	0.30223	0.9886	1	4.7846	0.019398	0.38116	1	4.7846	0.022498	0.49171	0	NA	NA	NA
GO_0060737	prostate gland morphogenetic growth	biological_process	1	4.6599	0.012499	0.30223	0.9876	1	4.6599	0.021098	0.38116	1	4.6599	0.024698	0.49171	0	NA	NA	NA
GO_0060738	epithelial-mesenchymal signaling involved in prostate gland development	biological_process	1	4.6599	0.012499	0.30223	0.9876	1	4.6599	0.021098	0.38116	1	4.6599	0.024698	0.49171	0	NA	NA	NA
GO_0060768	regulation of epithelial cell proliferation involved in prostate gland development	biological_process	1	4.6599	0.012499	0.30223	0.9876	1	4.6599	0.021098	0.38116	1	4.6599	0.024698	0.49171	0	NA	NA	NA
GO_0060982	coronary artery morphogenesis	biological_process	1	4.7697	0.011699	0.30223	0.9884	1	4.7697	0.019598	0.38116	1	4.7697	0.022598	0.49171	0	NA	NA	NA
GO_0061032	visceral serous pericardium development	biological_process	1	4.7697	0.011699	0.30223	0.9884	1	4.7697	0.019598	0.38116	1	4.7697	0.022598	0.49171	0	NA	NA	NA
GO_0061325	cell proliferation involved in outflow tract morphogenesis	biological_process	1	4.7697	0.011699	0.30223	0.9884	1	4.7697	0.019598	0.38116	1	4.7697	0.022598	0.49171	0	NA	NA	NA
GO_1901862	negative regulation of muscle tissue development	biological_process	1	4.6599	0.012499	0.30223	0.9876	1	4.6599	0.021098	0.38116	1	4.6599	0.024698	0.49171	0	NA	NA	NA
GO_1901863	positive regulation of muscle tissue development	biological_process	1	4.6599	0.012499	0.30223	0.9876	1	4.6599	0.021098	0.38116	1	4.6599	0.024698	0.49171	0	NA	NA	NA
GO_2000027	regulation of organ morphogenesis	biological_process	1	4.6599	0.012499	0.30223	0.9876	1	4.6599	0.021098	0.38116	1	4.6599	0.024698	0.49171	0	NA	NA	NA
GO_2000061	regulation of ureter smooth muscle cell differentiation	biological_process	1	4.6599	0.012499	0.30223	0.9876	1	4.6599	0.021098	0.38116	1	4.6599	0.024698	0.49171	0	NA	NA	NA
GO_2000356	regulation of kidney smooth muscle cell differentiation	biological_process	1	4.6599	0.012499	0.30223	0.9876	1	4.6599	0.021098	0.38116	1	4.6599	0.024698	0.49171	0	NA	NA	NA
GO_2000763	positive regulation of transcription from RNA polymerase II promoter involved in norepinephrine biosynthetic process	biological_process	1	4.7697	0.011699	0.30223	0.9884	1	4.7697	0.019598	0.38116	1	4.7697	0.022598	0.49171	0	NA	NA	NA
GO_2000764	positive regulation of semaphorin-plexin signaling pathway involved in outflow tract morphogenesis	biological_process	1	4.7697	0.011699	0.30223	0.9884	1	4.7697	0.019598	0.38116	1	4.7697	0.022598	0.49171	0	NA	NA	NA
GO_0035159	regulation of tube length, open tracheal system	biological_process	10	1.2124	0.012599	0.30348	0.9875	1	1.6308	0.070993	0.5789	7	2.0309	0.057594	0.70255	3	0.69743	0.72153	1
GO_0007399	nervous system development	biological_process	28	0.72842	0.012699	0.30472	0.9874	1	1.1285	0.26707	0.7419	19	1.3683	0.23418	0.94587	9	0.62242	0.94291	1
GO_0045892	negative regulation of transcription, DNA-templated	biological_process	43	0.57733	0.012799	0.30595	0.9873	1	1.1542	0.19808	0.69298	27	1.3788	0.19578	0.9419	16	0.77515	0.92561	1
GO_0002053	positive regulation of mesenchymal cell proliferation	biological_process	2	3.1023	0.013199	0.30733	0.9869	1	3.1023	0.034197	0.45408	2	3.1023	0.042296	0.63832	0	NA	NA	NA
GO_0006189	'de novo' IMP biosynthetic process	biological_process	10	1.1989	0.013099	0.30733	0.987	1	1.2596	0.22298	0.70873	9	1.3658	0.28597	0.96242	1	0.30367	0.78862	1
GO_0006614	SRP-dependent cotranslational protein targeting to membrane	biological_process	11	1.1396	0.013199	0.30733	0.9869	1	1.5163	0.093891	0.60234	7	2.0867	0.050295	0.68978	4	0.51794	0.90131	1
GO_0006874	cellular calcium ion homeostasis	biological_process	6	1.57	0.013199	0.30733	0.9869	1	1.57	0.13009	0.63514	6	1.57	0.18908	0.9419	0	NA	NA	NA
GO_0048666	neuron development	biological_process	4	1.8386	0.013199	0.30733	0.9869	1	1.8386	0.091991	0.59443	4	1.8386	0.13999	0.92803	0	NA	NA	NA
GO_0007435	salivary gland morphogenesis	biological_process	13	0.99618	0.013699	0.30768	0.9864	1	1.5785	0.064894	0.57355	11	1.5214	0.18008	0.9419	2	1.8925	0.17398	0.81728
GO_0008630	intrinsic apoptotic signaling pathway in response to DNA damage	biological_process	15	0.94756	0.013899	0.30768	0.9862	1	1.0879	0.34137	0.75645	13	1.1743	0.45535	0.97568	2	0.52623	0.77722	1
GO_0010951	negative regulation of endopeptidase activity	biological_process	15	0.94717	0.013899	0.30768	0.9862	1	1.8496	0.012899	0.35412	9	2.3306	0.013299	0.49171	6	1.128	0.47985	1
GO_0040005	chitin-based cuticle attachment to epithelium	biological_process	15	0.94756	0.013899	0.30768	0.9862	1	1.0879	0.34137	0.75645	13	1.1743	0.45535	0.97568	2	0.52623	0.77722	1
GO_0045850	positive regulation of nurse cell apoptotic process	biological_process	15	0.94756	0.013899	0.30768	0.9862	1	1.0879	0.34137	0.75645	13	1.1743	0.45535	0.97568	2	0.52623	0.77722	1
GO_0060537	muscle tissue development	biological_process	15	0.94756	0.013899	0.30768	0.9862	1	1.0879	0.34137	0.75645	13	1.1743	0.45535	0.97568	2	0.52623	0.77722	1
GO_1900117	regulation of execution phase of apoptosis	biological_process	15	0.94756	0.013899	0.30768	0.9862	1	1.0879	0.34137	0.75645	13	1.1743	0.45535	0.97568	2	0.52623	0.77722	1
GO_0000278	mitotic cell cycle	biological_process	14	1.0129	0.013999	0.3088	0.9861	1	1.531	0.073993	0.58556	11	1.6189	0.13239	0.91836	3	1.209	0.38836	1
GO_0000422	mitophagy	biological_process	2	3.0329	0.014399	0.30895	0.9857	1	3.0329	0.037496	0.45408	2	3.0329	0.045195	0.64234	0	NA	NA	NA
GO_0006995	cellular response to nitrogen starvation	biological_process	2	3.0329	0.014399	0.30895	0.9857	1	3.0329	0.037496	0.45408	2	3.0329	0.045195	0.64234	0	NA	NA	NA
GO_0044804	nucleophagy	biological_process	2	3.0329	0.014399	0.30895	0.9857	1	3.0329	0.037496	0.45408	2	3.0329	0.045195	0.64234	0	NA	NA	NA
GO_0045597	positive regulation of cell differentiation	biological_process	3	2.2965	0.014299	0.30895	0.9858	1	2.945	0.021198	0.38187	2	3.9312	0.017698	0.49171	1	0.97276	0.42066	1
GO_0051241	negative regulation of multicellular organismal process	biological_process	3	2.3037	0.014199	0.30895	0.9859	1	2.3037	0.059594	0.54537	3	2.3037	0.081592	0.79305	0	NA	NA	NA
GO_0021891	olfactory bulb interneuron development	biological_process	1	4.3597	0.014699	0.30906	0.9854	1	4.3597	0.025997	0.41274	1	4.3597	0.031597	0.57231	0	NA	NA	NA
GO_0042207	styrene catabolic process	biological_process	3	2.2887	0.014599	0.30906	0.9855	1	2.2887	0.060894	0.55404	3	2.2887	0.083692	0.79305	0	NA	NA	NA
GO_0060763	mammary duct terminal end bud growth	biological_process	1	4.3597	0.014699	0.30906	0.9854	1	4.3597	0.025997	0.41274	1	4.3597	0.031597	0.57231	0	NA	NA	NA
GO_0000053	argininosuccinate metabolic process	biological_process	2	2.9736	0.015298	0.31845	0.9848	1	2.9736	0.039596	0.46358	2	2.9736	0.048795	0.68283	0	NA	NA	NA
GO_0032507	maintenance of protein location in cell	biological_process	5	1.7073	0.015398	0.31845	0.9847	1	1.7073	0.10829	0.63514	5	1.7073	0.15828	0.93809	0	NA	NA	NA
GO_0042752	regulation of circadian rhythm	biological_process	5	1.7106	0.015398	0.31845	0.9847	1	1.7106	0.10759	0.63275	5	1.7106	0.15708	0.93809	0	NA	NA	NA
GO_0001893	maternal placenta development	biological_process	1	4.2437	0.016098	0.32029	0.9841	1	4.2437	0.028397	0.43333	1	4.2437	0.034297	0.57843	0	NA	NA	NA
GO_0006569	tryptophan catabolic process	biological_process	2	2.9144	0.016098	0.32029	0.984	1	2.9144	0.042296	0.4757	2	2.9144	0.052295	0.70132	0	NA	NA	NA
GO_0009956	radial pattern formation	biological_process	1	4.2437	0.016098	0.32029	0.9841	1	4.2437	0.028397	0.43333	1	4.2437	0.034297	0.57843	0	NA	NA	NA
GO_0010596	negative regulation of endothelial cell migration	biological_process	1	4.2437	0.016098	0.32029	0.9841	1	4.2437	0.028397	0.43333	1	4.2437	0.034297	0.57843	0	NA	NA	NA
GO_0060674	placenta blood vessel development	biological_process	1	4.2437	0.016098	0.32029	0.9841	1	4.2437	0.028397	0.43333	1	4.2437	0.034297	0.57843	0	NA	NA	NA
GO_0060849	regulation of transcription involved in lymphatic endothelial cell fate commitment	biological_process	1	4.2437	0.016098	0.32029	0.9841	1	4.2437	0.028397	0.43333	1	4.2437	0.034297	0.57843	0	NA	NA	NA
GO_0035019	somatic stem cell population maintenance	biological_process	3	2.2342	0.016298	0.32122	0.9838	1	2.3168	0.058294	0.53896	2	3.4132	0.028997	0.54037	1	0.12392	0.91711	1
GO_0006544	glycine metabolic process	biological_process	27	0.69744	0.016998	0.32171	0.9831	1	1.2588	0.14259	0.64202	16	1.6506	0.079492	0.78805	10	0.75783	0.88281	1
GO_0007229	integrin-mediated signaling pathway	biological_process	16	0.93057	0.016798	0.32171	0.9833	1	1.6111	0.038896	0.45794	12	1.6945	0.091291	0.79971	4	1.3611	0.32787	0.98214
GO_0007276	gamete generation	biological_process	6	1.4692	0.017298	0.32171	0.9828	1	1.5858	0.12599	0.63514	5	1.833	0.12189	0.88916	1	0.34985	0.76832	1
GO_0015711	organic anion transport	biological_process	1	4.1732	0.017198	0.32171	0.9829	1	4.1732	0.030897	0.44552	1	4.1732	0.035196	0.57843	0	NA	NA	NA
GO_0015860	purine nucleoside transmembrane transport	biological_process	1	4.1732	0.017198	0.32171	0.9829	1	4.1732	0.030897	0.44552	1	4.1732	0.035196	0.57843	0	NA	NA	NA
GO_0015868	purine ribonucleotide transport	biological_process	1	4.1732	0.017198	0.32171	0.9829	1	4.1732	0.030897	0.44552	1	4.1732	0.035196	0.57843	0	NA	NA	NA
GO_0019805	quinolinate biosynthetic process	biological_process	2	2.8627	0.017298	0.32171	0.9828	1	2.8627	0.044696	0.48762	2	2.8627	0.054795	0.70255	0	NA	NA	NA
GO_0032012	regulation of ARF protein signal transduction	biological_process	10	1.143	0.016498	0.32171	0.9836	1	1.4459	0.12809	0.63514	9	1.4383	0.23788	0.95108	1	1.5147	0.26507	0.95683
GO_0051182	coenzyme transport	biological_process	1	4.1732	0.017198	0.32171	0.9829	1	4.1732	0.030897	0.44552	1	4.1732	0.035196	0.57843	0	NA	NA	NA
GO_0051503	adenine nucleotide transport	biological_process	1	4.1732	0.017198	0.32171	0.9829	1	4.1732	0.030897	0.44552	1	4.1732	0.035196	0.57843	0	NA	NA	NA
GO_0008610	lipid biosynthetic process	biological_process	3	2.1752	0.017598	0.32346	0.9825	1	2.1752	0.071793	0.5824	3	2.1752	0.09759	0.82765	0	NA	NA	NA
GO_0044707	single-multicellular organism process	biological_process	17	0.85462	0.017698	0.32346	0.9824	1	1.6569	0.027397	0.42954	13	1.6421	0.10049	0.83326	4	1.7048	0.18928	0.83885
GO_0006526	arginine biosynthetic process	biological_process	3	2.1564	0.017998	0.32609	0.9821	1	2.1564	0.072993	0.58556	3	2.1564	0.10059	0.83326	0	NA	NA	NA
GO_0008069	dorsal/ventral axis specification, ovarian follicular epithelium	biological_process	16	0.91843	0.017998	0.32609	0.9821	1	1.05	0.38866	0.7895	14	1.1248	0.51805	0.99077	2	0.52623	0.77722	1
GO_0000060	protein import into nucleus, translocation	biological_process	5	1.5713	0.020398	0.34723	0.9797	1	1.5713	0.14549	0.64202	5	1.5713	0.20238	0.9419	0	NA	NA	NA
GO_0001568	blood vessel development	biological_process	4	1.6661	0.020398	0.34723	0.9797	1	1.973	0.072193	0.58339	2	3.6391	0.023098	0.49171	2	0.30686	0.91121	1
GO_0001656	metanephros development	biological_process	4	1.6886	0.019598	0.34723	0.9805	1	1.6886	0.12379	0.63514	3	2.2515	0.087791	0.79305	0	NA	NA	NA
GO_0001895	retina homeostasis	biological_process	2	2.7513	0.020398	0.34723	0.9797	1	2.7513	0.051395	0.50409	2	2.7513	0.061894	0.71235	0	NA	NA	NA
GO_0002076	osteoblast development	biological_process	1	3.829	0.021098	0.34723	0.979	1	3.829	0.038496	0.45408	1	3.829	0.044796	0.64234	0	NA	NA	NA
GO_0006522	alanine metabolic process	biological_process	31	0.62772	0.020998	0.34723	0.9791	1	1.0966	0.30997	0.75436	17	1.5721	0.11019	0.85352	14	0.51907	0.9949	1
GO_0006888	ER to Golgi vesicle-mediated transport	biological_process	14	0.93106	0.019698	0.34723	0.9804	1	1.1104	0.32837	0.75645	10	1.429	0.23458	0.94587	4	0.31385	0.9837	1
GO_0010832	negative regulation of myotube differentiation	biological_process	1	3.829	0.021098	0.34723	0.979	1	3.829	0.038496	0.45408	1	3.829	0.044796	0.64234	0	NA	NA	NA
GO_0010882	regulation of cardiac muscle contraction by calcium ion signaling	biological_process	1	3.829	0.021098	0.34723	0.979	1	3.829	0.038496	0.45408	1	3.829	0.044796	0.64234	0	NA	NA	NA
GO_0014894	response to denervation involved in regulation of muscle adaptation	biological_process	1	3.829	0.021098	0.34723	0.979	1	3.829	0.038496	0.45408	1	3.829	0.044796	0.64234	0	NA	NA	NA
GO_0019310	inositol catabolic process	biological_process	2	2.7173	0.021098	0.34723	0.979	1	2.7173	0.053295	0.51628	2	2.7173	0.064694	0.72487	0	NA	NA	NA
GO_0033235	positive regulation of protein sumoylation	biological_process	1	3.829	0.021098	0.34723	0.979	1	3.829	0.038496	0.45408	1	3.829	0.044796	0.64234	0	NA	NA	NA
GO_0034983	peptidyl-lysine deacetylation	biological_process	1	3.829	0.021098	0.34723	0.979	1	3.829	0.038496	0.45408	1	3.829	0.044796	0.64234	0	NA	NA	NA
GO_0040029	regulation of gene expression, epigenetic	biological_process	1	3.829	0.021098	0.34723	0.979	1	3.829	0.038496	0.45408	1	3.829	0.044796	0.64234	0	NA	NA	NA
GO_0042113	B cell activation	biological_process	1	3.829	0.021098	0.34723	0.979	1	3.829	0.038496	0.45408	1	3.829	0.044796	0.64234	0	NA	NA	NA
GO_0045820	negative regulation of glycolytic process	biological_process	1	3.829	0.021098	0.34723	0.979	1	3.829	0.038496	0.45408	1	3.829	0.044796	0.64234	0	NA	NA	NA
GO_0046664	dorsal closure, amnioserosa morphology change	biological_process	6	1.4105	0.020798	0.34723	0.9793	1	1.4105	0.18388	0.67869	6	1.4105	0.27087	0.96242	0	NA	NA	NA
GO_0048742	regulation of skeletal muscle fiber development	biological_process	1	3.829	0.021098	0.34723	0.979	1	3.829	0.038496	0.45408	1	3.829	0.044796	0.64234	0	NA	NA	NA
GO_0060173	limb development	biological_process	3	2.0864	0.020098	0.34723	0.98	1	2.0864	0.082292	0.59263	3	2.0864	0.11149	0.85475	0	NA	NA	NA
GO_0070933	histone H4 deacetylation	biological_process	1	3.829	0.021098	0.34723	0.979	1	3.829	0.038496	0.45408	1	3.829	0.044796	0.64234	0	NA	NA	NA
GO_0006207	'de novo' pyrimidine nucleobase biosynthetic process	biological_process	9	1.1759	0.021198	0.34779	0.9789	1	1.8989	0.033997	0.45408	5	2.7673	0.016098	0.49171	4	0.81346	0.68493	1
GO_0016567	protein ubiquitination	biological_process	101	0.3467	0.021298	0.34779	0.9788	1	0.77753	0.9763	0.9916	66	0.8602	0.9915	1	35	0.62162	0.9997	1
GO_0070831	basement membrane assembly	biological_process	2	2.6972	0.021298	0.34779	0.9788	1	2.6972	0.054095	0.52082	2	2.6972	0.065893	0.73253	0	NA	NA	NA
GO_0030036	actin cytoskeleton organization	biological_process	29	0.629	0.021398	0.34852	0.9787	1	0.85668	0.71503	0.89681	21	1.0258	0.68943	1	5	0.66027	0.83962	1
GO_0006486	protein glycosylation	biological_process	35	0.58291	0.021698	0.35191	0.9784	1	1.1915	0.17638	0.67286	21	1.4787	0.13929	0.92563	13	0.81928	0.86841	1
GO_0009651	response to salt stress	biological_process	2	2.6661	0.021998	0.35191	0.9781	1	2.6661	0.056294	0.53062	2	2.6661	0.067593	0.73513	0	NA	NA	NA
GO_0019521	D-gluconate metabolic process	biological_process	5	1.55	0.021798	0.35191	0.9783	1	1.55	0.15188	0.6499	5	1.55	0.21038	0.9419	0	NA	NA	NA
GO_0030725	germline ring canal formation	biological_process	3	2.0184	0.021998	0.35191	0.9781	1	2.0184	0.090191	0.59443	3	2.0184	0.12199	0.88916	0	NA	NA	NA
GO_0045314	regulation of compound eye photoreceptor development	biological_process	3	2.0184	0.021998	0.35191	0.9781	1	2.0184	0.090191	0.59443	3	2.0184	0.12199	0.88916	0	NA	NA	NA
GO_0006928	movement of cell or subcellular component	biological_process	5	1.5393	0.022498	0.35899	0.9776	1	1.5865	0.14129	0.64202	4	1.9536	0.11449	0.87142	1	0.11796	0.91991	1
GO_0002009	morphogenesis of an epithelium	biological_process	3	1.9452	0.023998	0.36302	0.9761	1	1.9452	0.09949	0.61111	3	1.9452	0.13569	0.91836	0	NA	NA	NA
GO_0003081	regulation of systemic arterial blood pressure by renin-angiotensin	biological_process	1	3.6391	0.023498	0.36302	0.9768	1	3.6391	0.043896	0.48587	1	3.6391	0.050995	0.69209	0	NA	NA	NA
GO_0006030	chitin metabolic process	biological_process	35	0.56943	0.023998	0.36302	0.9761	1	1.7818	0.0015998	0.085239	22	1.8703	0.013899	0.49171	12	1.7681	0.071593	0.81728
GO_0006567	threonine catabolic process	biological_process	4	1.6298	0.022998	0.36302	0.9771	1	2.0236	0.065293	0.57355	3	2.4356	0.066493	0.73253	1	0.78755	0.51975	1
GO_0006691	leukotriene metabolic process	biological_process	7	1.2535	0.024098	0.36302	0.976	1	1.2535	0.25227	0.7373	7	1.2535	0.36366	0.96258	0	NA	NA	NA
GO_0009436	glyoxylate catabolic process	biological_process	1	3.5894	0.024298	0.36302	0.9759	1	3.5894	0.045295	0.48762	1	3.5894	0.054295	0.70132	0	NA	NA	NA
GO_0019265	glycine biosynthetic process, by transamination of glyoxylate	biological_process	1	3.5894	0.024298	0.36302	0.9759	1	3.5894	0.045295	0.48762	1	3.5894	0.054295	0.70132	0	NA	NA	NA
GO_0019428	allantoin biosynthetic process	biological_process	2	2.6044	0.023298	0.36302	0.9768	1	2.6044	0.060894	0.55404	2	2.6044	0.071493	0.75044	0	NA	NA	NA
GO_0042023	DNA endoreduplication	biological_process	16	0.85702	0.023398	0.36302	0.9767	1	1.0512	0.38706	0.78824	13	1.1743	0.45535	0.97568	3	0.51784	0.84822	1
GO_0042853	L-alanine catabolic process	biological_process	1	3.5894	0.024298	0.36302	0.9759	1	3.5894	0.045295	0.48762	1	3.5894	0.054295	0.70132	0	NA	NA	NA
GO_0042866	pyruvate biosynthetic process	biological_process	1	3.5894	0.024298	0.36302	0.9759	1	3.5894	0.045295	0.48762	1	3.5894	0.054295	0.70132	0	NA	NA	NA
GO_0043171	peptide catabolic process	biological_process	1	3.6391	0.023498	0.36302	0.9768	1	3.6391	0.043896	0.48587	1	3.6391	0.050995	0.69209	0	NA	NA	NA
GO_0043547	positive regulation of GTPase activity	biological_process	121	0.3104	0.023098	0.36302	0.977	1	0.78862	0.9739	0.99012	82	0.81086	0.9986	1	35	0.82664	0.9741	1
GO_0045056	transcytosis	biological_process	1	3.5631	0.024598	0.36302	0.9755	1	3.5631	0.045795	0.48882	1	3.5631	0.055494	0.70255	0	NA	NA	NA
GO_0051384	response to glucocorticoid	biological_process	1	3.5894	0.024298	0.36302	0.9759	1	3.5894	0.045295	0.48762	1	3.5894	0.054295	0.70132	0	NA	NA	NA
GO_0060047	heart contraction	biological_process	4	1.6232	0.023398	0.36302	0.9767	1	1.6484	0.13349	0.63514	2	3.2716	0.034897	0.57843	1	0.050347	0.9756	1
GO_0060177	regulation of angiotensin metabolic process	biological_process	1	3.6391	0.023498	0.36302	0.9768	1	3.6391	0.043896	0.48587	1	3.6391	0.050995	0.69209	0	NA	NA	NA
GO_1902823	negative regulation of late endosome to lysosome transport	biological_process	1	3.5631	0.024598	0.36302	0.9755	1	3.5631	0.045795	0.48882	1	3.5631	0.055494	0.70255	0	NA	NA	NA
GO_0001578	microtubule bundle formation	biological_process	5	1.4756	0.026597	0.36388	0.9735	1	1.4756	0.17488	0.67165	5	1.4756	0.24218	0.95108	0	NA	NA	NA
GO_0002446	neutrophil mediated immunity	biological_process	1	3.484	0.026797	0.36388	0.9736	1	3.484	0.049095	0.49826	1	3.484	0.059494	0.70255	0	NA	NA	NA
GO_0007010	cytoskeleton organization	biological_process	10	1.0395	0.025597	0.36388	0.9745	1	1.0717	0.36716	0.7767	9	1.1729	0.45025	0.97568	1	0.16094	0.88631	1
GO_0007076	mitotic chromosome condensation	biological_process	15	0.82975	0.026297	0.36388	0.9738	1	1.3144	0.15158	0.6499	13	1.237	0.38566	0.96258	2	1.8173	0.18828	0.83863
GO_0007267	cell-cell signaling	biological_process	3	1.8845	0.026497	0.36388	0.9736	1	1.8845	0.10929	0.63514	3	1.8845	0.14759	0.93274	0	NA	NA	NA
GO_0009165	nucleotide biosynthetic process	biological_process	8	1.1515	0.025897	0.36388	0.9742	1	1.7992	0.053795	0.51872	4	2.9507	0.017798	0.49171	4	0.64765	0.81682	1
GO_0019464	glycine decarboxylation via glycine cleavage system	biological_process	3	1.9087	0.025497	0.36388	0.9746	1	1.9087	0.10549	0.62685	3	1.9087	0.14229	0.92803	0	NA	NA	NA
GO_0019628	urate catabolic process	biological_process	1	3.484	0.026797	0.36388	0.9736	1	3.484	0.049095	0.49826	1	3.484	0.059494	0.70255	0	NA	NA	NA
GO_0030241	skeletal muscle myosin thick filament assembly	biological_process	1	3.5432	0.025097	0.36388	0.975	1	3.5432	0.046395	0.49023	1	3.5432	0.056594	0.70255	0	NA	NA	NA
GO_0030833	regulation of actin filament polymerization	biological_process	5	1.4943	0.025297	0.36388	0.9748	1	1.8747	0.075492	0.58556	1	8.4226	0.0023998	0.17788	3	0.31696	0.9556	1
GO_0032092	positive regulation of protein binding	biological_process	1	3.484	0.026797	0.36388	0.9736	1	3.484	0.049095	0.49826	1	3.484	0.059494	0.70255	0	NA	NA	NA
GO_0035002	liquid clearance, open tracheal system	biological_process	6	1.3286	0.025197	0.36388	0.9749	1	1.3286	0.21788	0.70463	6	1.3286	0.32087	0.96242	0	NA	NA	NA
GO_0042447	hormone catabolic process	biological_process	1	3.484	0.026797	0.36388	0.9736	1	3.484	0.049095	0.49826	1	3.484	0.059494	0.70255	0	NA	NA	NA
GO_0043589	skin morphogenesis	biological_process	4	1.5725	0.026397	0.36388	0.9737	1	1.5725	0.15538	0.65358	4	1.5725	0.22078	0.9419	0	NA	NA	NA
GO_0046487	glyoxylate metabolic process	biological_process	21	0.70466	0.026297	0.36388	0.9738	1	1.3461	0.10189	0.613	12	1.7944	0.064294	0.72375	8	0.84189	0.77132	1
GO_0061098	positive regulation of protein tyrosine kinase activity	biological_process	1	3.484	0.026797	0.36388	0.9736	1	3.484	0.049095	0.49826	1	3.484	0.059494	0.70255	0	NA	NA	NA
GO_0071838	cell proliferation in bone marrow	biological_process	1	3.484	0.026797	0.36388	0.9736	1	3.484	0.049095	0.49826	1	3.484	0.059494	0.70255	0	NA	NA	NA
GO_1900086	positive regulation of peptidyl-tyrosine autophosphorylation	biological_process	1	3.484	0.026797	0.36388	0.9736	1	3.484	0.049095	0.49826	1	3.484	0.059494	0.70255	0	NA	NA	NA
GO_1901606	alpha-amino acid catabolic process	biological_process	2	2.4707	0.025897	0.36388	0.9742	1	2.4707	0.070293	0.57789	2	2.4707	0.081692	0.79305	0	NA	NA	NA
GO_1902033	regulation of hematopoietic stem cell proliferation	biological_process	1	3.484	0.026797	0.36388	0.9736	1	3.484	0.049095	0.49826	1	3.484	0.059494	0.70255	0	NA	NA	NA
GO_1903597	negative regulation of gap junction assembly	biological_process	1	3.484	0.026797	0.36388	0.9736	1	3.484	0.049095	0.49826	1	3.484	0.059494	0.70255	0	NA	NA	NA
GO_2000170	positive regulation of peptidyl-cysteine S-nitrosylation	biological_process	1	3.484	0.026797	0.36388	0.9736	1	3.484	0.049095	0.49826	1	3.484	0.059494	0.70255	0	NA	NA	NA
GO_0060236	regulation of mitotic spindle organization	biological_process	1	3.4647	0.026897	0.36445	0.9733	1	3.4647	0.049595	0.50049	1	3.4647	0.060194	0.70563	0	NA	NA	NA
GO_0006505	GPI anchor metabolic process	biological_process	2	2.4135	0.027697	0.37128	0.9724	1	2.4135	0.074693	0.58556	2	2.4135	0.086691	0.79305	0	NA	NA	NA
GO_0006809	nitric oxide biosynthetic process	biological_process	3	1.8624	0.027697	0.37128	0.9724	1	1.8624	0.11239	0.63514	3	1.8624	0.15308	0.9366	0	NA	NA	NA
GO_0006979	response to oxidative stress	biological_process	46	0.47074	0.027697	0.37128	0.9724	1	1.7018	0.00089991	0.054929	30	1.6656	0.029297	0.54037	15	1.8877	0.037796	0.76118
GO_0001736	establishment of planar polarity	biological_process	2	2.3999	0.028297	0.37141	0.9718	1	2.3999	0.075692	0.58556	2	2.3999	0.088091	0.79305	0	NA	NA	NA
GO_0007395	dorsal closure, spreading of leading edge cells	biological_process	2	2.3999	0.028297	0.37141	0.9718	1	2.3999	0.075692	0.58556	2	2.3999	0.088091	0.79305	0	NA	NA	NA
GO_0007496	anterior midgut development	biological_process	2	2.3999	0.028297	0.37141	0.9718	1	2.3999	0.075692	0.58556	2	2.3999	0.088091	0.79305	0	NA	NA	NA
GO_0031036	myosin II filament assembly	biological_process	2	2.3999	0.028297	0.37141	0.9718	1	2.3999	0.075692	0.58556	2	2.3999	0.088091	0.79305	0	NA	NA	NA
GO_0045200	establishment of neuroblast polarity	biological_process	2	2.3999	0.028297	0.37141	0.9718	1	2.3999	0.075692	0.58556	2	2.3999	0.088091	0.79305	0	NA	NA	NA
GO_0046416	D-amino acid metabolic process	biological_process	2	2.4082	0.027997	0.37141	0.9721	1	2.4082	0.075292	0.58556	2	2.4082	0.086891	0.79305	0	NA	NA	NA
GO_0046663	dorsal closure, leading edge cell differentiation	biological_process	2	2.3999	0.028297	0.37141	0.9718	1	2.3999	0.075692	0.58556	2	2.3999	0.088091	0.79305	0	NA	NA	NA
GO_0021549	cerebellum development	biological_process	3	1.8395	0.028497	0.37248	0.9716	1	1.8395	0.11609	0.63514	3	1.8395	0.15938	0.94051	0	NA	NA	NA
GO_0051151	negative regulation of smooth muscle cell differentiation	biological_process	2	2.397	0.028497	0.37248	0.9716	1	2.397	0.075992	0.58556	2	2.397	0.088391	0.79305	0	NA	NA	NA
GO_0007179	transforming growth factor beta receptor signaling pathway	biological_process	10	1.0007	0.028697	0.37277	0.9714	1	1.0007	0.43806	0.82076	10	1.0007	0.63414	0.99511	0	NA	NA	NA
GO_0045859	regulation of protein kinase activity	biological_process	10	1.0003	0.028697	0.37277	0.9714	1	1.0991	0.34147	0.75645	8	1.3122	0.32597	0.96242	2	0.24692	0.93971	1
GO_0048706	embryonic skeletal system development	biological_process	2	2.3923	0.028597	0.37277	0.9715	1	2.3923	0.076392	0.58556	1	4.7846	0.022498	0.49171	0	NA	NA	NA
GO_0005992	trehalose biosynthetic process	biological_process	3	1.8248	0.029097	0.37563	0.971	1	1.8248	0.11879	0.63514	3	1.8248	0.16338	0.9419	0	NA	NA	NA
GO_0015976	carbon utilization	biological_process	22	0.67315	0.029297	0.37667	0.9708	1	1.1526	0.26567	0.7419	17	1.1814	0.45235	0.97568	5	1.0548	0.52675	1
GO_0042476	odontogenesis	biological_process	3	1.815	0.029497	0.37769	0.9706	1	1.815	0.12039	0.63514	2	2.7225	0.064094	0.72319	0	NA	NA	NA
GO_0006527	arginine catabolic process	biological_process	1	3.2931	0.029797	0.37999	0.9703	1	3.2931	0.055194	0.52657	1	3.2931	0.066593	0.73253	0	NA	NA	NA
GO_0010575	positive regulation of vascular endothelial growth factor production	biological_process	2	2.3333	0.030297	0.38019	0.9698	1	2.4513	0.072093	0.58333	1	4.7846	0.022498	0.49171	1	0.11796	0.91991	1
GO_0015939	pantothenate metabolic process	biological_process	1	3.2759	0.030097	0.38019	0.9702	1	3.2759	0.055794	0.53047	1	3.2759	0.067993	0.73718	0	NA	NA	NA
GO_0016358	dendrite development	biological_process	4	1.5202	0.030197	0.38019	0.9699	1	1.5202	0.17258	0.67055	4	1.5202	0.24128	0.95108	0	NA	NA	NA
GO_0060384	innervation	biological_process	2	2.3333	0.030297	0.38019	0.9698	1	2.4513	0.072093	0.58333	1	4.7846	0.022498	0.49171	1	0.11796	0.91991	1
GO_0043368	positive T cell selection	biological_process	2	2.33	0.030497	0.38194	0.9696	1	2.33	0.080792	0.58755	1	4.6599	0.024698	0.49171	0	NA	NA	NA
GO_0005975	carbohydrate metabolic process	biological_process	145	0.27144	0.030697	0.38238	0.9694	1	1.5299	9.999e-05	0.0089805	91	1.4351	0.032797	0.57843	53	1.7214	0.0063994	0.3956
GO_0007424	open tracheal system development	biological_process	24	0.65407	0.030797	0.38238	0.9693	1	0.97087	0.50675	0.84262	18	1.0833	0.59824	0.99511	6	0.6336	0.88261	1
GO_0019221	cytokine-mediated signaling pathway	biological_process	3	1.7964	0.030797	0.38238	0.9693	1	1.7964	0.12489	0.63514	3	1.7964	0.16818	0.9419	0	NA	NA	NA
GO_0035204	negative regulation of lamellocyte differentiation	biological_process	1	3.2423	0.030897	0.38238	0.9692	1	3.2423	0.057394	0.53328	1	3.2423	0.068893	0.73762	0	NA	NA	NA
GO_0060711	labyrinthine layer development	biological_process	3	1.8007	0.030597	0.38238	0.9695	1	2.4538	0.046095	0.48953	2	3.1909	0.038496	0.60375	1	0.97968	0.41906	1
GO_0006032	chitin catabolic process	biological_process	18	0.72408	0.031797	0.38575	0.9683	1	1.8042	0.010799	0.32485	12	1.8962	0.040996	0.62113	6	1.6201	0.18758	0.83687
GO_0006555	methionine metabolic process	biological_process	19	0.72768	0.031897	0.38575	0.9682	1	1.1908	0.23148	0.71796	12	1.5188	0.16998	0.9419	7	0.62854	0.91201	1
GO_0008285	negative regulation of cell proliferation	biological_process	21	0.67149	0.032397	0.38575	0.9677	1	1.0981	0.31477	0.75529	14	1.3272	0.29247	0.96242	5	0.89591	0.65623	1
GO_0008302	female germline ring canal formation, actin assembly	biological_process	2	2.262	0.032397	0.38575	0.9677	1	2.262	0.086791	0.59443	2	2.262	0.10489	0.83326	0	NA	NA	NA
GO_0009566	fertilization	biological_process	2	2.2899	0.031597	0.38575	0.9685	1	2.2899	0.084892	0.59443	2	2.2899	0.10099	0.83326	0	NA	NA	NA
GO_0009821	alkaloid biosynthetic process	biological_process	4	1.4955	0.031597	0.38575	0.9685	1	1.9191	0.079092	0.58556	3	2.2764	0.084792	0.79305	1	0.84716	0.47815	1
GO_0016998	cell wall macromolecule catabolic process	biological_process	18	0.72408	0.031797	0.38575	0.9683	1	1.8042	0.010799	0.32485	12	1.8962	0.040996	0.62113	6	1.6201	0.18758	0.83687
GO_0030155	regulation of cell adhesion	biological_process	6	1.2448	0.031597	0.38575	0.9685	1	1.2448	0.25887	0.7419	6	1.2448	0.37436	0.96258	0	NA	NA	NA
GO_0030162	regulation of proteolysis	biological_process	2	2.2725	0.032297	0.38575	0.9678	1	2.3874	0.076892	0.58556	1	4.6599	0.024698	0.49171	1	0.11492	0.92161	1
GO_0045017	glycerolipid biosynthetic process	biological_process	2	2.2671	0.032397	0.38575	0.9677	1	2.2671	0.086691	0.59443	2	2.2671	0.10399	0.83326	0	NA	NA	NA
GO_0045451	pole plasm oskar mRNA localization	biological_process	4	1.5021	0.031297	0.38575	0.9688	1	1.5021	0.17828	0.67522	3	2.0028	0.12409	0.89499	0	NA	NA	NA
GO_0045475	locomotor rhythm	biological_process	9	1.0439	0.032397	0.38575	0.9677	1	1.1028	0.35426	0.76581	8	1.2075	0.40926	0.96258	1	0.26494	0.82842	1
GO_0035428	hexose transmembrane transport	biological_process	4	1.481	0.032497	0.38621	0.9676	1	1.8748	0.085691	0.59443	3	2.2372	0.089691	0.79441	1	0.78755	0.51975	1
GO_0009948	anterior/posterior axis specification	biological_process	3	1.7733	0.032597	0.38667	0.9675	1	1.7733	0.12979	0.63514	3	1.7733	0.17468	0.9419	0	NA	NA	NA
GO_0016570	histone modification	biological_process	12	0.90103	0.032797	0.38831	0.9673	1	0.92642	0.52855	0.85044	9	1.2183	0.40696	0.96258	3	0.050777	0.9997	1
GO_0008283	cell proliferation	biological_process	21	0.66463	0.032997	0.38938	0.9671	1	1.0744	0.34387	0.75645	14	1.3043	0.31587	0.96242	7	0.61461	0.92131	1
GO_0019730	antimicrobial humoral response	biological_process	20	0.69726	0.033097	0.38938	0.967	1	1.0751	0.34927	0.75744	16	1.1078	0.55114	0.99172	4	0.9447	0.58654	1
GO_0051049	regulation of transport	biological_process	3	1.7597	0.033197	0.38938	0.9669	1	1.9328	0.10149	0.61176	2	2.7694	0.060494	0.70743	1	0.25956	0.83382	1
GO_0070932	histone H3 deacetylation	biological_process	3	1.763	0.033197	0.38938	0.9669	1	1.763	0.13139	0.63514	3	1.763	0.17788	0.9419	0	NA	NA	NA
GO_0006425	glutaminyl-tRNA aminoacylation	biological_process	4	1.4691	0.033597	0.39188	0.9665	1	1.8561	0.088691	0.59443	2	3.3253	0.032797	0.57843	2	0.387	0.86821	1
GO_0006535	cysteine biosynthetic process from serine	biological_process	6	1.2282	0.033597	0.39188	0.9665	1	2.0035	0.047195	0.49535	4	2.4237	0.049295	0.68445	2	1.163	0.39576	1
GO_0006534	cysteine metabolic process	biological_process	10	0.95701	0.033897	0.39464	0.9662	1	1.1439	0.30367	0.74833	8	1.313	0.32517	0.96242	2	0.46711	0.81802	1
GO_0071709	membrane assembly	biological_process	2	2.2107	0.034397	0.39899	0.9657	1	2.2107	0.091691	0.59443	2	2.2107	0.11139	0.85475	0	NA	NA	NA
GO_0000055	ribosomal large subunit export from nucleus	biological_process	4	1.4509	0.034797	0.39932	0.9653	1	1.4509	0.19418	0.69047	4	1.4509	0.27107	0.96242	0	NA	NA	NA
GO_0006559	L-phenylalanine catabolic process	biological_process	4	1.4547	0.034797	0.39932	0.9653	1	1.4547	0.19298	0.68779	4	1.4547	0.26917	0.96242	0	NA	NA	NA
GO_0007346	regulation of mitotic cell cycle	biological_process	12	0.88336	0.034597	0.39932	0.9655	1	0.9006	0.56164	0.86352	11	0.97307	0.67633	1	1	0.10344	0.93591	1
GO_0045329	carnitine biosynthetic process	biological_process	1	3.122	0.034797	0.39932	0.9653	1	3.122	0.064694	0.57355	1	3.122	0.074093	0.76689	0	NA	NA	NA
GO_0048016	inositol phosphate-mediated signaling	biological_process	9	1.0237	0.034997	0.39932	0.9651	1	1.0237	0.42456	0.80958	9	1.0237	0.60174	0.99511	0	NA	NA	NA
GO_0048036	central complex development	biological_process	6	1.2132	0.034997	0.39932	0.9651	1	1.2132	0.27697	0.7419	6	1.2132	0.39846	0.96258	0	NA	NA	NA
GO_0048738	cardiac muscle tissue development	biological_process	3	1.7335	0.035096	0.39973	0.965	1	1.7335	0.13819	0.636	3	1.7335	0.18518	0.9419	0	NA	NA	NA
GO_0000280	nuclear division	biological_process	1	3.0592	0.035596	0.40437	0.9645	1	3.0592	0.066993	0.57618	1	3.0592	0.076492	0.77751	0	NA	NA	NA
GO_0006693	prostaglandin metabolic process	biological_process	6	1.2073	0.035696	0.40437	0.9644	1	1.2073	0.28087	0.7419	6	1.2073	0.40346	0.96258	0	NA	NA	NA
GO_0008258	head involution	biological_process	4	1.4354	0.036096	0.40743	0.964	1	1.4354	0.19968	0.69298	4	1.4354	0.27787	0.96242	0	NA	NA	NA
GO_0006937	regulation of muscle contraction	biological_process	1	3.0076	0.036296	0.40895	0.9638	1	3.0076	0.068693	0.57789	1	3.0076	0.078892	0.78805	0	NA	NA	NA
GO_0002121	inter-male aggressive behavior	biological_process	8	1.0448	0.036496	0.40901	0.9636	1	1.6733	0.073893	0.58556	4	2.7181	0.029097	0.54037	4	0.62855	0.83082	1
GO_0006044	N-acetylglucosamine metabolic process	biological_process	7	1.1151	0.036496	0.40901	0.9636	1	1.2233	0.27077	0.7419	5	1.6369	0.18078	0.9419	2	0.18938	0.9608	1
GO_0030239	myofibril assembly	biological_process	4	1.4285	0.036396	0.40901	0.9637	1	3.4951	0.0038996	0.16908	3	3.2824	0.019598	0.49171	1	4.1331	0.042496	0.76118
GO_1990126	retrograde transport, endosome to plasma membrane	biological_process	2	2.1661	0.036596	0.4094	0.9635	1	2.1661	0.09649	0.61033	2	2.1661	0.11789	0.88209	0	NA	NA	NA
GO_0032091	negative regulation of protein binding	biological_process	3	1.6998	0.036896	0.41202	0.9632	1	2.0156	0.090291	0.59443	2	2.7866	0.059194	0.70255	1	0.4737	0.69293	1
GO_0016525	negative regulation of angiogenesis	biological_process	3	1.6938	0.037296	0.41358	0.9628	1	1.6938	0.14589	0.64202	2	2.5406	0.076792	0.77829	0	NA	NA	NA
GO_0045944	positive regulation of transcription from RNA polymerase II promoter	biological_process	93	0.32321	0.037496	0.41358	0.9626	1	1.0103	0.44456	0.82252	63	0.98423	0.89741	1	28	1.141	0.55724	1
GO_0030322	stabilization of membrane potential	biological_process	1	2.8892	0.037996	0.41401	0.9624	1	2.8892	0.073893	0.58556	1	2.8892	0.082992	0.79305	0	NA	NA	NA
GO_0035167	larval lymph gland hemopoiesis	biological_process	17	0.70726	0.037996	0.41401	0.9621	1	1.136	0.28607	0.74227	14	1.1191	0.52465	0.99077	3	1.2148	0.38516	1
GO_0045217	cell-cell junction maintenance	biological_process	2	2.1542	0.037696	0.41401	0.9624	1	2.1542	0.09809	0.61111	2	2.1542	0.11969	0.88518	0	NA	NA	NA
GO_0070527	platelet aggregation	biological_process	3	1.6823	0.037896	0.41401	0.9622	1	1.9861	0.093991	0.60236	2	2.7513	0.061894	0.71235	1	0.45569	0.70743	1
GO_0046716	muscle cell cellular homeostasis	biological_process	15	0.75514	0.038096	0.41438	0.962	1	0.96134	0.49745	0.84003	13	0.99028	0.67353	1	2	0.77324	0.60394	1
GO_1901679	nucleotide transmembrane transport	biological_process	2	2.145	0.038296	0.41583	0.9618	1	2.145	0.09949	0.61111	2	2.145	0.12119	0.88916	0	NA	NA	NA
GO_0042445	hormone metabolic process	biological_process	2	2.1244	0.038696	0.41801	0.9614	1	2.1244	0.10109	0.61111	2	2.1244	0.12359	0.89417	0	NA	NA	NA
GO_0006760	folic acid-containing compound metabolic process	biological_process	1	2.8337	0.039396	0.42195	0.9609	1	2.8337	0.076492	0.58556	1	2.8337	0.085991	0.79305	0	NA	NA	NA
GO_0006886	intracellular protein transport	biological_process	141	0.25991	0.039396	0.42195	0.9607	1	1.0092	0.43956	0.82076	97	0.9224	0.9858	1	44	1.2006	0.45505	1
GO_0046323	glucose import	biological_process	5	1.3308	0.039196	0.42195	0.9609	1	1.6458	0.12519	0.63514	4	1.8604	0.13279	0.91836	1	0.78755	0.51975	1
GO_0019530	taurine metabolic process	biological_process	7	1.0827	0.039696	0.42444	0.9604	1	1.0827	0.36606	0.77537	7	1.0827	0.50945	0.99077	0	NA	NA	NA
GO_0003366	cell-matrix adhesion involved in ameboidal cell migration	biological_process	1	2.8099	0.040196	0.42473	0.9599	1	2.8099	0.078392	0.58556	1	2.8099	0.087891	0.79305	0	NA	NA	NA
GO_0009113	purine nucleobase biosynthetic process	biological_process	4	1.3789	0.039896	0.42473	0.9602	1	1.3789	0.22058	0.70753	4	1.3789	0.30397	0.96242	0	NA	NA	NA
GO_0015936	coenzyme A metabolic process	biological_process	3	1.653	0.039796	0.42473	0.9603	1	1.653	0.15538	0.65358	3	1.653	0.20588	0.9419	0	NA	NA	NA
GO_0035987	endodermal cell differentiation	biological_process	1	2.8099	0.040196	0.42473	0.9599	1	2.8099	0.078392	0.58556	1	2.8099	0.087891	0.79305	0	NA	NA	NA
GO_0050901	leukocyte tethering or rolling	biological_process	1	2.8099	0.040196	0.42473	0.9599	1	2.8099	0.078392	0.58556	1	2.8099	0.087891	0.79305	0	NA	NA	NA
GO_0000082	G1/S transition of mitotic cell cycle	biological_process	15	0.74345	0.040596	0.42776	0.9595	1	0.94025	0.52245	0.84896	11	1.148	0.47835	0.98962	4	0.369	0.9682	1
GO_0003254	regulation of membrane depolarization	biological_process	1	2.7718	0.041096	0.42776	0.9592	1	2.7718	0.079992	0.58556	1	2.7718	0.090191	0.79441	0	NA	NA	NA
GO_0007630	jump response	biological_process	1	2.7718	0.041096	0.42776	0.9592	1	2.7718	0.079992	0.58556	1	2.7718	0.090191	0.79441	0	NA	NA	NA
GO_0010496	intercellular transport	biological_process	1	2.7718	0.041096	0.42776	0.9592	1	2.7718	0.079992	0.58556	1	2.7718	0.090191	0.79441	0	NA	NA	NA
GO_0010644	cell communication by electrical coupling	biological_process	1	2.7718	0.041096	0.42776	0.9592	1	2.7718	0.079992	0.58556	1	2.7718	0.090191	0.79441	0	NA	NA	NA
GO_0016264	gap junction assembly	biological_process	1	2.7718	0.041096	0.42776	0.9592	1	2.7718	0.079992	0.58556	1	2.7718	0.090191	0.79441	0	NA	NA	NA
GO_0016539	intein-mediated protein splicing	biological_process	2	2.0628	0.041096	0.42776	0.959	1	2.5971	0.061594	0.55879	1	4.6599	0.024698	0.49171	1	0.53429	0.66533	1
GO_0031647	regulation of protein stability	biological_process	5	1.3057	0.041196	0.4281	0.9589	1	1.3057	0.23878	0.72416	5	1.3057	0.33287	0.96242	0	NA	NA	NA
GO_0007391	dorsal closure	biological_process	14	0.76489	0.041596	0.42941	0.9585	1	0.7905	0.71173	0.89681	13	0.83752	0.84472	1	1	0.17929	0.87541	1
GO_0071300	cellular response to retinoic acid	biological_process	3	1.6254	0.041596	0.42941	0.9585	1	2.3318	0.056594	0.53265	2	2.9679	0.048895	0.68283	1	1.0595	0.39766	1
GO_0048864	stem cell development	biological_process	3	1.6201	0.041796	0.43077	0.9583	1	2.3265	0.056894	0.53308	2	2.96	0.049195	0.68445	1	1.0595	0.39766	1
GO_0042832	defense response to protozoan	biological_process	1	2.7213	0.042396	0.43482	0.9578	1	2.7213	0.083092	0.59367	1	2.7213	0.093491	0.81454	0	NA	NA	NA
GO_0007052	mitotic spindle organization	biological_process	4	1.3554	0.042696	0.43576	0.9574	1	1.3554	0.23078	0.71751	4	1.3554	0.31677	0.96242	0	NA	NA	NA
GO_0010591	regulation of lamellipodium assembly	biological_process	4	1.3479	0.043396	0.44147	0.9567	1	1.6827	0.12499	0.63514	3	2.0204	0.12199	0.88916	1	0.66968	0.56794	1
GO_0035335	peptidyl-tyrosine dephosphorylation	biological_process	41	0.45141	0.043796	0.44398	0.9563	1	0.95185	0.57084	0.86709	30	0.95889	0.83862	1	10	1.0259	0.62634	1
GO_0046654	tetrahydrofolate biosynthetic process	biological_process	1	2.682	0.043996	0.44398	0.9564	1	2.682	0.085891	0.59443	1	2.682	0.09779	0.82765	0	NA	NA	NA
GO_0006468	protein phosphorylation	biological_process	238	0.19537	0.045595	0.44971	0.9545	1	0.9	0.89161	0.93644	143	0.91154	0.9977	1	87	0.9638	0.9636	1
GO_0006771	riboflavin metabolic process	biological_process	21	0.6147	0.044896	0.44971	0.9552	1	1.258	0.16098	0.66244	15	1.3109	0.30597	0.96242	6	1.1258	0.48135	1
GO_0006782	protoporphyrinogen IX biosynthetic process	biological_process	3	1.5405	0.046795	0.44971	0.9533	1	1.5405	0.18388	0.67869	3	1.5405	0.24028	0.95108	0	NA	NA	NA
GO_0010920	negative regulation of inositol phosphate biosynthetic process	biological_process	1	2.5743	0.046995	0.44971	0.9531	1	2.5743	0.091991	0.59443	1	2.5743	0.10609	0.83326	0	NA	NA	NA
GO_0010992	ubiquitin homeostasis	biological_process	2	1.9759	0.046595	0.44971	0.9535	1	1.9759	0.11909	0.63514	2	1.9759	0.14609	0.93274	0	NA	NA	NA
GO_0014050	negative regulation of glutamate secretion	biological_process	1	2.5743	0.046995	0.44971	0.9531	1	2.5743	0.091991	0.59443	1	2.5743	0.10609	0.83326	0	NA	NA	NA
GO_0014912	negative regulation of smooth muscle cell migration	biological_process	1	2.5743	0.046995	0.44971	0.9531	1	2.5743	0.091991	0.59443	1	2.5743	0.10609	0.83326	0	NA	NA	NA
GO_0019343	cysteine biosynthetic process via cystathionine	biological_process	4	1.3189	0.045695	0.44971	0.9544	1	1.9282	0.077892	0.58556	3	2.1647	0.09919	0.82765	1	1.2185	0.34247	0.98346
GO_0019346	transsulfuration	biological_process	4	1.3189	0.045695	0.44971	0.9544	1	1.9282	0.077892	0.58556	3	2.1647	0.09919	0.82765	1	1.2185	0.34247	0.98346
GO_0043069	negative regulation of programmed cell death	biological_process	2	1.9636	0.046695	0.44971	0.9534	1	1.9636	0.11959	0.63514	2	1.9636	0.14759	0.93274	0	NA	NA	NA
GO_0045909	positive regulation of vasodilation	biological_process	1	2.5743	0.046995	0.44971	0.9531	1	2.5743	0.091991	0.59443	1	2.5743	0.10609	0.83326	0	NA	NA	NA
GO_0046777	protein autophosphorylation	biological_process	8	0.97689	0.046695	0.44971	0.9534	1	0.97689	0.45815	0.8235	8	0.97689	0.62314	0.99511	0	NA	NA	NA
GO_0051497	negative regulation of stress fiber assembly	biological_process	4	1.3143	0.046295	0.44971	0.9538	1	1.8189	0.094291	0.60247	3	2.0888	0.11119	0.85475	1	1.0092	0.41036	1
GO_0060087	relaxation of vascular smooth muscle	biological_process	1	2.5743	0.046995	0.44971	0.9531	1	2.5743	0.091991	0.59443	1	2.5743	0.10609	0.83326	0	NA	NA	NA
GO_0061049	cell growth involved in cardiac muscle cell development	biological_process	1	2.5743	0.046995	0.44971	0.9531	1	2.5743	0.091991	0.59443	1	2.5743	0.10609	0.83326	0	NA	NA	NA
GO_0070814	hydrogen sulfide biosynthetic process	biological_process	4	1.3189	0.045695	0.44971	0.9544	1	1.9282	0.077892	0.58556	3	2.1647	0.09919	0.82765	1	1.2185	0.34247	0.98346
GO_0071407	cellular response to organic cyclic compound	biological_process	3	1.562	0.045595	0.44971	0.9545	1	2.2153	0.068093	0.57774	2	2.833	0.056294	0.70255	1	0.97996	0.41906	1
GO_0090331	negative regulation of platelet aggregation	biological_process	1	2.5743	0.046995	0.44971	0.9531	1	2.5743	0.091991	0.59443	1	2.5743	0.10609	0.83326	0	NA	NA	NA
GO_1902608	positive regulation of large conductance calcium-activated potassium channel activity	biological_process	1	2.5743	0.046995	0.44971	0.9531	1	2.5743	0.091991	0.59443	1	2.5743	0.10609	0.83326	0	NA	NA	NA
GO_2000224	regulation of testosterone biosynthetic process	biological_process	1	2.5743	0.046995	0.44971	0.9531	1	2.5743	0.091991	0.59443	1	2.5743	0.10609	0.83326	0	NA	NA	NA
GO_0051764	actin crosslink formation	biological_process	1	2.5716	0.047095	0.44998	0.9531	1	2.5716	0.092091	0.59443	1	2.5716	0.10619	0.83326	0	NA	NA	NA
GO_0043087	regulation of GTPase activity	biological_process	41	0.44384	0.047895	0.45486	0.9522	1	0.93717	0.60174	0.88261	28	1.0111	0.74683	1	12	0.84277	0.83192	1
GO_0071456	cellular response to hypoxia	biological_process	7	1.0247	0.048195	0.45702	0.9519	1	1.104	0.34907	0.75744	5	1.49	0.23518	0.94587	2	0.13876	0.979	1
GO_0060297	regulation of sarcomere organization	biological_process	1	2.5016	0.048895	0.46226	0.9513	1	2.5016	0.09689	0.61037	1	2.5016	0.11059	0.85387	0	NA	NA	NA
GO_0070555	response to interleukin-1	biological_process	4	1.2916	0.049195	0.4637	0.9509	1	1.2916	0.25777	0.74137	4	1.2916	0.34887	0.96242	0	NA	NA	NA
GO_0006072	glycerol-3-phosphate metabolic process	biological_process	5	1.2248	0.049695	0.46632	0.9504	1	1.5985	0.13809	0.636	3	2.3528	0.075792	0.7761	2	0.46714	0.81802	1
GO_0015937	coenzyme A biosynthetic process	biological_process	4	1.2883	0.049695	0.46632	0.9504	1	1.2883	0.25867	0.7419	4	1.2883	0.35036	0.96242	0	NA	NA	NA
GO_0001569	branching involved in blood vessel morphogenesis	biological_process	2	1.9026	0.049995	0.46774	0.9501	1	1.9026	0.12799	0.63514	2	1.9026	0.15868	0.93809	0	NA	NA	NA
GO_0044267	cellular protein metabolic process	biological_process	9	0.9146	0.049995	0.46774	0.9501	1	1.1149	0.34487	0.75645	6	1.5222	0.21168	0.9419	2	0.45076	0.82792	1
GO_0006108	malate metabolic process	biological_process	8	0.95565	0.050595	0.47078	0.94951	1	1.0959	0.35546	0.76745	6	1.3677	0.29467	0.96242	2	0.2805	0.92501	1
GO_0051292	nuclear pore complex assembly	biological_process	1	2.4425	0.050695	0.47078	0.94941	1	2.4425	0.10039	0.61111	1	2.4425	0.11699	0.88208	0	NA	NA	NA
GO_0071786	endoplasmic reticulum tubular network organization	biological_process	1	2.4425	0.050695	0.47078	0.94941	1	2.4425	0.10039	0.61111	1	2.4425	0.11699	0.88208	0	NA	NA	NA
GO_0050954	sensory perception of mechanical stimulus	biological_process	1	2.4381	0.050895	0.47125	0.94931	1	2.4381	0.10059	0.61111	1	2.4381	0.11739	0.88209	0	NA	NA	NA
GO_0007067	mitotic nuclear division	biological_process	28	0.52287	0.051395	0.47378	0.94871	1	0.8328	0.74163	0.89681	19	0.99892	0.71673	1	9	0.4821	0.9855	1
GO_0030336	negative regulation of cell migration	biological_process	7	1.0031	0.051395	0.47378	0.94871	1	1.2299	0.26667	0.7419	5	1.5631	0.20538	0.9419	1	0.79386	0.49735	1
GO_0006826	iron ion transport	biological_process	5	1.2063	0.052295	0.47857	0.94781	1	1.2063	0.28747	0.74293	5	1.2063	0.39476	0.96258	0	NA	NA	NA
GO_0006879	cellular iron ion homeostasis	biological_process	5	1.2063	0.052295	0.47857	0.94781	1	1.2063	0.28747	0.74293	5	1.2063	0.39476	0.96258	0	NA	NA	NA
GO_0007165	signal transduction	biological_process	238	0.18919	0.052295	0.47857	0.94781	1	1.2937	0.00059994	0.037718	132	1.3369	0.080092	0.78913	99	1.3276	0.15418	0.81728
GO_0008340	determination of adult lifespan	biological_process	17	0.6422	0.052895	0.48336	0.94721	1	1.3212	0.14009	0.63958	13	1.2837	0.33827	0.96242	4	1.4428	0.28887	0.96662
GO_0048514	blood vessel morphogenesis	biological_process	2	1.8654	0.053295	0.4844	0.94681	1	2.3782	0.077692	0.58556	1	4.2437	0.034297	0.57843	1	0.5128	0.67233	1
GO_0051726	regulation of cell cycle	biological_process	39	0.43696	0.053295	0.4844	0.94681	1	1.1305	0.23638	0.72217	29	1.054	0.68783	1	10	1.3524	0.31227	0.97698
GO_0030513	positive regulation of BMP signaling pathway	biological_process	4	1.2475	0.054395	0.48944	0.94571	1	2.1688	0.050695	0.5033	2	3.4163	0.028997	0.54037	2	0.92125	0.51215	1
GO_0035122	embryonic medial fin morphogenesis	biological_process	3	1.4581	0.054495	0.48944	0.94561	1	1.4581	0.20638	0.6946	3	1.4581	0.26987	0.96242	0	NA	NA	NA
GO_0060956	endocardial cell differentiation	biological_process	2	1.8436	0.054295	0.48944	0.94581	1	2.8163	0.046695	0.49093	1	4.6599	0.024698	0.49171	1	0.97276	0.42066	1
GO_0090497	mesenchymal cell migration	biological_process	3	1.4581	0.054495	0.48944	0.94561	1	1.4581	0.20638	0.6946	3	1.4581	0.26987	0.96242	0	NA	NA	NA
GO_0030708	germarium-derived female germ-line cyst encapsulation	biological_process	4	1.2437	0.054895	0.49163	0.94521	1	1.2773	0.26427	0.7419	3	1.6807	0.19868	0.9419	1	0.067363	0.9667	1
GO_2000026	regulation of multicellular organismal development	biological_process	5	1.1871	0.055194	0.49291	0.94491	1	1.4436	0.18498	0.67931	3	2.1922	0.094991	0.82166	2	0.32058	0.90401	1
GO_0006913	nucleocytoplasmic transport	biological_process	39	0.42927	0.055394	0.49387	0.94471	1	0.82224	0.81112	0.90252	29	0.84153	0.94461	1	10	0.76628	0.87701	1
GO_0045938	positive regulation of circadian sleep/wake cycle, sleep	biological_process	4	1.2378	0.055694	0.49387	0.94441	1	1.2378	0.28277	0.7419	4	1.2378	0.38026	0.96258	0	NA	NA	NA
GO_0061172	regulation of establishment of bipolar cell polarity	biological_process	4	1.2378	0.055694	0.49387	0.94441	1	1.2378	0.28277	0.7419	4	1.2378	0.38026	0.96258	0	NA	NA	NA
GO_0042335	cuticle development	biological_process	2	1.8169	0.055994	0.49513	0.94411	1	1.8169	0.14339	0.64202	2	1.8169	0.17478	0.9419	0	NA	NA	NA
GO_0007026	negative regulation of microtubule depolymerization	biological_process	6	1.0435	0.057194	0.50168	0.94291	1	1.0435	0.39416	0.79049	6	1.0435	0.53575	0.99077	0	NA	NA	NA
GO_0016070	RNA metabolic process	biological_process	7	0.96408	0.057094	0.50168	0.94301	1	1.0979	0.35386	0.76531	5	1.4434	0.25917	0.96095	2	0.23417	0.94521	1
GO_0018149	peptide cross-linking	biological_process	4	1.216	0.057294	0.50168	0.94281	1	1.216	0.29367	0.74293	4	1.216	0.39206	0.96258	0	NA	NA	NA
GO_0007049	cell cycle	biological_process	23	0.53681	0.057594	0.50291	0.94251	1	0.78293	0.80012	0.90006	15	1.0118	0.66483	1	8	0.3538	0.9976	1
GO_0032924	activin receptor signaling pathway	biological_process	2	1.7994	0.057794	0.50396	0.94231	1	1.7994	0.14699	0.64202	2	1.7994	0.17748	0.9419	0	NA	NA	NA
GO_0000070	mitotic sister chromatid segregation	biological_process	4	1.2047	0.058994	0.5071	0.94111	1	1.2047	0.29937	0.74481	4	1.2047	0.39846	0.96258	0	NA	NA	NA
GO_0006537	glutamate biosynthetic process	biological_process	7	0.9502	0.058894	0.5071	0.94121	1	1.1968	0.28757	0.74293	6	1.2524	0.36916	0.96258	1	0.86304	0.47035	1
GO_0006661	phosphatidylinositol biosynthetic process	biological_process	4	1.2024	0.058994	0.5071	0.94111	1	1.2024	0.30027	0.74582	4	1.2024	0.40006	0.96258	0	NA	NA	NA
GO_0009880	embryonic pattern specification	biological_process	3	1.3935	0.060494	0.5071	0.93961	1	1.5944	0.17168	0.67055	2	2.2409	0.10809	0.84131	1	0.30139	0.79812	1
GO_0017156	calcium ion regulated exocytosis	biological_process	1	2.218	0.060494	0.5071	0.93961	1	2.218	0.12009	0.63514	1	2.218	0.13629	0.91836	0	NA	NA	NA
GO_0019229	regulation of vasoconstriction	biological_process	1	2.218	0.060494	0.5071	0.93961	1	2.218	0.12009	0.63514	1	2.218	0.13629	0.91836	0	NA	NA	NA
GO_0019556	histidine catabolic process to glutamate and formamide	biological_process	1	2.2463	0.059794	0.5071	0.94041	1	2.2463	0.11769	0.63514	1	2.2463	0.13439	0.91836	0	NA	NA	NA
GO_0019557	histidine catabolic process to glutamate and formate	biological_process	1	2.2463	0.059794	0.5071	0.94041	1	2.2463	0.11769	0.63514	1	2.2463	0.13439	0.91836	0	NA	NA	NA
GO_0044791	positive regulation by host of viral release from host cell	biological_process	1	2.2477	0.059694	0.5071	0.94051	1	2.2477	0.11759	0.63514	1	2.2477	0.13429	0.91836	0	NA	NA	NA
GO_0044828	negative regulation by host of viral genome replication	biological_process	1	2.2477	0.059694	0.5071	0.94051	1	2.2477	0.11759	0.63514	1	2.2477	0.13429	0.91836	0	NA	NA	NA
GO_0060083	smooth muscle contraction involved in micturition	biological_process	1	2.218	0.060494	0.5071	0.93961	1	2.218	0.12009	0.63514	1	2.218	0.13629	0.91836	0	NA	NA	NA
GO_0070830	bicellular tight junction assembly	biological_process	8	0.89323	0.060294	0.5071	0.93981	1	0.89323	0.53705	0.85387	8	0.89323	0.70743	1	0	NA	NA	NA
GO_0070972	protein localization to endoplasmic reticulum	biological_process	1	2.2477	0.059694	0.5071	0.94051	1	2.2477	0.11759	0.63514	1	2.2477	0.13429	0.91836	0	NA	NA	NA
GO_0090114	COPII-coated vesicle budding	biological_process	1	2.2477	0.059694	0.5071	0.94051	1	2.2477	0.11759	0.63514	1	2.2477	0.13429	0.91836	0	NA	NA	NA
GO_0015805	S-adenosyl-L-methionine transport	biological_process	1	2.2168	0.060694	0.5081	0.93961	1	2.2168	0.12029	0.63514	1	2.2168	0.13809	0.92019	0	NA	NA	NA
GO_0001302	replicative cell aging	biological_process	1	2.1845	0.061394	0.51191	0.93881	1	2.1845	0.12219	0.63514	1	2.1845	0.14069	0.92803	0	NA	NA	NA
GO_0034614	cellular response to reactive oxygen species	biological_process	1	2.1845	0.061394	0.51191	0.93881	1	2.1845	0.12219	0.63514	1	2.1845	0.14069	0.92803	0	NA	NA	NA
GO_2000379	positive regulation of reactive oxygen species metabolic process	biological_process	1	2.1845	0.061394	0.51191	0.93881	1	2.1845	0.12219	0.63514	1	2.1845	0.14069	0.92803	0	NA	NA	NA
GO_0007166	cell surface receptor signaling pathway	biological_process	33	0.45123	0.062494	0.51902	0.93761	1	1.2171	0.15468	0.65358	22	1.2513	0.36646	0.96258	11	1.1488	0.49565	1
GO_0000915	actomyosin contractile ring assembly	biological_process	1	2.1575	0.063494	0.52455	0.93661	1	2.1575	0.12579	0.63514	1	2.1575	0.14339	0.92803	0	NA	NA	NA
GO_0003383	apical constriction	biological_process	1	2.1575	0.063494	0.52455	0.93661	1	2.1575	0.12579	0.63514	1	2.1575	0.14339	0.92803	0	NA	NA	NA
GO_0030301	cholesterol transport	biological_process	2	1.7203	0.063394	0.52455	0.93671	1	1.7203	0.16038	0.66244	2	1.7203	0.19378	0.9419	0	NA	NA	NA
GO_0045448	mitotic cell cycle, embryonic	biological_process	1	2.1575	0.063494	0.52455	0.93661	1	2.1575	0.12579	0.63514	1	2.1575	0.14339	0.92803	0	NA	NA	NA
GO_0007202	activation of phospholipase C activity	biological_process	1	2.1512	0.063794	0.52496	0.93631	1	2.1512	0.12639	0.63514	1	2.1512	0.14369	0.92803	0	NA	NA	NA
GO_0005977	glycogen metabolic process	biological_process	5	1.1173	0.064194	0.52687	0.93591	1	1.1173	0.34327	0.75645	5	1.1173	0.45745	0.97651	0	NA	NA	NA
GO_0006020	inositol metabolic process	biological_process	6	0.99646	0.064194	0.52687	0.93591	1	1.2424	0.25997	0.7419	5	1.3433	0.31327	0.96242	1	0.73775	0.54005	1
GO_0003012	muscle system process	biological_process	1	2.1016	0.065893	0.53108	0.93421	1	2.1016	0.13059	0.63514	1	2.1016	0.14789	0.93274	0	NA	NA	NA
GO_0006006	glucose metabolic process	biological_process	4	1.152	0.065793	0.53108	0.93431	1	1.152	0.32477	0.75529	4	1.152	0.42946	0.97568	0	NA	NA	NA
GO_0006334	nucleosome assembly	biological_process	7	0.91082	0.065793	0.53108	0.93431	1	0.95981	0.46865	0.82436	6	1.0912	0.49645	0.98962	1	0.17145	0.88001	1
GO_0007057	spindle assembly involved in female meiosis I	biological_process	1	2.0891	0.067493	0.53108	0.93261	1	2.0891	0.13279	0.63514	1	2.0891	0.15158	0.93274	0	NA	NA	NA
GO_0007100	mitotic centrosome separation	biological_process	1	2.0891	0.067493	0.53108	0.93261	1	2.0891	0.13279	0.63514	1	2.0891	0.15158	0.93274	0	NA	NA	NA
GO_0009256	10-formyltetrahydrofolate metabolic process	biological_process	3	1.3436	0.066693	0.53108	0.93341	1	1.3436	0.24608	0.73356	3	1.3436	0.31557	0.96242	0	NA	NA	NA
GO_0010389	regulation of G2/M transition of mitotic cell cycle	biological_process	1	2.1154	0.065293	0.53108	0.93491	1	2.1154	0.12959	0.63514	1	2.1154	0.14659	0.93274	0	NA	NA	NA
GO_0010623	programmed cell death involved in cell development	biological_process	1	2.1016	0.065893	0.53108	0.93421	1	2.1016	0.13059	0.63514	1	2.1016	0.14789	0.93274	0	NA	NA	NA
GO_0015032	storage protein import into fat body	biological_process	1	2.0943	0.067093	0.53108	0.93301	1	2.0943	0.13209	0.63514	1	2.0943	0.15068	0.93274	0	NA	NA	NA
GO_0031532	actin cytoskeleton reorganization	biological_process	17	0.60099	0.065993	0.53108	0.93411	1	0.81203	0.70263	0.89458	13	0.9239	0.75652	1	4	0.44847	0.93491	1
GO_0034097	response to cytokine	biological_process	2	1.6864	0.065693	0.53108	0.93441	1	1.6864	0.16758	0.66629	2	1.6864	0.20218	0.9419	0	NA	NA	NA
GO_0035404	histone-serine phosphorylation	biological_process	1	2.0891	0.067493	0.53108	0.93261	1	2.0891	0.13279	0.63514	1	2.0891	0.15158	0.93274	0	NA	NA	NA
GO_0044319	wound healing, spreading of cells	biological_process	1	2.1016	0.065893	0.53108	0.93421	1	2.1016	0.13059	0.63514	1	2.1016	0.14789	0.93274	0	NA	NA	NA
GO_0051496	positive regulation of stress fiber assembly	biological_process	1	2.1016	0.065893	0.53108	0.93421	1	2.1016	0.13059	0.63514	1	2.1016	0.14789	0.93274	0	NA	NA	NA
GO_0051642	centrosome localization	biological_process	1	2.0891	0.067493	0.53108	0.93261	1	2.0891	0.13279	0.63514	1	2.0891	0.15158	0.93274	0	NA	NA	NA
GO_1900195	positive regulation of oocyte maturation	biological_process	1	2.0891	0.067493	0.53108	0.93261	1	2.0891	0.13279	0.63514	1	2.0891	0.15158	0.93274	0	NA	NA	NA
GO_1990138	neuron projection extension	biological_process	1	2.0891	0.067493	0.53108	0.93261	1	2.0891	0.13279	0.63514	1	2.0891	0.15158	0.93274	0	NA	NA	NA
GO_0016199	axon midline choice point recognition	biological_process	6	0.97815	0.067993	0.53235	0.93211	1	1.7812	0.079792	0.58556	4	2.0695	0.094591	0.82115	2	1.2045	0.37926	1
GO_0001707	mesoderm formation	biological_process	1	1.9159	0.075392	0.53317	0.92471	1	1.9159	0.14849	0.64202	1	1.9159	0.17298	0.9419	0	NA	NA	NA
GO_0002011	morphogenesis of an epithelial sheet	biological_process	1	1.9159	0.075392	0.53317	0.92471	1	1.9159	0.14849	0.64202	1	1.9159	0.17298	0.9419	0	NA	NA	NA
GO_0002042	cell migration involved in sprouting angiogenesis	biological_process	1	1.9159	0.075392	0.53317	0.92471	1	1.9159	0.14849	0.64202	1	1.9159	0.17298	0.9419	0	NA	NA	NA
GO_0003257	positive regulation of transcription from RNA polymerase II promoter involved in myocardial precursor cell differentiation	biological_process	1	1.9159	0.075392	0.53317	0.92471	1	1.9159	0.14849	0.64202	1	1.9159	0.17298	0.9419	0	NA	NA	NA
GO_0006565	L-serine catabolic process	biological_process	5	1.0803	0.069593	0.53317	0.93051	1	1.8828	0.074093	0.58556	3	2.4693	0.063794	0.7215	2	1.003	0.46845	1
GO_0006607	NLS-bearing protein import into nucleus	biological_process	2	1.6263	0.069793	0.53317	0.93031	1	1.6263	0.18078	0.67869	2	1.6263	0.21688	0.9419	0	NA	NA	NA
GO_0007009	plasma membrane organization	biological_process	3	1.3038	0.070993	0.53317	0.92911	1	1.3038	0.25897	0.7419	3	1.3038	0.33377	0.96242	0	NA	NA	NA
GO_0007428	primary branching, open tracheal system	biological_process	1	2.0529	0.069493	0.53317	0.93061	1	2.0529	0.13619	0.63514	1	2.0529	0.15668	0.93809	0	NA	NA	NA
GO_0008219	cell death	biological_process	2	1.5964	0.072393	0.53317	0.92771	1	1.5964	0.18758	0.68145	2	1.5964	0.22498	0.9419	0	NA	NA	NA
GO_0009617	response to bacterium	biological_process	2	1.6382	0.068593	0.53317	0.93151	1	1.6382	0.17778	0.67492	2	1.6382	0.21448	0.9419	0	NA	NA	NA
GO_0010226	response to lithium ion	biological_process	1	1.9377	0.074293	0.53317	0.92581	1	1.9377	0.14659	0.64202	1	1.9377	0.16868	0.9419	0	NA	NA	NA
GO_0010507	negative regulation of autophagy	biological_process	1	2.048	0.069693	0.53317	0.93061	1	2.048	0.13669	0.63514	1	2.048	0.15698	0.93809	0	NA	NA	NA
GO_0010669	epithelial structure maintenance	biological_process	1	1.9159	0.075392	0.53317	0.92471	1	1.9159	0.14849	0.64202	1	1.9159	0.17298	0.9419	0	NA	NA	NA
GO_0010735	positive regulation of transcription via serum response element binding	biological_process	1	1.9159	0.075392	0.53317	0.92471	1	1.9159	0.14849	0.64202	1	1.9159	0.17298	0.9419	0	NA	NA	NA
GO_0010738	regulation of protein kinase A signaling	biological_process	2	1.5865	0.073093	0.53317	0.92701	1	1.5865	0.18968	0.68183	2	1.5865	0.22848	0.9419	0	NA	NA	NA
GO_0010828	positive regulation of glucose transport	biological_process	1	2.03	0.070393	0.53317	0.92971	1	2.03	0.13809	0.636	1	2.03	0.15858	0.93809	0	NA	NA	NA
GO_0015940	pantothenate biosynthetic process	biological_process	6	0.94469	0.072493	0.53317	0.92761	1	1.0727	0.37166	0.78055	5	1.2105	0.39206	0.96258	1	0.38415	0.74713	1
GO_0016579	protein deubiquitination	biological_process	35	0.41212	0.074593	0.53317	0.92551	1	0.91953	0.62134	0.88319	22	1.0593	0.65473	0.99511	13	0.68305	0.9543	1
GO_0019448	L-cysteine catabolic process	biological_process	3	1.3079	0.070193	0.53317	0.92991	1	2.1202	0.076692	0.58556	2	2.5711	0.074493	0.76689	1	1.2185	0.34247	0.98346
GO_0019933	cAMP-mediated signaling	biological_process	2	1.5865	0.073093	0.53317	0.92701	1	1.5865	0.18968	0.68183	2	1.5865	0.22848	0.9419	0	NA	NA	NA
GO_0021766	hippocampus development	biological_process	1	1.9159	0.075392	0.53317	0.92471	1	1.9159	0.14849	0.64202	1	1.9159	0.17298	0.9419	0	NA	NA	NA
GO_0022028	tangential migration from the subventricular zone to the olfactory bulb	biological_process	1	1.9159	0.075392	0.53317	0.92471	1	1.9159	0.14849	0.64202	1	1.9159	0.17298	0.9419	0	NA	NA	NA
GO_0030038	contractile actin filament bundle assembly	biological_process	1	1.9159	0.075392	0.53317	0.92471	1	1.9159	0.14849	0.64202	1	1.9159	0.17298	0.9419	0	NA	NA	NA
GO_0030220	platelet formation	biological_process	1	1.9159	0.075392	0.53317	0.92471	1	1.9159	0.14849	0.64202	1	1.9159	0.17298	0.9419	0	NA	NA	NA
GO_0030716	oocyte fate determination	biological_process	3	1.3061	0.070793	0.53317	0.92931	1	1.3061	0.25817	0.74184	3	1.3061	0.33257	0.96242	0	NA	NA	NA
GO_0030851	granulocyte differentiation	biological_process	2	1.63	0.069593	0.53317	0.93051	1	1.63	0.17978	0.67723	2	1.63	0.21618	0.9419	0	NA	NA	NA
GO_0031340	positive regulation of vesicle fusion	biological_process	1	2.03	0.070393	0.53317	0.92971	1	2.03	0.13809	0.636	1	2.03	0.15858	0.93809	0	NA	NA	NA
GO_0032922	circadian regulation of gene expression	biological_process	9	0.78823	0.073993	0.53317	0.92611	1	0.84711	0.60114	0.88261	8	0.91988	0.67933	1	1	0.26494	0.82842	1
GO_0033561	regulation of water loss via skin	biological_process	1	1.9159	0.075392	0.53317	0.92471	1	1.9159	0.14849	0.64202	1	1.9159	0.17298	0.9419	0	NA	NA	NA
GO_0035855	megakaryocyte development	biological_process	1	1.9159	0.075392	0.53317	0.92471	1	1.9159	0.14849	0.64202	1	1.9159	0.17298	0.9419	0	NA	NA	NA
GO_0035912	dorsal aorta morphogenesis	biological_process	1	1.9159	0.075392	0.53317	0.92471	1	1.9159	0.14849	0.64202	1	1.9159	0.17298	0.9419	0	NA	NA	NA
GO_0038028	insulin receptor signaling pathway via phosphatidylinositol 3-kinase	biological_process	1	2.03	0.070393	0.53317	0.92971	1	2.03	0.13809	0.636	1	2.03	0.15858	0.93809	0	NA	NA	NA
GO_0042461	photoreceptor cell development	biological_process	2	1.6263	0.069793	0.53317	0.93031	1	1.6263	0.18078	0.67869	2	1.6263	0.21688	0.9419	0	NA	NA	NA
GO_0043149	stress fiber assembly	biological_process	1	1.9159	0.075392	0.53317	0.92471	1	1.9159	0.14849	0.64202	1	1.9159	0.17298	0.9419	0	NA	NA	NA
GO_0044765	single-organism transport	biological_process	17	0.57168	0.075192	0.53317	0.92491	1	0.88884	0.59464	0.88261	13	0.95495	0.71783	1	3	0.89862	0.57504	1
GO_0045792	negative regulation of cell size	biological_process	7	0.88743	0.069293	0.53317	0.93081	1	1.4286	0.16778	0.66629	6	1.351	0.30577	0.96242	1	1.8942	0.19568	0.85388
GO_0046016	positive regulation of transcription by glucose	biological_process	1	1.9159	0.075392	0.53317	0.92471	1	1.9159	0.14849	0.64202	1	1.9159	0.17298	0.9419	0	NA	NA	NA
GO_0046470	phosphatidylcholine metabolic process	biological_process	2	1.6097	0.071193	0.53317	0.92891	1	1.6097	0.18458	0.67903	2	1.6097	0.22068	0.9419	0	NA	NA	NA
GO_0046620	regulation of organ growth	biological_process	4	1.0888	0.074893	0.53317	0.92521	1	1.2673	0.26937	0.7419	3	1.5707	0.23128	0.94192	1	0.35689	0.76152	1
GO_0046822	regulation of nucleocytoplasmic transport	biological_process	2	1.6263	0.069793	0.53317	0.93031	1	1.6263	0.18078	0.67869	2	1.6263	0.21688	0.9419	0	NA	NA	NA
GO_0051014	actin filament severing	biological_process	5	1.0584	0.072493	0.53317	0.92761	1	1.0584	0.38026	0.78379	4	1.323	0.33227	0.96242	0	NA	NA	NA
GO_0051050	positive regulation of transport	biological_process	3	1.276	0.074693	0.53317	0.92541	1	1.276	0.26957	0.7419	3	1.276	0.34797	0.96242	0	NA	NA	NA
GO_0051150	regulation of smooth muscle cell differentiation	biological_process	1	1.9159	0.075392	0.53317	0.92471	1	1.9159	0.14849	0.64202	1	1.9159	0.17298	0.9419	0	NA	NA	NA
GO_0051239	regulation of multicellular organismal process	biological_process	4	1.1062	0.072193	0.53317	0.92791	1	1.6274	0.13889	0.63735	2	2.7337	0.063294	0.71922	2	0.52121	0.78052	1
GO_0055003	cardiac myofibril assembly	biological_process	1	1.9159	0.075392	0.53317	0.92471	1	1.9159	0.14849	0.64202	1	1.9159	0.17298	0.9419	0	NA	NA	NA
GO_0055059	asymmetric neuroblast division	biological_process	5	1.0576	0.072493	0.53317	0.92761	1	1.0576	0.38086	0.78456	5	1.0576	0.50515	0.98962	0	NA	NA	NA
GO_0060055	angiogenesis involved in wound healing	biological_process	1	1.9159	0.075392	0.53317	0.92471	1	1.9159	0.14849	0.64202	1	1.9159	0.17298	0.9419	0	NA	NA	NA
GO_0060074	synapse maturation	biological_process	1	2.0585	0.069293	0.53317	0.93141	1	2.0585	0.13599	0.63514	1	2.0585	0.15608	0.93809	0	NA	NA	NA
GO_0060215	primitive hemopoiesis	biological_process	2	1.63	0.069593	0.53317	0.93051	1	1.63	0.17978	0.67723	2	1.63	0.21618	0.9419	0	NA	NA	NA
GO_0060218	hematopoietic stem cell differentiation	biological_process	1	1.9159	0.075392	0.53317	0.92471	1	1.9159	0.14849	0.64202	1	1.9159	0.17298	0.9419	0	NA	NA	NA
GO_0060261	positive regulation of transcription initiation from RNA polymerase II promoter	biological_process	1	1.9159	0.075392	0.53317	0.92471	1	1.9159	0.14849	0.64202	1	1.9159	0.17298	0.9419	0	NA	NA	NA
GO_0060292	long term synaptic depression	biological_process	1	1.9159	0.075392	0.53317	0.92471	1	1.9159	0.14849	0.64202	1	1.9159	0.17298	0.9419	0	NA	NA	NA
GO_0060347	heart trabecula formation	biological_process	1	1.9159	0.075392	0.53317	0.92471	1	1.9159	0.14849	0.64202	1	1.9159	0.17298	0.9419	0	NA	NA	NA
GO_0060532	bronchus cartilage development	biological_process	1	1.9159	0.075392	0.53317	0.92471	1	1.9159	0.14849	0.64202	1	1.9159	0.17298	0.9419	0	NA	NA	NA
GO_0060534	trachea cartilage development	biological_process	1	1.9159	0.075392	0.53317	0.92471	1	1.9159	0.14849	0.64202	1	1.9159	0.17298	0.9419	0	NA	NA	NA
GO_0060947	cardiac vascular smooth muscle cell differentiation	biological_process	1	1.9159	0.075392	0.53317	0.92471	1	1.9159	0.14849	0.64202	1	1.9159	0.17298	0.9419	0	NA	NA	NA
GO_0061029	eyelid development in camera-type eye	biological_process	1	1.9159	0.075392	0.53317	0.92471	1	1.9159	0.14849	0.64202	1	1.9159	0.17298	0.9419	0	NA	NA	NA
GO_0061041	regulation of wound healing	biological_process	1	2.0529	0.069493	0.53317	0.93061	1	2.0529	0.13619	0.63514	1	2.0529	0.15668	0.93809	0	NA	NA	NA
GO_0061145	lung smooth muscle development	biological_process	1	1.9159	0.075392	0.53317	0.92471	1	1.9159	0.14849	0.64202	1	1.9159	0.17298	0.9419	0	NA	NA	NA
GO_0065002	intracellular protein transmembrane transport	biological_process	1	2.03	0.070393	0.53317	0.92971	1	2.03	0.13809	0.636	1	2.03	0.15858	0.93809	0	NA	NA	NA
GO_0090009	primitive streak formation	biological_process	1	1.9159	0.075392	0.53317	0.92471	1	1.9159	0.14849	0.64202	1	1.9159	0.17298	0.9419	0	NA	NA	NA
GO_0090136	epithelial cell-cell adhesion	biological_process	1	1.9159	0.075392	0.53317	0.92471	1	1.9159	0.14849	0.64202	1	1.9159	0.17298	0.9419	0	NA	NA	NA
GO_0090314	positive regulation of protein targeting to membrane	biological_process	1	2.03	0.070393	0.53317	0.92971	1	2.03	0.13809	0.636	1	2.03	0.15858	0.93809	0	NA	NA	NA
GO_0090328	regulation of olfactory learning	biological_process	2	1.5865	0.073093	0.53317	0.92701	1	1.5865	0.18968	0.68183	2	1.5865	0.22848	0.9419	0	NA	NA	NA
GO_1900222	negative regulation of beta-amyloid clearance	biological_process	1	1.9159	0.075392	0.53317	0.92471	1	1.9159	0.14849	0.64202	1	1.9159	0.17298	0.9419	0	NA	NA	NA
GO_1904017	cellular response to Thyroglobulin triiodothyronine	biological_process	3	1.2999	0.071793	0.53317	0.92831	1	1.2999	0.26097	0.7419	3	1.2999	0.33597	0.96242	0	NA	NA	NA
GO_0007625	grooming behavior	biological_process	3	1.2609	0.075592	0.53399	0.92451	1	1.2609	0.27687	0.7419	3	1.2609	0.35526	0.96258	0	NA	NA	NA
GO_0045987	positive regulation of smooth muscle contraction	biological_process	2	1.5578	0.076292	0.53772	0.92381	1	1.5578	0.19708	0.69298	2	1.5578	0.23798	0.95108	0	NA	NA	NA
GO_0007455	eye-antennal disc morphogenesis	biological_process	2	1.5454	0.076892	0.53773	0.92321	1	1.5454	0.19958	0.69298	2	1.5454	0.24048	0.95108	0	NA	NA	NA
GO_0030574	collagen catabolic process	biological_process	1	1.8894	0.076892	0.53773	0.92321	1	1.8894	0.15278	0.6499	1	1.8894	0.17638	0.9419	0	NA	NA	NA
GO_0061333	renal tubule morphogenesis	biological_process	1	1.8894	0.076892	0.53773	0.92321	1	1.8894	0.15278	0.6499	1	1.8894	0.17638	0.9419	0	NA	NA	NA
GO_0007096	regulation of exit from mitosis	biological_process	2	1.5435	0.076992	0.53783	0.92311	1	1.5435	0.20028	0.69298	2	1.5435	0.24098	0.95108	0	NA	NA	NA
GO_0001657	ureteric bud development	biological_process	1	1.7978	0.082792	0.53827	0.91731	1	1.7978	0.16448	0.66244	1	1.7978	0.18708	0.9419	0	NA	NA	NA
GO_0001704	formation of primary germ layer	biological_process	1	1.7978	0.082792	0.53827	0.91731	1	1.7978	0.16448	0.66244	1	1.7978	0.18708	0.9419	0	NA	NA	NA
GO_0003306	Wnt signaling pathway involved in heart development	biological_process	1	1.8676	0.078992	0.53827	0.92111	1	1.8676	0.15598	0.65358	1	1.8676	0.18058	0.9419	0	NA	NA	NA
GO_0006094	gluconeogenesis	biological_process	45	0.35978	0.082192	0.53827	0.91791	1	1.1924	0.15148	0.6499	27	1.2935	0.30307	0.96242	15	1.249	0.39296	1
GO_0006163	purine nucleotide metabolic process	biological_process	1	1.8017	0.082492	0.53827	0.91761	1	1.8017	0.16408	0.66244	1	1.8017	0.18668	0.9419	0	NA	NA	NA
GO_0006550	isoleucine catabolic process	biological_process	23	0.48109	0.078892	0.53827	0.92121	1	0.91251	0.60194	0.88261	14	1.1447	0.49385	0.98962	6	0.82689	0.73783	1
GO_0006552	leucine catabolic process	biological_process	23	0.48109	0.078892	0.53827	0.92121	1	0.91251	0.60194	0.88261	14	1.1447	0.49385	0.98962	6	0.82689	0.73783	1
GO_0006561	proline biosynthetic process	biological_process	7	0.83758	0.080492	0.53827	0.91961	1	1.0842	0.36476	0.77408	6	1.121	0.47145	0.98566	1	0.86304	0.47035	1
GO_0006574	valine catabolic process	biological_process	23	0.48109	0.078892	0.53827	0.92121	1	0.91251	0.60194	0.88261	14	1.1447	0.49385	0.98962	6	0.82689	0.73783	1
GO_0006611	protein export from nucleus	biological_process	3	1.2356	0.079292	0.53827	0.92081	1	1.2356	0.28907	0.74293	3	1.2356	0.36816	0.96258	0	NA	NA	NA
GO_0007591	molting cycle, chitin-based cuticle	biological_process	4	1.0706	0.077292	0.53827	0.92281	1	1.0706	0.37196	0.78055	4	1.0706	0.48415	0.98962	0	NA	NA	NA
GO_0008306	associative learning	biological_process	2	1.4916	0.081292	0.53827	0.91881	1	1.4916	0.21098	0.70084	2	1.4916	0.25517	0.96095	0	NA	NA	NA
GO_0009636	response to toxic substance	biological_process	2	1.4916	0.081292	0.53827	0.91881	1	1.4916	0.21098	0.70084	2	1.4916	0.25517	0.96095	0	NA	NA	NA
GO_0009952	anterior/posterior pattern specification	biological_process	11	0.67695	0.082492	0.53827	0.91761	1	2.4858	0.0016998	0.089805	6	2.8992	0.0056994	0.35205	5	1.9898	0.09579	0.81728
GO_0010906	regulation of glucose metabolic process	biological_process	3	1.2359	0.079292	0.53827	0.92081	1	1.2359	0.28887	0.74293	3	1.2359	0.36796	0.96258	0	NA	NA	NA
GO_0016241	regulation of macroautophagy	biological_process	2	1.49	0.081392	0.53827	0.91871	1	1.49	0.21118	0.70084	2	1.49	0.25537	0.96095	0	NA	NA	NA
GO_0022603	regulation of anatomical structure morphogenesis	biological_process	1	1.7978	0.082792	0.53827	0.91731	1	1.7978	0.16448	0.66244	1	1.7978	0.18708	0.9419	0	NA	NA	NA
GO_0030177	positive regulation of Wnt signaling pathway	biological_process	7	0.84212	0.079792	0.53827	0.92031	1	0.95887	0.46895	0.82436	5	1.2607	0.35926	0.96258	2	0.2043	0.9556	1
GO_0031076	embryonic camera-type eye development	biological_process	1	1.8676	0.078992	0.53827	0.92111	1	1.8676	0.15598	0.65358	1	1.8676	0.18058	0.9419	0	NA	NA	NA
GO_0031329	regulation of cellular catabolic process	biological_process	1	1.8219	0.081792	0.53827	0.91841	1	1.8219	0.16218	0.66244	1	1.8219	0.18568	0.9419	0	NA	NA	NA
GO_0031577	spindle checkpoint	biological_process	1	1.807	0.082192	0.53827	0.91791	1	1.807	0.16318	0.66244	1	1.807	0.18648	0.9419	0	NA	NA	NA
GO_0032147	activation of protein kinase activity	biological_process	7	0.83932	0.080192	0.53827	0.91991	1	0.99907	0.43436	0.82076	5	1.2869	0.34477	0.96242	2	0.27956	0.92561	1
GO_0032925	regulation of activin receptor signaling pathway	biological_process	1	1.8158	0.081992	0.53827	0.91811	1	1.8158	0.16268	0.66244	1	1.8158	0.18608	0.9419	0	NA	NA	NA
GO_0034198	cellular response to amino acid starvation	biological_process	1	1.8158	0.081992	0.53827	0.91811	1	1.8158	0.16268	0.66244	1	1.8158	0.18608	0.9419	0	NA	NA	NA
GO_0034389	lipid particle organization	biological_process	1	1.8522	0.079292	0.53827	0.92081	1	1.8522	0.15678	0.65358	1	1.8522	0.18148	0.9419	0	NA	NA	NA
GO_0035023	regulation of Rho protein signal transduction	biological_process	41	0.37969	0.080692	0.53827	0.91941	1	0.90797	0.66253	0.88917	27	0.97767	0.79562	1	12	0.90248	0.77482	1
GO_0035282	segmentation	biological_process	1	1.8531	0.079292	0.53827	0.92081	1	1.8531	0.15668	0.65358	1	1.8531	0.18148	0.9419	0	NA	NA	NA
GO_0035846	oviduct epithelium development	biological_process	1	1.7978	0.082792	0.53827	0.91731	1	1.7978	0.16448	0.66244	1	1.7978	0.18708	0.9419	0	NA	NA	NA
GO_0036099	female germ-line stem cell population maintenance	biological_process	1	1.8158	0.081992	0.53827	0.91811	1	1.8158	0.16268	0.66244	1	1.8158	0.18608	0.9419	0	NA	NA	NA
GO_0042182	ketone catabolic process	biological_process	1	1.8487	0.079292	0.53827	0.92081	1	1.8487	0.15708	0.65358	1	1.8487	0.18188	0.9419	0	NA	NA	NA
GO_0042554	superoxide anion generation	biological_process	2	1.4888	0.081592	0.53827	0.91851	1	1.4888	0.21158	0.70084	2	1.4888	0.25567	0.96095	0	NA	NA	NA
GO_0045595	regulation of cell differentiation	biological_process	1	1.8283	0.081192	0.53827	0.92001	1	1.8283	0.16148	0.66244	1	1.8283	0.18418	0.9419	0	NA	NA	NA
GO_0045931	positive regulation of mitotic cell cycle	biological_process	4	1.0582	0.079092	0.53827	0.92101	1	1.2058	0.29907	0.74465	3	1.5094	0.25157	0.96095	1	0.29519	0.80052	1
GO_0046952	ketone body catabolic process	biological_process	1	1.8487	0.079292	0.53827	0.92081	1	1.8487	0.15708	0.65358	1	1.8487	0.18188	0.9419	0	NA	NA	NA
GO_0048149	behavioral response to ethanol	biological_process	5	1.0128	0.079692	0.53827	0.92041	1	1.5534	0.15128	0.6499	3	2.1385	0.10339	0.83326	2	0.67573	0.67443	1
GO_0048566	embryonic digestive tract development	biological_process	1	1.8676	0.078992	0.53827	0.92111	1	1.8676	0.15598	0.65358	1	1.8676	0.18058	0.9419	0	NA	NA	NA
GO_0050830	defense response to Gram-positive bacterium	biological_process	5	1.003	0.081092	0.53827	0.91901	1	2.6695	0.012499	0.35204	2	4.5905	0.0093991	0.44397	3	1.3887	0.30067	0.97205
GO_0051091	positive regulation of sequence-specific DNA binding transcription factor activity	biological_process	6	0.90988	0.078992	0.53827	0.92111	1	1.4258	0.17788	0.67492	3	2.3357	0.077892	0.78612	3	0.51592	0.84932	1
GO_0051674	localization of cell	biological_process	1	1.7978	0.082792	0.53827	0.91731	1	1.7978	0.16448	0.66244	1	1.7978	0.18708	0.9419	0	NA	NA	NA
GO_0065009	regulation of molecular function	biological_process	3	1.2499	0.077992	0.53827	0.92211	1	1.2499	0.28257	0.7419	3	1.2499	0.35906	0.96258	0	NA	NA	NA
GO_0072050	S-shaped body morphogenesis	biological_process	1	1.7978	0.082792	0.53827	0.91731	1	1.7978	0.16448	0.66244	1	1.7978	0.18708	0.9419	0	NA	NA	NA
GO_0072077	renal vesicle morphogenesis	biological_process	1	1.7978	0.082792	0.53827	0.91731	1	1.7978	0.16448	0.66244	1	1.7978	0.18708	0.9419	0	NA	NA	NA
GO_0072178	nephric duct morphogenesis	biological_process	1	1.7978	0.082792	0.53827	0.91731	1	1.7978	0.16448	0.66244	1	1.7978	0.18708	0.9419	0	NA	NA	NA
GO_0090184	positive regulation of kidney development	biological_process	1	1.7978	0.082792	0.53827	0.91731	1	1.7978	0.16448	0.66244	1	1.7978	0.18708	0.9419	0	NA	NA	NA
GO_0090307	mitotic spindle assembly	biological_process	3	1.2493	0.078092	0.53827	0.92201	1	1.2493	0.28307	0.7419	3	1.2493	0.35976	0.96258	0	NA	NA	NA
GO_0097320	plasma membrane tubulation	biological_process	4	1.048	0.080792	0.53827	0.91931	1	1.0817	0.36536	0.77446	3	1.4198	0.28637	0.96242	1	0.067363	0.9667	1
GO_1900078	positive regulation of cellular response to insulin stimulus	biological_process	1	1.8158	0.081992	0.53827	0.91811	1	1.8158	0.16268	0.66244	1	1.8158	0.18608	0.9419	0	NA	NA	NA
GO_2000130	positive regulation of octopamine signaling pathway	biological_process	1	1.8158	0.081992	0.53827	0.91811	1	1.8158	0.16268	0.66244	1	1.8158	0.18608	0.9419	0	NA	NA	NA
GO_2000253	positive regulation of feeding behavior	biological_process	1	1.8158	0.081992	0.53827	0.91811	1	1.8158	0.16268	0.66244	1	1.8158	0.18608	0.9419	0	NA	NA	NA
GO_0002682	regulation of immune system process	biological_process	2	1.4729	0.082892	0.53837	0.91721	1	1.4729	0.21488	0.70288	2	1.4729	0.26057	0.96095	0	NA	NA	NA
GO_0042273	ribosomal large subunit biogenesis	biological_process	5	0.99328	0.082992	0.53846	0.91711	1	1.1091	0.34777	0.75667	4	1.314	0.33677	0.96242	1	0.28962	0.80392	1
GO_0035149	lumen formation, open tracheal system	biological_process	7	0.82234	0.083192	0.53865	0.91691	1	1.0635	0.38176	0.78559	6	1.1001	0.48955	0.98962	1	0.844	0.47935	1
GO_0051895	negative regulation of focal adhesion assembly	biological_process	3	1.2045	0.083192	0.53865	0.91691	1	1.8773	0.11069	0.63514	2	2.3113	0.09869	0.82765	1	1.0092	0.41036	1
GO_0060707	trophoblast giant cell differentiation	biological_process	4	1.0325	0.083392	0.53939	0.91671	1	1.5554	0.16148	0.66244	2	2.5879	0.072693	0.75644	2	0.52287	0.77932	1
GO_0019318	hexose metabolic process	biological_process	1	1.7797	0.083492	0.53948	0.91661	1	1.7797	0.16638	0.66629	1	1.7797	0.18878	0.9419	0	NA	NA	NA
GO_0001501	skeletal system development	biological_process	5	0.97946	0.085491	0.54007	0.91461	1	1.4209	0.19268	0.68712	3	2.0003	0.12479	0.89869	2	0.55175	0.75822	1
GO_0001764	neuron migration	biological_process	10	0.69443	0.086191	0.54007	0.91391	1	1.5189	0.10129	0.61114	6	1.8444	0.09889	0.82765	3	1.3741	0.30757	0.97665
GO_0002115	store-operated calcium entry	biological_process	1	1.7736	0.084892	0.54007	0.91521	1	1.7736	0.16808	0.66629	1	1.7736	0.19038	0.9419	0	NA	NA	NA
GO_0006090	pyruvate metabolic process	biological_process	14	0.60559	0.084492	0.54007	0.91561	1	1.4283	0.11099	0.63514	10	1.4237	0.23818	0.95108	4	1.4397	0.29027	0.96662
GO_0006166	purine ribonucleoside salvage	biological_process	1	1.7449	0.086891	0.54007	0.91341	1	1.7449	0.17348	0.67055	1	1.7449	0.19488	0.9419	0	NA	NA	NA
GO_0006851	mitochondrial calcium ion transport	biological_process	1	1.7422	0.087191	0.54007	0.91291	1	1.7422	0.17408	0.67055	1	1.7422	0.19528	0.9419	0	NA	NA	NA
GO_0007270	neuron-neuron synaptic transmission	biological_process	1	1.7494	0.086691	0.54007	0.91341	1	1.7494	0.17308	0.67055	1	1.7494	0.19438	0.9419	0	NA	NA	NA
GO_0007275	multicellular organism development	biological_process	59	0.30804	0.086691	0.54007	0.91341	1	1.2197	0.090991	0.59443	38	1.186	0.45805	0.97651	19	1.4155	0.20878	0.88271
GO_0007306	eggshell chorion assembly	biological_process	1	1.7513	0.086491	0.54007	0.91361	1	1.7513	0.17278	0.67055	1	1.7513	0.19418	0.9419	0	NA	NA	NA
GO_0018108	peptidyl-tyrosine phosphorylation	biological_process	43	0.35144	0.086791	0.54007	0.91331	1	1.0246	0.41796	0.80403	29	1.0202	0.74613	1	14	1.0338	0.64584	1
GO_0021952	central nervous system projection neuron axonogenesis	biological_process	2	1.431	0.086191	0.54007	0.91391	1	1.431	0.22588	0.712	2	1.431	0.27277	0.96242	0	NA	NA	NA
GO_0031324	negative regulation of cellular metabolic process	biological_process	7	0.80894	0.087191	0.54007	0.91291	1	0.83849	0.57794	0.87135	6	0.961	0.60794	0.99511	1	0.10344	0.93591	1
GO_0032237	activation of store-operated calcium channel activity	biological_process	1	1.7736	0.084892	0.54007	0.91521	1	1.7736	0.16808	0.66629	1	1.7736	0.19038	0.9419	0	NA	NA	NA
GO_0032957	inositol trisphosphate metabolic process	biological_process	1	1.7661	0.085891	0.54007	0.91421	1	1.7661	0.17008	0.66916	1	1.7661	0.19228	0.9419	0	NA	NA	NA
GO_0035220	wing disc development	biological_process	6	0.88387	0.084392	0.54007	0.91571	1	1.1071	0.34527	0.75645	5	1.1946	0.40086	0.96258	1	0.66968	0.56794	1
GO_0035786	protein complex oligomerization	biological_process	1	1.7422	0.087191	0.54007	0.91291	1	1.7422	0.17408	0.67055	1	1.7422	0.19528	0.9419	0	NA	NA	NA
GO_0042157	lipoprotein metabolic process	biological_process	2	1.4449	0.084992	0.54007	0.91511	1	1.4449	0.22188	0.70753	2	1.4449	0.26797	0.96242	0	NA	NA	NA
GO_0042331	phototaxis	biological_process	1	1.7494	0.086691	0.54007	0.91341	1	1.7494	0.17308	0.67055	1	1.7494	0.19438	0.9419	0	NA	NA	NA
GO_0042743	hydrogen peroxide metabolic process	biological_process	1	1.7513	0.086491	0.54007	0.91361	1	1.7513	0.17278	0.67055	1	1.7513	0.19418	0.9419	0	NA	NA	NA
GO_0043001	Golgi to plasma membrane protein transport	biological_process	2	1.4441	0.085091	0.54007	0.91501	1	1.4441	0.22208	0.70753	2	1.4441	0.26807	0.96242	0	NA	NA	NA
GO_0043504	mitochondrial DNA repair	biological_process	1	1.7758	0.084892	0.54007	0.91521	1	1.7758	0.16798	0.66629	1	1.7758	0.19028	0.9419	0	NA	NA	NA
GO_0044281	small molecule metabolic process	biological_process	9	0.7441	0.084092	0.54007	0.91601	1	0.92249	0.52305	0.84911	6	1.2499	0.37116	0.96258	3	0.26758	0.9723	1
GO_0044802	single-organism membrane organization	biological_process	2	1.4356	0.085691	0.54007	0.91441	1	2.1385	0.10019	0.61111	1	3.574	0.055094	0.70255	1	0.70288	0.55394	1
GO_0044829	positive regulation by host of viral genome replication	biological_process	2	1.439	0.085291	0.54007	0.91481	1	1.439	0.22318	0.709	2	1.439	0.26967	0.96242	0	NA	NA	NA
GO_0045736	negative regulation of cyclin-dependent protein serine/threonine kinase activity	biological_process	4	1.0189	0.084992	0.54007	0.91511	1	1.3604	0.22828	0.71402	2	2.3793	0.090791	0.79823	2	0.34144	0.89351	1
GO_0048268	clathrin coat assembly	biological_process	1	1.7494	0.086691	0.54007	0.91341	1	1.7494	0.17308	0.67055	1	1.7494	0.19438	0.9419	0	NA	NA	NA
GO_0051561	positive regulation of mitochondrial calcium ion concentration	biological_process	1	1.7422	0.087191	0.54007	0.91291	1	1.7422	0.17408	0.67055	1	1.7422	0.19528	0.9419	0	NA	NA	NA
GO_0007029	endoplasmic reticulum organization	biological_process	6	0.86723	0.087591	0.54042	0.91251	1	0.86723	0.53155	0.85044	6	0.86723	0.69513	1	0	NA	NA	NA
GO_0048821	erythrocyte development	biological_process	2	1.4171	0.087391	0.54042	0.91271	1	1.4171	0.22978	0.71698	2	1.4171	0.27737	0.96242	0	NA	NA	NA
GO_0019934	cGMP-mediated signaling	biological_process	6	0.8631	0.088591	0.54523	0.91151	1	1.3105	0.22688	0.712	5	1.3042	0.33397	0.96242	1	1.3423	0.30457	0.97418
GO_0043551	regulation of phosphatidylinositol 3-kinase activity	biological_process	1	1.7162	0.089691	0.54853	0.91051	1	1.7162	0.17788	0.67492	1	1.7162	0.20418	0.9419	0	NA	NA	NA
GO_0045186	zonula adherens assembly	biological_process	10	0.68204	0.089991	0.54945	0.91011	1	0.82364	0.62724	0.88319	8	0.94105	0.65653	0.9953	2	0.35401	0.88701	1
GO_0006003	fructose 2,6-bisphosphate metabolic process	biological_process	2	1.3832	0.091291	0.55187	0.90881	1	1.3832	0.23768	0.72217	2	1.3832	0.28807	0.96242	0	NA	NA	NA
GO_0070986	left/right axis specification	biological_process	3	1.1571	0.091091	0.55187	0.90901	1	2.0428	0.087391	0.59443	2	2.3999	0.088091	0.79305	1	1.3285	0.31227	0.97698
GO_0090162	establishment of epithelial cell polarity	biological_process	3	1.1584	0.090791	0.55187	0.90931	1	1.1584	0.32017	0.75529	3	1.1584	0.40676	0.96258	0	NA	NA	NA
GO_0090286	cytoskeletal anchoring at nuclear membrane	biological_process	2	1.383	0.091291	0.55187	0.90881	1	1.383	0.23768	0.72217	2	1.383	0.28807	0.96242	0	NA	NA	NA
GO_0006048	UDP-N-acetylglucosamine biosynthetic process	biological_process	1	1.6869	0.091891	0.5539	0.90821	1	1.6869	0.18128	0.67869	1	1.6869	0.20748	0.9419	0	NA	NA	NA
GO_0097111	endoplasmic reticulum-Golgi intermediate compartment organization	biological_process	1	1.6732	0.092391	0.55585	0.90771	1	1.6732	0.18428	0.67869	1	1.6732	0.20938	0.9419	0	NA	NA	NA
GO_0030517	negative regulation of axon extension	biological_process	2	1.3671	0.092691	0.55712	0.90741	1	1.3671	0.24278	0.7296	2	1.3671	0.29297	0.96242	0	NA	NA	NA
GO_0051225	spindle assembly	biological_process	6	0.84406	0.092891	0.55726	0.90721	1	0.84406	0.55314	0.86264	6	0.84406	0.71663	1	0	NA	NA	NA
GO_0000087	mitotic M phase	biological_process	1	1.6438	0.094791	0.55748	0.90531	1	1.6438	0.18838	0.68145	1	1.6438	0.21438	0.9419	0	NA	NA	NA
GO_0006085	acetyl-CoA biosynthetic process	biological_process	1	1.657	0.093991	0.55748	0.90621	1	1.657	0.18668	0.68145	1	1.657	0.21258	0.9419	0	NA	NA	NA
GO_0006903	vesicle targeting	biological_process	1	1.6438	0.094791	0.55748	0.90531	1	1.6438	0.18838	0.68145	1	1.6438	0.21438	0.9419	0	NA	NA	NA
GO_0008360	regulation of cell shape	biological_process	34	0.38531	0.093691	0.55748	0.90641	1	1.225	0.14479	0.64202	23	1.1902	0.45345	0.97568	11	1.2977	0.34427	0.98346
GO_0009967	positive regulation of signal transduction	biological_process	3	1.1416	0.093691	0.55748	0.90641	1	1.1416	0.32897	0.75645	3	1.1416	0.41576	0.96304	0	NA	NA	NA
GO_0010467	gene expression	biological_process	5	0.93554	0.093191	0.55748	0.90691	1	1.1753	0.30807	0.75275	4	1.3193	0.33407	0.96242	1	0.59931	0.60514	1
GO_0022008	neurogenesis	biological_process	26	0.43273	0.093891	0.55748	0.90621	1	0.82432	0.75082	0.89681	19	0.86009	0.87781	1	7	0.72724	0.84852	1
GO_0042450	arginine biosynthetic process via ornithine	biological_process	1	1.6664	0.093591	0.55748	0.90731	1	1.6664	0.18588	0.68136	1	1.6664	0.21178	0.9419	0	NA	NA	NA
GO_0044723	single-organism carbohydrate metabolic process	biological_process	2	1.3581	0.093891	0.55748	0.90621	1	1.3581	0.24548	0.73356	2	1.3581	0.29497	0.96242	0	NA	NA	NA
GO_0048732	gland development	biological_process	2	1.3575	0.094091	0.55748	0.90601	1	1.3575	0.24568	0.73356	2	1.3575	0.29507	0.96242	0	NA	NA	NA
GO_0051294	establishment of spindle orientation	biological_process	1	1.6438	0.094791	0.55748	0.90531	1	1.6438	0.18838	0.68145	1	1.6438	0.21438	0.9419	0	NA	NA	NA
GO_0051893	regulation of focal adhesion assembly	biological_process	1	1.6438	0.094791	0.55748	0.90531	1	1.6438	0.18838	0.68145	1	1.6438	0.21438	0.9419	0	NA	NA	NA
GO_0090091	positive regulation of extracellular matrix disassembly	biological_process	1	1.6438	0.094791	0.55748	0.90531	1	1.6438	0.18838	0.68145	1	1.6438	0.21438	0.9419	0	NA	NA	NA
GO_2000679	positive regulation of transcription regulatory region DNA binding	biological_process	2	1.3593	0.093691	0.55748	0.90641	1	3.4105	0.023598	0.40097	1	4.7697	0.022598	0.49171	1	2.0512	0.17948	0.81728
GO_0006610	ribosomal protein import into nucleus	biological_process	1	1.6407	0.094891	0.55755	0.90531	1	1.6407	0.18898	0.68183	1	1.6407	0.21498	0.9419	0	NA	NA	NA
GO_0006102	isocitrate metabolic process	biological_process	2	1.3515	0.09529	0.55885	0.90481	1	1.3515	0.24888	0.73459	2	1.3515	0.29767	0.96242	0	NA	NA	NA
GO_0030252	growth hormone secretion	biological_process	2	1.3466	0.09589	0.56035	0.90421	1	1.3466	0.25017	0.73615	2	1.3466	0.29977	0.96242	0	NA	NA	NA
GO_0045893	positive regulation of transcription, DNA-templated	biological_process	38	0.35737	0.09599	0.56035	0.90411	1	0.96883	0.53375	0.85299	23	1.0956	0.59994	0.99511	15	0.77451	0.91941	1
GO_0048730	epidermis morphogenesis	biological_process	1	1.6225	0.09579	0.56035	0.90431	1	1.6225	0.19068	0.68266	1	1.6225	0.21728	0.9419	0	NA	NA	NA
GO_0007110	meiosis I cytokinesis	biological_process	2	1.3394	0.09639	0.5606	0.90371	1	1.3394	0.25237	0.7373	2	1.3394	0.30127	0.96242	0	NA	NA	NA
GO_0007111	meiosis II cytokinesis	biological_process	2	1.3394	0.09639	0.5606	0.90371	1	1.3394	0.25237	0.7373	2	1.3394	0.30127	0.96242	0	NA	NA	NA
GO_0032886	regulation of microtubule-based process	biological_process	1	1.6148	0.09639	0.5606	0.90381	1	1.6148	0.19158	0.68475	1	1.6148	0.21948	0.9419	0	NA	NA	NA
GO_0001701	in utero embryonic development	biological_process	14	0.57079	0.09889	0.56102	0.90121	1	1.5011	0.082392	0.59267	9	1.6115	0.14709	0.93274	5	1.3025	0.35806	0.98887
GO_0002329	pre-B cell differentiation	biological_process	1	1.5447	0.10039	0.56102	0.89991	1	1.5447	0.20138	0.69298	1	1.5447	0.23098	0.9419	0	NA	NA	NA
GO_0002639	positive regulation of immunoglobulin production	biological_process	1	1.5447	0.10039	0.56102	0.89991	1	1.5447	0.20138	0.69298	1	1.5447	0.23098	0.9419	0	NA	NA	NA
GO_0002903	negative regulation of B cell apoptotic process	biological_process	1	1.5447	0.10039	0.56102	0.89991	1	1.5447	0.20138	0.69298	1	1.5447	0.23098	0.9419	0	NA	NA	NA
GO_0007173	epidermal growth factor receptor signaling pathway	biological_process	6	0.8174	0.09929	0.56102	0.90081	1	0.92061	0.48835	0.83887	5	1.0428	0.51775	0.99077	1	0.30963	0.78582	1
GO_0009725	response to hormone	biological_process	3	1.0966	0.09949	0.56102	0.90061	1	1.0966	0.34697	0.75645	3	1.0966	0.43836	0.97568	0	NA	NA	NA
GO_0016310	phosphorylation	biological_process	123	0.20801	0.09859	0.56102	0.90151	1	1.1059	0.16788	0.66629	77	1.0494	0.81502	1	46	1.2004	0.45715	1
GO_0022617	extracellular matrix disassembly	biological_process	2	1.3292	0.09749	0.56102	0.90261	1	1.3292	0.25577	0.73827	2	1.3292	0.30597	0.96242	0	NA	NA	NA
GO_0032102	negative regulation of response to external stimulus	biological_process	1	1.5509	0.09969	0.56102	0.90041	1	1.5509	0.20028	0.69298	1	1.5509	0.23038	0.9419	0	NA	NA	NA
GO_0032268	regulation of cellular protein metabolic process	biological_process	1	1.5509	0.09969	0.56102	0.90041	1	1.5509	0.20028	0.69298	1	1.5509	0.23038	0.9419	0	NA	NA	NA
GO_0032680	regulation of tumor necrosis factor production	biological_process	1	1.5447	0.10039	0.56102	0.89991	1	1.5447	0.20138	0.69298	1	1.5447	0.23098	0.9419	0	NA	NA	NA
GO_0033152	immunoglobulin V(D)J recombination	biological_process	1	1.5447	0.10039	0.56102	0.89991	1	1.5447	0.20138	0.69298	1	1.5447	0.23098	0.9419	0	NA	NA	NA
GO_0034599	cellular response to oxidative stress	biological_process	6	0.81688	0.09929	0.56102	0.90081	1	0.81688	0.57934	0.87168	6	0.81688	0.74103	1	0	NA	NA	NA
GO_0035926	chemokine (C-C motif) ligand 2 secretion	biological_process	1	1.5447	0.10039	0.56102	0.89991	1	1.5447	0.20138	0.69298	1	1.5447	0.23098	0.9419	0	NA	NA	NA
GO_0036035	osteoclast development	biological_process	1	1.5447	0.10039	0.56102	0.89991	1	1.5447	0.20138	0.69298	1	1.5447	0.23098	0.9419	0	NA	NA	NA
GO_0042116	macrophage activation	biological_process	1	1.5447	0.10039	0.56102	0.89991	1	1.5447	0.20138	0.69298	1	1.5447	0.23098	0.9419	0	NA	NA	NA
GO_0042117	monocyte activation	biological_process	1	1.5447	0.10039	0.56102	0.89991	1	1.5447	0.20138	0.69298	1	1.5447	0.23098	0.9419	0	NA	NA	NA
GO_0042118	endothelial cell activation	biological_process	1	1.5447	0.10039	0.56102	0.89991	1	1.5447	0.20138	0.69298	1	1.5447	0.23098	0.9419	0	NA	NA	NA
GO_0042307	positive regulation of protein import into nucleus	biological_process	1	1.5509	0.09969	0.56102	0.90041	1	1.5509	0.20028	0.69298	1	1.5509	0.23038	0.9419	0	NA	NA	NA
GO_0045655	regulation of monocyte differentiation	biological_process	1	1.5447	0.10039	0.56102	0.89991	1	1.5447	0.20138	0.69298	1	1.5447	0.23098	0.9419	0	NA	NA	NA
GO_0046359	butyrate catabolic process	biological_process	1	1.5729	0.09899	0.56102	0.90111	1	1.5729	0.19868	0.69298	1	1.5729	0.22808	0.9419	0	NA	NA	NA
GO_0048011	neurotrophin TRK receptor signaling pathway	biological_process	7	0.75387	0.09969	0.56102	0.90041	1	0.75387	0.66133	0.88917	7	0.75387	0.82572	1	0	NA	NA	NA
GO_0048562	embryonic organ morphogenesis	biological_process	1	1.5509	0.09969	0.56102	0.90041	1	1.5509	0.20028	0.69298	1	1.5509	0.23038	0.9419	0	NA	NA	NA
GO_0050706	regulation of interleukin-1 beta secretion	biological_process	1	1.5447	0.10039	0.56102	0.89991	1	1.5447	0.20138	0.69298	1	1.5447	0.23098	0.9419	0	NA	NA	NA
GO_0050727	regulation of inflammatory response	biological_process	1	1.5447	0.10039	0.56102	0.89991	1	1.5447	0.20138	0.69298	1	1.5447	0.23098	0.9419	0	NA	NA	NA
GO_0051248	negative regulation of protein metabolic process	biological_process	1	1.5509	0.09969	0.56102	0.90041	1	1.5509	0.20028	0.69298	1	1.5509	0.23038	0.9419	0	NA	NA	NA
GO_0060043	regulation of cardiac muscle cell proliferation	biological_process	1	1.5447	0.10039	0.56102	0.89991	1	1.5447	0.20138	0.69298	1	1.5447	0.23098	0.9419	0	NA	NA	NA
GO_0060766	negative regulation of androgen receptor signaling pathway	biological_process	1	1.5447	0.10039	0.56102	0.89991	1	1.5447	0.20138	0.69298	1	1.5447	0.23098	0.9419	0	NA	NA	NA
GO_0061025	membrane fusion	biological_process	6	0.82158	0.09849	0.56102	0.90161	1	1.127	0.33277	0.75645	4	1.4614	0.26637	0.96242	2	0.45812	0.82382	1
GO_0061470	T follicular helper cell differentiation	biological_process	1	1.5447	0.10039	0.56102	0.89991	1	1.5447	0.20138	0.69298	1	1.5447	0.23098	0.9419	0	NA	NA	NA
GO_0072619	interleukin-21 secretion	biological_process	1	1.5447	0.10039	0.56102	0.89991	1	1.5447	0.20138	0.69298	1	1.5447	0.23098	0.9419	0	NA	NA	NA
GO_1900424	regulation of defense response to bacterium	biological_process	1	1.5447	0.10039	0.56102	0.89991	1	1.5447	0.20138	0.69298	1	1.5447	0.23098	0.9419	0	NA	NA	NA
GO_1901250	negative regulation of lung goblet cell differentiation	biological_process	1	1.5447	0.10039	0.56102	0.89991	1	1.5447	0.20138	0.69298	1	1.5447	0.23098	0.9419	0	NA	NA	NA
GO_1901256	regulation of macrophage colony-stimulating factor production	biological_process	1	1.5447	0.10039	0.56102	0.89991	1	1.5447	0.20138	0.69298	1	1.5447	0.23098	0.9419	0	NA	NA	NA
GO_1901509	regulation of endothelial tube morphogenesis	biological_process	1	1.5447	0.10039	0.56102	0.89991	1	1.5447	0.20138	0.69298	1	1.5447	0.23098	0.9419	0	NA	NA	NA
GO_1903035	negative regulation of response to wounding	biological_process	1	1.5509	0.09969	0.56102	0.90041	1	1.5509	0.20028	0.69298	1	1.5509	0.23038	0.9419	0	NA	NA	NA
GO_2000727	positive regulation of cardiac muscle cell differentiation	biological_process	1	1.5447	0.10039	0.56102	0.89991	1	1.5447	0.20138	0.69298	1	1.5447	0.23098	0.9419	0	NA	NA	NA
GO_2001182	regulation of interleukin-12 secretion	biological_process	1	1.5447	0.10039	0.56102	0.89991	1	1.5447	0.20138	0.69298	1	1.5447	0.23098	0.9419	0	NA	NA	NA
GO_0009082	branched-chain amino acid biosynthetic process	biological_process	1	1.5403	0.10129	0.56156	0.89881	1	1.5403	0.20258	0.6944	1	1.5403	0.23478	0.94587	0	NA	NA	NA
GO_0045061	thymic T cell selection	biological_process	2	1.3044	0.10059	0.56156	0.89951	1	3.3556	0.024798	0.40919	1	4.6599	0.024698	0.49171	1	2.0512	0.17948	0.81728
GO_1901386	negative regulation of voltage-gated calcium channel activity	biological_process	3	1.088	0.10129	0.56156	0.89881	1	1.088	0.35096	0.76008	3	1.088	0.44476	0.97568	0	NA	NA	NA
GO_1904030	negative regulation of cyclin-dependent protein kinase activity	biological_process	1	1.5444	0.10099	0.56156	0.89911	1	1.5444	0.20208	0.6944	1	1.5444	0.23438	0.94587	0	NA	NA	NA
GO_0019371	cyclooxygenase pathway	biological_process	1	1.5306	0.10169	0.56229	0.89841	1	1.5306	0.20328	0.6944	1	1.5306	0.23568	0.94587	0	NA	NA	NA
GO_0009062	fatty acid catabolic process	biological_process	2	1.2916	0.10179	0.56235	0.89831	1	1.2916	0.26667	0.7419	2	1.2916	0.31907	0.96242	0	NA	NA	NA
GO_0000132	establishment of mitotic spindle orientation	biological_process	10	0.64401	0.10219	0.56309	0.89791	1	0.74976	0.71273	0.89681	9	0.77432	0.85011	1	1	0.52874	0.66683	1
GO_0006368	transcription elongation from RNA polymerase II promoter	biological_process	9	0.67076	0.10469	0.56309	0.89541	1	0.7014	0.74563	0.89681	7	0.8821	0.70413	1	2	0.068941	0.9958	1
GO_0006977	DNA damage response, signal transduction by p53 class mediator resulting in cell cycle arrest	biological_process	4	0.919	0.10409	0.56309	0.89601	1	0.919	0.46655	0.82436	4	0.919	0.59974	0.99511	0	NA	NA	NA
GO_0007178	transmembrane receptor protein serine/threonine kinase signaling pathway	biological_process	13	0.56327	0.10429	0.56309	0.89581	1	0.98027	0.46955	0.82437	9	1.1148	0.50675	0.98962	4	0.67763	0.79372	1
GO_0007520	myoblast fusion	biological_process	8	0.70116	0.10399	0.56309	0.89611	1	0.73664	0.69403	0.89007	6	0.95853	0.61034	0.99511	1	0.14193	0.90171	1
GO_0010508	positive regulation of autophagy	biological_process	6	0.80239	0.10409	0.56309	0.89601	1	1.4557	0.16568	0.66552	3	2.258	0.087091	0.79305	3	0.65327	0.75282	1
GO_0010556	regulation of macromolecule biosynthetic process	biological_process	1	1.4951	0.10459	0.56309	0.89551	1	1.4951	0.21008	0.70084	1	1.4951	0.24318	0.95108	0	NA	NA	NA
GO_0016063	rhodopsin biosynthetic process	biological_process	1	1.491	0.10459	0.56309	0.89551	1	1.491	0.21028	0.70084	1	1.491	0.24358	0.95108	0	NA	NA	NA
GO_0017121	phospholipid scrambling	biological_process	1	1.5009	0.10379	0.56309	0.89631	1	1.5009	0.20868	0.69968	1	1.5009	0.24198	0.95108	0	NA	NA	NA
GO_0019497	hexachlorocyclohexane metabolic process	biological_process	23	0.43031	0.10479	0.56309	0.89531	1	1.2796	0.13899	0.63735	15	1.3109	0.30597	0.96242	8	1.2208	0.41266	1
GO_0032435	negative regulation of proteasomal ubiquitin-dependent protein catabolic process	biological_process	4	0.91574	0.10469	0.56309	0.89541	1	0.91574	0.46895	0.82436	4	0.91574	0.60204	0.99511	0	NA	NA	NA
GO_0033157	regulation of intracellular protein transport	biological_process	4	0.91574	0.10469	0.56309	0.89541	1	0.91574	0.46895	0.82436	4	0.91574	0.60204	0.99511	0	NA	NA	NA
GO_0034976	response to endoplasmic reticulum stress	biological_process	7	0.73912	0.10409	0.56309	0.89601	1	1.2434	0.25847	0.7419	4	1.7347	0.16738	0.9419	3	0.58832	0.79912	1
GO_0035090	maintenance of apical/basal cell polarity	biological_process	4	0.91574	0.10469	0.56309	0.89541	1	0.91574	0.46895	0.82436	4	0.91574	0.60204	0.99511	0	NA	NA	NA
GO_0035330	regulation of hippo signaling	biological_process	4	0.91574	0.10469	0.56309	0.89541	1	0.91574	0.46895	0.82436	4	0.91574	0.60204	0.99511	0	NA	NA	NA
GO_0042327	positive regulation of phosphorylation	biological_process	4	0.91574	0.10469	0.56309	0.89541	1	0.91574	0.46895	0.82436	4	0.91574	0.60204	0.99511	0	NA	NA	NA
GO_0042423	catecholamine biosynthetic process	biological_process	2	1.2808	0.10269	0.56309	0.89741	1	1.7351	0.15788	0.65433	1	3.0159	0.078392	0.78686	1	0.45426	0.70773	1
GO_0045218	zonula adherens maintenance	biological_process	4	0.91574	0.10469	0.56309	0.89541	1	0.91574	0.46895	0.82436	4	0.91574	0.60204	0.99511	0	NA	NA	NA
GO_0045570	regulation of imaginal disc growth	biological_process	4	0.91574	0.10469	0.56309	0.89541	1	0.91574	0.46895	0.82436	4	0.91574	0.60204	0.99511	0	NA	NA	NA
GO_0061336	cell morphogenesis involved in Malpighian tubule morphogenesis	biological_process	4	0.91574	0.10469	0.56309	0.89541	1	0.91574	0.46895	0.82436	4	0.91574	0.60204	0.99511	0	NA	NA	NA
GO_1900425	negative regulation of defense response to bacterium	biological_process	3	1.0676	0.10449	0.56309	0.89561	1	1.0676	0.36236	0.77171	3	1.0676	0.45715	0.97632	0	NA	NA	NA
GO_0001178	regulation of transcriptional start site selection at RNA polymerase II promoter	biological_process	1	1.4821	0.10529	0.56433	0.89511	1	1.4821	0.21158	0.70084	1	1.4821	0.24498	0.95108	0	NA	NA	NA
GO_0031440	regulation of mRNA 3'-end processing	biological_process	1	1.4821	0.10529	0.56433	0.89511	1	1.4821	0.21158	0.70084	1	1.4821	0.24498	0.95108	0	NA	NA	NA
GO_0045059	positive thymic T cell selection	biological_process	3	1.0624	0.10539	0.56438	0.89471	1	1.0624	0.36406	0.77353	3	1.0624	0.46045	0.97687	0	NA	NA	NA
GO_0001702	gastrulation with mouth forming second	biological_process	2	1.2568	0.10569	0.56503	0.89441	1	1.2568	0.27737	0.7419	2	1.2568	0.33317	0.96242	0	NA	NA	NA
GO_0000186	activation of MAPKK activity	biological_process	4	0.90468	0.10659	0.5664	0.89351	1	0.90468	0.47605	0.83085	4	0.90468	0.61134	0.99511	0	NA	NA	NA
GO_0001738	morphogenesis of a polarized epithelium	biological_process	7	0.72741	0.10769	0.5664	0.89241	1	1.0683	0.37686	0.78196	6	1.0475	0.53245	0.99077	1	1.1932	0.34867	0.98346
GO_0002376	immune system process	biological_process	13	0.557	0.10709	0.5664	0.89301	1	1.2826	0.18798	0.68145	8	1.4947	0.21228	0.9419	5	0.94329	0.61434	1
GO_0002784	regulation of antimicrobial peptide production	biological_process	2	1.2304	0.10889	0.5664	0.89121	1	1.2304	0.28517	0.7419	2	1.2304	0.34217	0.96242	0	NA	NA	NA
GO_0006623	protein targeting to vacuole	biological_process	4	0.89703	0.10789	0.5664	0.89221	1	0.89703	0.48135	0.83778	4	0.89703	0.61794	0.99511	0	NA	NA	NA
GO_0007098	centrosome cycle	biological_process	1	1.4532	0.10909	0.5664	0.89101	1	1.4532	0.21788	0.70463	1	1.4532	0.25607	0.96095	0	NA	NA	NA
GO_0007279	pole cell formation	biological_process	3	1.0387	0.10779	0.5664	0.89231	1	1.0387	0.37476	0.78121	3	1.0387	0.47525	0.98717	0	NA	NA	NA
GO_0008202	steroid metabolic process	biological_process	4	0.88713	0.10909	0.5664	0.89101	1	0.88713	0.48705	0.83887	4	0.88713	0.62504	0.99511	0	NA	NA	NA
GO_0009396	folic acid-containing compound biosynthetic process	biological_process	4	0.88534	0.10919	0.5664	0.89091	1	1.2143	0.29457	0.74293	3	1.3997	0.29407	0.96242	1	0.65786	0.57464	1
GO_0010470	regulation of gastrulation	biological_process	3	1.0353	0.10829	0.5664	0.89181	1	1.7081	0.14299	0.64202	2	2.0576	0.13289	0.91836	1	1.0092	0.41036	1
GO_0010717	regulation of epithelial to mesenchymal transition	biological_process	3	1.0353	0.10829	0.5664	0.89181	1	1.7081	0.14299	0.64202	2	2.0576	0.13289	0.91836	1	1.0092	0.41036	1
GO_0030073	insulin secretion	biological_process	4	0.90321	0.10699	0.5664	0.89311	1	0.90321	0.47705	0.83191	3	1.2043	0.38356	0.96258	0	NA	NA	NA
GO_0032675	regulation of interleukin-6 production	biological_process	1	1.457	0.10879	0.5664	0.89141	1	1.457	0.21708	0.70313	1	1.457	0.25547	0.96095	0	NA	NA	NA
GO_0035239	tube morphogenesis	biological_process	2	1.2349	0.10839	0.5664	0.89171	1	1.2349	0.28347	0.7419	2	1.2349	0.34017	0.96242	0	NA	NA	NA
GO_0035924	cellular response to vascular endothelial growth factor stimulus	biological_process	1	1.457	0.10879	0.5664	0.89141	1	1.457	0.21708	0.70313	1	1.457	0.25547	0.96095	0	NA	NA	NA
GO_0038066	p38MAPK cascade	biological_process	1	1.457	0.10879	0.5664	0.89141	1	1.457	0.21708	0.70313	1	1.457	0.25547	0.96095	0	NA	NA	NA
GO_0038095	Fc-epsilon receptor signaling pathway	biological_process	4	0.90468	0.10659	0.5664	0.89351	1	0.90468	0.47605	0.83085	4	0.90468	0.61134	0.99511	0	NA	NA	NA
GO_0042535	positive regulation of tumor necrosis factor biosynthetic process	biological_process	1	1.457	0.10879	0.5664	0.89141	1	1.457	0.21708	0.70313	1	1.457	0.25547	0.96095	0	NA	NA	NA
GO_0044255	cellular lipid metabolic process	biological_process	7	0.72745	0.10769	0.5664	0.89241	1	1.0475	0.39386	0.79049	5	1.2425	0.36986	0.96258	2	0.56012	0.75232	1
GO_0045751	negative regulation of Toll signaling pathway	biological_process	2	1.2304	0.10889	0.5664	0.89121	1	1.2304	0.28517	0.7419	2	1.2304	0.34217	0.96242	0	NA	NA	NA
GO_0046834	lipid phosphorylation	biological_process	2	1.2294	0.10899	0.5664	0.89111	1	1.2294	0.28557	0.7419	2	1.2294	0.34237	0.96242	0	NA	NA	NA
GO_0048839	inner ear development	biological_process	1	1.457	0.10879	0.5664	0.89141	1	1.457	0.21708	0.70313	1	1.457	0.25547	0.96095	0	NA	NA	NA
GO_0060968	regulation of gene silencing	biological_process	2	1.2304	0.10889	0.5664	0.89121	1	1.2304	0.28517	0.7419	2	1.2304	0.34217	0.96242	0	NA	NA	NA
GO_1903690	negative regulation of wound healing, spreading of epidermal cells	biological_process	3	1.0353	0.10829	0.5664	0.89181	1	1.7081	0.14299	0.64202	2	2.0576	0.13289	0.91836	1	1.0092	0.41036	1
GO_1904261	positive regulation of basement membrane assembly involved in embryonic body morphogenesis	biological_process	3	1.0353	0.10829	0.5664	0.89181	1	1.7081	0.14299	0.64202	2	2.0576	0.13289	0.91836	1	1.0092	0.41036	1
GO_0003337	mesenchymal to epithelial transition involved in metanephros morphogenesis	biological_process	1	1.4331	0.11049	0.56706	0.88971	1	1.4331	0.22128	0.70753	1	1.4331	0.25997	0.96095	0	NA	NA	NA
GO_0007501	mesodermal cell fate specification	biological_process	1	1.4331	0.11049	0.56706	0.88971	1	1.4331	0.22128	0.70753	1	1.4331	0.25997	0.96095	0	NA	NA	NA
GO_0030278	regulation of ossification	biological_process	1	1.4331	0.11049	0.56706	0.88971	1	1.4331	0.22128	0.70753	1	1.4331	0.25997	0.96095	0	NA	NA	NA
GO_0032330	regulation of chondrocyte differentiation	biological_process	1	1.4331	0.11049	0.56706	0.88971	1	1.4331	0.22128	0.70753	1	1.4331	0.25997	0.96095	0	NA	NA	NA
GO_0034497	protein localization to pre-autophagosomal structure	biological_process	1	1.4429	0.11029	0.56706	0.88991	1	1.4429	0.22008	0.70753	1	1.4429	0.25857	0.96095	0	NA	NA	NA
GO_0042474	middle ear morphogenesis	biological_process	1	1.4331	0.11049	0.56706	0.88971	1	1.4331	0.22128	0.70753	1	1.4331	0.25997	0.96095	0	NA	NA	NA
GO_0072038	mesenchymal stem cell maintenance involved in nephron morphogenesis	biological_process	1	1.4331	0.11049	0.56706	0.88971	1	1.4331	0.22128	0.70753	1	1.4331	0.25997	0.96095	0	NA	NA	NA
GO_0072161	mesenchymal cell differentiation involved in kidney development	biological_process	1	1.4331	0.11049	0.56706	0.88971	1	1.4331	0.22128	0.70753	1	1.4331	0.25997	0.96095	0	NA	NA	NA
GO_0090189	regulation of branching involved in ureteric bud morphogenesis	biological_process	1	1.4331	0.11049	0.56706	0.88971	1	1.4331	0.22128	0.70753	1	1.4331	0.25997	0.96095	0	NA	NA	NA
GO_0097168	mesenchymal stem cell proliferation	biological_process	1	1.4331	0.11049	0.56706	0.88971	1	1.4331	0.22128	0.70753	1	1.4331	0.25997	0.96095	0	NA	NA	NA
GO_1902732	positive regulation of chondrocyte proliferation	biological_process	1	1.4331	0.11049	0.56706	0.88971	1	1.4331	0.22128	0.70753	1	1.4331	0.25997	0.96095	0	NA	NA	NA
GO_0002227	innate immune response in mucosa	biological_process	1	1.4293	0.11079	0.56721	0.88941	1	1.4293	0.22378	0.70948	1	1.4293	0.26047	0.96095	0	NA	NA	NA
GO_0007265	Ras protein signal transduction	biological_process	4	0.87702	0.11119	0.56879	0.88891	1	0.87702	0.49465	0.84003	4	0.87702	0.63284	0.99511	0	NA	NA	NA
GO_0001745	compound eye morphogenesis	biological_process	11	0.58757	0.11239	0.57007	0.88771	1	0.67013	0.80942	0.90252	8	0.86467	0.73663	1	2	0.22704	0.94721	1
GO_0006097	glyoxylate cycle	biological_process	1	1.4119	0.11289	0.57007	0.88741	1	1.4119	0.22718	0.712	1	1.4119	0.26287	0.96095	0	NA	NA	NA
GO_0008542	visual learning	biological_process	5	0.85416	0.11249	0.57007	0.88761	1	0.85416	0.53465	0.85345	4	1.0677	0.48645	0.98962	0	NA	NA	NA
GO_0030242	pexophagy	biological_process	1	1.4143	0.11269	0.57007	0.88751	1	1.4143	0.22688	0.712	1	1.4143	0.26287	0.96095	0	NA	NA	NA
GO_0032370	positive regulation of lipid transport	biological_process	3	1.0175	0.11289	0.57007	0.88721	1	1.0175	0.38606	0.78727	3	1.0175	0.49085	0.98962	0	NA	NA	NA
GO_0035194	posttranscriptional gene silencing by RNA	biological_process	1	1.4211	0.11199	0.57007	0.88811	1	1.4211	0.22588	0.712	1	1.4211	0.26227	0.96095	0	NA	NA	NA
GO_0036092	phosphatidylinositol-3-phosphate biosynthetic process	biological_process	1	1.4143	0.11269	0.57007	0.88751	1	1.4143	0.22688	0.712	1	1.4143	0.26287	0.96095	0	NA	NA	NA
GO_0046621	negative regulation of organ growth	biological_process	5	0.85454	0.11249	0.57007	0.88761	1	0.85454	0.53435	0.85345	5	0.85454	0.67393	1	0	NA	NA	NA
GO_1901576	organic substance biosynthetic process	biological_process	4	0.87341	0.11229	0.57007	0.88781	1	1.2035	0.30007	0.74582	3	1.3846	0.30107	0.96242	1	0.66023	0.57274	1
GO_0002224	toll-like receptor signaling pathway	biological_process	2	1.206	0.11309	0.57016	0.88701	1	1.206	0.29437	0.74293	2	1.206	0.35296	0.96242	0	NA	NA	NA
GO_0030154	cell differentiation	biological_process	41	0.33137	0.11339	0.57076	0.88671	1	1.1842	0.17028	0.66952	26	1.195	0.43506	0.97568	15	1.1656	0.49605	1
GO_0090557	establishment of endothelial intestinal barrier	biological_process	5	0.84518	0.11339	0.57076	0.88671	1	1.1627	0.31457	0.75529	4	1.2549	0.37066	0.96258	1	0.79386	0.49735	1
GO_0016560	protein import into peroxisome matrix, docking	biological_process	2	1.198	0.11379	0.57094	0.88631	1	1.198	0.29607	0.74367	2	1.198	0.35636	0.96258	0	NA	NA	NA
GO_0030589	pseudocleavage involved in syncytial blastoderm formation	biological_process	2	1.1984	0.11379	0.57094	0.88631	1	1.1984	0.29607	0.74367	2	1.1984	0.35606	0.96258	0	NA	NA	NA
GO_1900026	positive regulation of substrate adhesion-dependent cell spreading	biological_process	2	1.197	0.11389	0.57099	0.88621	1	1.197	0.29677	0.74396	2	1.197	0.35676	0.96258	0	NA	NA	NA
GO_0000083	regulation of transcription involved in G1/S transition of mitotic cell cycle	biological_process	5	0.84175	0.11439	0.571	0.88571	1	0.94771	0.46115	0.8235	4	1.1184	0.45245	0.97568	1	0.2649	0.83152	1
GO_0002479	antigen processing and presentation of exogenous peptide antigen via MHC class I, TAP-dependent	biological_process	2	1.1726	0.11789	0.571	0.88221	1	1.1726	0.30507	0.74833	2	1.1726	0.36746	0.96258	0	NA	NA	NA
GO_0006697	ecdysone biosynthetic process	biological_process	4	0.85077	0.11739	0.571	0.88271	1	1.0781	0.36856	0.77722	3	1.2859	0.34267	0.96242	1	0.45472	0.70763	1
GO_0006726	eye pigment biosynthetic process	biological_process	1	1.3946	0.11609	0.571	0.88401	1	1.3946	0.23218	0.71796	1	1.3946	0.26977	0.96242	0	NA	NA	NA
GO_0007084	mitotic nuclear envelope reassembly	biological_process	1	1.3922	0.11609	0.571	0.88401	1	1.3922	0.23218	0.71796	1	1.3922	0.27027	0.96242	0	NA	NA	NA
GO_0007425	epithelial cell fate determination, open tracheal system	biological_process	1	1.3946	0.11609	0.571	0.88401	1	1.3946	0.23218	0.71796	1	1.3946	0.26977	0.96242	0	NA	NA	NA
GO_0009063	cellular amino acid catabolic process	biological_process	1	1.4032	0.11539	0.571	0.88481	1	1.4032	0.23048	0.71698	1	1.4032	0.26827	0.96242	0	NA	NA	NA
GO_0015910	peroxisomal long-chain fatty acid import	biological_process	1	1.3777	0.11679	0.571	0.88331	1	1.3777	0.23418	0.72205	1	1.3777	0.27287	0.96242	0	NA	NA	NA
GO_0015994	chlorophyll metabolic process	biological_process	23	0.40591	0.11609	0.571	0.88401	1	0.85672	0.68983	0.89007	17	0.85413	0.86861	1	6	0.86404	0.70633	1
GO_0016266	O-glycan processing	biological_process	2	1.1789	0.11709	0.571	0.88301	1	1.1789	0.30357	0.74833	1	2.3578	0.12379	0.89417	0	NA	NA	NA
GO_0018345	protein palmitoylation	biological_process	1	1.4083	0.11499	0.571	0.88691	1	1.4083	0.22968	0.71698	1	1.4083	0.26767	0.96242	0	NA	NA	NA
GO_0033209	tumor necrosis factor-mediated signaling pathway	biological_process	2	1.1726	0.11789	0.571	0.88221	1	1.1726	0.30507	0.74833	2	1.1726	0.36746	0.96258	0	NA	NA	NA
GO_0034113	heterotypic cell-cell adhesion	biological_process	2	1.1771	0.11719	0.571	0.88291	1	1.6328	0.17948	0.67723	1	2.8099	0.087891	0.79305	1	0.45569	0.70743	1
GO_0035076	ecdysone receptor-mediated signaling pathway	biological_process	1	1.3624	0.11789	0.571	0.88221	1	1.3624	0.23638	0.72217	1	1.3624	0.27787	0.96242	0	NA	NA	NA
GO_0038061	NIK/NF-kappaB signaling	biological_process	2	1.1726	0.11789	0.571	0.88221	1	1.1726	0.30507	0.74833	2	1.1726	0.36746	0.96258	0	NA	NA	NA
GO_0042427	serotonin biosynthetic process	biological_process	1	1.3946	0.11609	0.571	0.88401	1	1.3946	0.23218	0.71796	1	1.3946	0.26977	0.96242	0	NA	NA	NA
GO_0043123	positive regulation of I-kappaB kinase/NF-kappaB signaling	biological_process	4	0.85263	0.11689	0.571	0.88321	1	0.94058	0.45135	0.8235	3	1.1955	0.38786	0.96258	1	0.1759	0.87771	1
GO_0043392	negative regulation of DNA binding	biological_process	4	0.85512	0.11629	0.571	0.88381	1	1.7682	0.10479	0.62506	2	2.6233	0.070693	0.74693	2	0.91304	0.51795	1
GO_0043988	histone H3-S28 phosphorylation	biological_process	2	1.1814	0.11669	0.571	0.88341	1	1.1814	0.30287	0.7479	2	1.1814	0.36426	0.96258	0	NA	NA	NA
GO_0044208	'de novo' AMP biosynthetic process	biological_process	4	0.86086	0.11499	0.571	0.88511	1	1.1076	0.34897	0.75744	2	1.9685	0.14719	0.93274	2	0.24678	0.93971	1
GO_0048104	establishment of body hair or bristle planar orientation	biological_process	1	1.4083	0.11499	0.571	0.88691	1	1.4083	0.22968	0.71698	1	1.4083	0.26767	0.96242	0	NA	NA	NA
GO_0048557	embryonic digestive tract morphogenesis	biological_process	2	1.196	0.11399	0.571	0.88611	1	1.196	0.29727	0.74396	2	1.196	0.35696	0.96258	0	NA	NA	NA
GO_0048568	embryonic organ development	biological_process	1	1.4054	0.11519	0.571	0.88501	1	1.4054	0.23008	0.71698	1	1.4054	0.26817	0.96242	0	NA	NA	NA
GO_0051436	negative regulation of ubiquitin-protein ligase activity involved in mitotic cell cycle	biological_process	2	1.1726	0.11789	0.571	0.88221	1	1.1726	0.30507	0.74833	2	1.1726	0.36746	0.96258	0	NA	NA	NA
GO_0051437	positive regulation of ubiquitin-protein ligase activity involved in regulation of mitotic cell cycle transition	biological_process	2	1.1726	0.11789	0.571	0.88221	1	1.1726	0.30507	0.74833	2	1.1726	0.36746	0.96258	0	NA	NA	NA
GO_0060872	semicircular canal development	biological_process	1	1.4054	0.11509	0.571	0.88511	1	1.4054	0.22998	0.71698	1	1.4054	0.26797	0.96242	0	NA	NA	NA
GO_0072175	epithelial tube formation	biological_process	1	1.3946	0.11609	0.571	0.88401	1	1.3946	0.23218	0.71796	1	1.3946	0.26977	0.96242	0	NA	NA	NA
GO_0098656	anion transmembrane transport	biological_process	4	0.86328	0.11439	0.571	0.88571	1	1.9521	0.074793	0.58556	3	1.8769	0.14999	0.93274	1	2.1777	0.16338	0.81728
GO_0006265	DNA topological change	biological_process	7	0.6905	0.11839	0.57254	0.88171	1	0.88949	0.53095	0.85044	6	0.92166	0.64384	0.99511	1	0.69645	0.55684	1
GO_0007443	Malpighian tubule morphogenesis	biological_process	5	0.82476	0.11859	0.57307	0.88151	1	1.8615	0.077692	0.58556	4	1.6789	0.18418	0.9419	1	2.5919	0.12419	0.81728
GO_0042147	retrograde transport, endosome to Golgi	biological_process	12	0.56148	0.11879	0.5736	0.88131	1	1.1908	0.26277	0.7419	9	1.1682	0.45555	0.97568	3	1.2586	0.36206	0.99613
GO_0032481	positive regulation of type I interferon production	biological_process	4	0.843	0.11929	0.57545	0.88081	1	0.843	0.51965	0.84875	4	0.843	0.66243	1	0	NA	NA	NA
GO_0048644	muscle organ morphogenesis	biological_process	2	1.1588	0.11969	0.57545	0.88041	1	1.1588	0.30987	0.75436	2	1.1588	0.37356	0.96258	0	NA	NA	NA
GO_0051053	negative regulation of DNA metabolic process	biological_process	1	1.3401	0.11999	0.57545	0.88031	1	1.3401	0.24088	0.72549	1	1.3401	0.28267	0.96242	0	NA	NA	NA
GO_0051240	positive regulation of multicellular organismal process	biological_process	2	1.1567	0.11989	0.57545	0.88021	1	1.1567	0.31057	0.75441	2	1.1567	0.37526	0.96258	0	NA	NA	NA
GO_0097193	intrinsic apoptotic signaling pathway	biological_process	1	1.3345	0.12009	0.57545	0.88001	1	1.3345	0.24118	0.72549	1	1.3345	0.28287	0.96242	0	NA	NA	NA
GO_2000324	positive regulation of glucocorticoid receptor signaling pathway	biological_process	1	1.3345	0.12009	0.57545	0.88001	1	1.3345	0.24118	0.72549	1	1.3345	0.28287	0.96242	0	NA	NA	NA
GO_0015914	phospholipid transport	biological_process	2	1.1477	0.12099	0.57888	0.87911	1	1.1477	0.31437	0.75529	2	1.1477	0.38066	0.96258	0	NA	NA	NA
GO_0009649	entrainment of circadian clock	biological_process	1	1.3331	0.12299	0.58225	0.88001	1	1.3331	0.24718	0.73356	1	1.3331	0.28797	0.96242	0	NA	NA	NA
GO_0021775	smoothened signaling pathway involved in ventral spinal cord interneuron specification	biological_process	1	1.3305	0.12299	0.58225	0.87711	1	1.3305	0.24758	0.73356	1	1.3305	0.28827	0.96242	0	NA	NA	NA
GO_0021776	smoothened signaling pathway involved in spinal cord motor neuron cell fate specification	biological_process	1	1.3305	0.12299	0.58225	0.87711	1	1.3305	0.24758	0.73356	1	1.3305	0.28827	0.96242	0	NA	NA	NA
GO_0061541	rhabdomere morphogenesis	biological_process	5	0.80602	0.12279	0.58225	0.87731	1	0.80602	0.57134	0.86732	5	0.80602	0.71653	1	0	NA	NA	NA
GO_0097421	liver regeneration	biological_process	1	1.3331	0.12299	0.58225	0.88001	1	1.3331	0.24718	0.73356	1	1.3331	0.28797	0.96242	0	NA	NA	NA
GO_1901621	negative regulation of smoothened signaling pathway involved in dorsal/ventral neural tube patterning	biological_process	1	1.3305	0.12299	0.58225	0.87711	1	1.3305	0.24758	0.73356	1	1.3305	0.28827	0.96242	0	NA	NA	NA
GO_0019388	galactose catabolic process	biological_process	1	1.3258	0.12319	0.58232	0.87691	1	1.3258	0.24818	0.73356	1	1.3258	0.28977	0.96242	0	NA	NA	NA
GO_0034047	regulation of protein phosphatase type 2A activity	biological_process	7	0.66789	0.12449	0.58626	0.87561	1	0.835	0.58054	0.87171	5	1.052	0.51065	0.99077	2	0.29244	0.91921	1
GO_0046627	negative regulation of insulin receptor signaling pathway	biological_process	2	1.1118	0.12539	0.59005	0.87471	1	1.1118	0.32677	0.75635	2	1.1118	0.39746	0.96258	0	NA	NA	NA
GO_0000212	meiotic spindle organization	biological_process	1	1.2818	0.12789	0.59033	0.87221	1	1.2818	0.25537	0.73827	1	1.2818	0.30047	0.96242	0	NA	NA	NA
GO_0001561	fatty acid alpha-oxidation	biological_process	1	1.2872	0.12749	0.59033	0.87261	1	1.2872	0.25447	0.73827	1	1.2872	0.29897	0.96242	0	NA	NA	NA
GO_0007282	cystoblast division	biological_process	1	1.2818	0.12789	0.59033	0.87221	1	1.2818	0.25537	0.73827	1	1.2818	0.30047	0.96242	0	NA	NA	NA
GO_0007426	tracheal outgrowth, open tracheal system	biological_process	4	0.8183	0.12659	0.59033	0.87351	1	0.8183	0.53735	0.85397	4	0.8183	0.68153	1	0	NA	NA	NA
GO_0008594	photoreceptor cell morphogenesis	biological_process	6	0.7245	0.12619	0.59033	0.87391	1	2.6203	0.011199	0.33194	3	3.3448	0.017398	0.49171	3	1.8958	0.14609	0.81728
GO_0010693	negative regulation of alkaline phosphatase activity	biological_process	1	1.2821	0.12789	0.59033	0.87221	1	1.2821	0.25537	0.73827	1	1.2821	0.30037	0.96242	0	NA	NA	NA
GO_0030488	tRNA methylation	biological_process	11	0.54988	0.12689	0.59033	0.87321	1	1.1619	0.28577	0.74206	6	1.5691	0.18948	0.9419	5	0.6732	0.83242	1
GO_0030721	spectrosome organization	biological_process	1	1.2818	0.12789	0.59033	0.87221	1	1.2818	0.25537	0.73827	1	1.2818	0.30047	0.96242	0	NA	NA	NA
GO_0030723	ovarian fusome organization	biological_process	1	1.2818	0.12789	0.59033	0.87221	1	1.2818	0.25537	0.73827	1	1.2818	0.30047	0.96242	0	NA	NA	NA
GO_0030724	testicular fusome organization	biological_process	1	1.2818	0.12789	0.59033	0.87221	1	1.2818	0.25537	0.73827	1	1.2818	0.30047	0.96242	0	NA	NA	NA
GO_0032331	negative regulation of chondrocyte differentiation	biological_process	1	1.2821	0.12789	0.59033	0.87221	1	1.2821	0.25537	0.73827	1	1.2821	0.30037	0.96242	0	NA	NA	NA
GO_0044351	macropinocytosis	biological_process	2	1.1043	0.12689	0.59033	0.87321	1	1.1043	0.33037	0.75645	2	1.1043	0.40206	0.96258	0	NA	NA	NA
GO_0048135	female germ-line cyst formation	biological_process	1	1.2818	0.12789	0.59033	0.87221	1	1.2818	0.25537	0.73827	1	1.2818	0.30047	0.96242	0	NA	NA	NA
GO_0048813	dendrite morphogenesis	biological_process	47	0.29684	0.12589	0.59033	0.87421	1	1.1737	0.16798	0.66629	32	1.0799	0.65803	0.99587	15	1.3738	0.27117	0.95795
GO_0061572	actin filament bundle organization	biological_process	1	1.2818	0.12789	0.59033	0.87221	1	1.2818	0.25537	0.73827	1	1.2818	0.30047	0.96242	0	NA	NA	NA
GO_1901214	regulation of neuron death	biological_process	2	1.1044	0.12679	0.59033	0.87331	1	1.1044	0.33027	0.75645	2	1.1044	0.40206	0.96258	0	NA	NA	NA
GO_1902832	negative regulation of cell proliferation in dorsal spinal cord	biological_process	1	1.2821	0.12789	0.59033	0.87221	1	1.2821	0.25537	0.73827	1	1.2821	0.30037	0.96242	0	NA	NA	NA
GO_1902844	positive regulation of spinal cord association neuron differentiation by negative regulation of canonical Wnt signaling pathway	biological_process	1	1.2821	0.12789	0.59033	0.87221	1	1.2821	0.25537	0.73827	1	1.2821	0.30037	0.96242	0	NA	NA	NA
GO_1902879	negative regulation of BMP signaling pathway involved in spinal cord association neuron specification	biological_process	1	1.2821	0.12789	0.59033	0.87221	1	1.2821	0.25537	0.73827	1	1.2821	0.30037	0.96242	0	NA	NA	NA
GO_0002218	activation of innate immune response	biological_process	4	0.80863	0.12939	0.59303	0.87071	1	0.85928	0.50765	0.84354	3	1.1119	0.43006	0.97568	1	0.1013	0.93661	1
GO_0010761	fibroblast migration	biological_process	1	1.2621	0.12959	0.59303	0.87061	1	1.2621	0.25987	0.7419	1	1.2621	0.30457	0.96242	0	NA	NA	NA
GO_0015918	sterol transport	biological_process	1	1.268	0.12919	0.59303	0.87131	1	1.268	0.25907	0.7419	1	1.268	0.30387	0.96242	0	NA	NA	NA
GO_0023052	signaling	biological_process	4	0.80658	0.12979	0.59303	0.87031	1	0.80658	0.54595	0.85957	4	0.80658	0.69223	1	0	NA	NA	NA
GO_0031325	positive regulation of cellular metabolic process	biological_process	13	0.50531	0.12939	0.59303	0.87071	1	1.3513	0.14959	0.64414	9	1.3409	0.30497	0.96242	4	1.3748	0.32067	0.98214
GO_0034196	acylglycerol transport	biological_process	1	1.268	0.12919	0.59303	0.87131	1	1.268	0.25907	0.7419	1	1.268	0.30387	0.96242	0	NA	NA	NA
GO_0046168	glycerol-3-phosphate catabolic process	biological_process	1	1.2586	0.12989	0.59303	0.87031	1	1.2586	0.26027	0.7419	1	1.2586	0.30487	0.96242	0	NA	NA	NA
GO_0048538	thymus development	biological_process	4	0.80837	0.12939	0.59303	0.87071	1	1.834	0.092391	0.59575	2	2.6424	0.069393	0.73805	1	2.0512	0.17948	0.81728
GO_0060613	fat pad development	biological_process	1	1.2621	0.12959	0.59303	0.87061	1	1.2621	0.25987	0.7419	1	1.2621	0.30457	0.96242	0	NA	NA	NA
GO_0061024	membrane organization	biological_process	5	0.77783	0.12939	0.59303	0.87071	1	1.0185	0.40956	0.80215	4	1.1227	0.44986	0.97568	1	0.60167	0.60364	1
GO_0071230	cellular response to amino acid stimulus	biological_process	2	1.0818	0.12979	0.59303	0.87031	1	1.0818	0.33837	0.75645	2	1.0818	0.41106	0.96258	0	NA	NA	NA
GO_2000301	negative regulation of synaptic vesicle exocytosis	biological_process	1	1.2577	0.12999	0.59305	0.87011	1	1.2577	0.26047	0.7419	1	1.2577	0.30527	0.96242	0	NA	NA	NA
GO_0021794	thalamus development	biological_process	2	1.077	0.13039	0.59316	0.86971	1	1.077	0.34017	0.75645	2	1.077	0.41406	0.96258	0	NA	NA	NA
GO_0000080	mitotic G1 phase	biological_process	1	1.2046	0.13769	0.59371	0.86241	1	1.2046	0.27827	0.7419	1	1.2046	0.32367	0.96242	0	NA	NA	NA
GO_0000723	telomere maintenance	biological_process	20	0.4168	0.13159	0.59371	0.86851	1	1.1972	0.21468	0.70288	10	1.614	0.13779	0.92019	10	0.78042	0.86601	1
GO_0001737	establishment of imaginal disc-derived wing hair orientation	biological_process	4	0.78072	0.13759	0.59371	0.86251	1	0.87036	0.50015	0.84003	3	1.1007	0.43586	0.97568	1	0.17929	0.87541	1
GO_0002223	stimulatory C-type lectin receptor signaling pathway	biological_process	3	0.9254	0.13179	0.59371	0.86831	1	0.9254	0.43586	0.82076	3	0.9254	0.55674	0.99511	0	NA	NA	NA
GO_0002755	MyD88-dependent toll-like receptor signaling pathway	biological_process	1	1.2046	0.13769	0.59371	0.86241	1	1.2046	0.27827	0.7419	1	1.2046	0.32367	0.96242	0	NA	NA	NA
GO_0006110	regulation of glycolytic process	biological_process	5	0.76453	0.13309	0.59371	0.86701	1	0.76453	0.60544	0.88319	5	0.76453	0.75472	1	0	NA	NA	NA
GO_0006122	mitochondrial electron transport, ubiquinol to cytochrome c	biological_process	3	0.91684	0.13319	0.59371	0.86691	1	0.91684	0.44066	0.82164	3	0.91684	0.56274	0.99511	0	NA	NA	NA
GO_0006287	base-excision repair, gap-filling	biological_process	1	1.2522	0.13259	0.59371	0.86921	1	1.2522	0.26337	0.7419	1	1.2522	0.31287	0.96242	0	NA	NA	NA
GO_0006297	nucleotide-excision repair, DNA gap filling	biological_process	1	1.2522	0.13259	0.59371	0.86921	1	1.2522	0.26337	0.7419	1	1.2522	0.31287	0.96242	0	NA	NA	NA
GO_0006415	translational termination	biological_process	1	1.2046	0.13769	0.59371	0.86241	1	1.2046	0.27827	0.7419	1	1.2046	0.32367	0.96242	0	NA	NA	NA
GO_0006820	anion transport	biological_process	6	0.69796	0.13429	0.59371	0.86581	1	2.9583	0.0037996	0.16705	2	5.4844	0.0031997	0.22023	3	2.2603	0.082092	0.81728
GO_0007219	Notch signaling pathway	biological_process	28	0.35346	0.13499	0.59371	0.86511	1	0.9036	0.62254	0.88319	21	0.83804	0.90801	1	7	1.1003	0.50875	1
GO_0007254	JNK cascade	biological_process	1	1.2046	0.13769	0.59371	0.86241	1	1.2046	0.27827	0.7419	1	1.2046	0.32367	0.96242	0	NA	NA	NA
GO_0008343	adult feeding behavior	biological_process	1	1.2305	0.13509	0.59371	0.86501	1	1.2305	0.26777	0.7419	1	1.2305	0.31807	0.96242	0	NA	NA	NA
GO_0010498	proteasomal protein catabolic process	biological_process	1	1.2293	0.13529	0.59371	0.86481	1	1.2293	0.26827	0.7419	1	1.2293	0.31817	0.96242	0	NA	NA	NA
GO_0010939	regulation of necrotic cell death	biological_process	1	1.2046	0.13769	0.59371	0.86241	1	1.2046	0.27827	0.7419	1	1.2046	0.32367	0.96242	0	NA	NA	NA
GO_0016043	cellular component organization	biological_process	25	0.37039	0.13629	0.59371	0.86381	1	1.0699	0.35746	0.77044	14	1.286	0.33277	0.96242	10	0.87439	0.78072	1
GO_0016332	establishment or maintenance of polarity of embryonic epithelium	biological_process	11	0.53126	0.13519	0.59371	0.86491	1	0.85262	0.60014	0.88261	8	0.95142	0.64764	0.99511	3	0.58917	0.79872	1
GO_0016334	establishment or maintenance of polarity of follicular epithelium	biological_process	12	0.52561	0.13739	0.59371	0.86271	1	0.64361	0.85151	0.91685	10	0.70153	0.91351	1	2	0.35401	0.88701	1
GO_0016559	peroxisome fission	biological_process	5	0.76577	0.13309	0.59371	0.86701	1	0.76577	0.60414	0.88284	5	0.76577	0.75372	1	0	NA	NA	NA
GO_0018146	keratan sulfate biosynthetic process	biological_process	1	1.2522	0.13259	0.59371	0.86921	1	1.2522	0.26337	0.7419	1	1.2522	0.31287	0.96242	0	NA	NA	NA
GO_0019082	viral protein processing	biological_process	1	1.2046	0.13769	0.59371	0.86241	1	1.2046	0.27827	0.7419	1	1.2046	0.32367	0.96242	0	NA	NA	NA
GO_0019083	viral transcription	biological_process	1	1.2046	0.13769	0.59371	0.86241	1	1.2046	0.27827	0.7419	1	1.2046	0.32367	0.96242	0	NA	NA	NA
GO_0032000	positive regulation of fatty acid beta-oxidation	biological_process	1	1.2065	0.13769	0.59371	0.86241	1	1.2065	0.27817	0.7419	1	1.2065	0.32307	0.96242	0	NA	NA	NA
GO_0032480	negative regulation of type I interferon production	biological_process	1	1.2046	0.13769	0.59371	0.86241	1	1.2046	0.27827	0.7419	1	1.2046	0.32367	0.96242	0	NA	NA	NA
GO_0033687	osteoblast proliferation	biological_process	1	1.2522	0.13259	0.59371	0.86921	1	1.2522	0.26337	0.7419	1	1.2522	0.31287	0.96242	0	NA	NA	NA
GO_0034134	toll-like receptor 2 signaling pathway	biological_process	1	1.2046	0.13769	0.59371	0.86241	1	1.2046	0.27827	0.7419	1	1.2046	0.32367	0.96242	0	NA	NA	NA
GO_0034138	toll-like receptor 3 signaling pathway	biological_process	1	1.2046	0.13769	0.59371	0.86241	1	1.2046	0.27827	0.7419	1	1.2046	0.32367	0.96242	0	NA	NA	NA
GO_0034142	toll-like receptor 4 signaling pathway	biological_process	1	1.2046	0.13769	0.59371	0.86241	1	1.2046	0.27827	0.7419	1	1.2046	0.32367	0.96242	0	NA	NA	NA
GO_0034146	toll-like receptor 5 signaling pathway	biological_process	1	1.2046	0.13769	0.59371	0.86241	1	1.2046	0.27827	0.7419	1	1.2046	0.32367	0.96242	0	NA	NA	NA
GO_0034162	toll-like receptor 9 signaling pathway	biological_process	1	1.2046	0.13769	0.59371	0.86241	1	1.2046	0.27827	0.7419	1	1.2046	0.32367	0.96242	0	NA	NA	NA
GO_0034166	toll-like receptor 10 signaling pathway	biological_process	1	1.2046	0.13769	0.59371	0.86241	1	1.2046	0.27827	0.7419	1	1.2046	0.32367	0.96242	0	NA	NA	NA
GO_0035542	regulation of SNARE complex assembly	biological_process	1	1.219	0.13639	0.59371	0.86371	1	1.219	0.27507	0.7419	1	1.219	0.32077	0.96242	0	NA	NA	NA
GO_0035666	TRIF-dependent toll-like receptor signaling pathway	biological_process	1	1.2046	0.13769	0.59371	0.86241	1	1.2046	0.27827	0.7419	1	1.2046	0.32367	0.96242	0	NA	NA	NA
GO_0036503	ERAD pathway	biological_process	1	1.2293	0.13529	0.59371	0.86481	1	1.2293	0.26827	0.7419	1	1.2293	0.31817	0.96242	0	NA	NA	NA
GO_0038123	toll-like receptor TLR1:TLR2 signaling pathway	biological_process	1	1.2046	0.13769	0.59371	0.86241	1	1.2046	0.27827	0.7419	1	1.2046	0.32367	0.96242	0	NA	NA	NA
GO_0038124	toll-like receptor TLR6:TLR2 signaling pathway	biological_process	1	1.2046	0.13769	0.59371	0.86241	1	1.2046	0.27827	0.7419	1	1.2046	0.32367	0.96242	0	NA	NA	NA
GO_0042144	vacuole fusion, non-autophagic	biological_process	1	1.219	0.13639	0.59371	0.86371	1	1.219	0.27507	0.7419	1	1.219	0.32077	0.96242	0	NA	NA	NA
GO_0042592	homeostatic process	biological_process	2	1.0428	0.13719	0.59371	0.86291	1	1.0428	0.35436	0.76581	2	1.0428	0.43096	0.97568	0	NA	NA	NA
GO_0042744	hydrogen peroxide catabolic process	biological_process	1	1.2508	0.13319	0.59371	0.86721	1	1.2508	0.26407	0.7419	1	1.2508	0.31357	0.96242	0	NA	NA	NA
GO_0042760	very long-chain fatty acid catabolic process	biological_process	1	1.2065	0.13769	0.59371	0.86241	1	1.2065	0.27817	0.7419	1	1.2065	0.32307	0.96242	0	NA	NA	NA
GO_0042769	DNA damage response, detection of DNA damage	biological_process	1	1.2046	0.13769	0.59371	0.86241	1	1.2046	0.27827	0.7419	1	1.2046	0.32367	0.96242	0	NA	NA	NA
GO_0043981	histone H4-K5 acetylation	biological_process	3	0.91668	0.13319	0.59371	0.86691	1	0.91668	0.44076	0.82164	3	0.91668	0.56304	0.99511	0	NA	NA	NA
GO_0044249	cellular biosynthetic process	biological_process	5	0.75666	0.13629	0.59371	0.86381	1	1.0207	0.40706	0.80024	4	1.1109	0.45625	0.97568	1	0.66023	0.57274	1
GO_0045862	positive regulation of proteolysis	biological_process	2	1.0715	0.13159	0.59371	0.86851	1	1.0715	0.34257	0.75645	2	1.0715	0.41626	0.96304	0	NA	NA	NA
GO_0046331	lateral inhibition	biological_process	38	0.30953	0.13159	0.59371	0.86851	1	1.1217	0.26197	0.7419	25	1.0878	0.61094	0.99511	13	1.1871	0.46555	1
GO_0048699	generation of neurons	biological_process	8	0.62324	0.13099	0.59371	0.86911	1	1	0.43526	0.82076	6	1.0822	0.50565	0.98962	2	0.75352	0.61954	1
GO_0051899	membrane depolarization	biological_process	1	1.2522	0.13259	0.59371	0.86921	1	1.2522	0.26337	0.7419	1	1.2522	0.31287	0.96242	0	NA	NA	NA
GO_0070266	necroptotic process	biological_process	1	1.2046	0.13769	0.59371	0.86241	1	1.2046	0.27827	0.7419	1	1.2046	0.32367	0.96242	0	NA	NA	NA
GO_0070423	nucleotide-binding oligomerization domain containing signaling pathway	biological_process	1	1.2046	0.13769	0.59371	0.86241	1	1.2046	0.27827	0.7419	1	1.2046	0.32367	0.96242	0	NA	NA	NA
GO_0075733	intracellular transport of virus	biological_process	1	1.2046	0.13769	0.59371	0.86241	1	1.2046	0.27827	0.7419	1	1.2046	0.32367	0.96242	0	NA	NA	NA
GO_1902255	positive regulation of intrinsic apoptotic signaling pathway by p53 class mediator	biological_process	1	1.2046	0.13769	0.59371	0.86241	1	1.2046	0.27827	0.7419	1	1.2046	0.32367	0.96242	0	NA	NA	NA
GO_0030516	regulation of axon extension	biological_process	1	1.1996	0.13839	0.59551	0.86181	1	1.1996	0.27947	0.7419	1	1.1996	0.32507	0.96242	0	NA	NA	NA
GO_0048041	focal adhesion assembly	biological_process	1	1.1996	0.13839	0.59551	0.86181	1	1.1996	0.27947	0.7419	1	1.1996	0.32507	0.96242	0	NA	NA	NA
GO_0097581	lamellipodium organization	biological_process	1	1.1996	0.13839	0.59551	0.86181	1	1.1996	0.27947	0.7419	1	1.1996	0.32507	0.96242	0	NA	NA	NA
GO_0006013	mannose metabolic process	biological_process	25	0.36432	0.13959	0.59588	0.86051	1	1.1865	0.21298	0.70252	18	1.077	0.60744	0.99511	7	1.4682	0.24138	0.91781
GO_0006107	oxaloacetate metabolic process	biological_process	2	1.0186	0.14129	0.59588	0.85881	1	1.0186	0.36506	0.77408	2	1.0186	0.44356	0.97568	0	NA	NA	NA
GO_0006390	transcription from mitochondrial promoter	biological_process	1	1.1765	0.14099	0.59588	0.85911	1	1.1765	0.28367	0.7419	1	1.1765	0.33117	0.96242	0	NA	NA	NA
GO_0006672	ceramide metabolic process	biological_process	2	1.0312	0.13919	0.59588	0.86091	1	2.132	0.10069	0.61111	1	3.1632	0.071293	0.75044	1	1.1008	0.38426	1
GO_0014902	myotube differentiation	biological_process	1	1.1838	0.14029	0.59588	0.85991	1	1.1838	0.28187	0.7419	1	1.1838	0.32907	0.96242	0	NA	NA	NA
GO_0016059	deactivation of rhodopsin mediated signaling	biological_process	4	0.77172	0.14079	0.59588	0.85931	1	0.79393	0.55514	0.86352	3	1.0438	0.47215	0.98604	1	0.044403	0.9785	1
GO_0016204	determination of muscle attachment site	biological_process	5	0.74141	0.14159	0.59588	0.85851	1	0.85129	0.53675	0.85387	4	0.99544	0.54125	0.99077	1	0.27471	0.81612	1
GO_0030302	deoxynucleotide transport	biological_process	1	1.1765	0.14099	0.59588	0.85911	1	1.1765	0.28367	0.7419	1	1.1765	0.33117	0.96242	0	NA	NA	NA
GO_0030854	positive regulation of granulocyte differentiation	biological_process	1	1.1661	0.14189	0.59588	0.85821	1	1.1661	0.28517	0.7419	1	1.1661	0.33367	0.96242	0	NA	NA	NA
GO_0031397	negative regulation of protein ubiquitination	biological_process	1	1.1661	0.14189	0.59588	0.85821	1	1.1661	0.28517	0.7419	1	1.1661	0.33367	0.96242	0	NA	NA	NA
GO_0035020	regulation of Rac protein signal transduction	biological_process	1	1.1661	0.14189	0.59588	0.85821	1	1.1661	0.28517	0.7419	1	1.1661	0.33367	0.96242	0	NA	NA	NA
GO_0035277	spiracle morphogenesis, open tracheal system	biological_process	8	0.59963	0.13999	0.59588	0.86011	1	1.4352	0.14839	0.64202	6	1.3566	0.30247	0.96242	2	1.6712	0.22268	0.90131
GO_0038060	nitric oxide-cGMP-mediated signaling pathway	biological_process	1	1.1685	0.14149	0.59588	0.85861	1	1.1685	0.28457	0.7419	1	1.1685	0.33257	0.96242	0	NA	NA	NA
GO_0045333	cellular respiration	biological_process	1	1.1765	0.14099	0.59588	0.85911	1	1.1765	0.28367	0.7419	1	1.1765	0.33117	0.96242	0	NA	NA	NA
GO_0046626	regulation of insulin receptor signaling pathway	biological_process	1	1.1661	0.14189	0.59588	0.85821	1	1.1661	0.28517	0.7419	1	1.1661	0.33367	0.96242	0	NA	NA	NA
GO_0051208	sequestering of calcium ion	biological_process	1	1.1685	0.14149	0.59588	0.85861	1	1.1685	0.28457	0.7419	1	1.1685	0.33257	0.96242	0	NA	NA	NA
GO_0060322	head development	biological_process	1	1.1838	0.14029	0.59588	0.85991	1	1.1838	0.28187	0.7419	1	1.1838	0.32907	0.96242	0	NA	NA	NA
GO_0061087	positive regulation of histone H3-K27 methylation	biological_process	1	1.1661	0.14189	0.59588	0.85821	1	1.1661	0.28517	0.7419	1	1.1661	0.33367	0.96242	0	NA	NA	NA
GO_0080182	histone H3-K4 trimethylation	biological_process	1	1.1661	0.14189	0.59588	0.85821	1	1.1661	0.28517	0.7419	1	1.1661	0.33367	0.96242	0	NA	NA	NA
GO_0090101	negative regulation of transmembrane receptor protein serine/threonine kinase signaling pathway	biological_process	1	1.1838	0.14029	0.59588	0.85991	1	1.1838	0.28187	0.7419	1	1.1838	0.32907	0.96242	0	NA	NA	NA
GO_0090526	regulation of gluconeogenesis involved in cellular glucose homeostasis	biological_process	1	1.1661	0.14189	0.59588	0.85821	1	1.1661	0.28517	0.7419	1	1.1661	0.33367	0.96242	0	NA	NA	NA
GO_0046426	negative regulation of JAK-STAT cascade	biological_process	2	1.0129	0.14219	0.59674	0.85791	1	1.0129	0.36756	0.77682	2	1.0129	0.44706	0.97568	0	NA	NA	NA
GO_0007030	Golgi organization	biological_process	18	0.41193	0.14339	0.60058	0.85671	1	0.95474	0.51545	0.84743	13	0.94616	0.72993	1	5	0.97706	0.58794	1
GO_0001570	vasculogenesis	biological_process	5	0.72215	0.14629	0.6019	0.85381	1	1.4913	0.16928	0.66849	3	1.8446	0.15768	0.93809	2	0.96145	0.49145	1
GO_0001662	behavioral fear response	biological_process	1	1.1464	0.14859	0.6019	0.85151	1	1.1464	0.29357	0.74293	1	1.1464	0.34877	0.96242	0	NA	NA	NA
GO_0001976	neurological system process involved in regulation of systemic arterial blood pressure	biological_process	1	1.1464	0.14859	0.6019	0.85151	1	1.1464	0.29357	0.74293	1	1.1464	0.34877	0.96242	0	NA	NA	NA
GO_0002087	regulation of respiratory gaseous exchange by neurological system process	biological_process	1	1.1464	0.14859	0.6019	0.85151	1	1.1464	0.29357	0.74293	1	1.1464	0.34877	0.96242	0	NA	NA	NA
GO_0006012	galactose metabolic process	biological_process	13	0.46958	0.14539	0.6019	0.85471	1	1.2112	0.23828	0.7233	7	1.5607	0.18538	0.9419	6	0.80338	0.75762	1
GO_0006349	regulation of gene expression by genetic imprinting	biological_process	1	1.1464	0.14859	0.6019	0.85151	1	1.1464	0.29357	0.74293	1	1.1464	0.34877	0.96242	0	NA	NA	NA
GO_0006470	protein dephosphorylation	biological_process	72	0.21774	0.14689	0.6019	0.85321	1	0.994	0.48795	0.83887	38	1.148	0.53405	0.99077	34	0.82192	0.97	1
GO_0006761	dihydrofolate biosynthetic process	biological_process	2	0.98777	0.14639	0.6019	0.85371	1	2.0023	0.11559	0.63514	1	2.9901	0.079392	0.78805	1	1.0146	0.40926	1
GO_0007032	endosome organization	biological_process	4	0.7504	0.14639	0.6019	0.85371	1	0.7504	0.58894	0.87839	4	0.7504	0.73663	1	0	NA	NA	NA
GO_0007427	epithelial cell migration, open tracheal system	biological_process	11	0.50248	0.14719	0.6019	0.85291	1	0.78509	0.68373	0.89007	8	0.88521	0.71673	1	3	0.51811	0.84802	1
GO_0008211	glucocorticoid metabolic process	biological_process	1	1.1464	0.14859	0.6019	0.85151	1	1.1464	0.29357	0.74293	1	1.1464	0.34877	0.96242	0	NA	NA	NA
GO_0009060	aerobic respiration	biological_process	1	1.1488	0.14859	0.6019	0.85151	1	1.1488	0.29357	0.74293	1	1.1488	0.34817	0.96242	0	NA	NA	NA
GO_0009896	positive regulation of catabolic process	biological_process	1	1.1642	0.14669	0.6019	0.85801	1	1.1642	0.29027	0.74293	1	1.1642	0.34397	0.96242	0	NA	NA	NA
GO_0010862	positive regulation of pathway-restricted SMAD protein phosphorylation	biological_process	3	0.85692	0.14669	0.6019	0.85341	1	0.85692	0.47505	0.83009	3	0.85692	0.60774	0.99511	0	NA	NA	NA
GO_0019432	triglyceride biosynthetic process	biological_process	5	0.72853	0.14519	0.6019	0.85491	1	2.2638	0.030897	0.44552	4	1.8702	0.13099	0.91836	1	3.8381	0.053295	0.76118
GO_0030330	DNA damage response, signal transduction by p53 class mediator	biological_process	1	1.1588	0.14749	0.6019	0.85261	1	1.1588	0.29147	0.74293	1	1.1588	0.34577	0.96242	0	NA	NA	NA
GO_0030707	ovarian follicle cell development	biological_process	2	0.98765	0.14639	0.6019	0.85371	1	0.98765	0.37916	0.78368	2	0.98765	0.46225	0.97981	0	NA	NA	NA
GO_0032048	cardiolipin metabolic process	biological_process	1	1.1464	0.14859	0.6019	0.85151	1	1.1464	0.29357	0.74293	1	1.1464	0.34877	0.96242	0	NA	NA	NA
GO_0035067	negative regulation of histone acetylation	biological_process	1	1.1464	0.14859	0.6019	0.85151	1	1.1464	0.29357	0.74293	1	1.1464	0.34877	0.96242	0	NA	NA	NA
GO_0042551	neuron maturation	biological_process	1	1.1464	0.14859	0.6019	0.85151	1	1.1464	0.29357	0.74293	1	1.1464	0.34877	0.96242	0	NA	NA	NA
GO_0043278	response to morphine	biological_process	3	0.8603	0.14599	0.6019	0.85411	1	0.97756	0.40636	0.79962	2	1.3784	0.28917	0.96242	1	0.1759	0.87771	1
GO_0045087	innate immune response	biological_process	16	0.4438	0.14479	0.6019	0.85531	1	1.6749	0.028197	0.43333	9	1.8833	0.062194	0.71235	7	1.407	0.27477	0.95795
GO_0045925	positive regulation of female receptivity	biological_process	2	0.97828	0.14789	0.6019	0.85221	1	0.97828	0.38416	0.78641	2	0.97828	0.46795	0.9856	0	NA	NA	NA
GO_0048485	sympathetic nervous system development	biological_process	4	0.7538	0.14539	0.6019	0.85471	1	1.7794	0.10179	0.61298	2	2.5332	0.076892	0.77829	1	2.0512	0.17948	0.81728
GO_0050432	catecholamine secretion	biological_process	1	1.1464	0.14859	0.6019	0.85151	1	1.1464	0.29357	0.74293	1	1.1464	0.34877	0.96242	0	NA	NA	NA
GO_0050920	regulation of chemotaxis	biological_process	1	1.1642	0.14669	0.6019	0.85801	1	1.1642	0.29027	0.74293	1	1.1642	0.34397	0.96242	0	NA	NA	NA
GO_0051247	positive regulation of protein metabolic process	biological_process	1	1.1642	0.14669	0.6019	0.85801	1	1.1642	0.29027	0.74293	1	1.1642	0.34397	0.96242	0	NA	NA	NA
GO_0051251	positive regulation of lymphocyte activation	biological_process	1	1.1642	0.14669	0.6019	0.85801	1	1.1642	0.29027	0.74293	1	1.1642	0.34397	0.96242	0	NA	NA	NA
GO_0051965	positive regulation of synapse assembly	biological_process	1	1.1464	0.14859	0.6019	0.85151	1	1.1464	0.29357	0.74293	1	1.1464	0.34877	0.96242	0	NA	NA	NA
GO_0060079	excitatory postsynaptic potential	biological_process	1	1.1464	0.14859	0.6019	0.85151	1	1.1464	0.29357	0.74293	1	1.1464	0.34877	0.96242	0	NA	NA	NA
GO_0060291	long-term synaptic potentiation	biological_process	1	1.1464	0.14859	0.6019	0.85151	1	1.1464	0.29357	0.74293	1	1.1464	0.34877	0.96242	0	NA	NA	NA
GO_0060399	positive regulation of growth hormone receptor signaling pathway	biological_process	1	1.1464	0.14859	0.6019	0.85151	1	1.1464	0.29357	0.74293	1	1.1464	0.34877	0.96242	0	NA	NA	NA
GO_0071346	cellular response to interferon-gamma	biological_process	1	1.1583	0.14789	0.6019	0.85231	1	1.1583	0.29187	0.74293	1	1.1583	0.34637	0.96242	0	NA	NA	NA
GO_0071901	negative regulation of protein serine/threonine kinase activity	biological_process	1	1.1493	0.14829	0.6019	0.85191	1	1.1493	0.29327	0.74293	1	1.1493	0.34757	0.96242	0	NA	NA	NA
GO_1902107	positive regulation of leukocyte differentiation	biological_process	1	1.1642	0.14669	0.6019	0.85801	1	1.1642	0.29027	0.74293	1	1.1642	0.34397	0.96242	0	NA	NA	NA
GO_0072521	purine-containing compound metabolic process	biological_process	1	1.1436	0.14869	0.60192	0.85141	1	1.1436	0.29387	0.74293	1	1.1436	0.34947	0.96242	0	NA	NA	NA
GO_0006521	regulation of cellular amino acid metabolic process	biological_process	1	1.1405	0.14909	0.60238	0.85101	1	1.1405	0.29467	0.74293	1	1.1405	0.35036	0.96242	0	NA	NA	NA
GO_0019358	nicotinate nucleotide salvage	biological_process	1	1.1386	0.14939	0.60243	0.85071	1	1.1386	0.29497	0.74293	1	1.1386	0.35116	0.96242	0	NA	NA	NA
GO_0050829	defense response to Gram-negative bacterium	biological_process	10	0.52187	0.14969	0.60248	0.85041	1	0.79183	0.66173	0.88917	5	1.3137	0.32817	0.96242	5	0.26996	0.9946	1
GO_0006309	apoptotic DNA fragmentation	biological_process	5	0.70937	0.14979	0.60249	0.85031	1	1.288	0.24808	0.73356	3	1.6645	0.20268	0.9419	2	0.72326	0.64104	1
GO_0046041	ITP metabolic process	biological_process	1	1.1365	0.14999	0.60253	0.85011	1	1.1365	0.29567	0.74351	1	1.1365	0.35236	0.96242	0	NA	NA	NA
GO_0006342	chromatin silencing	biological_process	3	0.83829	0.15068	0.60268	0.84942	1	0.83829	0.48525	0.83887	3	0.83829	0.62254	0.99511	0	NA	NA	NA
GO_0042753	positive regulation of circadian rhythm	biological_process	4	0.73519	0.15088	0.60268	0.84922	1	1.2269	0.28787	0.74293	3	1.308	0.33167	0.96242	1	0.98335	0.41856	1
GO_0048227	plasma membrane to endosome transport	biological_process	1	1.1274	0.15088	0.60268	0.84922	1	1.1274	0.29807	0.74418	1	1.1274	0.35486	0.96258	0	NA	NA	NA
GO_0048524	positive regulation of viral process	biological_process	1	1.1301	0.15058	0.60268	0.84962	1	1.1301	0.29737	0.74396	1	1.1301	0.35376	0.96242	0	NA	NA	NA
GO_0060627	regulation of vesicle-mediated transport	biological_process	1	1.1301	0.15058	0.60268	0.84962	1	1.1301	0.29737	0.74396	1	1.1301	0.35376	0.96242	0	NA	NA	NA
GO_1903900	regulation of viral life cycle	biological_process	1	1.1301	0.15058	0.60268	0.84962	1	1.1301	0.29737	0.74396	1	1.1301	0.35376	0.96242	0	NA	NA	NA
GO_0006605	protein targeting	biological_process	1	1.1269	0.15128	0.60351	0.84882	1	1.1269	0.29847	0.74434	1	1.1269	0.35506	0.96258	0	NA	NA	NA
GO_0045022	early endosome to late endosome transport	biological_process	1	1.1143	0.15238	0.60636	0.84772	1	1.1143	0.30127	0.74683	1	1.1143	0.35916	0.96258	0	NA	NA	NA
GO_2001243	negative regulation of intrinsic apoptotic signaling pathway	biological_process	2	0.95155	0.15318	0.60838	0.84692	1	0.95155	0.39646	0.7906	2	0.95155	0.48455	0.98962	0	NA	NA	NA
GO_0006528	asparagine metabolic process	biological_process	3	0.82842	0.15338	0.60841	0.84672	1	1.992	0.092891	0.59775	2	2.1154	0.12529	0.90095	1	1.7454	0.21988	0.89955
GO_0010468	regulation of gene expression	biological_process	20	0.38063	0.15408	0.6108	0.84602	1	0.89725	0.59854	0.88261	15	0.85192	0.84842	1	4	1.2916	0.36586	0.99975
GO_0008078	mesodermal cell migration	biological_process	1	1.1036	0.15438	0.61083	0.84572	1	1.1036	0.30437	0.74833	1	1.1036	0.36226	0.96258	0	NA	NA	NA
GO_0021953	central nervous system neuron differentiation	biological_process	2	0.94925	0.15428	0.61083	0.84582	1	0.94925	0.39856	0.7906	2	0.94925	0.48575	0.98962	0	NA	NA	NA
GO_0002155	regulation of thyroid hormone mediated signaling pathway	biological_process	1	1.0867	0.15648	0.61259	0.84372	1	1.0867	0.31387	0.75529	1	1.0867	0.36756	0.96258	0	NA	NA	NA
GO_0002361	CD4-positive, CD25-positive, alpha-beta regulatory T cell differentiation	biological_process	1	1.0867	0.15648	0.61259	0.84372	1	1.0867	0.31387	0.75529	1	1.0867	0.36756	0.96258	0	NA	NA	NA
GO_0007191	adenylate cyclase-activating dopamine receptor signaling pathway	biological_process	1	1.0908	0.15568	0.61259	0.84442	1	1.0908	0.31197	0.75528	1	1.0908	0.36576	0.96258	0	NA	NA	NA
GO_0007405	neuroblast proliferation	biological_process	2	0.94578	0.15518	0.61259	0.84492	1	1.1022	0.33087	0.75645	1	2.048	0.15698	0.93809	1	0.1564	0.89151	1
GO_0014067	negative regulation of phosphatidylinositol 3-kinase signaling	biological_process	1	1.0867	0.15648	0.61259	0.84372	1	1.0867	0.31387	0.75529	1	1.0867	0.36756	0.96258	0	NA	NA	NA
GO_0016183	synaptic vesicle coating	biological_process	2	0.94059	0.15578	0.61259	0.84432	1	0.94059	0.40316	0.79631	2	0.94059	0.49085	0.98962	0	NA	NA	NA
GO_0031065	positive regulation of histone deacetylation	biological_process	1	1.0867	0.15648	0.61259	0.84372	1	1.0867	0.31387	0.75529	1	1.0867	0.36756	0.96258	0	NA	NA	NA
GO_0031145	anaphase-promoting complex-dependent catabolic process	biological_process	3	0.81866	0.15598	0.61259	0.84412	1	0.81866	0.50055	0.84003	3	0.81866	0.63384	0.99511	0	NA	NA	NA
GO_0048523	negative regulation of cellular process	biological_process	24	0.34985	0.15608	0.61259	0.84402	1	0.87636	0.66043	0.88917	13	1.1319	0.50195	0.98962	10	0.63181	0.9555	1
GO_0060318	definitive erythrocyte differentiation	biological_process	1	1.0867	0.15648	0.61259	0.84372	1	1.0867	0.31387	0.75529	1	1.0867	0.36756	0.96258	0	NA	NA	NA
GO_0070374	positive regulation of ERK1 and ERK2 cascade	biological_process	3	0.82089	0.15518	0.61259	0.84492	1	0.82089	0.49835	0.84003	3	0.82089	0.63204	0.99511	0	NA	NA	NA
GO_0072362	regulation of glycolytic process by negative regulation of transcription from RNA polymerase II promoter	biological_process	1	1.0867	0.15648	0.61259	0.84372	1	1.0867	0.31387	0.75529	1	1.0867	0.36756	0.96258	0	NA	NA	NA
GO_0072368	regulation of lipid transport by negative regulation of transcription from RNA polymerase II promoter	biological_process	1	1.0867	0.15648	0.61259	0.84372	1	1.0867	0.31387	0.75529	1	1.0867	0.36756	0.96258	0	NA	NA	NA
GO_2000191	regulation of fatty acid transport	biological_process	1	1.0867	0.15648	0.61259	0.84372	1	1.0867	0.31387	0.75529	1	1.0867	0.36756	0.96258	0	NA	NA	NA
GO_0006606	protein import into nucleus	biological_process	14	0.44904	0.15748	0.61574	0.84262	1	0.99956	0.45085	0.8235	8	1.2675	0.36066	0.96258	5	0.77072	0.76192	1
GO_0001510	RNA methylation	biological_process	7	0.58202	0.15778	0.61576	0.84232	1	1.1047	0.34807	0.75667	4	1.4759	0.25877	0.96095	3	0.60982	0.78392	1
GO_0009235	cobalamin metabolic process	biological_process	1	1.0747	0.15778	0.61576	0.84242	1	1.0747	0.31737	0.75529	1	1.0747	0.37116	0.96258	0	NA	NA	NA
GO_0007163	establishment or maintenance of cell polarity	biological_process	8	0.5574	0.15798	0.61616	0.84212	1	0.62897	0.79652	0.90006	6	0.79091	0.76342	1	2	0.14315	0.9778	1
GO_0045196	establishment or maintenance of neuroblast polarity	biological_process	5	0.68393	0.15818	0.61656	0.84192	1	0.89542	0.49945	0.84003	4	0.98709	0.54715	0.99077	1	0.52874	0.66683	1
GO_0051090	regulation of sequence-specific DNA binding transcription factor activity	biological_process	2	0.93353	0.15838	0.61695	0.84172	1	0.93353	0.40796	0.80126	2	0.93353	0.49475	0.98962	0	NA	NA	NA
GO_0019882	antigen processing and presentation	biological_process	2	0.92853	0.15908	0.61891	0.84102	1	0.92853	0.40986	0.80238	2	0.92853	0.49705	0.98962	0	NA	NA	NA
GO_0007050	cell cycle arrest	biological_process	15	0.42446	0.16008	0.62203	0.84002	1	0.69423	0.82712	0.90622	10	0.83901	0.80582	1	5	0.40465	0.9736	1
GO_0009395	phospholipid catabolic process	biological_process	34	0.29886	0.16038	0.62243	0.83972	1	1.2379	0.13259	0.63514	20	1.3062	0.29267	0.96242	14	1.1402	0.51175	1
GO_0051304	chromosome separation	biological_process	2	0.92246	0.16038	0.62243	0.83972	1	0.92246	0.41266	0.80403	2	0.92246	0.50115	0.98962	0	NA	NA	NA
GO_0048663	neuron fate commitment	biological_process	3	0.79707	0.16068	0.62321	0.83942	1	2.3095	0.058994	0.54384	1	4.6599	0.024698	0.49171	2	1.1343	0.40766	1
GO_0016482	cytosolic transport	biological_process	1	1.0673	0.16218	0.62402	0.84192	1	1.0673	0.32257	0.75529	1	1.0673	0.38376	0.96258	0	NA	NA	NA
GO_0019953	sexual reproduction	biological_process	1	1.0673	0.16218	0.62402	0.84192	1	1.0673	0.32257	0.75529	1	1.0673	0.38376	0.96258	0	NA	NA	NA
GO_0030072	peptide hormone secretion	biological_process	1	1.0673	0.16218	0.62402	0.84192	1	1.0673	0.32257	0.75529	1	1.0673	0.38376	0.96258	0	NA	NA	NA
GO_0031587	positive regulation of inositol 1,4,5-trisphosphate-sensitive calcium-release channel activity	biological_process	1	1.0673	0.16218	0.62402	0.84192	1	1.0673	0.32257	0.75529	1	1.0673	0.38376	0.96258	0	NA	NA	NA
GO_0045053	protein retention in Golgi apparatus	biological_process	3	0.78969	0.16218	0.62402	0.83792	1	0.78969	0.52055	0.84875	3	0.78969	0.65633	0.9953	0	NA	NA	NA
GO_0045724	positive regulation of cilium assembly	biological_process	1	1.0673	0.16218	0.62402	0.84192	1	1.0673	0.32257	0.75529	1	1.0673	0.38376	0.96258	0	NA	NA	NA
GO_0046394	carboxylic acid biosynthetic process	biological_process	1	1.0673	0.16218	0.62402	0.84192	1	1.0673	0.32257	0.75529	1	1.0673	0.38376	0.96258	0	NA	NA	NA
GO_0048729	tissue morphogenesis	biological_process	1	1.0673	0.16218	0.62402	0.84192	1	1.0673	0.32257	0.75529	1	1.0673	0.38376	0.96258	0	NA	NA	NA
GO_0050804	modulation of synaptic transmission	biological_process	1	1.0673	0.16218	0.62402	0.84192	1	1.0673	0.32257	0.75529	1	1.0673	0.38376	0.96258	0	NA	NA	NA
GO_0051093	negative regulation of developmental process	biological_process	1	1.0673	0.16218	0.62402	0.84192	1	1.0673	0.32257	0.75529	1	1.0673	0.38376	0.96258	0	NA	NA	NA
GO_2001237	negative regulation of extrinsic apoptotic signaling pathway	biological_process	1	1.0673	0.16218	0.62402	0.84192	1	1.0673	0.32257	0.75529	1	1.0673	0.38376	0.96258	0	NA	NA	NA
GO_0007283	spermatogenesis	biological_process	33	0.30145	0.16248	0.62441	0.83762	1	0.9665	0.52225	0.84886	18	1.1623	0.48195	0.98962	15	0.73155	0.94471	1
GO_0031643	positive regulation of myelination	biological_process	1	1.0606	0.16258	0.62441	0.83752	1	1.0606	0.32387	0.75529	1	1.0606	0.38566	0.96258	0	NA	NA	NA
GO_0032286	central nervous system myelin maintenance	biological_process	1	1.0606	0.16258	0.62441	0.83752	1	1.0606	0.32387	0.75529	1	1.0606	0.38566	0.96258	0	NA	NA	NA
GO_0006545	glycine biosynthetic process	biological_process	3	0.78765	0.16288	0.62442	0.83722	1	1.464	0.20518	0.6944	2	1.6888	0.20168	0.9419	1	1.0146	0.40926	1
GO_0051489	regulation of filopodium assembly	biological_process	3	0.78784	0.16278	0.62442	0.83732	1	1.7151	0.14189	0.64202	2	1.8772	0.16368	0.9419	1	1.3908	0.29447	0.97204
GO_0051016	barbed-end actin filament capping	biological_process	6	0.61404	0.16308	0.62481	0.83702	1	0.97001	0.44916	0.8235	3	1.584	0.22738	0.9419	3	0.35596	0.94081	1
GO_0000084	mitotic S phase	biological_process	3	0.74763	0.17408	0.62508	0.82602	1	0.81581	0.50195	0.84164	2	1.1726	0.36746	0.96258	1	0.10227	0.93611	1
GO_0000910	cytokinesis	biological_process	8	0.52874	0.17138	0.62508	0.82872	1	0.97105	0.46335	0.8235	5	1.1998	0.39756	0.96258	3	0.58974	0.79822	1
GO_0001516	prostaglandin biosynthetic process	biological_process	1	0.99129	0.17148	0.62508	0.82862	1	0.99129	0.34067	0.75645	1	0.99129	0.40496	0.96258	0	NA	NA	NA
GO_0001744	optic lobe placode formation	biological_process	1	1.0429	0.16598	0.62508	0.83422	1	1.0429	0.32937	0.75645	1	1.0429	0.39146	0.96258	0	NA	NA	NA
GO_0001746	Bolwig's organ morphogenesis	biological_process	1	1.0429	0.16598	0.62508	0.83422	1	1.0429	0.32937	0.75645	1	1.0429	0.39146	0.96258	0	NA	NA	NA
GO_0002726	positive regulation of T cell cytokine production	biological_process	1	0.97074	0.17558	0.62508	0.82452	1	0.97074	0.34727	0.75645	1	0.97074	0.41336	0.96258	0	NA	NA	NA
GO_0006112	energy reserve metabolic process	biological_process	4	0.66513	0.17098	0.62508	0.82912	1	2.5842	0.022698	0.39096	3	2.1662	0.09899	0.82765	1	3.8381	0.053295	0.76118
GO_0006568	tryptophan metabolic process	biological_process	25	0.31803	0.17538	0.62508	0.82472	1	0.72522	0.86971	0.92651	15	0.86938	0.83072	1	7	0.72713	0.84872	1
GO_0006694	steroid biosynthetic process	biological_process	9	0.497	0.17038	0.62508	0.82972	1	0.58309	0.85771	0.91959	7	0.69434	0.87321	1	2	0.1937	0.9597	1
GO_0006829	zinc II ion transport	biological_process	1	1.0126	0.16948	0.62508	0.83112	1	1.0126	0.33617	0.75645	1	1.0126	0.40096	0.96258	0	NA	NA	NA
GO_0006898	receptor-mediated endocytosis	biological_process	18	0.36037	0.17508	0.62508	0.82502	1	1.3493	0.12079	0.63514	12	1.2823	0.34657	0.96242	5	1.7801	0.14389	0.81728
GO_0007126	meiotic nuclear division	biological_process	1	1.0367	0.16658	0.62508	0.83352	1	1.0367	0.33097	0.75645	1	1.0367	0.39366	0.96258	0	NA	NA	NA
GO_0007220	Notch receptor processing	biological_process	4	0.65755	0.17388	0.62508	0.82622	1	0.65755	0.66523	0.88917	4	0.65755	0.81482	1	0	NA	NA	NA
GO_0007264	small GTPase mediated signal transduction	biological_process	106	0.17595	0.16968	0.62508	0.83042	1	1.1177	0.15658	0.65358	65	1.0548	0.78232	1	38	1.3135	0.26317	0.95444
GO_0007295	growth of a germarium-derived egg chamber	biological_process	4	0.66415	0.17098	0.62508	0.82912	1	0.66415	0.65943	0.88917	4	0.66415	0.80862	1	0	NA	NA	NA
GO_0007301	female germline ring canal formation	biological_process	1	1.0555	0.16418	0.62508	0.83602	1	1.0555	0.32677	0.75635	1	1.0555	0.38816	0.96258	0	NA	NA	NA
GO_0008286	insulin receptor signaling pathway	biological_process	6	0.59836	0.16978	0.62508	0.83032	1	0.61508	0.76662	0.89681	5	0.72806	0.78592	1	1	0.050182	0.9759	1
GO_0008543	fibroblast growth factor receptor signaling pathway	biological_process	9	0.50248	0.16848	0.62508	0.83162	1	0.71705	0.73183	0.89681	6	0.91465	0.65083	0.99511	3	0.32187	0.9535	1
GO_0009072	aromatic amino acid family metabolic process	biological_process	1	1.0283	0.16728	0.62508	0.83282	1	1.0283	0.33317	0.75645	1	1.0283	0.39646	0.96258	0	NA	NA	NA
GO_0009186	deoxyribonucleoside diphosphate metabolic process	biological_process	2	0.86197	0.17298	0.62508	0.82712	1	0.86197	0.44496	0.82302	2	0.86197	0.54055	0.99077	0	NA	NA	NA
GO_0009408	response to heat	biological_process	11	0.45066	0.17528	0.62508	0.82482	1	1.102	0.33697	0.75645	8	1.0675	0.53135	0.99077	3	1.1941	0.39636	1
GO_0009416	response to light stimulus	biological_process	1	1.0429	0.16598	0.62508	0.83422	1	1.0429	0.32937	0.75645	1	1.0429	0.39146	0.96258	0	NA	NA	NA
GO_0010458	exit from mitosis	biological_process	2	0.87729	0.16928	0.62508	0.83082	1	0.87729	0.43646	0.82076	2	0.87729	0.52995	0.99077	0	NA	NA	NA
GO_0010466	negative regulation of peptidase activity	biological_process	8	0.52198	0.17388	0.62508	0.82622	1	1.4368	0.14779	0.64202	5	1.567	0.20418	0.9419	3	1.2197	0.38276	1
GO_0010715	regulation of extracellular matrix disassembly	biological_process	1	0.97687	0.17428	0.62508	0.82582	1	0.97687	0.34507	0.75645	1	0.97687	0.41236	0.96258	0	NA	NA	NA
GO_0010739	positive regulation of protein kinase A signaling	biological_process	1	0.99129	0.17148	0.62508	0.82862	1	0.99129	0.34067	0.75645	1	0.99129	0.40496	0.96258	0	NA	NA	NA
GO_0010923	negative regulation of phosphatase activity	biological_process	1	1.0175	0.16868	0.62508	0.83152	1	1.0175	0.33517	0.75645	1	1.0175	0.39876	0.96258	0	NA	NA	NA
GO_0016348	imaginal disc-derived leg joint morphogenesis	biological_process	4	0.66415	0.17098	0.62508	0.82912	1	0.66415	0.65943	0.88917	4	0.66415	0.80862	1	0	NA	NA	NA
GO_0016574	histone ubiquitination	biological_process	1	0.97194	0.17558	0.62508	0.82452	1	0.97194	0.34687	0.75645	1	0.97194	0.41296	0.96258	0	NA	NA	NA
GO_0016575	histone deacetylation	biological_process	2	0.88119	0.16848	0.62508	0.83162	1	1.5239	0.20428	0.6944	1	2.4051	0.11919	0.88518	1	0.64271	0.58404	1
GO_0019915	lipid storage	biological_process	4	0.67573	0.16758	0.62508	0.83252	1	1.1153	0.34517	0.75645	3	1.194	0.38866	0.96258	1	0.8791	0.46485	1
GO_0021987	cerebral cortex development	biological_process	4	0.659	0.17338	0.62508	0.82672	1	0.659	0.66393	0.88917	3	0.87866	0.59074	0.99511	0	NA	NA	NA
GO_0030307	positive regulation of cell growth	biological_process	5	0.65695	0.16588	0.62508	0.83422	1	0.65695	0.69743	0.89248	5	0.65695	0.84162	1	0	NA	NA	NA
GO_0030500	regulation of bone mineralization	biological_process	1	1.0309	0.16698	0.62508	0.83322	1	1.0309	0.33227	0.75645	1	1.0309	0.39526	0.96258	0	NA	NA	NA
GO_0030890	positive regulation of B cell proliferation	biological_process	1	0.99129	0.17148	0.62508	0.82862	1	0.99129	0.34067	0.75645	1	0.99129	0.40496	0.96258	0	NA	NA	NA
GO_0031001	response to brefeldin A	biological_process	1	0.99102	0.17148	0.62508	0.82862	1	0.99102	0.34137	0.75645	1	0.99102	0.40536	0.96258	0	NA	NA	NA
GO_0031123	RNA 3'-end processing	biological_process	1	0.99093	0.17148	0.62508	0.82862	1	0.99093	0.34137	0.75645	1	0.99093	0.40546	0.96258	0	NA	NA	NA
GO_0032482	Rab protein signal transduction	biological_process	11	0.47051	0.16428	0.62508	0.83582	1	0.74885	0.72583	0.89681	8	0.83831	0.76162	1	3	0.51029	0.85381	1
GO_0032793	positive regulation of CREB transcription factor activity	biological_process	1	1.0126	0.16948	0.62508	0.83112	1	1.0126	0.33617	0.75645	1	1.0126	0.40096	0.96258	0	NA	NA	NA
GO_0033539	fatty acid beta-oxidation using acyl-CoA dehydrogenase	biological_process	3	0.77148	0.16688	0.62508	0.83322	1	0.78154	0.52625	0.85002	2	1.1648	0.37006	0.96258	1	0.015089	0.9955	1
GO_0034329	cell junction assembly	biological_process	1	1.0482	0.16488	0.62508	0.83532	1	1.0482	0.32797	0.75645	1	1.0482	0.38976	0.96258	0	NA	NA	NA
GO_0034332	adherens junction organization	biological_process	1	1.0482	0.16488	0.62508	0.83532	1	1.0482	0.32797	0.75645	1	1.0482	0.38976	0.96258	0	NA	NA	NA
GO_0035176	social behavior	biological_process	2	0.87806	0.16908	0.62508	0.83102	1	0.87806	0.43616	0.82076	2	0.87806	0.52935	0.99077	0	NA	NA	NA
GO_0035212	cell competition in a multicellular organism	biological_process	6	0.59294	0.17188	0.62508	0.82822	1	0.59294	0.78562	0.89706	6	0.59294	0.91161	1	0	NA	NA	NA
GO_0035317	imaginal disc-derived wing hair organization	biological_process	18	0.36119	0.17468	0.62508	0.82542	1	1.3251	0.13509	0.63514	12	1.2647	0.36206	0.96258	6	1.4459	0.26797	0.95795
GO_0035338	long-chain fatty-acyl-CoA biosynthetic process	biological_process	4	0.66513	0.17098	0.62508	0.82912	1	2.5842	0.022698	0.39096	3	2.1662	0.09899	0.82765	1	3.8381	0.053295	0.76118
GO_0038096	Fc-gamma receptor signaling pathway involved in phagocytosis	biological_process	1	1.0482	0.16488	0.62508	0.83532	1	1.0482	0.32797	0.75645	1	1.0482	0.38976	0.96258	0	NA	NA	NA
GO_0040017	positive regulation of locomotion	biological_process	1	1.0159	0.16878	0.62508	0.83132	1	1.0159	0.33527	0.75645	1	1.0159	0.39926	0.96258	0	NA	NA	NA
GO_0042060	wound healing	biological_process	7	0.53843	0.17478	0.62508	0.82532	1	0.91772	0.50415	0.84208	3	1.6988	0.19308	0.9419	3	0.4425	0.89621	1
GO_0042264	peptidyl-aspartic acid hydroxylation	biological_process	1	1.0151	0.16898	0.62508	0.83112	1	1.0151	0.33547	0.75645	1	1.0151	0.40006	0.96258	0	NA	NA	NA
GO_0042432	indole biosynthetic process	biological_process	1	0.99862	0.17098	0.62508	0.82912	1	0.99862	0.33887	0.75645	1	0.99862	0.40336	0.96258	0	NA	NA	NA
GO_0043051	regulation of pharyngeal pumping	biological_process	1	1.0581	0.16358	0.62508	0.83682	1	1.0581	0.32567	0.7558	1	1.0581	0.38726	0.96258	0	NA	NA	NA
GO_0043052	thermotaxis	biological_process	6	0.61068	0.16468	0.62508	0.83542	1	0.66707	0.72113	0.89681	4	0.95831	0.56834	0.99511	2	0.08458	0.9931	1
GO_0043631	RNA polyadenylation	biological_process	1	0.99093	0.17148	0.62508	0.82862	1	0.99093	0.34137	0.75645	1	0.99093	0.40546	0.96258	0	NA	NA	NA
GO_0043984	histone H4-K16 acetylation	biological_process	4	0.67915	0.16708	0.62508	0.83302	1	0.69586	0.63454	0.88475	3	0.91668	0.56304	0.99511	1	0.033421	0.9852	1
GO_0045572	positive regulation of imaginal disc growth	biological_process	1	1.0284	0.16728	0.62508	0.83282	1	1.0284	0.33317	0.75645	1	1.0284	0.39636	0.96258	0	NA	NA	NA
GO_0046328	regulation of JNK cascade	biological_process	3	0.76329	0.16978	0.62508	0.83032	1	0.76329	0.53965	0.85524	3	0.76329	0.67853	1	0	NA	NA	NA
GO_0046580	negative regulation of Ras protein signal transduction	biological_process	9	0.48487	0.17568	0.62508	0.82442	1	0.71761	0.73143	0.89681	7	0.77302	0.80872	1	2	0.52367	0.77882	1
GO_0046662	regulation of oviposition	biological_process	1	1.0581	0.16358	0.62508	0.83682	1	1.0581	0.32567	0.7558	1	1.0581	0.38726	0.96258	0	NA	NA	NA
GO_0046835	carbohydrate phosphorylation	biological_process	8	0.51981	0.17488	0.62508	0.82522	1	1.1227	0.33317	0.75645	5	1.314	0.32817	0.96242	3	0.80387	0.64294	1
GO_0046856	phosphatidylinositol dephosphorylation	biological_process	9	0.5119	0.16448	0.62508	0.83562	1	0.78241	0.66783	0.8897	6	0.97073	0.59924	0.99511	3	0.40576	0.91671	1
GO_0048146	positive regulation of fibroblast proliferation	biological_process	1	0.99129	0.17148	0.62508	0.82862	1	0.99129	0.34067	0.75645	1	0.99129	0.40496	0.96258	0	NA	NA	NA
GO_0048596	embryonic camera-type eye morphogenesis	biological_process	1	0.97074	0.17558	0.62508	0.82452	1	0.97074	0.34727	0.75645	1	0.97074	0.41336	0.96258	0	NA	NA	NA
GO_0050715	positive regulation of cytokine secretion	biological_process	1	0.99129	0.17148	0.62508	0.82862	1	0.99129	0.34067	0.75645	1	0.99129	0.40496	0.96258	0	NA	NA	NA
GO_0050918	positive chemotaxis	biological_process	1	0.99129	0.17148	0.62508	0.82862	1	0.99129	0.34067	0.75645	1	0.99129	0.40496	0.96258	0	NA	NA	NA
GO_0055062	phosphate ion homeostasis	biological_process	1	0.97687	0.17428	0.62508	0.82582	1	0.97687	0.34507	0.75645	1	0.97687	0.41236	0.96258	0	NA	NA	NA
GO_0060061	Spemann organizer formation	biological_process	1	0.97074	0.17558	0.62508	0.82452	1	0.97074	0.34727	0.75645	1	0.97074	0.41336	0.96258	0	NA	NA	NA
GO_0060561	apoptotic process involved in morphogenesis	biological_process	1	0.97074	0.17558	0.62508	0.82452	1	0.97074	0.34727	0.75645	1	0.97074	0.41336	0.96258	0	NA	NA	NA
GO_0060571	morphogenesis of an epithelial fold	biological_process	4	0.66415	0.17098	0.62508	0.82912	1	0.66415	0.65943	0.88917	4	0.66415	0.80862	1	0	NA	NA	NA
GO_0060670	branching involved in labyrinthine layer morphogenesis	biological_process	1	0.97074	0.17558	0.62508	0.82452	1	0.97074	0.34727	0.75645	1	0.97074	0.41336	0.96258	0	NA	NA	NA
GO_0060715	syncytiotrophoblast cell differentiation involved in labyrinthine layer development	biological_process	1	0.97074	0.17558	0.62508	0.82452	1	0.97074	0.34727	0.75645	1	0.97074	0.41336	0.96258	0	NA	NA	NA
GO_0060716	labyrinthine layer blood vessel development	biological_process	1	0.97074	0.17558	0.62508	0.82452	1	0.97074	0.34727	0.75645	1	0.97074	0.41336	0.96258	0	NA	NA	NA
GO_0060718	chorionic trophoblast cell differentiation	biological_process	1	0.97074	0.17558	0.62508	0.82452	1	0.97074	0.34727	0.75645	1	0.97074	0.41336	0.96258	0	NA	NA	NA
GO_0060828	regulation of canonical Wnt signaling pathway	biological_process	1	0.97074	0.17558	0.62508	0.82452	1	0.97074	0.34727	0.75645	1	0.97074	0.41336	0.96258	0	NA	NA	NA
GO_0070285	pigment cell development	biological_process	1	1.0429	0.16598	0.62508	0.83422	1	1.0429	0.32937	0.75645	1	1.0429	0.39146	0.96258	0	NA	NA	NA
GO_0070857	regulation of bile acid biosynthetic process	biological_process	1	0.97687	0.17428	0.62508	0.82582	1	0.97687	0.34507	0.75645	1	0.97687	0.41236	0.96258	0	NA	NA	NA
GO_0071157	negative regulation of cell cycle arrest	biological_process	1	0.99129	0.17148	0.62508	0.82862	1	0.99129	0.34067	0.75645	1	0.99129	0.40496	0.96258	0	NA	NA	NA
GO_0071219	cellular response to molecule of bacterial origin	biological_process	1	0.97074	0.17558	0.62508	0.82452	1	0.97074	0.34727	0.75645	1	0.97074	0.41336	0.96258	0	NA	NA	NA
GO_0071310	cellular response to organic substance	biological_process	4	0.68475	0.16568	0.62508	0.83442	1	0.73589	0.59944	0.88261	3	0.94709	0.54075	0.99077	1	0.10227	0.93611	1
GO_0071353	cellular response to interleukin-4	biological_process	4	0.65864	0.17338	0.62508	0.82672	1	2.3554	0.034697	0.45408	2	3.014	0.045895	0.64656	2	1.6968	0.21598	0.89955
GO_0071689	muscle thin filament assembly	biological_process	6	0.58958	0.17318	0.62508	0.82692	1	1.9192	0.057194	0.53328	3	2.5088	0.060194	0.70563	3	1.3296	0.32707	0.98214
GO_0080134	regulation of response to stress	biological_process	3	0.76609	0.16858	0.62508	0.83152	1	0.97188	0.41006	0.80238	2	1.3035	0.31477	0.96242	1	0.30868	0.78622	1
GO_0090344	negative regulation of cell aging	biological_process	2	0.86484	0.17238	0.62508	0.82772	1	0.86484	0.44296	0.82164	2	0.86484	0.53965	0.99077	0	NA	NA	NA
GO_0098734	macromolecule depalmitoylation	biological_process	1	0.97792	0.17428	0.62508	0.82592	1	0.97792	0.34507	0.75645	1	0.97792	0.41226	0.96258	0	NA	NA	NA
GO_1900180	regulation of protein localization to nucleus	biological_process	2	0.85182	0.17558	0.62508	0.82452	1	3.8081	0.015198	0.38116	1	4.6599	0.024698	0.49171	1	2.9563	0.093091	0.81728
GO_1901382	regulation of chorionic trophoblast cell proliferation	biological_process	1	0.97074	0.17558	0.62508	0.82452	1	0.97074	0.34727	0.75645	1	0.97074	0.41336	0.96258	0	NA	NA	NA
GO_1901879	regulation of protein depolymerization	biological_process	1	1.0151	0.16898	0.62508	0.83112	1	1.0151	0.33547	0.75645	1	1.0151	0.40006	0.96258	0	NA	NA	NA
GO_1902001	fatty acid transmembrane transport	biological_process	3	0.7537	0.17298	0.62508	0.82712	1	1.2675	0.27357	0.7419	2	1.5159	0.24898	0.96095	1	0.77073	0.52525	1
GO_1902578	single-organism localization	biological_process	4	0.66018	0.17298	0.62508	0.82712	1	0.70065	0.63014	0.88319	3	0.90722	0.56934	0.99511	1	0.080936	0.94641	1
GO_1903412	response to bile acid	biological_process	1	0.97687	0.17428	0.62508	0.82582	1	0.97687	0.34507	0.75645	1	0.97687	0.41236	0.96258	0	NA	NA	NA
GO_1903798	regulation of production of miRNAs involved in gene silencing by miRNA	biological_process	4	0.66415	0.17098	0.62508	0.82912	1	0.66415	0.65943	0.88917	4	0.66415	0.80862	1	0	NA	NA	NA
GO_2000188	regulation of cholesterol homeostasis	biological_process	1	0.97687	0.17428	0.62508	0.82582	1	0.97687	0.34507	0.75645	1	0.97687	0.41236	0.96258	0	NA	NA	NA
GO_2000573	positive regulation of DNA biosynthetic process	biological_process	1	0.97687	0.17428	0.62508	0.82582	1	0.97687	0.34507	0.75645	1	0.97687	0.41236	0.96258	0	NA	NA	NA
GO_2000810	regulation of bicellular tight junction assembly	biological_process	1	0.97074	0.17558	0.62508	0.82452	1	0.97074	0.34727	0.75645	1	0.97074	0.41336	0.96258	0	NA	NA	NA
GO_2001234	negative regulation of apoptotic signaling pathway	biological_process	1	0.96925	0.17558	0.62508	0.82452	1	0.96925	0.34727	0.75645	1	0.96925	0.41346	0.96258	0	NA	NA	NA
GO_0001555	oocyte growth	biological_process	1	0.96667	0.17598	0.62509	0.82442	1	0.96667	0.34797	0.75667	1	0.96667	0.41446	0.96258	0	NA	NA	NA
GO_0007020	microtubule nucleation	biological_process	2	0.84867	0.17618	0.62509	0.82392	1	0.84867	0.45115	0.8235	2	0.84867	0.54755	0.99077	0	NA	NA	NA
GO_0030148	sphingolipid biosynthetic process	biological_process	2	0.84914	0.17618	0.62509	0.82392	1	0.84914	0.45105	0.8235	2	0.84914	0.54735	0.99077	0	NA	NA	NA
GO_0033148	positive regulation of intracellular estrogen receptor signaling pathway	biological_process	1	0.96667	0.17598	0.62509	0.82442	1	0.96667	0.34797	0.75667	1	0.96667	0.41446	0.96258	0	NA	NA	NA
GO_0043933	macromolecular complex subunit organization	biological_process	3	0.74133	0.17608	0.62509	0.82402	1	1.1027	0.34467	0.75645	2	1.3831	0.28807	0.96242	1	0.5421	0.65903	1
GO_0016480	negative regulation of transcription from RNA polymerase III promoter	biological_process	2	0.84472	0.17668	0.6258	0.82342	1	0.84472	0.45245	0.8235	2	0.84472	0.54995	0.99124	0	NA	NA	NA
GO_0035556	intracellular signal transduction	biological_process	126	0.15706	0.17658	0.6258	0.82352	1	0.82317	0.9545	0.9767	72	0.8577	0.9926	1	52	0.80702	0.994	1
GO_0045596	negative regulation of cell differentiation	biological_process	5	0.62533	0.17658	0.6258	0.82352	1	0.73296	0.63034	0.88319	4	0.84893	0.65643	0.9953	1	0.26907	0.81982	1
GO_0010604	positive regulation of macromolecule metabolic process	biological_process	10	0.46655	0.17698	0.62581	0.82312	1	0.78158	0.67503	0.8897	7	0.89152	0.69433	1	3	0.52505	0.84322	1
GO_0030001	metal ion transport	biological_process	14	0.41638	0.17688	0.62581	0.82322	1	1.3714	0.13579	0.63514	10	1.2514	0.37626	0.96258	4	1.6712	0.20008	0.86751
GO_0051130	positive regulation of cellular component organization	biological_process	4	0.64906	0.17688	0.62581	0.82322	1	0.69339	0.63674	0.88566	3	0.89497	0.57774	0.99511	1	0.088652	0.94261	1
GO_0045773	positive regulation of axon extension	biological_process	9	0.48076	0.17718	0.62616	0.82292	1	0.94571	0.49705	0.84003	6	1.0698	0.51475	0.99077	3	0.69743	0.72153	1
GO_0048585	negative regulation of response to stimulus	biological_process	3	0.73345	0.17758	0.62687	0.82252	1	0.73345	0.55804	0.86352	3	0.73345	0.70153	1	0	NA	NA	NA
GO_0019068	virion assembly	biological_process	2	0.83987	0.17778	0.62723	0.82232	1	0.83987	0.45555	0.8235	2	0.83987	0.55274	0.99181	0	NA	NA	NA
GO_0051610	serotonin uptake	biological_process	2	0.83853	0.17828	0.62864	0.82182	1	0.83853	0.45665	0.8235	2	0.83853	0.55354	0.99181	0	NA	NA	NA
GO_0031989	bombesin receptor signaling pathway	biological_process	2	0.83342	0.17938	0.63039	0.82072	1	0.83342	0.45985	0.8235	1	1.6668	0.20988	0.9419	0	NA	NA	NA
GO_0072358	cardiovascular system development	biological_process	3	0.72279	0.17998	0.63144	0.82012	1	0.72279	0.56454	0.86352	3	0.72279	0.70933	1	0	NA	NA	NA
GO_0021762	substantia nigra development	biological_process	4	0.6383	0.18068	0.63248	0.81942	1	2.113	0.054195	0.52098	2	2.7513	0.061894	0.71235	2	1.4747	0.27827	0.95795
GO_0046622	positive regulation of organ growth	biological_process	4	0.63931	0.18038	0.63248	0.81972	1	0.70654	0.62454	0.88319	3	0.89723	0.57584	0.99511	1	0.13446	0.90641	1
GO_0043968	histone H2A acetylation	biological_process	4	0.63673	0.18108	0.63283	0.81902	1	0.7207	0.61164	0.88319	3	0.90495	0.57144	0.99511	1	0.16794	0.88251	1
GO_0060021	palate development	biological_process	6	0.57144	0.18118	0.63283	0.81892	1	1.9845	0.049295	0.49826	4	1.917	0.12169	0.88916	2	2.1196	0.13149	0.81728
GO_0002040	sprouting angiogenesis	biological_process	1	0.95883	0.18188	0.63386	0.82312	1	0.95883	0.35906	0.77115	1	0.95883	0.42916	0.97568	0	NA	NA	NA
GO_0045627	positive regulation of T-helper 1 cell differentiation	biological_process	1	0.95883	0.18188	0.63386	0.82312	1	0.95883	0.35906	0.77115	1	0.95883	0.42916	0.97568	0	NA	NA	NA
GO_0045629	negative regulation of T-helper 2 cell differentiation	biological_process	1	0.95883	0.18188	0.63386	0.82312	1	0.95883	0.35906	0.77115	1	0.95883	0.42916	0.97568	0	NA	NA	NA
GO_1903506	regulation of nucleic acid-templated transcription	biological_process	1	0.95883	0.18188	0.63386	0.82312	1	0.95883	0.35906	0.77115	1	0.95883	0.42916	0.97568	0	NA	NA	NA
GO_0007155	cell adhesion	biological_process	72	0.19068	0.18298	0.63418	0.81712	1	1.8286	9.999e-05	0.0089805	45	1.6154	0.017298	0.49171	27	2.1839	0.00089991	0.091791
GO_0007204	positive regulation of cytosolic calcium ion concentration	biological_process	5	0.60455	0.18298	0.63418	0.81712	1	1.796	0.089591	0.59443	4	1.5003	0.24848	0.96003	1	2.9787	0.092291	0.81728
GO_0010948	negative regulation of cell cycle process	biological_process	1	0.95437	0.18288	0.63418	0.81722	1	0.95437	0.36106	0.77163	1	0.95437	0.43076	0.97568	0	NA	NA	NA
GO_0045824	negative regulation of innate immune response	biological_process	6	0.56709	0.18288	0.63418	0.81722	1	0.76807	0.62364	0.88319	4	1.0014	0.53525	0.99077	2	0.30148	0.91441	1
GO_0060544	regulation of necroptotic process	biological_process	1	0.95503	0.18288	0.63418	0.81732	1	0.95503	0.36096	0.77163	1	0.95503	0.43066	0.97568	0	NA	NA	NA
GO_1902916	positive regulation of protein polyubiquitination	biological_process	1	0.95503	0.18288	0.63418	0.81732	1	0.95503	0.36096	0.77163	1	0.95503	0.43066	0.97568	0	NA	NA	NA
GO_0007349	cellularization	biological_process	6	0.565	0.18348	0.63452	0.81662	1	0.58745	0.79062	0.89934	5	0.69147	0.81622	1	1	0.067363	0.9667	1
GO_0061357	positive regulation of Wnt protein secretion	biological_process	1	0.95166	0.18348	0.63452	0.81682	1	0.95166	0.36186	0.77163	1	0.95166	0.43206	0.97568	0	NA	NA	NA
GO_0061359	regulation of Wnt signaling pathway by Wnt protein secretion	biological_process	1	0.95166	0.18348	0.63452	0.81682	1	0.95166	0.36186	0.77163	1	0.95166	0.43206	0.97568	0	NA	NA	NA
GO_0090263	positive regulation of canonical Wnt signaling pathway	biological_process	13	0.40306	0.18368	0.63486	0.81642	1	0.73113	0.77132	0.89681	9	0.81914	0.81062	1	4	0.53312	0.89171	1
GO_0006591	ornithine metabolic process	biological_process	3	0.70496	0.18498	0.63585	0.81512	1	2.506	0.041596	0.47404	2	2.4082	0.086891	0.79305	1	2.7016	0.11479	0.81728
GO_0032467	positive regulation of cytokinesis	biological_process	2	0.81553	0.18438	0.63585	0.81572	1	0.99143	0.37736	0.78274	1	1.807	0.18648	0.9419	1	0.1759	0.87771	1
GO_0048599	oocyte development	biological_process	2	0.81307	0.18468	0.63585	0.81542	1	0.81307	0.47295	0.82769	2	0.81307	0.57244	0.99511	0	NA	NA	NA
GO_0061418	regulation of transcription from RNA polymerase II promoter in response to hypoxia	biological_process	2	0.81783	0.18408	0.63585	0.81602	1	0.81783	0.47045	0.82526	2	0.81783	0.56974	0.99511	0	NA	NA	NA
GO_0031936	negative regulation of chromatin silencing	biological_process	1	0.93864	0.18638	0.63927	0.81372	1	0.93864	0.36666	0.7759	1	0.93864	0.43606	0.97568	0	NA	NA	NA
GO_0006000	fructose metabolic process	biological_process	19	0.35272	0.18708	0.64023	0.81302	1	1.3081	0.14509	0.64202	13	1.2137	0.40926	0.96258	6	1.5127	0.23798	0.91047
GO_0006421	asparaginyl-tRNA aminoacylation	biological_process	3	0.69644	0.18768	0.64023	0.81242	1	0.99292	0.39816	0.7906	2	1.267	0.32977	0.96242	1	0.44472	0.71203	1
GO_0021510	spinal cord development	biological_process	3	0.69816	0.18678	0.64023	0.81332	1	0.69816	0.58214	0.87307	2	1.0472	0.42826	0.97568	0	NA	NA	NA
GO_0035217	labial disc development	biological_process	1	0.93242	0.18748	0.64023	0.81282	1	0.93242	0.36896	0.77722	1	0.93242	0.43856	0.97568	0	NA	NA	NA
GO_0035224	genital disc anterior/posterior pattern formation	biological_process	1	0.93242	0.18748	0.64023	0.81282	1	0.93242	0.36896	0.77722	1	0.93242	0.43856	0.97568	0	NA	NA	NA
GO_0043982	histone H4-K8 acetylation	biological_process	5	0.59422	0.18698	0.64023	0.81312	1	0.70019	0.65793	0.88917	4	0.809	0.69003	1	1	0.26494	0.82842	1
GO_0007423	sensory organ development	biological_process	16	0.37282	0.18828	0.64123	0.81182	1	1.9173	0.0087991	0.28225	10	1.8321	0.069793	0.73904	6	2.0593	0.070393	0.81728
GO_0048208	COPII vesicle coating	biological_process	3	0.69353	0.18828	0.64123	0.81182	1	0.69353	0.58524	0.87572	3	0.69353	0.72983	1	0	NA	NA	NA
GO_0090398	cellular senescence	biological_process	2	0.80187	0.18838	0.64123	0.81172	1	1.114	0.32617	0.75613	1	1.9159	0.17298	0.9419	1	0.31216	0.78492	1
GO_0006172	ADP biosynthetic process	biological_process	2	0.79822	0.18878	0.64154	0.81132	1	0.79822	0.48145	0.83778	2	0.79822	0.58304	0.99511	0	NA	NA	NA
GO_0006382	adenosine to inosine editing	biological_process	1	0.92043	0.18898	0.64154	0.81122	1	0.92043	0.37286	0.78088	1	0.92043	0.44336	0.97568	0	NA	NA	NA
GO_0016556	mRNA modification	biological_process	1	0.92043	0.18898	0.64154	0.81122	1	0.92043	0.37286	0.78088	1	0.92043	0.44336	0.97568	0	NA	NA	NA
GO_0060964	regulation of gene silencing by miRNA	biological_process	1	0.92043	0.18898	0.64154	0.81122	1	0.92043	0.37286	0.78088	1	0.92043	0.44336	0.97568	0	NA	NA	NA
GO_0035088	establishment or maintenance of apical/basal cell polarity	biological_process	1	0.91903	0.18948	0.64254	0.81082	1	0.91903	0.37346	0.78121	1	0.91903	0.44406	0.97568	0	NA	NA	NA
GO_0045216	cell-cell junction organization	biological_process	1	0.91903	0.18948	0.64254	0.81082	1	0.91903	0.37346	0.78121	1	0.91903	0.44406	0.97568	0	NA	NA	NA
GO_0006556	S-adenosylmethionine biosynthetic process	biological_process	1	0.91706	0.19058	0.64279	0.80952	1	0.91706	0.37456	0.78121	1	0.91706	0.44596	0.97568	0	NA	NA	NA
GO_0006790	sulfur compound metabolic process	biological_process	2	0.79454	0.19008	0.64279	0.81002	1	0.79454	0.48365	0.83887	2	0.79454	0.58644	0.99511	0	NA	NA	NA
GO_0015828	tyrosine transport	biological_process	1	0.91625	0.19068	0.64279	0.80942	1	0.91625	0.37466	0.78121	1	0.91625	0.44686	0.97568	0	NA	NA	NA
GO_0030219	megakaryocyte differentiation	biological_process	1	0.91824	0.19058	0.64279	0.81012	1	0.91824	0.37456	0.78121	1	0.91824	0.44586	0.97568	0	NA	NA	NA
GO_0030221	basophil differentiation	biological_process	1	0.91824	0.19058	0.64279	0.81012	1	0.91824	0.37456	0.78121	1	0.91824	0.44586	0.97568	0	NA	NA	NA
GO_0030222	eosinophil differentiation	biological_process	1	0.91824	0.19058	0.64279	0.81012	1	0.91824	0.37456	0.78121	1	0.91824	0.44586	0.97568	0	NA	NA	NA
GO_0043153	entrainment of circadian clock by photoperiod	biological_process	5	0.58642	0.18988	0.64279	0.81022	1	0.60418	0.74133	0.89681	4	0.74412	0.74153	1	1	0.044403	0.9785	1
GO_0090303	positive regulation of wound healing	biological_process	3	0.68879	0.19028	0.64279	0.80982	1	0.80606	0.50855	0.84354	2	1.1211	0.39296	0.96258	1	0.1759	0.87771	1
GO_0048741	skeletal muscle fiber development	biological_process	1	0.909	0.19138	0.64446	0.80882	1	0.909	0.37606	0.78175	1	0.909	0.44906	0.97568	0	NA	NA	NA
GO_0006051	N-acetylmannosamine metabolic process	biological_process	1	0.89627	0.19298	0.64536	0.80722	1	0.89627	0.37956	0.78368	1	0.89627	0.45165	0.97568	0	NA	NA	NA
GO_0006857	oligopeptide transport	biological_process	1	0.90628	0.19198	0.64536	0.80812	1	0.90628	0.37776	0.783	1	0.90628	0.44946	0.97568	0	NA	NA	NA
GO_0008065	establishment of blood-nerve barrier	biological_process	1	0.89922	0.19278	0.64536	0.80732	1	0.89922	0.37926	0.78368	1	0.89922	0.45105	0.97568	0	NA	NA	NA
GO_0019046	release from viral latency	biological_process	1	0.89627	0.19298	0.64536	0.80722	1	0.89627	0.37956	0.78368	1	0.89627	0.45165	0.97568	0	NA	NA	NA
GO_0019262	N-acetylneuraminate catabolic process	biological_process	1	0.89627	0.19298	0.64536	0.80722	1	0.89627	0.37956	0.78368	1	0.89627	0.45165	0.97568	0	NA	NA	NA
GO_0043254	regulation of protein complex assembly	biological_process	1	0.89627	0.19298	0.64536	0.80722	1	0.89627	0.37956	0.78368	1	0.89627	0.45165	0.97568	0	NA	NA	NA
GO_0045793	positive regulation of cell size	biological_process	4	0.60761	0.19248	0.64536	0.80762	1	1.0296	0.39506	0.79049	3	1.0915	0.44226	0.97568	1	0.844	0.47935	1
GO_0003091	renal water homeostasis	biological_process	1	0.87619	0.19578	0.64539	0.80452	1	0.87619	0.38476	0.78641	1	0.87619	0.45955	0.97687	0	NA	NA	NA
GO_0005980	glycogen catabolic process	biological_process	2	0.76476	0.19618	0.64539	0.80392	1	0.76476	0.50225	0.84164	2	0.76476	0.60994	0.99511	0	NA	NA	NA
GO_0006011	UDP-glucose metabolic process	biological_process	1	0.88509	0.19478	0.64539	0.80532	1	0.88509	0.38356	0.78569	1	0.88509	0.45655	0.97568	0	NA	NA	NA
GO_0006043	glucosamine catabolic process	biological_process	2	0.77135	0.19508	0.64539	0.80502	1	0.77135	0.49765	0.84003	2	0.77135	0.60554	0.99511	0	NA	NA	NA
GO_0006105	succinate metabolic process	biological_process	1	0.88557	0.19478	0.64539	0.80542	1	0.88557	0.38336	0.78569	1	0.88557	0.45615	0.97568	0	NA	NA	NA
GO_0006515	misfolded or incompletely synthesized protein catabolic process	biological_process	3	0.67682	0.19448	0.64539	0.80562	1	0.67682	0.59864	0.88261	3	0.67682	0.74213	1	0	NA	NA	NA
GO_0006835	dicarboxylic acid transport	biological_process	3	0.6736	0.19508	0.64539	0.80502	1	1.5513	0.18148	0.67869	2	1.6687	0.20638	0.9419	1	1.3165	0.31257	0.97698
GO_0006914	autophagy	biological_process	21	0.31025	0.19608	0.64539	0.80402	1	1.3036	0.12569	0.63514	13	1.3035	0.32137	0.96242	8	1.3038	0.34787	0.98346
GO_0006955	immune response	biological_process	20	0.32638	0.19488	0.64539	0.80522	1	0.63304	0.92241	0.95287	13	0.73802	0.92351	1	5	0.61333	0.86941	1
GO_0007130	synaptonemal complex assembly	biological_process	2	0.77295	0.19478	0.64539	0.80532	1	0.77295	0.49685	0.84003	2	0.77295	0.60474	0.99511	0	NA	NA	NA
GO_0022414	reproductive process	biological_process	2	0.76429	0.19638	0.64539	0.80372	1	0.76429	0.50255	0.84164	2	0.76429	0.61034	0.99511	0	NA	NA	NA
GO_0031998	regulation of fatty acid beta-oxidation	biological_process	1	0.88861	0.19418	0.64539	0.80602	1	0.88861	0.38246	0.78569	1	0.88861	0.45425	0.97568	0	NA	NA	NA
GO_0032439	endosome localization	biological_process	1	0.87619	0.19578	0.64539	0.80452	1	0.87619	0.38476	0.78641	1	0.87619	0.45955	0.97687	0	NA	NA	NA
GO_0050965	detection of temperature stimulus involved in sensory perception of pain	biological_process	3	0.67675	0.19448	0.64539	0.80562	1	0.75992	0.54215	0.85736	2	1.0775	0.41396	0.96258	1	0.12476	0.91621	1
GO_0070407	oxidation-dependent protein catabolic process	biological_process	3	0.67682	0.19448	0.64539	0.80562	1	0.67682	0.59864	0.88261	3	0.67682	0.74213	1	0	NA	NA	NA
GO_0090296	regulation of mitochondrial DNA replication	biological_process	3	0.67682	0.19448	0.64539	0.80562	1	0.67682	0.59864	0.88261	3	0.67682	0.74213	1	0	NA	NA	NA
GO_1901029	negative regulation of mitochondrial outer membrane permeabilization involved in apoptotic signaling pathway	biological_process	1	0.87619	0.19578	0.64539	0.80452	1	0.87619	0.38476	0.78641	1	0.87619	0.45955	0.97687	0	NA	NA	NA
GO_1902109	negative regulation of mitochondrial membrane permeability involved in apoptotic process	biological_process	1	0.87619	0.19578	0.64539	0.80452	1	0.87619	0.38476	0.78641	1	0.87619	0.45955	0.97687	0	NA	NA	NA
GO_0006497	protein lipidation	biological_process	3	0.66846	0.19688	0.64636	0.80322	1	1.0696	0.36056	0.77163	2	1.3035	0.31477	0.96242	1	0.60167	0.60364	1
GO_0015992	proton transport	biological_process	29	0.27205	0.19758	0.64664	0.80252	1	0.99504	0.47615	0.83085	15	1.2249	0.39196	0.96258	12	0.8736	0.80222	1
GO_0030431	sleep	biological_process	3	0.66733	0.19728	0.64664	0.80282	1	1.4481	0.21018	0.70084	2	1.5865	0.22848	0.9419	1	1.1711	0.35196	0.98346
GO_0035072	ecdysone-mediated induction of salivary gland cell autophagic cell death	biological_process	6	0.528	0.19758	0.64664	0.80252	1	1.6378	0.11299	0.63514	4	1.6243	0.20078	0.9419	2	1.6647	0.22438	0.90259
GO_0043652	engulfment of apoptotic cell	biological_process	3	0.66793	0.19718	0.64664	0.80292	1	0.66793	0.60584	0.88319	3	0.66793	0.74973	1	0	NA	NA	NA
GO_0034729	histone H3-K79 methylation	biological_process	2	0.75939	0.19788	0.64693	0.80222	1	0.75939	0.50545	0.84229	2	0.75939	0.61454	0.99511	0	NA	NA	NA
GO_0006687	glycosphingolipid metabolic process	biological_process	12	0.40175	0.19868	0.64888	0.80142	1	1.1564	0.29227	0.74293	8	1.1686	0.44196	0.97568	4	1.1321	0.45545	1
GO_0001661	conditioned taste aversion	biological_process	3	0.65998	0.19898	0.64952	0.80112	1	1.4554	0.20728	0.69688	2	1.5865	0.22848	0.9419	1	1.1932	0.34867	0.98346
GO_0070936	protein K48-linked ubiquitination	biological_process	2	0.75581	0.19908	0.64952	0.80102	1	0.75581	0.50785	0.84354	2	0.75581	0.61804	0.99511	0	NA	NA	NA
GO_1901137	carbohydrate derivative biosynthetic process	biological_process	3	0.65741	0.19958	0.65081	0.80052	1	0.65741	0.61454	0.88319	3	0.65741	0.75702	1	0	NA	NA	NA
GO_0000956	nuclear-transcribed mRNA catabolic process	biological_process	1	0.83988	0.20268	0.65143	0.79742	1	0.83988	0.39846	0.7906	1	0.83988	0.47385	0.98682	0	NA	NA	NA
GO_0002064	epithelial cell development	biological_process	1	0.84807	0.20098	0.65143	0.79912	1	0.84807	0.39446	0.79049	1	0.84807	0.46825	0.9856	0	NA	NA	NA
GO_0006002	fructose 6-phosphate metabolic process	biological_process	1	0.84778	0.20188	0.65143	0.79822	1	0.84778	0.39536	0.79049	1	0.84778	0.47125	0.98566	0	NA	NA	NA
GO_0006084	acetyl-CoA metabolic process	biological_process	7	0.4833	0.20188	0.65143	0.79822	1	1.9697	0.041696	0.47404	4	2.1463	0.082292	0.79305	3	1.7341	0.18338	0.82765
GO_0008366	axon ensheathment	biological_process	2	0.74373	0.20258	0.65143	0.79752	1	0.74373	0.51625	0.84743	2	0.74373	0.62524	0.99511	0	NA	NA	NA
GO_0009744	response to sucrose	biological_process	1	0.84778	0.20188	0.65143	0.79822	1	0.84778	0.39536	0.79049	1	0.84778	0.47125	0.98566	0	NA	NA	NA
GO_0009913	epidermal cell differentiation	biological_process	1	0.84635	0.20218	0.65143	0.79792	1	0.84635	0.39706	0.7906	1	0.84635	0.47235	0.98604	0	NA	NA	NA
GO_0010390	histone monoubiquitination	biological_process	1	0.84798	0.20178	0.65143	0.79912	1	0.84798	0.39526	0.79049	1	0.84798	0.47095	0.98566	0	NA	NA	NA
GO_0014018	neuroblast fate specification	biological_process	1	0.85416	0.20068	0.65143	0.79952	1	0.85416	0.39276	0.79049	1	0.85416	0.46735	0.9856	0	NA	NA	NA
GO_0016051	carbohydrate biosynthetic process	biological_process	6	0.5234	0.19988	0.65143	0.80022	1	0.94974	0.46575	0.82404	4	1.1049	0.45965	0.97687	1	1.279	0.31857	0.98214
GO_0021682	nerve maturation	biological_process	2	0.74373	0.20258	0.65143	0.79752	1	0.74373	0.51625	0.84743	2	0.74373	0.62524	0.99511	0	NA	NA	NA
GO_0031098	stress-activated protein kinase signaling cascade	biological_process	4	0.58662	0.20068	0.65143	0.79942	1	0.63834	0.67983	0.89007	3	0.81664	0.63524	0.99511	1	0.10344	0.93591	1
GO_0034660	ncRNA metabolic process	biological_process	1	0.84936	0.20088	0.65143	0.79932	1	0.84936	0.39416	0.79049	1	0.84936	0.46805	0.9856	0	NA	NA	NA
GO_0035158	regulation of tube diameter, open tracheal system	biological_process	1	0.84807	0.20098	0.65143	0.79912	1	0.84807	0.39446	0.79049	1	0.84807	0.46825	0.9856	0	NA	NA	NA
GO_0042981	regulation of apoptotic process	biological_process	19	0.33343	0.20248	0.65143	0.79762	1	0.8436	0.68503	0.89007	15	0.74545	0.93481	1	4	1.2117	0.41106	1
GO_0048193	Golgi vesicle transport	biological_process	9	0.43714	0.20228	0.65143	0.79782	1	0.78167	0.66833	0.8897	7	0.78352	0.79832	1	2	0.77521	0.60214	1
GO_0048584	positive regulation of response to stimulus	biological_process	4	0.57886	0.20278	0.65143	0.79732	1	0.57886	0.72833	0.89681	4	0.57886	0.86581	1	0	NA	NA	NA
GO_0060071	Wnt signaling pathway, planar cell polarity pathway	biological_process	1	0.84798	0.20178	0.65143	0.79912	1	0.84798	0.39526	0.79049	1	0.84798	0.47095	0.98566	0	NA	NA	NA
GO_0061343	cell adhesion involved in heart morphogenesis	biological_process	2	0.74373	0.20258	0.65143	0.79752	1	0.74373	0.51625	0.84743	2	0.74373	0.62524	0.99511	0	NA	NA	NA
GO_2000373	positive regulation of DNA topoisomerase (ATP-hydrolyzing) activity	biological_process	1	0.84798	0.20178	0.65143	0.79912	1	0.84798	0.39526	0.79049	1	0.84798	0.47095	0.98566	0	NA	NA	NA
GO_0051092	positive regulation of NF-kappaB transcription factor activity	biological_process	2	0.74034	0.20318	0.65206	0.79692	1	0.74034	0.51805	0.84875	2	0.74034	0.62734	0.99511	0	NA	NA	NA
GO_0016055	Wnt signaling pathway	biological_process	26	0.27708	0.20348	0.65269	0.79662	1	1.0076	0.44406	0.82208	17	0.98238	0.72343	1	9	1.0552	0.57604	1
GO_0006560	proline metabolic process	biological_process	36	0.24436	0.20378	0.65296	0.79632	1	1.0922	0.30987	0.75436	15	1.6039	0.10539	0.83326	18	0.84786	0.88441	1
GO_0051533	positive regulation of NFAT protein import into nucleus	biological_process	2	0.73891	0.20398	0.65296	0.79612	1	1.0347	0.35916	0.77115	1	1.7736	0.19038	0.9419	1	0.29575	0.80022	1
GO_0051716	cellular response to stimulus	biological_process	8	0.46152	0.20388	0.65296	0.79622	1	0.84227	0.58614	0.87635	7	0.74502	0.83262	1	1	1.523	0.26427	0.95588
GO_0043666	regulation of phosphoprotein phosphatase activity	biological_process	2	0.735	0.20518	0.65647	0.79492	1	0.735	0.52165	0.84875	2	0.735	0.63224	0.99511	0	NA	NA	NA
GO_0010634	positive regulation of epithelial cell migration	biological_process	2	0.73393	0.20538	0.65678	0.79472	1	0.90983	0.41836	0.80403	1	1.6438	0.21438	0.9419	1	0.1759	0.87771	1
GO_0045184	establishment of protein localization	biological_process	2	0.73112	0.20588	0.65804	0.79422	1	1.7403	0.15658	0.65358	1	2.4715	0.11339	0.86578	1	1.0092	0.41036	1
GO_0030858	positive regulation of epithelial cell differentiation	biological_process	2	0.7237	0.20788	0.66275	0.79222	1	0.7237	0.52875	0.85044	2	0.7237	0.64054	0.99511	0	NA	NA	NA
GO_0007064	mitotic sister chromatid cohesion	biological_process	4	0.56255	0.20868	0.66462	0.79142	1	0.98632	0.42076	0.80505	2	1.5489	0.23978	0.95108	2	0.42376	0.84552	1
GO_0007415	defasciculation of motor neuron axon	biological_process	3	0.62873	0.20908	0.66556	0.79102	1	0.62873	0.63734	0.88629	3	0.62873	0.78112	1	0	NA	NA	NA
GO_0000705	achiasmate meiosis I	biological_process	4	0.56048	0.21028	0.66802	0.78982	1	1.0856	0.36266	0.77171	2	1.6461	0.21228	0.9419	2	0.52515	0.77782	1
GO_0001954	positive regulation of cell-matrix adhesion	biological_process	1	0.81111	0.21628	0.66802	0.78382	1	0.81111	0.41746	0.80403	1	0.81111	0.50115	0.98962	0	NA	NA	NA
GO_0005997	xylulose metabolic process	biological_process	1	0.80981	0.21638	0.66802	0.78372	1	0.80981	0.41776	0.80403	1	0.80981	0.50185	0.98962	0	NA	NA	NA
GO_0006272	leading strand elongation	biological_process	3	0.61053	0.21458	0.66802	0.78552	1	1.1788	0.31177	0.75528	1	2.684	0.09759	0.82765	2	0.42622	0.84402	1
GO_0006554	lysine catabolic process	biological_process	42	0.22059	0.21448	0.66802	0.78562	1	0.69295	0.9603	0.98058	24	0.79935	0.94871	1	14	0.70855	0.94721	1
GO_0006915	apoptotic process	biological_process	36	0.23646	0.21248	0.66802	0.78762	1	0.83046	0.78672	0.89766	24	0.80019	0.94841	1	12	0.89101	0.78582	1
GO_0007448	anterior/posterior pattern specification, imaginal disc	biological_process	1	0.80271	0.21708	0.66802	0.78302	1	0.80271	0.41896	0.80403	1	0.80271	0.50315	0.98962	0	NA	NA	NA
GO_0008101	decapentaplegic signaling pathway	biological_process	1	0.80271	0.21708	0.66802	0.78302	1	0.80271	0.41896	0.80403	1	0.80271	0.50315	0.98962	0	NA	NA	NA
GO_0008358	maternal determination of anterior/posterior axis, embryo	biological_process	1	0.80271	0.21708	0.66802	0.78302	1	0.80271	0.41896	0.80403	1	0.80271	0.50315	0.98962	0	NA	NA	NA
GO_0009405	pathogenesis	biological_process	3	0.61866	0.21208	0.66802	0.78802	1	0.67895	0.59694	0.88261	2	0.97321	0.47135	0.98566	1	0.090438	0.94151	1
GO_0010171	body morphogenesis	biological_process	1	0.83407	0.21178	0.66802	0.79692	1	0.83407	0.40916	0.80162	1	0.83407	0.49435	0.98962	0	NA	NA	NA
GO_0010881	regulation of cardiac muscle contraction by regulation of the release of sequestered calcium ion	biological_process	1	0.81111	0.21628	0.66802	0.78382	1	0.81111	0.41746	0.80403	1	0.81111	0.50115	0.98962	0	NA	NA	NA
GO_0014809	regulation of skeletal muscle contraction by regulation of release of sequestered calcium ion	biological_process	1	0.81111	0.21628	0.66802	0.78382	1	0.81111	0.41746	0.80403	1	0.81111	0.50115	0.98962	0	NA	NA	NA
GO_0014881	regulation of myofibril size	biological_process	1	0.81472	0.21558	0.66802	0.78452	1	0.81472	0.41626	0.80403	1	0.81472	0.50025	0.98962	0	NA	NA	NA
GO_0015801	aromatic amino acid transport	biological_process	1	0.80659	0.21688	0.66802	0.78322	1	0.80659	0.41866	0.80403	1	0.80659	0.50255	0.98962	0	NA	NA	NA
GO_0016071	mRNA metabolic process	biological_process	1	0.83407	0.21178	0.66802	0.79692	1	0.83407	0.40916	0.80162	1	0.83407	0.49435	0.98962	0	NA	NA	NA
GO_0021954	central nervous system neuron development	biological_process	1	0.81619	0.21488	0.66802	0.78562	1	0.81619	0.41556	0.80403	1	0.81619	0.49995	0.98962	0	NA	NA	NA
GO_0023014	signal transduction by protein phosphorylation	biological_process	10	0.40153	0.21288	0.66802	0.78722	1	1.3283	0.18228	0.67869	9	0.96103	0.66793	1	1	4.634	0.028897	0.76118
GO_0030049	muscle filament sliding	biological_process	1	0.81111	0.21628	0.66802	0.78382	1	0.81111	0.41746	0.80403	1	0.81111	0.50115	0.98962	0	NA	NA	NA
GO_0030206	chondroitin sulfate biosynthetic process	biological_process	3	0.62297	0.21158	0.66802	0.78852	1	0.62297	0.64234	0.88741	3	0.62297	0.78572	1	0	NA	NA	NA
GO_0031326	regulation of cellular biosynthetic process	biological_process	4	0.5528	0.21358	0.66802	0.78652	1	0.60452	0.70693	0.89681	2	1.1573	0.37476	0.96258	1	0.10344	0.93591	1
GO_0032868	response to insulin	biological_process	1	0.81953	0.21358	0.66802	0.78712	1	0.81953	0.41396	0.80403	1	0.81953	0.49825	0.98962	0	NA	NA	NA
GO_0033227	dsRNA transport	biological_process	7	0.46253	0.21378	0.66802	0.78632	1	0.7736	0.64424	0.88741	5	0.86529	0.66353	1	2	0.54438	0.76342	1
GO_0035071	salivary gland cell autophagic cell death	biological_process	7	0.46114	0.21418	0.66802	0.78592	1	0.74322	0.67083	0.8897	5	0.84305	0.68383	1	2	0.49363	0.79892	1
GO_0035075	response to ecdysone	biological_process	1	0.81619	0.21488	0.66802	0.78562	1	0.81619	0.41556	0.80403	1	0.81619	0.49995	0.98962	0	NA	NA	NA
GO_0035222	wing disc pattern formation	biological_process	1	0.80271	0.21708	0.66802	0.78302	1	0.80271	0.41896	0.80403	1	0.80271	0.50315	0.98962	0	NA	NA	NA
GO_0035994	response to muscle stretch	biological_process	1	0.81111	0.21628	0.66802	0.78382	1	0.81111	0.41746	0.80403	1	0.81111	0.50115	0.98962	0	NA	NA	NA
GO_0040015	negative regulation of multicellular organism growth	biological_process	2	0.71002	0.21188	0.66802	0.78822	1	1.1057	0.32947	0.75645	1	1.8158	0.18608	0.9419	1	0.39571	0.73863	1
GO_0043043	peptide biosynthetic process	biological_process	1	0.81111	0.21628	0.66802	0.78382	1	0.81111	0.41746	0.80403	1	0.81111	0.50115	0.98962	0	NA	NA	NA
GO_0043053	dauer entry	biological_process	1	0.83407	0.21178	0.66802	0.79692	1	0.83407	0.40916	0.80162	1	0.83407	0.49435	0.98962	0	NA	NA	NA
GO_0043623	cellular protein complex assembly	biological_process	1	0.81111	0.21628	0.66802	0.78382	1	0.81111	0.41746	0.80403	1	0.81111	0.50115	0.98962	0	NA	NA	NA
GO_0044712	single-organism catabolic process	biological_process	1	0.83407	0.21178	0.66802	0.79692	1	0.83407	0.40916	0.80162	1	0.83407	0.49435	0.98962	0	NA	NA	NA
GO_0045454	cell redox homeostasis	biological_process	44	0.21329	0.21568	0.66802	0.78442	1	0.79277	0.86381	0.92266	26	0.85128	0.92641	1	17	0.74992	0.94591	1
GO_0045684	positive regulation of epidermis development	biological_process	1	0.83407	0.21178	0.66802	0.79692	1	0.83407	0.40916	0.80162	1	0.83407	0.49435	0.98962	0	NA	NA	NA
GO_0045856	positive regulation of pole plasm oskar mRNA localization	biological_process	1	0.81472	0.21558	0.66802	0.78452	1	0.81472	0.41626	0.80403	1	0.81472	0.50025	0.98962	0	NA	NA	NA
GO_0048190	wing disc dorsal/ventral pattern formation	biological_process	6	0.49401	0.21238	0.66802	0.78772	1	0.55822	0.81702	0.90433	5	0.63134	0.86061	1	1	0.19264	0.86501	1
GO_0048477	oogenesis	biological_process	20	0.30061	0.21368	0.66802	0.78642	1	1.4483	0.065193	0.57355	14	1.2492	0.36786	0.96258	6	1.9128	0.09859	0.81728
GO_0048745	smooth muscle tissue development	biological_process	3	0.6138	0.21368	0.66802	0.78642	1	0.6138	0.64934	0.88816	2	0.9207	0.50265	0.98962	0	NA	NA	NA
GO_0060314	regulation of ryanodine-sensitive calcium-release channel activity	biological_process	1	0.81111	0.21628	0.66802	0.78382	1	0.81111	0.41746	0.80403	1	0.81111	0.50115	0.98962	0	NA	NA	NA
GO_0070544	histone H3-K36 demethylation	biological_process	5	0.52893	0.21248	0.66802	0.78762	1	0.62065	0.72743	0.89681	4	0.71849	0.76432	1	1	0.2293	0.84782	1
GO_0071375	cellular response to peptide hormone stimulus	biological_process	1	0.81953	0.21358	0.66802	0.78712	1	0.81953	0.41396	0.80403	1	0.81953	0.49825	0.98962	0	NA	NA	NA
GO_0086001	cardiac muscle cell action potential	biological_process	1	0.81111	0.21628	0.66802	0.78382	1	0.81111	0.41746	0.80403	1	0.81111	0.50115	0.98962	0	NA	NA	NA
GO_0090235	regulation of metaphase plate congression	biological_process	4	0.56048	0.21028	0.66802	0.78982	1	1.0856	0.36266	0.77171	2	1.6461	0.21228	0.9419	2	0.52515	0.77782	1
GO_1902083	negative regulation of peptidyl-cysteine S-nitrosylation	biological_process	1	0.81111	0.21628	0.66802	0.78382	1	0.81111	0.41746	0.80403	1	0.81111	0.50115	0.98962	0	NA	NA	NA
GO_1903355	negative regulation of distal tip cell migration	biological_process	1	0.83407	0.21178	0.66802	0.79692	1	0.83407	0.40916	0.80162	1	0.83407	0.49435	0.98962	0	NA	NA	NA
GO_2000651	positive regulation of sodium ion transmembrane transporter activity	biological_process	1	0.81111	0.21628	0.66802	0.78382	1	0.81111	0.41746	0.80403	1	0.81111	0.50115	0.98962	0	NA	NA	NA
GO_2001020	regulation of response to DNA damage stimulus	biological_process	7	0.45491	0.21678	0.66802	0.78332	1	1.0455	0.39556	0.79049	5	1.0503	0.51165	0.99077	2	1.0335	0.45375	1
GO_0006635	fatty acid beta-oxidation	biological_process	9	0.4104	0.21818	0.66975	0.78192	1	2.1466	0.014599	0.38116	8	1.4383	0.24338	0.95108	1	7.8127	0.0043996	0.28952
GO_0010501	RNA secondary structure unwinding	biological_process	11	0.38021	0.21818	0.66975	0.78192	1	0.83087	0.62434	0.88319	9	0.7401	0.88011	1	2	1.2393	0.36406	0.99824
GO_0035329	hippo signaling	biological_process	6	0.48301	0.21818	0.66975	0.78192	1	0.84042	0.55604	0.86352	3	1.3234	0.32417	0.96242	3	0.35741	0.93981	1
GO_0097264	self proteolysis	biological_process	3	0.60019	0.21808	0.66975	0.78202	1	2.075	0.083492	0.59443	1	4.0128	0.040396	0.61983	2	1.1061	0.42146	1
GO_0001649	osteoblast differentiation	biological_process	16	0.32975	0.21868	0.67065	0.78142	1	1.3511	0.13169	0.63514	9	1.4941	0.20248	0.9419	6	1.3618	0.31627	0.98214
GO_0019509	L-methionine salvage from methylthioadenosine	biological_process	7	0.45122	0.21888	0.67087	0.78122	1	1.2574	0.25077	0.7364	3	1.9934	0.12639	0.90284	4	0.70538	0.77182	1
GO_0042640	anagen	biological_process	1	0.78508	0.21918	0.67087	0.78102	1	0.78508	0.43186	0.81804	1	0.78508	0.50775	0.98962	0	NA	NA	NA
GO_0016476	regulation of embryonic cell shape	biological_process	4	0.53695	0.21938	0.67112	0.78072	1	0.77956	0.56564	0.86352	3	0.87767	0.59124	0.99511	1	0.48522	0.68883	1
GO_0030326	embryonic limb morphogenesis	biological_process	7	0.45009	0.21958	0.67112	0.78052	1	2.3096	0.015698	0.38116	3	3.2197	0.021398	0.49171	3	2.1695	0.09649	0.81728
GO_0010888	negative regulation of lipid storage	biological_process	2	0.68003	0.22058	0.67385	0.77952	1	1.1357	0.31787	0.75529	1	1.8158	0.18608	0.9419	1	0.45569	0.70743	1
GO_0009755	hormone-mediated signaling pathway	biological_process	5	0.50508	0.22108	0.67504	0.77902	1	2.1067	0.043296	0.48348	2	3.2647	0.035096	0.57843	3	1.3347	0.32527	0.98214
GO_0007500	mesodermal cell fate determination	biological_process	1	0.77323	0.22158	0.67589	0.77852	1	0.77323	0.43516	0.82076	1	0.77323	0.51295	0.99077	0	NA	NA	NA
GO_0000090	mitotic anaphase	biological_process	6	0.47726	0.22188	0.67617	0.77822	1	0.7642	0.62814	0.88319	4	0.9311	0.58934	0.99511	2	0.43041	0.84182	1
GO_0019222	regulation of metabolic process	biological_process	3	0.58951	0.22238	0.67671	0.77772	1	0.60928	0.65343	0.88816	2	0.89909	0.51605	0.99077	1	0.029662	0.9871	1
GO_0035050	embryonic heart tube development	biological_process	1	0.77181	0.22238	0.67671	0.77772	1	0.77181	0.43656	0.82076	1	0.77181	0.51525	0.99077	0	NA	NA	NA
GO_0070863	positive regulation of protein exit from endoplasmic reticulum	biological_process	1	0.77181	0.22238	0.67671	0.77772	1	0.77181	0.43656	0.82076	1	0.77181	0.51525	0.99077	0	NA	NA	NA
GO_0032007	negative regulation of TOR signaling	biological_process	4	0.52937	0.22268	0.6773	0.77742	1	0.52937	0.77062	0.89681	4	0.52937	0.89841	1	0	NA	NA	NA
GO_0006338	chromatin remodeling	biological_process	28	0.25705	0.22328	0.67748	0.77682	1	0.75048	0.85041	0.91676	16	0.88159	0.83432	1	12	0.57567	0.9828	1
GO_0033522	histone H2A ubiquitination	biological_process	1	0.76957	0.22308	0.67748	0.77712	1	0.76957	0.43796	0.82076	1	0.76957	0.51675	0.99077	0	NA	NA	NA
GO_0034721	histone H3-K4 demethylation, trimethyl-H3-K4-specific	biological_process	1	0.76957	0.22308	0.67748	0.77712	1	0.76957	0.43796	0.82076	1	0.76957	0.51675	0.99077	0	NA	NA	NA
GO_0048042	regulation of post-mating oviposition	biological_process	1	0.76541	0.22358	0.67807	0.77652	1	0.76541	0.43906	0.82076	1	0.76541	0.51785	0.99077	0	NA	NA	NA
GO_0001766	membrane raft polarization	biological_process	1	0.75157	0.22628	0.67822	0.77392	1	0.75157	0.44356	0.82164	1	0.75157	0.52265	0.99077	0	NA	NA	NA
GO_0001768	establishment of T cell polarity	biological_process	1	0.75157	0.22628	0.67822	0.77392	1	0.75157	0.44356	0.82164	1	0.75157	0.52265	0.99077	0	NA	NA	NA
GO_0001771	immunological synapse formation	biological_process	1	0.75157	0.22628	0.67822	0.77392	1	0.75157	0.44356	0.82164	1	0.75157	0.52265	0.99077	0	NA	NA	NA
GO_0001934	positive regulation of protein phosphorylation	biological_process	2	0.66003	0.22698	0.67822	0.77332	1	0.66003	0.57024	0.86681	2	0.66003	0.69063	1	0	NA	NA	NA
GO_0001942	hair follicle development	biological_process	4	0.513	0.22868	0.67822	0.77142	1	2.0744	0.058594	0.54094	2	2.5874	0.072693	0.75644	2	1.5614	0.25257	0.93757
GO_0002277	myeloid dendritic cell activation involved in immune response	biological_process	1	0.75157	0.22628	0.67822	0.77392	1	0.75157	0.44356	0.82164	1	0.75157	0.52265	0.99077	0	NA	NA	NA
GO_0006783	heme biosynthetic process	biological_process	5	0.4894	0.22878	0.67822	0.77132	1	0.67803	0.67983	0.89007	4	0.72964	0.75412	1	1	0.47156	0.70063	1
GO_0007143	female meiotic division	biological_process	2	0.65378	0.22868	0.67822	0.77142	1	0.65378	0.57354	0.86867	2	0.65378	0.69423	1	0	NA	NA	NA
GO_0007156	homophilic cell adhesion via plasma membrane adhesion molecules	biological_process	59	0.18072	0.22618	0.67822	0.77392	1	1.3505	0.022398	0.39007	29	1.5576	0.063694	0.7215	28	1.2324	0.40626	1
GO_0007482	haltere development	biological_process	1	0.73389	0.22898	0.67822	0.77112	1	0.73389	0.45125	0.8235	1	0.73389	0.52955	0.99077	0	NA	NA	NA
GO_0008645	hexose transport	biological_process	2	0.65166	0.22938	0.67822	0.77072	1	0.65166	0.57514	0.87006	2	0.65166	0.69713	1	0	NA	NA	NA
GO_0009996	negative regulation of cell fate specification	biological_process	2	0.65984	0.22708	0.67822	0.77302	1	0.65984	0.57044	0.86684	2	0.65984	0.69063	1	0	NA	NA	NA
GO_0010824	regulation of centrosome duplication	biological_process	1	0.72683	0.22978	0.67822	0.77032	1	0.72683	0.45365	0.8235	1	0.72683	0.53315	0.99077	0	NA	NA	NA
GO_0016114	terpenoid biosynthetic process	biological_process	4	0.52116	0.22538	0.67822	0.77472	1	0.65852	0.66443	0.88917	3	0.78645	0.65913	0.99646	1	0.27471	0.81612	1
GO_0016197	endosomal transport	biological_process	15	0.32684	0.22698	0.67822	0.77312	1	0.89556	0.58184	0.87283	11	0.83346	0.82362	1	4	1.0664	0.49755	1
GO_0019722	calcium-mediated signaling	biological_process	4	0.5199	0.22608	0.67822	0.77402	1	0.68747	0.64274	0.88741	2	1.2074	0.35256	0.96242	2	0.16757	0.9686	1
GO_0030421	defecation	biological_process	1	0.72796	0.22928	0.67822	0.77082	1	0.72796	0.45275	0.8235	1	0.72796	0.53055	0.99077	0	NA	NA	NA
GO_0031937	positive regulation of chromatin silencing	biological_process	1	0.74199	0.22798	0.67822	0.77212	1	0.74199	0.44756	0.8235	1	0.74199	0.52645	0.99077	0	NA	NA	NA
GO_0033365	protein localization to organelle	biological_process	3	0.58116	0.22698	0.67822	0.77312	1	0.63511	0.63254	0.88319	2	0.9122	0.50815	0.99	1	0.080936	0.94641	1
GO_0034477	U6 snRNA 3'-end processing	biological_process	1	0.74515	0.22758	0.67822	0.77252	1	0.74515	0.44686	0.8235	1	0.74515	0.52595	0.99077	0	NA	NA	NA
GO_0034504	protein localization to nucleus	biological_process	1	0.72683	0.22978	0.67822	0.77032	1	0.72683	0.45365	0.8235	1	0.72683	0.53315	0.99077	0	NA	NA	NA
GO_0035616	histone H2B conserved C-terminal lysine deubiquitination	biological_process	1	0.74199	0.22798	0.67822	0.77212	1	0.74199	0.44756	0.8235	1	0.74199	0.52645	0.99077	0	NA	NA	NA
GO_0042787	protein ubiquitination involved in ubiquitin-dependent protein catabolic process	biological_process	27	0.24995	0.22658	0.67822	0.77352	1	0.68157	0.92701	0.95637	15	0.83837	0.86241	1	12	0.48557	0.9958	1
GO_0043603	cellular amide metabolic process	biological_process	1	0.74508	0.22758	0.67822	0.77252	1	0.74508	0.44686	0.8235	1	0.74508	0.52595	0.99077	0	NA	NA	NA
GO_0045010	actin nucleation	biological_process	10	0.36889	0.22978	0.67822	0.77032	1	1.1694	0.28427	0.7419	6	1.282	0.34977	0.96242	3	1.3343	0.32547	0.98214
GO_0045060	negative thymic T cell selection	biological_process	1	0.75157	0.22628	0.67822	0.77392	1	0.75157	0.44356	0.82164	1	0.75157	0.52265	0.99077	0	NA	NA	NA
GO_0046633	alpha-beta T cell proliferation	biological_process	1	0.75157	0.22628	0.67822	0.77392	1	0.75157	0.44356	0.82164	1	0.75157	0.52265	0.99077	0	NA	NA	NA
GO_0048311	mitochondrion distribution	biological_process	3	0.57886	0.22808	0.67822	0.77202	1	0.75087	0.54665	0.85957	2	0.9973	0.45635	0.97568	1	0.25802	0.83482	1
GO_0050766	positive regulation of phagocytosis	biological_process	1	0.75157	0.22628	0.67822	0.77392	1	0.75157	0.44356	0.82164	1	0.75157	0.52265	0.99077	0	NA	NA	NA
GO_0051663	oocyte nucleus localization involved in oocyte dorsal/ventral axis specification	biological_process	1	0.72536	0.22978	0.67822	0.77032	1	0.72536	0.45405	0.8235	1	0.72536	0.53325	0.99077	0	NA	NA	NA
GO_0070585	protein localization to mitochondrion	biological_process	1	0.73838	0.22848	0.67822	0.77162	1	0.73838	0.44886	0.8235	1	0.73838	0.52775	0.99077	0	NA	NA	NA
GO_0071320	cellular response to cAMP	biological_process	2	0.65091	0.22958	0.67822	0.77052	1	0.65091	0.57554	0.87006	2	0.65091	0.69753	1	0	NA	NA	NA
GO_0090141	positive regulation of mitochondrial fission	biological_process	1	0.73838	0.22848	0.67822	0.77162	1	0.73838	0.44886	0.8235	1	0.73838	0.52775	0.99077	0	NA	NA	NA
GO_0090176	microtubule cytoskeleton organization involved in establishment of planar polarity	biological_process	1	0.72536	0.22978	0.67822	0.77032	1	0.72536	0.45405	0.8235	1	0.72536	0.53325	0.99077	0	NA	NA	NA
GO_0090630	activation of GTPase activity	biological_process	3	0.58516	0.22478	0.67822	0.77532	1	0.58516	0.67253	0.8897	3	0.58516	0.81422	1	0	NA	NA	NA
GO_1901642	nucleoside transmembrane transport	biological_process	3	0.57759	0.22838	0.67822	0.77172	1	0.72868	0.56014	0.86352	2	0.97971	0.46715	0.9856	1	0.22664	0.84912	1
GO_1902459	positive regulation of stem cell population maintenance	biological_process	1	0.74199	0.22798	0.67822	0.77212	1	0.74199	0.44756	0.8235	1	0.74199	0.52645	0.99077	0	NA	NA	NA
GO_1903047	mitotic cell cycle process	biological_process	2	0.6507	0.22958	0.67822	0.77052	1	0.6507	0.57554	0.87006	2	0.6507	0.69773	1	0	NA	NA	NA
GO_2000039	regulation of trichome morphogenesis	biological_process	1	0.73001	0.22918	0.67822	0.77092	1	0.73001	0.45255	0.8235	1	0.73001	0.53005	0.99077	0	NA	NA	NA
GO_2001135	regulation of endocytic recycling	biological_process	1	0.73001	0.22918	0.67822	0.77092	1	0.73001	0.45255	0.8235	1	0.73001	0.53005	0.99077	0	NA	NA	NA
GO_0051656	establishment of organelle localization	biological_process	1	0.7245	0.23028	0.67874	0.77012	1	0.7245	0.45455	0.8235	1	0.7245	0.53365	0.99077	0	NA	NA	NA
GO_0098763	mitotic cell cycle phase	biological_process	1	0.7245	0.23028	0.67874	0.77012	1	0.7245	0.45455	0.8235	1	0.7245	0.53365	0.99077	0	NA	NA	NA
GO_1902580	single-organism cellular localization	biological_process	1	0.7245	0.23028	0.67874	0.77012	1	0.7245	0.45455	0.8235	1	0.7245	0.53365	0.99077	0	NA	NA	NA
GO_0006325	chromatin organization	biological_process	5	0.48676	0.23048	0.67901	0.76962	1	0.53568	0.79912	0.90006	4	0.63902	0.82822	1	1	0.12231	0.91771	1
GO_0000281	mitotic cytokinesis	biological_process	12	0.35204	0.23248	0.68029	0.76762	1	1.2502	0.21838	0.70552	8	1.2017	0.41426	0.96258	4	1.3473	0.33497	0.98346
GO_0006144	purine nucleobase metabolic process	biological_process	125	0.13017	0.23278	0.68029	0.76732	1	0.96958	0.58964	0.87908	65	1.0575	0.77722	1	60	0.87439	0.9833	1
GO_0006306	DNA methylation	biological_process	1	0.7136	0.23308	0.68029	0.76702	1	0.7136	0.45865	0.8235	1	0.7136	0.53955	0.99077	0	NA	NA	NA
GO_0006772	thiamine metabolic process	biological_process	1	0.71835	0.23188	0.68029	0.76822	1	0.71835	0.45705	0.8235	1	0.71835	0.53705	0.99077	0	NA	NA	NA
GO_0022904	respiratory electron transport chain	biological_process	4	0.49925	0.23308	0.68029	0.76702	1	1.2229	0.29017	0.74293	3	1.1481	0.41226	0.96258	1	1.4472	0.27947	0.95795
GO_0031274	positive regulation of pseudopodium assembly	biological_process	2	0.64197	0.23208	0.68029	0.76802	1	0.64197	0.58004	0.87168	2	0.64197	0.70523	1	0	NA	NA	NA
GO_0033353	S-adenosylmethionine cycle	biological_process	1	0.7136	0.23308	0.68029	0.76702	1	0.7136	0.45865	0.8235	1	0.7136	0.53955	0.99077	0	NA	NA	NA
GO_0042537	benzene-containing compound metabolic process	biological_process	1	0.71315	0.23308	0.68029	0.76702	1	0.71315	0.45865	0.8235	1	0.71315	0.54025	0.99077	0	NA	NA	NA
GO_0044703	multi-organism reproductive process	biological_process	1	0.71319	0.23308	0.68029	0.76702	1	0.71319	0.45865	0.8235	1	0.71319	0.54005	0.99077	0	NA	NA	NA
GO_0046655	folic acid metabolic process	biological_process	1	0.7136	0.23308	0.68029	0.76702	1	0.7136	0.45865	0.8235	1	0.7136	0.53955	0.99077	0	NA	NA	NA
GO_0050667	homocysteine metabolic process	biological_process	1	0.7136	0.23308	0.68029	0.76702	1	0.7136	0.45865	0.8235	1	0.7136	0.53955	0.99077	0	NA	NA	NA
GO_0071702	organic substance transport	biological_process	1	0.71875	0.23188	0.68029	0.76822	1	0.71875	0.45685	0.8235	1	0.71875	0.53685	0.99077	0	NA	NA	NA
GO_0051094	positive regulation of developmental process	biological_process	3	0.56288	0.23338	0.68054	0.76672	1	1.1643	0.31747	0.75529	2	1.2954	0.31757	0.96242	1	0.90217	0.45765	1
GO_0000185	activation of MAPKKK activity	biological_process	1	0.69821	0.23628	0.68102	0.76382	1	0.69821	0.46355	0.8235	1	0.69821	0.54625	0.99077	0	NA	NA	NA
GO_0006508	proteolysis	biological_process	483	0.079211	0.23388	0.68102	0.76622	1	1.3475	9.999e-05	0.0089805	259	1.3303	0.032397	0.57843	217	1.4115	0.009599	0.51922
GO_0007256	activation of JNKK activity	biological_process	1	0.69821	0.23628	0.68102	0.76382	1	0.69821	0.46355	0.8235	1	0.69821	0.54625	0.99077	0	NA	NA	NA
GO_0007431	salivary gland development	biological_process	3	0.55552	0.23568	0.68102	0.76442	1	0.55552	0.69943	0.89449	3	0.55552	0.83542	1	0	NA	NA	NA
GO_0010960	magnesium ion homeostasis	biological_process	1	0.70195	0.23558	0.68102	0.76462	1	0.70195	0.46265	0.8235	1	0.70195	0.54535	0.99077	0	NA	NA	NA
GO_0016321	female meiosis chromosome segregation	biological_process	5	0.47656	0.23558	0.68102	0.76452	1	0.89668	0.49795	0.84003	3	1.1444	0.41416	0.96258	2	0.52515	0.77782	1
GO_0030033	microvillus assembly	biological_process	1	0.69821	0.23628	0.68102	0.76382	1	0.69821	0.46355	0.8235	1	0.69821	0.54625	0.99077	0	NA	NA	NA
GO_0031293	membrane protein intracellular domain proteolysis	biological_process	1	0.69717	0.23658	0.68102	0.76352	1	0.69717	0.46395	0.82369	1	0.69717	0.54645	0.99077	0	NA	NA	NA
GO_0034446	substrate adhesion-dependent cell spreading	biological_process	6	0.4496	0.23588	0.68102	0.76422	1	0.91821	0.49065	0.83887	4	1.0259	0.51665	0.99077	2	0.70291	0.65413	1
GO_0036500	ATF6-mediated unfolded protein response	biological_process	1	0.69717	0.23658	0.68102	0.76352	1	0.69717	0.46395	0.82369	1	0.69717	0.54645	0.99077	0	NA	NA	NA
GO_0045737	positive regulation of cyclin-dependent protein serine/threonine kinase activity	biological_process	1	0.70786	0.23388	0.68102	0.76622	1	0.70786	0.45995	0.8235	1	0.70786	0.54225	0.99077	0	NA	NA	NA
GO_0046665	amnioserosa maintenance	biological_process	1	0.70525	0.23468	0.68102	0.76562	1	0.70525	0.46105	0.8235	1	0.70525	0.54375	0.99077	0	NA	NA	NA
GO_0055069	zinc ion homeostasis	biological_process	1	0.70195	0.23558	0.68102	0.76462	1	0.70195	0.46265	0.8235	1	0.70195	0.54535	0.99077	0	NA	NA	NA
GO_0070507	regulation of microtubule cytoskeleton organization	biological_process	3	0.55333	0.23658	0.68102	0.76352	1	1.2261	0.29247	0.74293	2	1.3346	0.30317	0.96242	1	1.0092	0.41036	1
GO_0070838	divalent metal ion transport	biological_process	1	0.70195	0.23558	0.68102	0.76462	1	0.70195	0.46265	0.8235	1	0.70195	0.54535	0.99077	0	NA	NA	NA
GO_2000152	regulation of ubiquitin-specific protease activity	biological_process	1	0.69881	0.23628	0.68102	0.76382	1	0.69881	0.46355	0.8235	1	0.69881	0.54615	0.99077	0	NA	NA	NA
GO_0006270	DNA replication initiation	biological_process	16	0.30362	0.23798	0.68119	0.76212	1	0.57291	0.94171	0.96754	11	0.63748	0.9599	1	5	0.43087	0.9653	1
GO_0008103	oocyte microtubule cytoskeleton polarization	biological_process	5	0.47268	0.23728	0.68119	0.76282	1	0.71167	0.64874	0.88816	4	0.74022	0.74443	1	1	0.59749	0.60674	1
GO_0015816	glycine transport	biological_process	1	0.69191	0.23778	0.68119	0.76292	1	0.69191	0.46595	0.82404	1	0.69191	0.54865	0.99077	0	NA	NA	NA
GO_0015846	polyamine transport	biological_process	1	0.69191	0.23778	0.68119	0.76292	1	0.69191	0.46595	0.82404	1	0.69191	0.54865	0.99077	0	NA	NA	NA
GO_0031175	neuron projection development	biological_process	4	0.48881	0.23728	0.68119	0.76282	1	1.0186	0.39946	0.79149	3	1.0049	0.49915	0.98962	1	1.0595	0.39766	1
GO_0032447	protein urmylation	biological_process	3	0.54925	0.23768	0.68119	0.76242	1	1.386	0.23168	0.71796	1	2.9029	0.082092	0.79305	2	0.62757	0.70833	1
GO_0034244	negative regulation of transcription elongation from RNA polymerase II promoter	biological_process	2	0.61899	0.23848	0.68119	0.76162	1	0.61899	0.59554	0.88261	2	0.61899	0.72123	1	0	NA	NA	NA
GO_0042058	regulation of epidermal growth factor receptor signaling pathway	biological_process	1	0.6899	0.23828	0.68119	0.76182	1	0.6899	0.46735	0.82436	1	0.6899	0.55184	0.99172	0	NA	NA	NA
GO_0043588	skin development	biological_process	2	0.62093	0.23808	0.68119	0.76202	1	0.70958	0.53705	0.85387	1	1.3305	0.28827	0.96242	1	0.088652	0.94261	1
GO_0044246	regulation of multicellular organismal metabolic process	biological_process	2	0.62048	0.23808	0.68119	0.76202	1	0.70694	0.53865	0.85474	1	1.3274	0.28957	0.96242	1	0.086458	0.94381	1
GO_0048332	mesoderm morphogenesis	biological_process	2	0.61935	0.23848	0.68119	0.76162	1	0.9315	0.40856	0.80162	1	1.5509	0.23038	0.9419	1	0.31216	0.78492	1
GO_0050708	regulation of protein secretion	biological_process	1	0.6899	0.23828	0.68119	0.76182	1	0.6899	0.46735	0.82436	1	0.6899	0.55184	0.99172	0	NA	NA	NA
GO_0060080	inhibitory postsynaptic potential	biological_process	1	0.69191	0.23778	0.68119	0.76292	1	0.69191	0.46595	0.82404	1	0.69191	0.54865	0.99077	0	NA	NA	NA
GO_0060092	regulation of synaptic transmission, glycinergic	biological_process	1	0.69191	0.23778	0.68119	0.76292	1	0.69191	0.46595	0.82404	1	0.69191	0.54865	0.99077	0	NA	NA	NA
GO_0071027	nuclear RNA surveillance	biological_process	2	0.62472	0.23778	0.68119	0.76232	1	0.62472	0.59244	0.882	2	0.62472	0.71763	1	0	NA	NA	NA
GO_0006952	defense response	biological_process	8	0.39076	0.23918	0.68133	0.76092	1	1.2206	0.26367	0.7419	5	1.2891	0.34357	0.96242	3	1.1064	0.44376	1
GO_0045873	negative regulation of sevenless signaling pathway	biological_process	1	0.68586	0.23898	0.68133	0.76122	1	0.68586	0.46905	0.82436	1	0.68586	0.55294	0.99181	0	NA	NA	NA
GO_0070207	protein homotrimerization	biological_process	2	0.61676	0.23898	0.68133	0.76112	1	0.61676	0.59604	0.88261	2	0.61676	0.72293	1	0	NA	NA	NA
GO_0006417	regulation of translation	biological_process	4	0.48381	0.23948	0.68157	0.76062	1	0.84139	0.52045	0.84875	3	0.88346	0.58644	0.99511	1	0.71515	0.54915	1
GO_0007059	chromosome segregation	biological_process	2	0.61088	0.24108	0.68455	0.75902	1	0.61088	0.60094	0.88261	2	0.61088	0.72883	1	0	NA	NA	NA
GO_0035018	adult chitin-based cuticle pattern formation	biological_process	2	0.61034	0.24118	0.68455	0.75892	1	0.61034	0.60114	0.88261	2	0.61034	0.72913	1	0	NA	NA	NA
GO_0042632	cholesterol homeostasis	biological_process	4	0.47737	0.24238	0.68733	0.75772	1	1.4858	0.18358	0.67869	3	1.3088	0.33117	0.96242	1	2.0169	0.18188	0.82362
GO_1902685	positive regulation of receptor localization to synapse	biological_process	3	0.5328	0.24368	0.69071	0.75642	1	0.62244	0.64254	0.88741	2	0.86643	0.53885	0.99077	1	0.13446	0.90641	1
GO_0030010	establishment of cell polarity	biological_process	7	0.40481	0.24428	0.6921	0.75582	1	0.86398	0.55464	0.86334	6	0.74013	0.80342	1	1	1.6071	0.24508	0.92365
GO_0016233	telomere capping	biological_process	3	0.52911	0.24498	0.69314	0.75512	1	0.83225	0.49005	0.83887	2	1.021	0.44246	0.97568	1	0.45472	0.70763	1
GO_0065008	regulation of biological quality	biological_process	12	0.33106	0.24498	0.69314	0.75512	1	2.5011	0.0013999	0.07858	7	2.4275	0.018098	0.49171	5	2.604	0.028597	0.76118
GO_0006801	superoxide metabolic process	biological_process	8	0.3803	0.24548	0.69413	0.75462	1	1.1036	0.34947	0.75762	5	1.1871	0.40626	0.96258	2	1.4466	0.28777	0.96662
GO_0009052	pentose-phosphate shunt, non-oxidative branch	biological_process	3	0.52765	0.24578	0.69413	0.75432	1	1.0981	0.34627	0.75645	2	1.2193	0.34707	0.96242	1	0.85561	0.47185	1
GO_0006446	regulation of translational initiation	biological_process	72	0.15034	0.24608	0.69438	0.75402	1	0.81018	0.91121	0.94736	38	0.90997	0.91821	1	34	0.69866	0.9973	1
GO_0009953	dorsal/ventral pattern formation	biological_process	9	0.36234	0.24648	0.69488	0.75362	1	1.2937	0.21188	0.7011	5	1.4905	0.23508	0.94587	3	1.3971	0.29797	0.97205
GO_0046683	response to organophosphorus	biological_process	2	0.58632	0.24778	0.69824	0.75232	1	0.58632	0.61694	0.88319	2	0.58632	0.74643	1	0	NA	NA	NA
GO_0010646	regulation of cell communication	biological_process	2	0.58498	0.24808	0.69845	0.75202	1	0.61464	0.59764	0.88261	1	1.1996	0.32507	0.96242	1	0.029662	0.9871	1
GO_0060100	positive regulation of phagocytosis, engulfment	biological_process	2	0.58485	0.24808	0.69845	0.75202	1	0.58485	0.61764	0.88319	2	0.58485	0.74973	1	0	NA	NA	NA
GO_0015677	copper ion import	biological_process	3	0.52118	0.24858	0.69955	0.75152	1	0.52118	0.72863	0.89681	3	0.52118	0.85891	1	0	NA	NA	NA
GO_0000042	protein targeting to Golgi	biological_process	7	0.39551	0.24918	0.70048	0.75092	1	0.98808	0.44446	0.82252	5	0.96851	0.57874	0.99511	2	1.037	0.45185	1
GO_0002385	mucosal immune response	biological_process	3	0.52017	0.24938	0.70048	0.75072	1	0.54977	0.70423	0.89643	2	0.80246	0.58004	0.99511	1	0.044403	0.9785	1
GO_0030325	adrenal gland development	biological_process	3	0.5196	0.24958	0.70048	0.75052	1	0.5196	0.73043	0.89681	2	0.7794	0.59874	0.99511	0	NA	NA	NA
GO_0032465	regulation of cytokinesis	biological_process	10	0.33682	0.24948	0.70048	0.75062	1	1.1336	0.31097	0.7548	8	0.91898	0.68013	1	2	1.9918	0.15518	0.81728
GO_0006419	alanyl-tRNA aminoacylation	biological_process	5	0.44557	0.25137	0.7005	0.74873	1	0.77332	0.59684	0.88261	2	1.5236	0.24698	0.95692	3	0.27312	0.9703	1
GO_0006730	one-carbon metabolic process	biological_process	11	0.3269	0.24988	0.7005	0.75022	1	1.4228	0.12679	0.63514	9	1.0693	0.55334	0.99181	2	3.0137	0.045195	0.76118
GO_0007186	G-protein coupled receptor signaling pathway	biological_process	90	0.14059	0.24988	0.7005	0.75022	1	1.3803	0.0033997	0.15488	48	1.4259	0.091091	0.79941	42	1.3283	0.24398	0.92365
GO_0007379	segment specification	biological_process	5	0.44635	0.25097	0.7005	0.74913	1	0.55462	0.78302	0.89681	3	0.83414	0.62554	0.99511	2	0.13534	0.9805	1
GO_0007525	somatic muscle development	biological_process	4	0.4573	0.25087	0.7005	0.74923	1	0.97715	0.42686	0.81194	3	0.9563	0.53465	0.99077	1	1.0397	0.40286	1
GO_0009267	cellular response to starvation	biological_process	8	0.37078	0.25017	0.7005	0.74993	1	0.90554	0.52335	0.84911	6	0.85088	0.70933	1	2	1.0695	0.43796	1
GO_0015767	lactose transport	biological_process	4	0.45737	0.25077	0.7005	0.74933	1	1.2369	0.28317	0.7419	3	1.1295	0.42176	0.9704	1	1.5591	0.25417	0.93757
GO_0015768	maltose transport	biological_process	4	0.45737	0.25077	0.7005	0.74933	1	1.2369	0.28317	0.7419	3	1.1295	0.42176	0.9704	1	1.5591	0.25417	0.93757
GO_0015770	sucrose transport	biological_process	4	0.45737	0.25077	0.7005	0.74933	1	1.2369	0.28317	0.7419	3	1.1295	0.42176	0.9704	1	1.5591	0.25417	0.93757
GO_0015771	trehalose transport	biological_process	4	0.45737	0.25077	0.7005	0.74933	1	1.2369	0.28317	0.7419	3	1.1295	0.42176	0.9704	1	1.5591	0.25417	0.93757
GO_0035332	positive regulation of hippo signaling	biological_process	3	0.51489	0.25107	0.7005	0.74903	1	0.51489	0.73483	0.89681	3	0.51489	0.86351	1	0	NA	NA	NA
GO_0045670	regulation of osteoclast differentiation	biological_process	2	0.57967	0.25147	0.7005	0.74863	1	0.57967	0.62334	0.88319	2	0.57967	0.75282	1	0	NA	NA	NA
GO_0048522	positive regulation of cellular process	biological_process	24	0.24033	0.24998	0.7005	0.75012	1	1.2388	0.16678	0.66629	16	1.1093	0.54925	0.99111	8	1.4976	0.21938	0.89955
GO_0060429	epithelium development	biological_process	3	0.51393	0.25147	0.7005	0.74863	1	0.60782	0.65433	0.88829	2	0.84131	0.55184	0.99172	1	0.14084	0.90241	1
GO_0000001	mitochondrion inheritance	biological_process	1	0.65647	0.25897	0.70106	0.74133	1	0.65647	0.49495	0.84003	1	0.65647	0.58974	0.99511	0	NA	NA	NA
GO_0001523	retinoid metabolic process	biological_process	1	0.64631	0.26027	0.70106	0.73983	1	0.64631	0.49965	0.84003	1	0.64631	0.59454	0.99511	0	NA	NA	NA
GO_0002084	protein depalmitoylation	biological_process	1	0.67477	0.25627	0.70106	0.74383	1	0.67477	0.48895	0.83887	1	0.67477	0.58454	0.99511	0	NA	NA	NA
GO_0006027	glycosaminoglycan catabolic process	biological_process	13	0.29692	0.25977	0.70106	0.74033	1	1.3001	0.17628	0.67286	8	1.2975	0.33697	0.96242	5	1.3041	0.35706	0.98768
GO_0006231	dTMP biosynthetic process	biological_process	1	0.68133	0.25487	0.70106	0.74523	1	0.68133	0.48605	0.83887	1	0.68133	0.58244	0.99511	0	NA	NA	NA
GO_0006596	polyamine biosynthetic process	biological_process	1	0.65779	0.25867	0.70106	0.74153	1	0.65779	0.49445	0.84003	1	0.65779	0.58934	0.99511	0	NA	NA	NA
GO_0006631	fatty acid metabolic process	biological_process	11	0.3152	0.25757	0.70106	0.74253	1	0.95694	0.48225	0.83824	5	1.3994	0.28077	0.96242	4	0.8824	0.63344	1
GO_0007053	spindle assembly involved in male meiosis	biological_process	1	0.65647	0.25897	0.70106	0.74133	1	0.65647	0.49495	0.84003	1	0.65647	0.58974	0.99511	0	NA	NA	NA
GO_0008203	cholesterol metabolic process	biological_process	4	0.44355	0.25787	0.70106	0.74223	1	0.44355	0.83732	0.90996	4	0.44355	0.94441	1	0	NA	NA	NA
GO_0010606	positive regulation of cytoplasmic mRNA processing body assembly	biological_process	1	0.66547	0.25777	0.70106	0.74243	1	0.66547	0.49145	0.83887	1	0.66547	0.58664	0.99511	0	NA	NA	NA
GO_0010942	positive regulation of cell death	biological_process	1	0.64293	0.26037	0.70106	0.73983	1	0.64293	0.49975	0.84003	1	0.64293	0.59524	0.99511	0	NA	NA	NA
GO_0015858	nucleoside transport	biological_process	1	0.67392	0.25637	0.70106	0.74373	1	0.67392	0.48925	0.83887	1	0.67392	0.58474	0.99511	0	NA	NA	NA
GO_0021785	branchiomotor neuron axon guidance	biological_process	1	0.68411	0.25367	0.70106	0.76112	1	0.68411	0.48425	0.83887	1	0.68411	0.58144	0.99511	0	NA	NA	NA
GO_0031115	negative regulation of microtubule polymerization	biological_process	1	0.64372	0.26027	0.70106	0.73983	1	0.64372	0.49965	0.84003	1	0.64372	0.59514	0.99511	0	NA	NA	NA
GO_0032374	regulation of cholesterol transport	biological_process	1	0.64631	0.26027	0.70106	0.73983	1	0.64631	0.49965	0.84003	1	0.64631	0.59454	0.99511	0	NA	NA	NA
GO_0033036	macromolecule localization	biological_process	1	0.68411	0.25367	0.70106	0.76112	1	0.68411	0.48425	0.83887	1	0.68411	0.58144	0.99511	0	NA	NA	NA
GO_0033077	T cell differentiation in thymus	biological_process	3	0.49524	0.25827	0.70106	0.74183	1	0.49524	0.75082	0.89681	2	0.74286	0.62554	0.99511	0	NA	NA	NA
GO_0033499	galactose catabolic process via UDP-galactose	biological_process	1	0.65312	0.25947	0.70106	0.74063	1	0.65312	0.49645	0.84003	1	0.65312	0.59074	0.99511	0	NA	NA	NA
GO_0034641	cellular nitrogen compound metabolic process	biological_process	11	0.31413	0.25837	0.70106	0.74173	1	1.1984	0.25457	0.73827	7	1.1884	0.41386	0.96258	4	1.2158	0.40866	1
GO_0035195	gene silencing by miRNA	biological_process	1	0.66547	0.25777	0.70106	0.74243	1	0.66547	0.49145	0.83887	1	0.66547	0.58664	0.99511	0	NA	NA	NA
GO_0035264	multicellular organism growth	biological_process	3	0.49905	0.25677	0.70106	0.74333	1	0.5495	0.70443	0.89651	2	0.78641	0.59294	0.99511	1	0.075663	0.9516	1
GO_0042462	eye photoreceptor cell development	biological_process	3	0.50896	0.25387	0.70106	0.74623	1	0.50896	0.73963	0.89681	3	0.50896	0.86701	1	0	NA	NA	NA
GO_0042742	defense response to bacterium	biological_process	5	0.43956	0.25437	0.70106	0.74573	1	0.43956	0.87491	0.92754	5	0.43956	0.9677	1	0	NA	NA	NA
GO_0045861	negative regulation of proteolysis	biological_process	1	0.65089	0.25947	0.70106	0.74063	1	0.65089	0.49695	0.84003	1	0.65089	0.59154	0.99511	0	NA	NA	NA
GO_0046078	dUMP metabolic process	biological_process	1	0.68133	0.25487	0.70106	0.74523	1	0.68133	0.48605	0.83887	1	0.68133	0.58244	0.99511	0	NA	NA	NA
GO_0048387	negative regulation of retinoic acid receptor signaling pathway	biological_process	1	0.66547	0.25777	0.70106	0.74243	1	0.66547	0.49145	0.83887	1	0.66547	0.58664	0.99511	0	NA	NA	NA
GO_0051249	regulation of lymphocyte activation	biological_process	1	0.66772	0.25747	0.70106	0.74283	1	0.66772	0.49115	0.83887	1	0.66772	0.58634	0.99511	0	NA	NA	NA
GO_0051299	centrosome separation	biological_process	1	0.65647	0.25897	0.70106	0.74133	1	0.65647	0.49495	0.84003	1	0.65647	0.58974	0.99511	0	NA	NA	NA
GO_0051493	regulation of cytoskeleton organization	biological_process	1	0.68411	0.25367	0.70106	0.76112	1	0.68411	0.48425	0.83887	1	0.68411	0.58144	0.99511	0	NA	NA	NA
GO_0051640	organelle localization	biological_process	2	0.56268	0.25847	0.70106	0.74163	1	0.56268	0.63564	0.88505	2	0.56268	0.76422	1	0	NA	NA	NA
GO_0051649	establishment of localization in cell	biological_process	4	0.45448	0.25187	0.70106	0.74823	1	0.45448	0.82852	0.90715	4	0.45448	0.93881	1	0	NA	NA	NA
GO_0060213	positive regulation of nuclear-transcribed mRNA poly(A) tail shortening	biological_process	1	0.66547	0.25777	0.70106	0.74243	1	0.66547	0.49145	0.83887	1	0.66547	0.58664	0.99511	0	NA	NA	NA
GO_0061623	glycolytic process from galactose	biological_process	1	0.65312	0.25947	0.70106	0.74063	1	0.65312	0.49645	0.84003	1	0.65312	0.59074	0.99511	0	NA	NA	NA
GO_0065007	biological regulation	biological_process	17	0.27237	0.25217	0.70106	0.74793	1	0.77459	0.74983	0.89681	10	0.88991	0.75532	1	7	0.60984	0.92311	1
GO_0070588	calcium ion transmembrane transport	biological_process	45	0.18532	0.25627	0.70106	0.74383	1	1.0478	0.37766	0.783	30	0.92487	0.87941	1	14	1.3862	0.25357	0.93757
GO_0090389	phagosome-lysosome fusion involved in apoptotic cell clearance	biological_process	1	0.65349	0.25947	0.70106	0.74063	1	0.65349	0.49635	0.84003	1	0.65349	0.59064	0.99511	0	NA	NA	NA
GO_0097242	beta-amyloid clearance	biological_process	1	0.64631	0.26027	0.70106	0.73983	1	0.64631	0.49965	0.84003	1	0.64631	0.59454	0.99511	0	NA	NA	NA
GO_0097359	UDP-glucosylation	biological_process	4	0.44202	0.25807	0.70106	0.74203	1	0.50991	0.78562	0.89706	3	0.63463	0.77662	1	1	0.13578	0.90581	1
GO_1900087	positive regulation of G1/S transition of mitotic cell cycle	biological_process	3	0.49915	0.25677	0.70106	0.74333	1	0.49915	0.74883	0.89681	3	0.49915	0.87411	1	0	NA	NA	NA
GO_1901615	organic hydroxy compound metabolic process	biological_process	1	0.65089	0.25947	0.70106	0.74063	1	0.65089	0.49695	0.84003	1	0.65089	0.59154	0.99511	0	NA	NA	NA
GO_1902175	regulation of oxidative stress-induced intrinsic apoptotic signaling pathway	biological_process	1	0.65089	0.25947	0.70106	0.74063	1	0.65089	0.49695	0.84003	1	0.65089	0.59154	0.99511	0	NA	NA	NA
GO_1902531	regulation of intracellular signal transduction	biological_process	5	0.43807	0.25547	0.70106	0.74463	1	0.90669	0.49105	0.83887	4	0.84048	0.66513	1	1	1.1715	0.35166	0.98346
GO_1903204	negative regulation of oxidative stress-induced neuron death	biological_process	1	0.65089	0.25947	0.70106	0.74063	1	0.65089	0.49695	0.84003	1	0.65089	0.59154	0.99511	0	NA	NA	NA
GO_1903206	negative regulation of hydrogen peroxide-induced cell death	biological_process	1	0.65089	0.25947	0.70106	0.74063	1	0.65089	0.49695	0.84003	1	0.65089	0.59154	0.99511	0	NA	NA	NA
GO_1903321	negative regulation of protein modification by small protein conjugation or removal	biological_process	1	0.65089	0.25947	0.70106	0.74063	1	0.65089	0.49695	0.84003	1	0.65089	0.59154	0.99511	0	NA	NA	NA
GO_2000036	regulation of stem cell population maintenance	biological_process	1	0.66547	0.25777	0.70106	0.74243	1	0.66547	0.49145	0.83887	1	0.66547	0.58664	0.99511	0	NA	NA	NA
GO_2000370	positive regulation of clathrin-dependent endocytosis	biological_process	4	0.445	0.25707	0.70106	0.74303	1	0.76595	0.57664	0.87043	2	1.211	0.35166	0.96242	2	0.32095	0.90351	1
GO_0046209	nitric oxide metabolic process	biological_process	1	0.63962	0.26077	0.70153	0.73943	1	0.63962	0.50065	0.84003	1	0.63962	0.59654	0.99511	0	NA	NA	NA
GO_0070935	3'-UTR-mediated mRNA stabilization	biological_process	3	0.48882	0.26107	0.70204	0.73903	1	0.77018	0.53485	0.85345	2	0.94425	0.48845	0.98962	1	0.42203	0.72423	1
GO_0006406	mRNA export from nucleus	biological_process	3	0.48302	0.26317	0.70292	0.73693	1	0.53256	0.71873	0.89681	2	0.76168	0.61244	0.99511	1	0.074311	0.9614	1
GO_0007051	spindle organization	biological_process	1	0.62629	0.26367	0.70292	0.73673	1	0.62629	0.50575	0.84229	1	0.62629	0.60304	0.99511	0	NA	NA	NA
GO_0033120	positive regulation of RNA splicing	biological_process	1	0.62424	0.26397	0.70292	0.73613	1	0.62424	0.50665	0.84262	1	0.62424	0.60344	0.99511	0	NA	NA	NA
GO_0034612	response to tumor necrosis factor	biological_process	1	0.63019	0.26297	0.70292	0.73713	1	0.63019	0.50455	0.84208	1	0.63019	0.60134	0.99511	0	NA	NA	NA
GO_0051653	spindle localization	biological_process	1	0.62629	0.26367	0.70292	0.73673	1	0.62629	0.50575	0.84229	1	0.62629	0.60304	0.99511	0	NA	NA	NA
GO_0051881	regulation of mitochondrial membrane potential	biological_process	3	0.48601	0.26187	0.70292	0.73823	1	0.72357	0.56404	0.86352	2	0.90719	0.51135	0.99077	1	0.35634	0.76212	1
GO_0090288	negative regulation of cellular response to growth factor stimulus	biological_process	2	0.54237	0.26377	0.70292	0.73633	1	0.64143	0.58044	0.87171	1	1.1838	0.32907	0.96242	1	0.099059	0.93791	1
GO_0071704	organic substance metabolic process	biological_process	18	0.24825	0.26417	0.70313	0.73593	1	1.4473	0.080692	0.58755	7	2.1799	0.039196	0.60918	10	1.0791	0.56954	1
GO_2000059	negative regulation of protein ubiquitination involved in ubiquitin-dependent protein catabolic process	biological_process	2	0.5405	0.26427	0.70313	0.73583	1	0.79001	0.48615	0.83887	1	1.3305	0.28827	0.96242	1	0.24952	0.83872	1
GO_0021545	cranial nerve development	biological_process	1	0.62097	0.26497	0.7035	0.73523	1	0.62097	0.50865	0.84354	1	0.62097	0.60554	0.99511	0	NA	NA	NA
GO_0043584	nose development	biological_process	1	0.62097	0.26497	0.7035	0.73523	1	0.62097	0.50865	0.84354	1	0.62097	0.60554	0.99511	0	NA	NA	NA
GO_0048806	genitalia development	biological_process	1	0.62097	0.26497	0.7035	0.73523	1	0.62097	0.50865	0.84354	1	0.62097	0.60554	0.99511	0	NA	NA	NA
GO_0060123	regulation of growth hormone secretion	biological_process	1	0.62097	0.26497	0.7035	0.73523	1	0.62097	0.50865	0.84354	1	0.62097	0.60554	0.99511	0	NA	NA	NA
GO_0060324	face development	biological_process	1	0.62097	0.26497	0.7035	0.73523	1	0.62097	0.50865	0.84354	1	0.62097	0.60554	0.99511	0	NA	NA	NA
GO_0000052	citrulline metabolic process	biological_process	1	0.60973	0.26847	0.7044	0.73203	1	0.60973	0.51545	0.84743	1	0.60973	0.61074	0.99511	0	NA	NA	NA
GO_0003184	pulmonary valve morphogenesis	biological_process	1	0.60707	0.26867	0.7044	0.73143	1	0.60707	0.51585	0.84743	1	0.60707	0.61144	0.99511	0	NA	NA	NA
GO_0006273	lagging strand elongation	biological_process	2	0.53552	0.26547	0.7044	0.73463	1	0.80459	0.47745	0.8322	1	1.3401	0.28267	0.96242	1	0.26907	0.81982	1
GO_0006302	double-strand break repair	biological_process	9	0.33102	0.26777	0.7044	0.73233	1	0.54905	0.88321	0.93167	7	0.56576	0.94351	1	2	0.49056	0.80132	1
GO_0006562	proline catabolic process	biological_process	1	0.61594	0.26687	0.7044	0.73323	1	0.61594	0.51145	0.84685	1	0.61594	0.60824	0.99511	0	NA	NA	NA
GO_0016060	metarhodopsin inactivation	biological_process	1	0.60743	0.26867	0.7044	0.73143	1	0.60743	0.51585	0.84743	1	0.60743	0.61144	0.99511	0	NA	NA	NA
GO_0019244	lactate biosynthetic process from pyruvate	biological_process	1	0.60973	0.26847	0.7044	0.73203	1	0.60973	0.51545	0.84743	1	0.60973	0.61074	0.99511	0	NA	NA	NA
GO_0021756	striatum development	biological_process	1	0.60973	0.26847	0.7044	0.73203	1	0.60973	0.51545	0.84743	1	0.60973	0.61074	0.99511	0	NA	NA	NA
GO_0021988	olfactory lobe development	biological_process	1	0.60973	0.26847	0.7044	0.73203	1	0.60973	0.51545	0.84743	1	0.60973	0.61074	0.99511	0	NA	NA	NA
GO_0021990	neural plate formation	biological_process	1	0.60973	0.26847	0.7044	0.73203	1	0.60973	0.51545	0.84743	1	0.60973	0.61074	0.99511	0	NA	NA	NA
GO_0030709	border follicle cell delamination	biological_process	2	0.5311	0.26767	0.7044	0.73243	1	0.5311	0.65913	0.88917	2	0.5311	0.78852	1	0	NA	NA	NA
GO_0046849	bone remodeling	biological_process	1	0.60707	0.26867	0.7044	0.73143	1	0.60707	0.51585	0.84743	1	0.60707	0.61144	0.99511	0	NA	NA	NA
GO_0046902	regulation of mitochondrial membrane permeability	biological_process	1	0.60973	0.26847	0.7044	0.73203	1	0.60973	0.51545	0.84743	1	0.60973	0.61074	0.99511	0	NA	NA	NA
GO_0048341	paraxial mesoderm formation	biological_process	1	0.60973	0.26847	0.7044	0.73203	1	0.60973	0.51545	0.84743	1	0.60973	0.61074	0.99511	0	NA	NA	NA
GO_0048609	multicellular organismal reproductive process	biological_process	4	0.42395	0.26727	0.7044	0.73283	1	0.50842	0.78672	0.89766	3	0.62158	0.78722	1	1	0.16894	0.88251	1
GO_0050808	synapse organization	biological_process	11	0.29997	0.26827	0.7044	0.73183	1	1.1254	0.31567	0.75529	6	1.3066	0.33477	0.96242	4	1.135	0.45375	1
GO_0050821	protein stabilization	biological_process	11	0.30148	0.26717	0.7044	0.73293	1	1.3844	0.14209	0.64202	8	1.159	0.45005	0.97568	3	1.9853	0.12959	0.81728
GO_0051592	response to calcium ion	biological_process	1	0.60973	0.26847	0.7044	0.73203	1	0.60973	0.51545	0.84743	1	0.60973	0.61074	0.99511	0	NA	NA	NA
GO_0051938	L-glutamate import	biological_process	1	0.60973	0.26847	0.7044	0.73203	1	0.60973	0.51545	0.84743	1	0.60973	0.61074	0.99511	0	NA	NA	NA
GO_0061314	Notch signaling involved in heart development	biological_process	1	0.60707	0.26867	0.7044	0.73143	1	0.60707	0.51585	0.84743	1	0.60707	0.61144	0.99511	0	NA	NA	NA
GO_1902857	positive regulation of non-motile cilium assembly	biological_process	1	0.60973	0.26847	0.7044	0.73203	1	0.60973	0.51545	0.84743	1	0.60973	0.61074	0.99511	0	NA	NA	NA
GO_0019079	viral genome replication	biological_process	2	0.52627	0.26957	0.70587	0.73053	1	1.5864	0.18968	0.68183	1	2.1127	0.14679	0.93274	1	1.0602	0.39636	1
GO_0048705	skeletal system morphogenesis	biological_process	2	0.52735	0.26937	0.70587	0.73073	1	0.73478	0.52165	0.84875	1	1.2621	0.30457	0.96242	1	0.20744	0.85771	1
GO_0006435	threonyl-tRNA aminoacylation	biological_process	1	0.59438	0.27207	0.70861	0.72803	1	0.59438	0.52205	0.84875	1	0.59438	0.61914	0.99511	0	NA	NA	NA
GO_0007154	cell communication	biological_process	2	0.519	0.27247	0.70861	0.72763	1	0.519	0.66943	0.8897	2	0.519	0.79652	1	0	NA	NA	NA
GO_0007528	neuromuscular junction development	biological_process	11	0.29385	0.27287	0.70861	0.72723	1	1.1205	0.32077	0.75529	8	0.97233	0.62854	0.99511	3	1.5154	0.25117	0.93757
GO_0009253	peptidoglycan catabolic process	biological_process	11	0.29612	0.27127	0.70861	0.72883	1	0.89736	0.54565	0.85957	6	1.094	0.49435	0.98962	5	0.66137	0.83922	1
GO_0035434	copper ion transmembrane transport	biological_process	3	0.46209	0.27257	0.70861	0.72753	1	0.46209	0.77582	0.89681	3	0.46209	0.89991	1	0	NA	NA	NA
GO_0040014	regulation of multicellular organism growth	biological_process	3	0.46055	0.27287	0.70861	0.72723	1	1.0282	0.38036	0.78379	2	1.1166	0.39496	0.96258	1	0.85148	0.47295	1
GO_0060770	negative regulation of epithelial cell proliferation involved in prostate gland development	biological_process	2	0.51734	0.27277	0.70861	0.72733	1	0.51734	0.67083	0.8897	2	0.51734	0.79722	1	0	NA	NA	NA
GO_0071495	cellular response to endogenous stimulus	biological_process	1	0.59235	0.27277	0.70861	0.72763	1	0.59235	0.52325	0.84911	1	0.59235	0.62014	0.99511	0	NA	NA	NA
GO_0007158	neuron cell-cell adhesion	biological_process	1	0.58824	0.27307	0.70884	0.72703	1	0.58824	0.52395	0.84953	1	0.58824	0.62154	0.99511	0	NA	NA	NA
GO_0000469	cleavage involved in rRNA processing	biological_process	1	0.50953	0.28837	0.7089	0.71173	1	0.50953	0.56884	0.8651	1	0.50953	0.65713	0.9953	0	NA	NA	NA
GO_0001708	cell fate specification	biological_process	1	0.51498	0.28787	0.7089	0.71223	1	0.51498	0.56684	0.86352	1	0.51498	0.65473	0.99511	0	NA	NA	NA
GO_0001946	lymphangiogenesis	biological_process	1	0.5219	0.28597	0.7089	0.71413	1	0.5219	0.56404	0.86352	1	0.5219	0.65203	0.99511	0	NA	NA	NA
GO_0003400	regulation of COPII vesicle coating	biological_process	2	0.48774	0.28277	0.7089	0.71733	1	0.48774	0.69183	0.89007	2	0.48774	0.81942	1	0	NA	NA	NA
GO_0006096	glycolytic process	biological_process	39	0.17565	0.27857	0.7089	0.72153	1	1.0943	0.29157	0.74293	23	1.0767	0.62894	0.99511	13	1.378	0.27677	0.95795
GO_0006268	DNA unwinding involved in DNA replication	biological_process	5	0.39542	0.27607	0.7089	0.72403	1	0.53533	0.79952	0.90006	4	0.58172	0.86431	1	1	0.34978	0.76832	1
GO_0006413	translational initiation	biological_process	4	0.39397	0.28037	0.7089	0.71973	1	0.70953	0.62244	0.88319	3	0.73567	0.69983	1	1	0.63111	0.58904	1
GO_0006424	glutamyl-tRNA aminoacylation	biological_process	2	0.50439	0.27717	0.7089	0.72293	1	0.65393	0.57354	0.86867	1	1.1583	0.34637	0.96242	1	0.14953	0.89581	1
GO_0006482	protein demethylation	biological_process	1	0.56901	0.27707	0.7089	0.72303	1	0.56901	0.53165	0.85044	1	0.56901	0.63024	0.99511	0	NA	NA	NA
GO_0006637	acyl-CoA metabolic process	biological_process	7	0.34743	0.27697	0.7089	0.72313	1	2.5796	0.0062994	0.23297	6	1.7075	0.13719	0.91867	1	7.8127	0.0043996	0.28952
GO_0006659	phosphatidylserine biosynthetic process	biological_process	1	0.57365	0.27657	0.7089	0.72353	1	0.57365	0.53005	0.85044	1	0.57365	0.62894	0.99511	0	NA	NA	NA
GO_0006769	nicotinamide metabolic process	biological_process	7	0.33272	0.28617	0.7089	0.71393	1	0.50127	0.88181	0.93124	5	0.58379	0.89601	1	2	0.29495	0.91831	1
GO_0006839	mitochondrial transport	biological_process	4	0.38785	0.28297	0.7089	0.71713	1	0.9755	0.42836	0.81362	3	0.9089	0.56804	0.99511	1	1.1753	0.35106	0.98346
GO_0006911	phagocytosis, engulfment	biological_process	1	0.52896	0.28507	0.7089	0.71503	1	0.52896	0.56194	0.86352	1	0.52896	0.64994	0.99511	0	NA	NA	NA
GO_0006921	cellular component disassembly involved in execution phase of apoptosis	biological_process	1	0.51498	0.28787	0.7089	0.71223	1	0.51498	0.56684	0.86352	1	0.51498	0.65473	0.99511	0	NA	NA	NA
GO_0007035	vacuolar acidification	biological_process	2	0.48524	0.28427	0.7089	0.71583	1	0.48524	0.69363	0.89007	2	0.48524	0.82262	1	0	NA	NA	NA
GO_0007094	mitotic spindle assembly checkpoint	biological_process	5	0.38015	0.28507	0.7089	0.71503	1	0.43402	0.87881	0.93005	4	0.50886	0.90991	1	1	0.13468	0.90591	1
GO_0007157	heterophilic cell-cell adhesion via plasma membrane cell adhesion molecules	biological_process	6	0.36579	0.27987	0.7089	0.72023	1	0.4131	0.91811	0.95025	4	0.58417	0.86281	1	1	0.14193	0.90171	1
GO_0007310	oocyte dorsal/ventral axis specification	biological_process	1	0.55779	0.27967	0.7089	0.72053	1	0.55779	0.54905	0.85957	1	0.55779	0.63424	0.99511	0	NA	NA	NA
GO_0007314	oocyte anterior/posterior axis specification	biological_process	9	0.3022	0.28427	0.7089	0.71583	1	0.55248	0.88071	0.93059	7	0.54944	0.9518	1	2	0.56312	0.74993	1
GO_0007509	mesoderm migration involved in gastrulation	biological_process	1	0.52119	0.28607	0.7089	0.71403	1	0.52119	0.56474	0.86352	1	0.52119	0.65233	0.99511	0	NA	NA	NA
GO_0007569	cell aging	biological_process	3	0.42793	0.28797	0.7089	0.71213	1	0.62472	0.64124	0.88741	2	0.78949	0.59054	0.99511	1	0.29519	0.80052	1
GO_0008064	regulation of actin polymerization or depolymerization	biological_process	1	0.56887	0.27707	0.7089	0.72303	1	0.56887	0.53175	0.85044	1	0.56887	0.63034	0.99511	0	NA	NA	NA
GO_0008104	protein localization	biological_process	18	0.23097	0.28107	0.7089	0.71903	1	1.1206	0.31017	0.75436	13	0.93571	0.74313	1	5	1.6014	0.20698	0.88214
GO_0008612	peptidyl-lysine modification to peptidyl-hypusine	biological_process	5	0.38067	0.28477	0.7089	0.71533	1	0.95519	0.45525	0.8235	2	1.6698	0.20598	0.9419	3	0.47877	0.87451	1
GO_0008628	hormone-mediated apoptotic signaling pathway	biological_process	1	0.52896	0.28507	0.7089	0.71503	1	0.52896	0.56194	0.86352	1	0.52896	0.64994	0.99511	0	NA	NA	NA
GO_0009249	protein lipoylation	biological_process	1	0.55956	0.27907	0.7089	0.72103	1	0.55956	0.54825	0.85957	1	0.55956	0.63384	0.99511	0	NA	NA	NA
GO_0009798	axis specification	biological_process	1	0.51498	0.28787	0.7089	0.71223	1	0.51498	0.56684	0.86352	1	0.51498	0.65473	0.99511	0	NA	NA	NA
GO_0009968	negative regulation of signal transduction	biological_process	2	0.49541	0.27977	0.7089	0.72033	1	0.49541	0.68733	0.89007	2	0.49541	0.81272	1	0	NA	NA	NA
GO_0010038	response to metal ion	biological_process	2	0.48008	0.28667	0.7089	0.71343	1	1.2236	0.28717	0.74293	1	1.7036	0.20538	0.9419	1	0.74348	0.53425	1
GO_0016200	synaptic target attraction	biological_process	4	0.38369	0.28487	0.7089	0.71523	1	1.6227	0.14109	0.64202	1	4.0128	0.040396	0.61983	3	0.826	0.62654	1
GO_0019216	regulation of lipid metabolic process	biological_process	3	0.43823	0.28257	0.7089	0.71753	1	0.77227	0.53325	0.85241	1	1.8158	0.18608	0.9419	1	0.50106	0.67743	1
GO_0021515	cell differentiation in spinal cord	biological_process	3	0.44769	0.27787	0.7089	0.72223	1	0.44769	0.78592	0.89724	3	0.44769	0.90771	1	0	NA	NA	NA
GO_0030217	T cell differentiation	biological_process	3	0.42522	0.28877	0.7089	0.71133	1	0.64497	0.62444	0.88319	2	0.80265	0.57994	0.99511	1	0.32963	0.77852	1
GO_0030511	positive regulation of transforming growth factor beta receptor signaling pathway	biological_process	1	0.51971	0.28677	0.7089	0.71403	1	0.51971	0.56554	0.86352	1	0.51971	0.65313	0.99511	0	NA	NA	NA
GO_0031077	post-embryonic camera-type eye development	biological_process	2	0.48537	0.28417	0.7089	0.71593	1	0.48537	0.69343	0.89007	1	0.97074	0.41336	0.96258	0	NA	NA	NA
GO_0031116	positive regulation of microtubule polymerization	biological_process	1	0.51498	0.28787	0.7089	0.71223	1	0.51498	0.56684	0.86352	1	0.51498	0.65473	0.99511	0	NA	NA	NA
GO_0031327	negative regulation of cellular biosynthetic process	biological_process	1	0.53272	0.28417	0.7089	0.71593	1	0.53272	0.56074	0.86352	1	0.53272	0.64634	0.99511	0	NA	NA	NA
GO_0031929	TOR signaling	biological_process	7	0.33566	0.28447	0.7089	0.71563	1	0.92172	0.50015	0.84003	6	0.73347	0.81062	1	1	2.0512	0.17948	0.81728
GO_0032870	cellular response to hormone stimulus	biological_process	3	0.44223	0.28017	0.7089	0.71993	1	0.52999	0.72143	0.89681	2	0.72917	0.63584	0.99511	1	0.13163	0.90921	1
GO_0033564	anterior/posterior axon guidance	biological_process	1	0.55642	0.27987	0.7089	0.72023	1	0.55642	0.54935	0.85957	1	0.55642	0.63504	0.99511	0	NA	NA	NA
GO_0034227	tRNA thio-modification	biological_process	4	0.38248	0.28607	0.7089	0.71403	1	1.069	0.37276	0.78088	1	2.9029	0.082092	0.79305	3	0.45767	0.88661	1
GO_0035011	melanotic encapsulation of foreign target	biological_process	8	0.32697	0.27817	0.7089	0.72193	1	0.5987	0.82312	0.90571	5	0.74054	0.77582	1	2	0.54347	0.76432	1
GO_0035096	larval midgut cell programmed cell death	biological_process	1	0.52896	0.28507	0.7089	0.71503	1	0.52896	0.56194	0.86352	1	0.52896	0.64994	0.99511	0	NA	NA	NA
GO_0035293	chitin-based larval cuticle pattern formation	biological_process	2	0.48774	0.28277	0.7089	0.71733	1	0.48774	0.69183	0.89007	2	0.48774	0.81942	1	0	NA	NA	NA
GO_0036399	TCR signalosome assembly	biological_process	1	0.51971	0.28677	0.7089	0.71403	1	0.51971	0.56554	0.86352	1	0.51971	0.65313	0.99511	0	NA	NA	NA
GO_0042483	negative regulation of odontogenesis	biological_process	1	0.51498	0.28787	0.7089	0.71223	1	0.51498	0.56684	0.86352	1	0.51498	0.65473	0.99511	0	NA	NA	NA
GO_0042675	compound eye cone cell differentiation	biological_process	5	0.39196	0.27807	0.7089	0.72203	1	0.51274	0.81822	0.90451	4	0.56544	0.87531	1	1	0.30196	0.78962	1
GO_0043066	negative regulation of apoptotic process	biological_process	27	0.20286	0.27927	0.7089	0.72083	1	1.2638	0.13929	0.63779	17	1.1647	0.47395	0.98682	9	1.5914	0.16198	0.81728
GO_0043409	negative regulation of MAPK cascade	biological_process	1	0.51498	0.28787	0.7089	0.71223	1	0.51498	0.56684	0.86352	1	0.51498	0.65473	0.99511	0	NA	NA	NA
GO_0043534	blood vessel endothelial cell migration	biological_process	1	0.5219	0.28597	0.7089	0.71413	1	0.5219	0.56404	0.86352	1	0.5219	0.65203	0.99511	0	NA	NA	NA
GO_0043967	histone H4 acetylation	biological_process	6	0.35323	0.28877	0.7089	0.71133	1	0.55401	0.82112	0.90546	4	0.68043	0.79592	1	2	0.30117	0.91461	1
GO_0043987	histone H3-S10 phosphorylation	biological_process	1	0.55589	0.28017	0.7089	0.71993	1	0.55589	0.54975	0.85976	1	0.55589	0.63584	0.99511	0	NA	NA	NA
GO_0044336	canonical Wnt signaling pathway involved in negative regulation of apoptotic process	biological_process	1	0.51498	0.28787	0.7089	0.71223	1	0.51498	0.56684	0.86352	1	0.51498	0.65473	0.99511	0	NA	NA	NA
GO_0044337	canonical Wnt signaling pathway involved in positive regulation of apoptotic process	biological_process	1	0.51498	0.28787	0.7089	0.71223	1	0.51498	0.56684	0.86352	1	0.51498	0.65473	0.99511	0	NA	NA	NA
GO_0044700	single organism signaling	biological_process	1	0.57391	0.27647	0.7089	0.72363	1	0.57391	0.52995	0.85044	1	0.57391	0.62854	0.99511	0	NA	NA	NA
GO_0045176	apical protein localization	biological_process	7	0.34932	0.27547	0.7089	0.72463	1	0.72637	0.68693	0.89007	4	0.94123	0.58214	0.99511	3	0.4399	0.89731	1
GO_0045661	regulation of myoblast differentiation	biological_process	1	0.57207	0.27667	0.7089	0.72343	1	0.57207	0.53055	0.85044	1	0.57207	0.62964	0.99511	0	NA	NA	NA
GO_0045667	regulation of osteoblast differentiation	biological_process	1	0.51498	0.28787	0.7089	0.71223	1	0.51498	0.56684	0.86352	1	0.51498	0.65473	0.99511	0	NA	NA	NA
GO_0045785	positive regulation of cell adhesion	biological_process	1	0.51498	0.28787	0.7089	0.71223	1	0.51498	0.56684	0.86352	1	0.51498	0.65473	0.99511	0	NA	NA	NA
GO_0046011	regulation of oskar mRNA translation	biological_process	1	0.55779	0.27967	0.7089	0.72053	1	0.55779	0.54905	0.85957	1	0.55779	0.63424	0.99511	0	NA	NA	NA
GO_0048008	platelet-derived growth factor receptor signaling pathway	biological_process	2	0.47625	0.28877	0.7089	0.71133	1	0.78588	0.48945	0.83887	1	1.2621	0.30457	0.96242	1	0.30963	0.78582	1
GO_0048013	ephrin receptor signaling pathway	biological_process	5	0.39084	0.27907	0.7089	0.72103	1	0.62228	0.72653	0.89681	3	0.84426	0.61714	0.99511	2	0.2893	0.92101	1
GO_0048081	positive regulation of cuticle pigmentation	biological_process	2	0.48774	0.28277	0.7089	0.71733	1	0.48774	0.69183	0.89007	2	0.48774	0.81942	1	0	NA	NA	NA
GO_0048601	oocyte morphogenesis	biological_process	4	0.38985	0.28207	0.7089	0.71803	1	0.38985	0.87521	0.92754	4	0.38985	0.9654	1	0	NA	NA	NA
GO_0048731	system development	biological_process	15	0.25263	0.28837	0.7089	0.71173	1	1.2905	0.16588	0.66552	8	1.4467	0.23908	0.95108	7	1.112	0.49685	1
GO_0050957	equilibrioception	biological_process	1	0.54559	0.28197	0.7089	0.71833	1	0.54559	0.55354	0.86264	1	0.54559	0.64034	0.99511	0	NA	NA	NA
GO_0050974	detection of mechanical stimulus involved in sensory perception	biological_process	1	0.54559	0.28197	0.7089	0.71833	1	0.54559	0.55354	0.86264	1	0.54559	0.64034	0.99511	0	NA	NA	NA
GO_0051013	microtubule severing	biological_process	4	0.37763	0.28847	0.7089	0.71163	1	0.49236	0.79972	0.90006	3	0.58	0.81892	1	1	0.22945	0.84762	1
GO_0051438	regulation of ubiquitin-protein transferase activity	biological_process	1	0.5769	0.27567	0.7089	0.72453	1	0.5769	0.52875	0.85044	1	0.5769	0.62714	0.99511	0	NA	NA	NA
GO_0051645	Golgi localization	biological_process	1	0.51971	0.28677	0.7089	0.71403	1	0.51971	0.56554	0.86352	1	0.51971	0.65313	0.99511	0	NA	NA	NA
GO_0051694	pointed-end actin filament capping	biological_process	1	0.55494	0.28057	0.7089	0.71953	1	0.55494	0.55024	0.86004	1	0.55494	0.63634	0.99511	0	NA	NA	NA
GO_0051704	multi-organism process	biological_process	3	0.45002	0.27667	0.7089	0.72343	1	0.56382	0.69153	0.89007	2	0.76038	0.61384	0.99511	1	0.17069	0.88101	1
GO_0051865	protein autoubiquitination	biological_process	7	0.33403	0.28507	0.7089	0.71503	1	0.63281	0.77632	0.89681	5	0.67678	0.82672	1	2	0.52287	0.77932	1
GO_0051875	pigment granule localization	biological_process	1	0.54559	0.28197	0.7089	0.71833	1	0.54559	0.55354	0.86264	1	0.54559	0.64034	0.99511	0	NA	NA	NA
GO_0051896	regulation of protein kinase B signaling	biological_process	1	0.51971	0.28677	0.7089	0.71403	1	0.51971	0.56554	0.86352	1	0.51971	0.65313	0.99511	0	NA	NA	NA
GO_0051988	regulation of attachment of spindle microtubules to kinetochore	biological_process	1	0.51498	0.28787	0.7089	0.71223	1	0.51498	0.56684	0.86352	1	0.51498	0.65473	0.99511	0	NA	NA	NA
GO_0060078	regulation of postsynaptic membrane potential	biological_process	1	0.51596	0.28757	0.7089	0.71253	1	0.51596	0.56634	0.86352	1	0.51596	0.65433	0.99511	0	NA	NA	NA
GO_0060603	mammary gland duct morphogenesis	biological_process	1	0.55642	0.27987	0.7089	0.72023	1	0.55642	0.54935	0.85957	1	0.55642	0.63504	0.99511	0	NA	NA	NA
GO_0071364	cellular response to epidermal growth factor stimulus	biological_process	2	0.51175	0.27467	0.7089	0.72543	1	0.82139	0.46875	0.82436	1	1.3331	0.28797	0.96242	1	0.30963	0.78582	1
GO_0071466	cellular response to xenobiotic stimulus	biological_process	2	0.49168	0.28137	0.7089	0.71873	1	0.84146	0.45455	0.8235	1	1.3331	0.28797	0.96242	1	0.34978	0.76832	1
GO_0071493	cellular response to UV-B	biological_process	1	0.51971	0.28677	0.7089	0.71403	1	0.51971	0.56554	0.86352	1	0.51971	0.65313	0.99511	0	NA	NA	NA
GO_0072661	protein targeting to plasma membrane	biological_process	2	0.48774	0.28277	0.7089	0.71733	1	0.48774	0.69183	0.89007	2	0.48774	0.81942	1	0	NA	NA	NA
GO_0097484	dendrite extension	biological_process	1	0.51971	0.28677	0.7089	0.71403	1	0.51971	0.56554	0.86352	1	0.51971	0.65313	0.99511	0	NA	NA	NA
GO_1900182	positive regulation of protein localization to nucleus	biological_process	1	0.51971	0.28677	0.7089	0.71403	1	0.51971	0.56554	0.86352	1	0.51971	0.65313	0.99511	0	NA	NA	NA
GO_1900746	regulation of vascular endothelial growth factor signaling pathway	biological_process	1	0.5219	0.28597	0.7089	0.71413	1	0.5219	0.56404	0.86352	1	0.5219	0.65203	0.99511	0	NA	NA	NA
GO_2000211	regulation of glutamate metabolic process	biological_process	1	0.51498	0.28787	0.7089	0.71223	1	0.51498	0.56684	0.86352	1	0.51498	0.65473	0.99511	0	NA	NA	NA
GO_2000273	positive regulation of receptor activity	biological_process	4	0.39442	0.28017	0.7089	0.71993	1	1.0121	0.40276	0.79577	2	1.4065	0.28127	0.96242	2	0.61769	0.71533	1
GO_2000637	positive regulation of gene silencing by miRNA	biological_process	2	0.49487	0.27977	0.7089	0.72033	1	0.58133	0.62234	0.88319	1	1.0762	0.37096	0.96258	1	0.086458	0.94381	1
GO_0006275	regulation of DNA replication	biological_process	4	0.37467	0.28927	0.7093	0.71083	1	1.0343	0.39156	0.79049	2	1.409	0.28017	0.96242	2	0.65967	0.68653	1
GO_0035973	aggrephagy	biological_process	2	0.47532	0.28927	0.7093	0.71083	1	0.77689	0.49445	0.84003	1	1.2522	0.31287	0.96242	1	0.30157	0.79792	1
GO_0043484	regulation of RNA splicing	biological_process	3	0.4221	0.28947	0.70948	0.71063	1	1.2971	0.26217	0.7419	2	1.2894	0.31947	0.96242	1	1.3126	0.31327	0.97717
GO_0051321	meiotic cell cycle	biological_process	3	0.42132	0.28957	0.70948	0.71053	1	0.62237	0.64254	0.88741	2	0.78277	0.59544	0.99511	1	0.30157	0.79792	1
GO_0048280	vesicle fusion with Golgi apparatus	biological_process	1	0.50412	0.29057	0.71135	0.70953	1	0.50412	0.57154	0.86732	1	0.50412	0.66313	1	0	NA	NA	NA
GO_0009792	embryo development ending in birth or egg hatching	biological_process	7	0.3246	0.29107	0.71149	0.70903	1	1.8735	0.051795	0.50486	5	1.5387	0.21468	0.9419	2	2.7106	0.065993	0.80063
GO_0042789	mRNA transcription from RNA polymerase II promoter	biological_process	2	0.47157	0.29097	0.71149	0.70913	1	1.4443	0.22198	0.70753	1	1.9159	0.17298	0.9419	1	0.97276	0.42066	1
GO_0006171	cAMP biosynthetic process	biological_process	9	0.29019	0.29187	0.71179	0.70823	1	0.85639	0.59114	0.88069	4	1.2899	0.34967	0.96242	5	0.50958	0.93321	1
GO_0006220	pyrimidine nucleotide metabolic process	biological_process	1	0.49743	0.29187	0.71179	0.70853	1	0.49743	0.57524	0.87006	1	0.49743	0.66563	1	0	NA	NA	NA
GO_0044774	mitotic DNA integrity checkpoint	biological_process	3	0.41632	0.29157	0.71179	0.70853	1	0.41632	0.80552	0.90252	3	0.41632	0.92531	1	0	NA	NA	NA
GO_0061304	retinal blood vessel morphogenesis	biological_process	2	0.46961	0.29157	0.71179	0.70853	1	1.4197	0.22928	0.71679	1	1.8894	0.17638	0.9419	1	0.95013	0.43996	1
GO_0001952	regulation of cell-matrix adhesion	biological_process	3	0.4121	0.29407	0.7137	0.70603	1	1.8178	0.12009	0.63514	2	1.6724	0.20568	0.9419	1	2.1085	0.17258	0.81728
GO_0010976	positive regulation of neuron projection development	biological_process	4	0.36732	0.29287	0.7137	0.70723	1	0.88689	0.48725	0.83887	3	0.83614	0.62374	0.99511	1	1.0391	0.40286	1
GO_0019348	dolichol metabolic process	biological_process	1	0.49226	0.29447	0.7137	0.70573	1	0.49226	0.57944	0.87168	1	0.49226	0.67013	1	0	NA	NA	NA
GO_0044089	positive regulation of cellular component biogenesis	biological_process	2	0.46363	0.29337	0.7137	0.70673	1	0.55228	0.64334	0.88741	1	1.0159	0.39926	0.96258	1	0.088652	0.94261	1
GO_0045185	maintenance of protein location	biological_process	2	0.46249	0.29407	0.7137	0.70603	1	0.46249	0.71093	0.89681	2	0.46249	0.83782	1	0	NA	NA	NA
GO_0080090	regulation of primary metabolic process	biological_process	21	0.20563	0.29407	0.7137	0.70603	1	0.56574	0.9701	0.98802	16	0.50621	0.9983	1	4	0.94528	0.58594	1
GO_0000731	DNA synthesis involved in DNA repair	biological_process	3	0.40975	0.29547	0.71557	0.70463	1	0.58913	0.66863	0.8897	2	0.74917	0.62184	0.99511	1	0.26907	0.81982	1
GO_0006366	transcription from RNA polymerase II promoter	biological_process	4	0.36099	0.29597	0.7162	0.70413	1	0.55394	0.74903	0.89681	2	0.91493	0.50625	0.98962	2	0.19295	0.9599	1
GO_1903391	regulation of adherens junction organization	biological_process	2	0.45807	0.29607	0.7162	0.70403	1	0.52543	0.66433	0.88917	1	0.98349	0.40966	0.96258	1	0.067363	0.9667	1
GO_0007389	pattern specification process	biological_process	10	0.27266	0.29697	0.71779	0.70313	1	1.4419	0.12999	0.63514	6	1.4288	0.26087	0.96095	4	1.4615	0.28017	0.95817
GO_0006518	peptide metabolic process	biological_process	4	0.35531	0.29887	0.71813	0.70123	1	1.7957	0.09899	0.61111	3	1.434	0.28057	0.96242	1	2.8808	0.10099	0.81728
GO_0006529	asparagine biosynthetic process	biological_process	5	0.35265	0.29887	0.71813	0.70123	1	1.2366	0.27027	0.7419	2	1.9866	0.14389	0.92803	3	0.73667	0.69323	1
GO_0010629	negative regulation of gene expression	biological_process	12	0.25407	0.29917	0.71813	0.70093	1	1.3195	0.17418	0.67055	6	1.5736	0.18808	0.9419	6	1.0654	0.53055	1
GO_0016226	iron-sulfur cluster assembly	biological_process	10	0.27184	0.29747	0.71813	0.70263	1	0.71505	0.75082	0.89681	6	0.82241	0.73693	1	4	0.55401	0.87981	1
GO_0030048	actin filament-based movement	biological_process	5	0.35581	0.29807	0.71813	0.70203	1	0.80065	0.57624	0.87043	3	0.96372	0.53035	0.99077	2	0.55606	0.75542	1
GO_0031047	gene silencing by RNA	biological_process	5	0.35202	0.29907	0.71813	0.70103	1	0.47265	0.84952	0.91595	4	0.51541	0.90681	1	1	0.30157	0.79792	1
GO_0044210	'de novo' CTP biosynthetic process	biological_process	2	0.44733	0.29897	0.71813	0.70113	1	0.44733	0.72123	0.89681	2	0.44733	0.84652	1	0	NA	NA	NA
GO_0045292	mRNA cis splicing, via spliceosome	biological_process	2	0.44785	0.29887	0.71813	0.70123	1	0.44785	0.72103	0.89681	2	0.44785	0.84612	1	0	NA	NA	NA
GO_0045787	positive regulation of cell cycle	biological_process	6	0.3361	0.29897	0.71813	0.70113	1	1.1124	0.34237	0.75645	4	1.0864	0.47255	0.98604	2	1.1645	0.39526	1
GO_0071361	cellular response to ethanol	biological_process	2	0.44677	0.29927	0.71813	0.70083	1	0.62267	0.59294	0.8822	1	1.0694	0.37256	0.96258	1	0.1759	0.87771	1
GO_0007291	sperm individualization	biological_process	5	0.35061	0.30017	0.71998	0.69993	1	0.82787	0.55394	0.8629	4	0.73655	0.74783	1	1	1.1932	0.34867	0.98346
GO_2000648	positive regulation of stem cell proliferation	biological_process	3	0.39535	0.30077	0.72091	0.69933	1	0.67098	0.60284	0.8827	1	1.5995	0.22358	0.9419	2	0.20673	0.9544	1
GO_0007464	R3/R4 cell fate commitment	biological_process	6	0.3302	0.30217	0.72344	0.69793	1	0.52559	0.84202	0.91067	3	0.85579	0.60894	0.99511	3	0.19538	0.9891	1
GO_0060348	bone development	biological_process	3	0.39333	0.30217	0.72344	0.69793	1	2.7964	0.026997	0.42433	1	4.7846	0.022498	0.49171	2	1.8023	0.19118	0.84144
GO_0000209	protein polyubiquitination	biological_process	8	0.28919	0.30237	0.72357	0.69773	1	0.56293	0.85281	0.9173	5	0.6817	0.82322	1	3	0.36499	0.93671	1
GO_0071479	cellular response to ionizing radiation	biological_process	5	0.34483	0.30327	0.72496	0.69683	1	0.51149	0.81922	0.90501	4	0.5352	0.89431	1	1	0.41664	0.73073	1
GO_0006427	histidyl-tRNA aminoacylation	biological_process	2	0.42999	0.30487	0.72548	0.69523	1	0.42999	0.73263	0.89681	2	0.42999	0.85871	1	0	NA	NA	NA
GO_0009435	NAD biosynthetic process	biological_process	4	0.34476	0.30477	0.72548	0.69533	1	0.70644	0.62464	0.88319	3	0.7008	0.72493	1	1	0.72337	0.54625	1
GO_0050772	positive regulation of axonogenesis	biological_process	2	0.43211	0.30387	0.72548	0.69623	1	0.43211	0.73113	0.89681	2	0.43211	0.85741	1	0	NA	NA	NA
GO_0060425	lung morphogenesis	biological_process	3	0.38904	0.30387	0.72548	0.69623	1	1.0954	0.34757	0.75663	2	1.1133	0.39656	0.96258	1	1.0595	0.39766	1
GO_0061321	garland nephrocyte differentiation	biological_process	4	0.34407	0.30487	0.72548	0.69523	1	0.41503	0.85921	0.9201	2	0.75909	0.61574	0.99511	1	0.14193	0.90171	1
GO_0097206	nephrocyte filtration	biological_process	4	0.34407	0.30487	0.72548	0.69523	1	0.41503	0.85921	0.9201	2	0.75909	0.61574	0.99511	1	0.14193	0.90171	1
GO_0051131	chaperone-mediated protein complex assembly	biological_process	4	0.34297	0.30527	0.72616	0.69483	1	0.67226	0.65383	0.88816	3	0.67682	0.74213	1	1	0.65857	0.57404	1
GO_0042325	regulation of phosphorylation	biological_process	5	0.33998	0.30597	0.727	0.69413	1	0.628	0.72173	0.89681	2	1.21	0.35166	0.96242	3	0.24002	0.9806	1
GO_0045165	cell fate commitment	biological_process	4	0.34086	0.30667	0.72838	0.69343	1	1.9244	0.078392	0.58556	2	2.2653	0.10419	0.83326	2	1.5835	0.24668	0.92588
GO_0032729	positive regulation of interferon-gamma production	biological_process	2	0.42639	0.30697	0.72855	0.69313	1	0.54435	0.64964	0.88816	1	0.97074	0.41336	0.96258	1	0.11796	0.91991	1
GO_0044260	cellular macromolecule metabolic process	biological_process	16	0.22153	0.30687	0.72855	0.69323	1	0.70994	0.82412	0.90571	10	0.74518	0.88621	1	6	0.65121	0.87131	1
GO_0006850	mitochondrial pyruvate transport	biological_process	3	0.38193	0.30727	0.72898	0.69283	1	0.9412	0.42696	0.81194	2	0.99234	0.46015	0.97687	1	0.83891	0.48175	1
GO_0031399	regulation of protein modification process	biological_process	4	0.33831	0.30757	0.72914	0.69253	1	0.82589	0.53135	0.85044	2	1.1642	0.37056	0.96258	2	0.48758	0.80322	1
GO_0009258	10-formyltetrahydrofolate catabolic process	biological_process	2	0.42038	0.30927	0.73199	0.69083	1	0.42038	0.73983	0.89681	2	0.42038	0.86561	1	0	NA	NA	NA
GO_0010811	positive regulation of cell-substrate adhesion	biological_process	2	0.42001	0.30947	0.73199	0.69063	1	0.59591	0.61104	0.88319	1	1.0159	0.39926	0.96258	1	0.1759	0.87771	1
GO_0006086	acetyl-CoA biosynthetic process from pyruvate	biological_process	3	0.37493	0.30997	0.73207	0.69013	1	1.4409	0.21238	0.7016	2	1.3619	0.29387	0.96242	1	1.5989	0.24618	0.92486
GO_0032101	regulation of response to external stimulus	biological_process	2	0.41886	0.30987	0.73207	0.69023	1	0.72754	0.52605	0.85002	1	1.1464	0.34877	0.96242	1	0.30868	0.78622	1
GO_0019439	aromatic compound catabolic process	biological_process	2	0.41746	0.31047	0.7327	0.68963	1	0.91468	0.41596	0.80403	1	1.3321	0.28807	0.96242	1	0.49722	0.68293	1
GO_0003006	developmental process involved in reproduction	biological_process	3	0.35983	0.31647	0.7336	0.68363	1	0.47246	0.76802	0.89681	2	0.62422	0.71813	1	1	0.16894	0.88251	1
GO_0003344	pericardium morphogenesis	biological_process	2	0.40924	0.31657	0.7336	0.68353	1	0.40924	0.75012	0.89681	2	0.40924	0.87091	1	0	NA	NA	NA
GO_0006177	GMP biosynthetic process	biological_process	3	0.3687	0.31217	0.7336	0.68793	1	0.38465	0.82882	0.90715	2	0.56501	0.76272	1	1	0.023923	0.99	1
GO_0006930	substrate-dependent cell migration, cell extension	biological_process	2	0.40924	0.31657	0.7336	0.68353	1	0.40924	0.75012	0.89681	2	0.40924	0.87091	1	0	NA	NA	NA
GO_0007017	microtubule-based process	biological_process	27	0.17627	0.31207	0.7336	0.68803	1	1.1901	0.20388	0.6944	15	1.2297	0.38716	0.96258	10	1.3687	0.29747	0.97205
GO_0007034	vacuolar transport	biological_process	8	0.273	0.31327	0.7336	0.68683	1	0.44231	0.93621	0.96301	6	0.47687	0.9672	1	2	0.33862	0.89531	1
GO_0007196	adenylate cyclase-inhibiting G-protein coupled glutamate receptor signaling pathway	biological_process	1	0.48599	0.31277	0.7336	0.70393	1	0.48599	0.59934	0.88261	1	0.48599	0.71303	1	0	NA	NA	NA
GO_0007494	midgut development	biological_process	2	0.40924	0.31657	0.7336	0.68353	1	0.40924	0.75012	0.89681	2	0.40924	0.87091	1	0	NA	NA	NA
GO_0007508	larval heart development	biological_process	2	0.40924	0.31657	0.7336	0.68353	1	0.40924	0.75012	0.89681	2	0.40924	0.87091	1	0	NA	NA	NA
GO_0007620	copulation	biological_process	1	0.48144	0.31307	0.7336	0.68703	1	0.48144	0.60044	0.88261	1	0.48144	0.71503	1	0	NA	NA	NA
GO_0008053	mitochondrial fusion	biological_process	1	0.46811	0.31547	0.7336	0.68463	1	0.46811	0.60904	0.88319	1	0.46811	0.72103	1	0	NA	NA	NA
GO_0008299	isoprenoid biosynthetic process	biological_process	12	0.2275	0.31657	0.7336	0.68353	1	1.2712	0.20438	0.6944	8	1.124	0.48175	0.98962	4	1.5655	0.23848	0.91047
GO_0016340	calcium-dependent cell-matrix adhesion	biological_process	2	0.40924	0.31657	0.7336	0.68353	1	0.40924	0.75012	0.89681	2	0.40924	0.87091	1	0	NA	NA	NA
GO_0016584	nucleosome positioning	biological_process	1	0.47681	0.31357	0.7336	0.68653	1	0.47681	0.60184	0.88261	1	0.47681	0.71683	1	0	NA	NA	NA
GO_0017148	negative regulation of translation	biological_process	10	0.2478	0.31317	0.7336	0.68693	1	0.86015	0.58694	0.87672	6	0.92329	0.64184	0.99511	4	0.76544	0.72413	1
GO_0018395	peptidyl-lysine hydroxylation to 5-hydroxy-L-lysine	biological_process	2	0.40924	0.31657	0.7336	0.68353	1	0.40924	0.75012	0.89681	2	0.40924	0.87091	1	0	NA	NA	NA
GO_0035001	dorsal trunk growth, open tracheal system	biological_process	2	0.40924	0.31657	0.7336	0.68353	1	0.40924	0.75012	0.89681	2	0.40924	0.87091	1	0	NA	NA	NA
GO_0036059	nephrocyte diaphragm assembly	biological_process	5	0.32251	0.31607	0.7336	0.68403	1	0.37928	0.91281	0.94736	3	0.58483	0.81452	1	1	0.14193	0.90171	1
GO_0042491	auditory receptor cell differentiation	biological_process	2	0.41119	0.31597	0.7336	0.68413	1	0.41119	0.74863	0.89681	2	0.41119	0.86991	1	0	NA	NA	NA
GO_0042593	glucose homeostasis	biological_process	9	0.26214	0.31137	0.7336	0.68873	1	1.6087	0.085891	0.59443	6	1.4032	0.27577	0.96242	3	2.0199	0.12379	0.81728
GO_0042987	amyloid precursor protein catabolic process	biological_process	2	0.40924	0.31657	0.7336	0.68353	1	0.40924	0.75012	0.89681	2	0.40924	0.87091	1	0	NA	NA	NA
GO_0050434	positive regulation of viral transcription	biological_process	1	0.47681	0.31357	0.7336	0.68653	1	0.47681	0.60184	0.88261	1	0.47681	0.71683	1	0	NA	NA	NA
GO_0050793	regulation of developmental process	biological_process	3	0.36158	0.31567	0.7336	0.68443	1	0.42068	0.80272	0.90071	2	0.5867	0.74633	1	1	0.088652	0.94261	1
GO_0051966	regulation of synaptic transmission, glutamatergic	biological_process	1	0.48599	0.31277	0.7336	0.70393	1	0.48599	0.59934	0.88261	1	0.48599	0.71303	1	0	NA	NA	NA
GO_0072606	interleukin-8 secretion	biological_process	1	0.47509	0.31377	0.7336	0.68643	1	0.47509	0.60244	0.88261	1	0.47509	0.71783	1	0	NA	NA	NA
GO_0090110	cargo loading into COPII-coated vesicle	biological_process	1	0.47509	0.31377	0.7336	0.68643	1	0.47509	0.60244	0.88261	1	0.47509	0.71783	1	0	NA	NA	NA
GO_1903020	positive regulation of glycoprotein metabolic process	biological_process	1	0.47509	0.31377	0.7336	0.68643	1	0.47509	0.60244	0.88261	1	0.47509	0.71783	1	0	NA	NA	NA
GO_0006336	DNA replication-independent nucleosome assembly	biological_process	3	0.35766	0.31697	0.73395	0.68313	1	0.35766	0.84482	0.91292	3	0.35766	0.9532	1	0	NA	NA	NA
GO_0009107	lipoate biosynthetic process	biological_process	2	0.40892	0.31697	0.73395	0.68313	1	0.40892	0.75042	0.89681	2	0.40892	0.87111	1	0	NA	NA	NA
GO_0051353	positive regulation of oxidoreductase activity	biological_process	2	0.40833	0.31707	0.73395	0.68303	1	0.40833	0.75062	0.89681	2	0.40833	0.87181	1	0	NA	NA	NA
GO_0006480	N-terminal protein amino acid methylation	biological_process	1	0.46074	0.31737	0.73437	0.68283	1	0.46074	0.61194	0.88319	1	0.46074	0.72543	1	0	NA	NA	NA
GO_0007623	circadian rhythm	biological_process	6	0.30379	0.31757	0.73457	0.68253	1	0.7648	0.62744	0.88319	3	1.0686	0.45665	0.97568	3	0.46101	0.88421	1
GO_0035151	regulation of tube size, open tracheal system	biological_process	4	0.31905	0.31787	0.73487	0.68223	1	0.45641	0.82712	0.90622	3	0.51697	0.86201	1	1	0.27471	0.81612	1
GO_0048592	eye morphogenesis	biological_process	2	0.40425	0.31877	0.73572	0.68133	1	0.52817	0.66223	0.88917	1	0.93242	0.43856	0.97568	1	0.12392	0.91711	1
GO_0046825	regulation of protein export from nucleus	biological_process	2	0.40378	0.31917	0.73583	0.68093	1	0.40378	0.75412	0.89681	2	0.40378	0.87391	1	0	NA	NA	NA
GO_0060255	regulation of macromolecule metabolic process	biological_process	12	0.2236	0.32027	0.73755	0.67983	1	0.57595	0.90641	0.94598	10	0.47973	0.9947	1	2	1.0571	0.44376	1
GO_0008154	actin polymerization or depolymerization	biological_process	3	0.34848	0.32167	0.74024	0.67843	1	0.76856	0.53585	0.85374	2	0.83778	0.55404	0.99215	1	0.63013	0.58964	1
GO_0046329	negative regulation of JNK cascade	biological_process	4	0.30889	0.32207	0.74034	0.67803	1	0.64372	0.67573	0.8897	3	0.63507	0.77572	1	1	0.66968	0.56794	1
GO_0000492	box C/D snoRNP assembly	biological_process	1	0.42321	0.32557	0.74068	0.67453	1	0.42321	0.62704	0.88319	1	0.42321	0.74503	1	0	NA	NA	NA
GO_0000495	box H/ACA snoRNA 3'-end processing	biological_process	1	0.41822	0.32657	0.74068	0.67353	1	0.41822	0.62934	0.88319	1	0.41822	0.74733	1	0	NA	NA	NA
GO_0006238	CMP salvage	biological_process	1	0.42296	0.32557	0.74068	0.67453	1	0.42296	0.62734	0.88319	1	0.42296	0.74513	1	0	NA	NA	NA
GO_0006895	Golgi to endosome transport	biological_process	1	0.41897	0.32637	0.74068	0.67373	1	0.41897	0.62904	0.88319	1	0.41897	0.74723	1	0	NA	NA	NA
GO_0010506	regulation of autophagy	biological_process	4	0.30052	0.32697	0.74068	0.67313	1	0.50357	0.79112	0.89958	3	0.53606	0.84842	1	1	0.40609	0.73433	1
GO_0014823	response to activity	biological_process	1	0.40781	0.32787	0.74068	0.67233	1	0.40781	0.63304	0.88319	1	0.40781	0.75122	1	0	NA	NA	NA
GO_0018076	N-terminal peptidyl-lysine acetylation	biological_process	1	0.43102	0.32417	0.74068	0.67623	1	0.43102	0.62494	0.88319	1	0.43102	0.74183	1	0	NA	NA	NA
GO_0030710	regulation of border follicle cell delamination	biological_process	1	0.41977	0.32627	0.74068	0.67383	1	0.41977	0.62874	0.88319	1	0.41977	0.74663	1	0	NA	NA	NA
GO_0031000	response to caffeine	biological_process	1	0.40781	0.32787	0.74068	0.67233	1	0.40781	0.63304	0.88319	1	0.40781	0.75122	1	0	NA	NA	NA
GO_0031118	rRNA pseudouridine synthesis	biological_process	1	0.41822	0.32657	0.74068	0.67353	1	0.41822	0.62934	0.88319	1	0.41822	0.74733	1	0	NA	NA	NA
GO_0031120	snRNA pseudouridine synthesis	biological_process	1	0.41822	0.32657	0.74068	0.67353	1	0.41822	0.62934	0.88319	1	0.41822	0.74733	1	0	NA	NA	NA
GO_0031585	regulation of inositol 1,4,5-trisphosphate-sensitive calcium-release channel activity	biological_process	2	0.39254	0.32337	0.74068	0.67673	1	0.39254	0.76442	0.89681	1	0.78508	0.50775	0.98962	0	NA	NA	NA
GO_0032252	secretory granule localization	biological_process	2	0.39254	0.32337	0.74068	0.67673	1	0.39254	0.76442	0.89681	1	0.78508	0.50775	0.98962	0	NA	NA	NA
GO_0034644	cellular response to UV	biological_process	1	0.43102	0.32417	0.74068	0.67623	1	0.43102	0.62494	0.88319	1	0.43102	0.74183	1	0	NA	NA	NA
GO_0042249	establishment of planar polarity of embryonic epithelium	biological_process	2	0.39316	0.32317	0.74068	0.67693	1	1.2372	0.28317	0.7419	1	1.6303	0.21608	0.9419	1	0.844	0.47935	1
GO_0042552	myelination	biological_process	2	0.39254	0.32337	0.74068	0.67673	1	0.39254	0.76442	0.89681	1	0.78508	0.50775	0.98962	0	NA	NA	NA
GO_0042759	long-chain fatty acid biosynthetic process	biological_process	2	0.39254	0.32337	0.74068	0.67673	1	0.39254	0.76442	0.89681	1	0.78508	0.50775	0.98962	0	NA	NA	NA
GO_0043297	apical junction assembly	biological_process	2	0.39316	0.32317	0.74068	0.67693	1	1.2372	0.28317	0.7419	1	1.6303	0.21608	0.9419	1	0.844	0.47935	1
GO_0043552	positive regulation of phosphatidylinositol 3-kinase activity	biological_process	1	0.40781	0.32787	0.74068	0.67233	1	0.40781	0.63304	0.88319	1	0.40781	0.75122	1	0	NA	NA	NA
GO_0043687	post-translational protein modification	biological_process	7	0.2677	0.32777	0.74068	0.67233	1	0.56653	0.83392	0.90864	3	0.97327	0.52265	0.99077	4	0.26147	0.9902	1
GO_0045175	basal protein localization	biological_process	1	0.41977	0.32627	0.74068	0.67383	1	0.41977	0.62874	0.88319	1	0.41977	0.74663	1	0	NA	NA	NA
GO_0046486	glycerolipid metabolic process	biological_process	53	0.12525	0.32277	0.74068	0.67733	1	1.0591	0.34507	0.75645	23	1.3646	0.22758	0.9419	28	0.88384	0.91131	1
GO_0046628	positive regulation of insulin receptor signaling pathway	biological_process	1	0.40781	0.32787	0.74068	0.67233	1	0.40781	0.63304	0.88319	1	0.40781	0.75122	1	0	NA	NA	NA
GO_0046676	negative regulation of insulin secretion	biological_process	1	0.40781	0.32787	0.74068	0.67233	1	0.40781	0.63304	0.88319	1	0.40781	0.75122	1	0	NA	NA	NA
GO_0046956	positive phototaxis	biological_process	1	0.41977	0.32627	0.74068	0.67383	1	0.41977	0.62874	0.88319	1	0.41977	0.74663	1	0	NA	NA	NA
GO_0070094	positive regulation of glucagon secretion	biological_process	1	0.40781	0.32787	0.74068	0.67233	1	0.40781	0.63304	0.88319	1	0.40781	0.75122	1	0	NA	NA	NA
GO_0071478	cellular response to radiation	biological_process	1	0.40781	0.32787	0.74068	0.67233	1	0.40781	0.63304	0.88319	1	0.40781	0.75122	1	0	NA	NA	NA
GO_0090275	negative regulation of somatostatin secretion	biological_process	1	0.40781	0.32787	0.74068	0.67233	1	0.40781	0.63304	0.88319	1	0.40781	0.75122	1	0	NA	NA	NA
GO_0090387	phagolysosome assembly involved in apoptotic cell clearance	biological_process	1	0.41897	0.32637	0.74068	0.67373	1	0.41897	0.62904	0.88319	1	0.41897	0.74723	1	0	NA	NA	NA
GO_0097120	receptor localization to synapse	biological_process	1	0.41977	0.32627	0.74068	0.67383	1	0.41977	0.62874	0.88319	1	0.41977	0.74663	1	0	NA	NA	NA
GO_1900034	regulation of cellular response to heat	biological_process	1	0.43102	0.32417	0.74068	0.67623	1	0.43102	0.62494	0.88319	1	0.43102	0.74183	1	0	NA	NA	NA
GO_1904385	cellular response to angiotensin	biological_process	1	0.40781	0.32787	0.74068	0.67233	1	0.40781	0.63304	0.88319	1	0.40781	0.75122	1	0	NA	NA	NA
GO_1990416	cellular response to brain-derived neurotrophic factor stimulus	biological_process	1	0.40781	0.32787	0.74068	0.67233	1	0.40781	0.63304	0.88319	1	0.40781	0.75122	1	0	NA	NA	NA
GO_1990481	mRNA pseudouridine synthesis	biological_process	1	0.41822	0.32657	0.74068	0.67353	1	0.41822	0.62934	0.88319	1	0.41822	0.74733	1	0	NA	NA	NA
GO_0016080	synaptic vesicle targeting	biological_process	3	0.33548	0.32837	0.74101	0.67173	1	0.51269	0.73603	0.89681	2	0.63612	0.70883	1	1	0.26581	0.82822	1
GO_0016598	protein arginylation	biological_process	1	0.39872	0.32967	0.74101	0.67043	1	0.39872	0.63634	0.88529	1	0.39872	0.75602	1	0	NA	NA	NA
GO_0032270	positive regulation of cellular protein metabolic process	biological_process	2	0.37966	0.32917	0.74101	0.67093	1	0.46832	0.70753	0.89681	1	0.84798	0.47095	0.98566	1	0.088652	0.94261	1
GO_0046339	diacylglycerol metabolic process	biological_process	9	0.23486	0.32897	0.74101	0.67113	1	0.67455	0.77312	0.89681	6	0.68206	0.85151	1	3	0.65953	0.74743	1
GO_1901566	organonitrogen compound biosynthetic process	biological_process	2	0.3797	0.32917	0.74101	0.67093	1	0.68763	0.55004	0.86002	1	1.0673	0.38376	0.96258	1	0.30793	0.78702	1
GO_0010265	SCF complex assembly	biological_process	2	0.37792	0.32987	0.7412	0.67023	1	0.37792	0.77292	0.89681	2	0.37792	0.88741	1	0	NA	NA	NA
GO_0043086	negative regulation of catalytic activity	biological_process	8	0.24743	0.33097	0.7431	0.66913	1	0.55336	0.86261	0.92217	6	0.53386	0.94431	1	1	1.2237	0.34187	0.98346
GO_0046068	cGMP metabolic process	biological_process	3	0.32828	0.33107	0.7431	0.66903	1	0.40594	0.81342	0.90252	1	1.1013	0.36266	0.96258	2	0.058241	0.9975	1
GO_0044702	single organism reproductive process	biological_process	3	0.32754	0.33127	0.74328	0.66883	1	0.44017	0.79092	0.89952	2	0.57578	0.75612	1	1	0.16894	0.88251	1
GO_0000056	ribosomal small subunit export from nucleus	biological_process	2	0.36342	0.33487	0.74366	0.66523	1	0.36342	0.78262	0.89681	1	0.72683	0.53315	0.99077	0	NA	NA	NA
GO_0007210	serotonin receptor signaling pathway	biological_process	4	0.28968	0.33227	0.74366	0.66783	1	0.84006	0.52145	0.84875	3	0.75316	0.68723	1	1	1.1008	0.38426	1
GO_0010571	positive regulation of nuclear cell cycle DNA replication	biological_process	1	0.39612	0.33247	0.74366	0.66813	1	0.39612	0.63954	0.88733	1	0.39612	0.76112	1	0	NA	NA	NA
GO_0016180	snRNA processing	biological_process	7	0.25754	0.33427	0.74366	0.66583	1	0.49933	0.88321	0.93167	5	0.52981	0.93161	1	2	0.42313	0.84592	1
GO_0018160	peptidyl-pyrromethane cofactor linkage	biological_process	2	0.3654	0.33397	0.74366	0.66613	1	1.5973	0.18708	0.68145	1	1.9627	0.16708	0.9419	1	1.2319	0.33187	0.9827
GO_0033014	tetrapyrrole biosynthetic process	biological_process	2	0.3654	0.33397	0.74366	0.66613	1	1.5973	0.18708	0.68145	1	1.9627	0.16708	0.9419	1	1.2319	0.33187	0.9827
GO_0034508	centromere complex assembly	biological_process	1	0.38966	0.33377	0.74366	0.66663	1	0.38966	0.64314	0.88741	1	0.38966	0.76422	1	0	NA	NA	NA
GO_0042426	choline catabolic process	biological_process	1	0.3874	0.33447	0.74366	0.66563	1	0.3874	0.64434	0.88741	1	0.3874	0.76532	1	0	NA	NA	NA
GO_0042771	intrinsic apoptotic signaling pathway in response to DNA damage by p53 class mediator	biological_process	4	0.28951	0.33237	0.74366	0.66773	1	0.51482	0.78112	0.89681	2	0.80433	0.57834	0.99511	2	0.22531	0.94791	1
GO_0070914	UV-damage excision repair	biological_process	1	0.39612	0.33247	0.74366	0.66813	1	0.39612	0.63954	0.88733	1	0.39612	0.76112	1	0	NA	NA	NA
GO_1902954	regulation of early endosome to recycling endosome transport	biological_process	1	0.38966	0.33377	0.74366	0.66663	1	0.38966	0.64314	0.88741	1	0.38966	0.76422	1	0	NA	NA	NA
GO_2000045	regulation of G1/S transition of mitotic cell cycle	biological_process	1	0.39612	0.33247	0.74366	0.66813	1	0.39612	0.63954	0.88733	1	0.39612	0.76112	1	0	NA	NA	NA
GO_2000641	regulation of early endosome to late endosome transport	biological_process	1	0.38966	0.33377	0.74366	0.66663	1	0.38966	0.64314	0.88741	1	0.38966	0.76422	1	0	NA	NA	NA
GO_0006904	vesicle docking involved in exocytosis	biological_process	15	0.20063	0.33547	0.74443	0.66463	1	0.66487	0.85711	0.91941	5	1.2983	0.33707	0.96242	10	0.34817	0.9992	1
GO_0006457	protein folding	biological_process	76	0.10157	0.33627	0.74515	0.66383	1	0.96526	0.57714	0.87098	38	1.0668	0.69293	1	38	0.86369	0.9585	1
GO_0007616	long-term memory	biological_process	10	0.21883	0.33637	0.74515	0.66373	1	1.0406	0.39606	0.7906	6	1.0495	0.53035	0.99077	4	1.0272	0.52385	1
GO_0045747	positive regulation of Notch signaling pathway	biological_process	3	0.31423	0.33797	0.74817	0.66213	1	1.1097	0.34197	0.75645	2	1.0679	0.41786	0.96558	1	1.1932	0.34867	0.98346
GO_0006348	chromatin silencing at telomere	biological_process	1	0.36738	0.33957	0.74828	0.66063	1	0.36738	0.65213	0.88816	1	0.36738	0.77902	1	0	NA	NA	NA
GO_0006641	triglyceride metabolic process	biological_process	1	0.36715	0.33957	0.74828	0.66053	1	0.36715	0.65213	0.88816	1	0.36715	0.77912	1	0	NA	NA	NA
GO_0006718	juvenile hormone biosynthetic process	biological_process	7	0.25263	0.33867	0.74828	0.66143	1	1.1258	0.33327	0.75645	3	1.6082	0.21988	0.9419	4	0.76406	0.72523	1
GO_0034498	early endosome to Golgi transport	biological_process	1	0.37216	0.33897	0.74828	0.66113	1	0.37216	0.65143	0.88816	1	0.37216	0.77732	1	0	NA	NA	NA
GO_0035073	pupariation	biological_process	1	0.36715	0.33957	0.74828	0.66053	1	0.36715	0.65213	0.88816	1	0.36715	0.77912	1	0	NA	NA	NA
GO_0035074	pupation	biological_process	1	0.36715	0.33957	0.74828	0.66053	1	0.36715	0.65213	0.88816	1	0.36715	0.77912	1	0	NA	NA	NA
GO_0050885	neuromuscular process controlling balance	biological_process	2	0.35471	0.33857	0.74828	0.66153	1	0.43037	0.73233	0.89681	1	0.78508	0.50775	0.98962	1	0.075663	0.9516	1
GO_0070055	mRNA endonucleolytic cleavage involved in unfolded protein response	biological_process	1	0.36715	0.33957	0.74828	0.66053	1	0.36715	0.65213	0.88816	1	0.36715	0.77912	1	0	NA	NA	NA
GO_0071900	regulation of protein serine/threonine kinase activity	biological_process	1	0.36951	0.33917	0.74828	0.66103	1	0.36951	0.65173	0.88816	1	0.36951	0.77802	1	0	NA	NA	NA
GO_0000162	tryptophan biosynthetic process	biological_process	16	0.18452	0.34247	0.74852	0.65763	1	1.1488	0.28037	0.7419	9	1.1851	0.43796	0.97568	7	1.102	0.50665	1
GO_0000302	response to reactive oxygen species	biological_process	1	0.35655	0.34187	0.74852	0.65833	1	0.35655	0.65653	0.88917	1	0.35655	0.78412	1	0	NA	NA	NA
GO_0006557	S-adenosylmethioninamine biosynthetic process	biological_process	1	0.35068	0.34277	0.74852	0.65763	1	0.35068	0.65953	0.88917	1	0.35068	0.78762	1	0	NA	NA	NA
GO_0006571	tyrosine biosynthetic process	biological_process	16	0.18452	0.34247	0.74852	0.65763	1	1.1488	0.28037	0.7419	9	1.1851	0.43796	0.97568	7	1.102	0.50665	1
GO_0006689	ganglioside catabolic process	biological_process	1	0.33608	0.34557	0.74852	0.65453	1	0.33608	0.66553	0.88917	1	0.33608	0.79462	1	0	NA	NA	NA
GO_0006788	heme oxidation	biological_process	2	0.34261	0.34337	0.74852	0.65673	1	1.1302	0.31927	0.75529	1	1.4728	0.25247	0.96095	1	0.78755	0.51975	1
GO_0006956	complement activation	biological_process	1	0.33608	0.34557	0.74852	0.65453	1	0.33608	0.66553	0.88917	1	0.33608	0.79462	1	0	NA	NA	NA
GO_0007031	peroxisome organization	biological_process	1	0.33559	0.34577	0.74852	0.65453	1	0.33559	0.66603	0.88917	1	0.33559	0.79502	1	0	NA	NA	NA
GO_0007249	I-kappaB kinase/NF-kappaB signaling	biological_process	1	0.33608	0.34557	0.74852	0.65453	1	0.33608	0.66553	0.88917	1	0.33608	0.79462	1	0	NA	NA	NA
GO_0007299	ovarian follicle cell-cell adhesion	biological_process	1	0.33685	0.34547	0.74852	0.65473	1	0.33685	0.66533	0.88917	1	0.33685	0.79392	1	0	NA	NA	NA
GO_0009094	L-phenylalanine biosynthetic process	biological_process	16	0.18452	0.34247	0.74852	0.65763	1	1.1488	0.28037	0.7419	9	1.1851	0.43796	0.97568	7	1.102	0.50665	1
GO_0009313	oligosaccharide catabolic process	biological_process	1	0.33608	0.34557	0.74852	0.65453	1	0.33608	0.66553	0.88917	1	0.33608	0.79462	1	0	NA	NA	NA
GO_0010424	DNA methylation on cytosine within a CG sequence	biological_process	1	0.33608	0.34557	0.74852	0.65453	1	0.33608	0.66553	0.88917	1	0.33608	0.79462	1	0	NA	NA	NA
GO_0019859	thymine metabolic process	biological_process	1	0.35172	0.34237	0.74852	0.65773	1	0.35172	0.65893	0.88917	1	0.35172	0.78682	1	0	NA	NA	NA
GO_0032781	positive regulation of ATPase activity	biological_process	3	0.3073	0.34237	0.74852	0.65773	1	0.37626	0.83282	0.90854	2	0.51267	0.80102	1	1	0.10344	0.93591	1
GO_0032927	positive regulation of activin receptor signaling pathway	biological_process	1	0.33608	0.34557	0.74852	0.65453	1	0.33608	0.66553	0.88917	1	0.33608	0.79462	1	0	NA	NA	NA
GO_0033211	adiponectin-activated signaling pathway	biological_process	1	0.33608	0.34557	0.74852	0.65453	1	0.33608	0.66553	0.88917	1	0.33608	0.79462	1	0	NA	NA	NA
GO_0035089	establishment of apical/basal cell polarity	biological_process	1	0.33685	0.34547	0.74852	0.65473	1	0.33685	0.66533	0.88917	1	0.33685	0.79392	1	0	NA	NA	NA
GO_0040003	chitin-based cuticle development	biological_process	5	0.27811	0.34127	0.74852	0.65883	1	2.4671	0.019498	0.38116	3	2.2877	0.083792	0.79305	2	2.7362	0.063294	0.80063
GO_0040040	thermosensory behavior	biological_process	4	0.26948	0.34347	0.74852	0.65663	1	0.46432	0.82212	0.90546	2	0.7338	0.63324	0.99511	2	0.19485	0.9593	1
GO_0042078	germ-line stem cell division	biological_process	2	0.35054	0.34007	0.74852	0.66003	1	0.45217	0.71723	0.89681	1	0.80271	0.50315	0.98962	1	0.10163	0.93631	1
GO_0042594	response to starvation	biological_process	8	0.2272	0.34567	0.74852	0.65443	1	0.91661	0.51345	0.84743	5	0.91505	0.62024	0.99511	3	0.91922	0.55874	1
GO_0043537	negative regulation of blood vessel endothelial cell migration	biological_process	1	0.33608	0.34557	0.74852	0.65453	1	0.33608	0.66553	0.88917	1	0.33608	0.79462	1	0	NA	NA	NA
GO_0043983	histone H4-K12 acetylation	biological_process	3	0.30291	0.34427	0.74852	0.65583	1	0.47953	0.76172	0.89681	2	0.58683	0.74633	1	1	0.26494	0.82842	1
GO_0046439	L-cysteine metabolic process	biological_process	1	0.33504	0.34587	0.74852	0.65423	1	0.33504	0.66613	0.88917	1	0.33504	0.79532	1	0	NA	NA	NA
GO_0048056	R3/R4 cell differentiation	biological_process	1	0.3445	0.34417	0.74852	0.65663	1	0.3445	0.66263	0.88917	1	0.3445	0.79002	1	0	NA	NA	NA
GO_0051168	nuclear export	biological_process	1	0.35275	0.34237	0.74852	0.65773	1	0.35275	0.65813	0.88917	1	0.35275	0.78652	1	0	NA	NA	NA
GO_0051491	positive regulation of filopodium assembly	biological_process	12	0.20141	0.34137	0.74852	0.65873	1	1.0943	0.34597	0.75645	7	1.1106	0.48165	0.98962	5	1.0715	0.51175	1
GO_0051567	histone H3-K9 methylation	biological_process	1	0.33608	0.34557	0.74852	0.65453	1	0.33608	0.66553	0.88917	1	0.33608	0.79462	1	0	NA	NA	NA
GO_0060325	face morphogenesis	biological_process	3	0.30828	0.34197	0.74852	0.65813	1	1.2099	0.29887	0.74465	2	1.1386	0.38546	0.96258	1	1.3524	0.30037	0.97205
GO_0061154	endothelial tube morphogenesis	biological_process	1	0.33608	0.34557	0.74852	0.65453	1	0.33608	0.66553	0.88917	1	0.33608	0.79462	1	0	NA	NA	NA
GO_0070734	histone H3-K27 methylation	biological_process	1	0.33608	0.34557	0.74852	0.65453	1	0.33608	0.66553	0.88917	1	0.33608	0.79462	1	0	NA	NA	NA
GO_0090066	regulation of anatomical structure size	biological_process	1	0.3445	0.34417	0.74852	0.65663	1	0.3445	0.66263	0.88917	1	0.3445	0.79002	1	0	NA	NA	NA
GO_0090250	cell-cell adhesion involved in establishment of planar polarity	biological_process	1	0.33685	0.34547	0.74852	0.65473	1	0.33685	0.66533	0.88917	1	0.33685	0.79392	1	0	NA	NA	NA
GO_0098742	cell-cell adhesion via plasma-membrane adhesion molecules	biological_process	1	0.3445	0.34417	0.74852	0.65663	1	0.3445	0.66263	0.88917	1	0.3445	0.79002	1	0	NA	NA	NA
GO_2000040	regulation of planar cell polarity pathway involved in axis elongation	biological_process	1	0.33685	0.34547	0.74852	0.65473	1	0.33685	0.66533	0.88917	1	0.33685	0.79392	1	0	NA	NA	NA
GO_2000427	positive regulation of apoptotic cell clearance	biological_process	1	0.33608	0.34557	0.74852	0.65453	1	0.33608	0.66553	0.88917	1	0.33608	0.79462	1	0	NA	NA	NA
GO_0006935	chemotaxis	biological_process	5	0.26869	0.34607	0.7487	0.65403	1	0.35638	0.92451	0.95457	3	0.52089	0.85891	1	2	0.10961	0.9882	1
GO_0007019	microtubule depolymerization	biological_process	1	0.33321	0.34627	0.74883	0.65403	1	0.33321	0.66653	0.88946	1	0.33321	0.79672	1	0	NA	NA	NA
GO_0016042	lipid catabolic process	biological_process	14	0.20298	0.34637	0.74883	0.65373	1	2.262	0.0018998	0.097903	8	2.1569	0.033397	0.57843	6	2.4023	0.029197	0.76118
GO_0007476	imaginal disc-derived wing morphogenesis	biological_process	31	0.13998	0.34757	0.75091	0.65253	1	1.1803	0.20578	0.6944	16	1.279	0.34197	0.96242	15	1.075	0.61034	1
GO_0031987	locomotion involved in locomotory behavior	biological_process	9	0.21118	0.34787	0.7513	0.65223	1	0.84326	0.60504	0.88319	6	0.79083	0.76352	1	2	1.4222	0.29567	0.97205
GO_0045198	establishment of epithelial cell apical/basal polarity	biological_process	5	0.26471	0.34847	0.75229	0.65163	1	0.54792	0.78802	0.898	3	0.67719	0.74193	1	2	0.35401	0.88701	1
GO_0090382	phagosome maturation	biological_process	2	0.34062	0.34907	0.75285	0.65103	1	1.2654	0.27407	0.7419	1	1.6061	0.22288	0.9419	1	0.92482	0.45135	1
GO_0019219	regulation of nucleobase-containing compound metabolic process	biological_process	4	0.25916	0.34927	0.75303	0.65083	1	0.79997	0.55064	0.86004	3	0.70609	0.72113	1	1	1.0816	0.38936	1
GO_0001658	branching involved in ureteric bud morphogenesis	biological_process	1	0.28243	0.35846	0.75315	0.64164	1	0.28243	0.69093	0.89007	1	0.28243	0.82362	1	0	NA	NA	NA
GO_0001756	somitogenesis	biological_process	2	0.33255	0.35226	0.75315	0.64784	1	0.63412	0.58484	0.87572	1	0.96667	0.41446	0.96258	1	0.30157	0.79792	1
GO_0001841	neural tube formation	biological_process	2	0.33255	0.35226	0.75315	0.64784	1	0.63412	0.58484	0.87572	1	0.96667	0.41446	0.96258	1	0.30157	0.79792	1
GO_0003016	respiratory system process	biological_process	1	0.3107	0.35136	0.75315	0.64884	1	0.3107	0.67483	0.8897	1	0.3107	0.80962	1	0	NA	NA	NA
GO_0006024	glycosaminoglycan biosynthetic process	biological_process	5	0.26006	0.35126	0.75315	0.64884	1	0.37468	0.91481	0.94798	3	0.52895	0.85351	1	2	0.14328	0.9777	1
GO_0006402	mRNA catabolic process	biological_process	10	0.1965	0.35546	0.75315	0.64464	1	1.2115	0.25407	0.73827	3	2.3466	0.076192	0.7761	7	0.72498	0.85021	1
GO_0006513	protein monoubiquitination	biological_process	1	0.28235	0.35856	0.75315	0.64164	1	0.28235	0.69103	0.89007	1	0.28235	0.82392	1	0	NA	NA	NA
GO_0006612	protein targeting to membrane	biological_process	1	0.27603	0.36056	0.75315	0.63964	1	0.27603	0.69403	0.89007	1	0.27603	0.82862	1	0	NA	NA	NA
GO_0006651	diacylglycerol biosynthetic process	biological_process	2	0.31405	0.35986	0.75315	0.64024	1	0.35845	0.78512	0.89681	1	0.6725	0.58504	0.99511	1	0.044403	0.9785	1
GO_0007023	post-chaperonin tubulin folding pathway	biological_process	2	0.33735	0.35006	0.75315	0.65003	1	0.33735	0.80212	0.90031	2	0.33735	0.91071	1	0	NA	NA	NA
GO_0007342	fusion of sperm to egg plasma membrane	biological_process	1	0.27978	0.35966	0.75315	0.64114	1	0.27978	0.69263	0.89007	1	0.27978	0.82692	1	0	NA	NA	NA
GO_0007507	heart development	biological_process	11	0.18314	0.35616	0.75315	0.64394	1	2.3041	0.0037996	0.16705	8	1.71	0.11979	0.88518	2	5.8326	0.0029997	0.23092
GO_0007584	response to nutrient	biological_process	2	0.33251	0.35226	0.75315	0.64784	1	0.83357	0.45985	0.8235	1	1.1661	0.33367	0.96242	1	0.50106	0.67743	1
GO_0007603	phototransduction, visible light	biological_process	2	0.32527	0.35496	0.75315	0.64514	1	0.32527	0.80932	0.90252	2	0.32527	0.91801	1	0	NA	NA	NA
GO_0008377	light-induced release of internally sequestered calcium ion	biological_process	2	0.31405	0.35986	0.75315	0.64024	1	0.35845	0.78512	0.89681	1	0.6725	0.58504	0.99511	1	0.044403	0.9785	1
GO_0009263	deoxyribonucleotide biosynthetic process	biological_process	1	0.3071	0.35226	0.75315	0.64784	1	0.3071	0.67683	0.88993	1	0.3071	0.81082	1	0	NA	NA	NA
GO_0009612	response to mechanical stimulus	biological_process	3	0.28693	0.35186	0.75315	0.64824	1	1.6307	0.16198	0.66244	2	1.4382	0.26987	0.96242	1	2.0157	0.18288	0.82631
GO_0009987	cellular process	biological_process	58	0.10076	0.35806	0.75315	0.64204	1	1.2042	0.10929	0.63514	28	1.3516	0.22018	0.9419	28	1.1429	0.55364	1
GO_0010121	arginine catabolic process to proline via ornithine	biological_process	1	0.30609	0.35316	0.75315	0.64704	1	0.30609	0.67803	0.88993	1	0.30609	0.81222	1	0	NA	NA	NA
GO_0010569	regulation of double-strand break repair via homologous recombination	biological_process	4	0.24174	0.36046	0.75315	0.63964	1	0.44367	0.83732	0.90996	2	0.68542	0.66853	1	2	0.20193	0.9563	1
GO_0010956	negative regulation of calcidiol 1-monooxygenase activity	biological_process	1	0.2768	0.36026	0.75315	0.64004	1	0.2768	0.69373	0.89007	1	0.2768	0.82782	1	0	NA	NA	NA
GO_0010977	negative regulation of neuron projection development	biological_process	1	0.2768	0.36026	0.75315	0.64004	1	0.2768	0.69373	0.89007	1	0.2768	0.82782	1	0	NA	NA	NA
GO_0015012	heparan sulfate proteoglycan biosynthetic process	biological_process	4	0.24855	0.35496	0.75315	0.64514	1	0.39182	0.87401	0.92736	2	0.64037	0.70633	1	2	0.14328	0.9777	1
GO_0015993	molecular hydrogen transport	biological_process	1	0.30312	0.35396	0.75315	0.64614	1	0.30312	0.67913	0.89007	1	0.30312	0.81342	1	0	NA	NA	NA
GO_0019544	arginine catabolic process to glutamate	biological_process	1	0.30609	0.35316	0.75315	0.64704	1	0.30609	0.67803	0.88993	1	0.30609	0.81222	1	0	NA	NA	NA
GO_0019872	streptomycin biosynthetic process	biological_process	6	0.24525	0.35606	0.75315	0.64404	1	1.2798	0.24058	0.72549	4	1.1438	0.43506	0.97568	2	1.5518	0.25497	0.93757
GO_0031061	negative regulation of histone methylation	biological_process	2	0.33635	0.35026	0.75315	0.64984	1	0.81005	0.47415	0.82875	1	1.1464	0.34877	0.96242	1	0.4737	0.69293	1
GO_0032008	positive regulation of TOR signaling	biological_process	1	0.27418	0.36096	0.75315	0.63914	1	0.27418	0.69643	0.89192	1	0.27418	0.82872	1	0	NA	NA	NA
GO_0032787	monocarboxylic acid metabolic process	biological_process	3	0.291	0.35026	0.75315	0.64984	1	0.291	0.88831	0.93438	3	0.291	0.9743	1	0	NA	NA	NA
GO_0033260	nuclear DNA replication	biological_process	1	0.27883	0.35966	0.75315	0.64044	1	0.27883	0.69293	0.89007	1	0.27883	0.82722	1	0	NA	NA	NA
GO_0034121	regulation of toll-like receptor signaling pathway	biological_process	1	0.2768	0.36026	0.75315	0.64004	1	0.2768	0.69373	0.89007	1	0.2768	0.82782	1	0	NA	NA	NA
GO_0034351	negative regulation of glial cell apoptotic process	biological_process	1	0.27603	0.36056	0.75315	0.63964	1	0.27603	0.69403	0.89007	1	0.27603	0.82862	1	0	NA	NA	NA
GO_0035041	sperm chromatin decondensation	biological_process	1	0.29006	0.35626	0.75315	0.64384	1	0.29006	0.68693	0.89007	1	0.29006	0.82022	1	0	NA	NA	NA
GO_0035519	protein K29-linked ubiquitination	biological_process	1	0.28235	0.35856	0.75315	0.64164	1	0.28235	0.69103	0.89007	1	0.28235	0.82392	1	0	NA	NA	NA
GO_0035567	non-canonical Wnt signaling pathway	biological_process	1	0.28354	0.35756	0.75315	0.64264	1	0.28354	0.68953	0.89007	1	0.28354	0.82302	1	0	NA	NA	NA
GO_0042475	odontogenesis of dentin-containing tooth	biological_process	4	0.24042	0.36076	0.75315	0.63934	1	2.1444	0.051995	0.50602	1	4.7697	0.022598	0.49171	2	1.904	0.17138	0.81728
GO_0042595	behavioral response to starvation	biological_process	3	0.27424	0.35886	0.75315	0.64124	1	1.6188	0.16458	0.66244	2	1.4198	0.27647	0.96242	1	2.0169	0.18188	0.82362
GO_0042660	positive regulation of cell fate specification	biological_process	1	0.2768	0.36026	0.75315	0.64004	1	0.2768	0.69373	0.89007	1	0.2768	0.82782	1	0	NA	NA	NA
GO_0042692	muscle cell differentiation	biological_process	2	0.32662	0.35426	0.75315	0.64584	1	0.32662	0.80862	0.90252	2	0.32662	0.91751	1	0	NA	NA	NA
GO_0042694	muscle cell fate specification	biological_process	3	0.28141	0.35386	0.75315	0.64624	1	0.46455	0.77342	0.89681	2	0.55947	0.76652	1	1	0.27471	0.81612	1
GO_0043401	steroid hormone mediated signaling pathway	biological_process	22	0.14105	0.36106	0.75315	0.63904	1	1.5801	0.025497	0.41159	12	1.5777	0.13659	0.91867	10	1.5829	0.16588	0.81728
GO_0043461	proton-transporting ATP synthase complex assembly	biological_process	1	0.30609	0.35316	0.75315	0.64704	1	0.30609	0.67803	0.88993	1	0.30609	0.81222	1	0	NA	NA	NA
GO_0044238	primary metabolic process	biological_process	54	0.10651	0.35886	0.75315	0.64124	1	0.98334	0.51955	0.84875	25	1.177	0.47555	0.98717	29	0.81636	0.9624	1
GO_0044314	protein K27-linked ubiquitination	biological_process	1	0.28235	0.35856	0.75315	0.64164	1	0.28235	0.69103	0.89007	1	0.28235	0.82392	1	0	NA	NA	NA
GO_0045665	negative regulation of neuron differentiation	biological_process	2	0.33255	0.35226	0.75315	0.64784	1	0.63412	0.58484	0.87572	1	0.96667	0.41446	0.96258	1	0.30157	0.79792	1
GO_0045807	positive regulation of endocytosis	biological_process	3	0.28733	0.35166	0.75315	0.64844	1	0.48837	0.75522	0.89681	2	0.58177	0.75202	1	1	0.30157	0.79792	1
GO_0046326	positive regulation of glucose import	biological_process	1	0.27603	0.36056	0.75315	0.63964	1	0.27603	0.69403	0.89007	1	0.27603	0.82862	1	0	NA	NA	NA
GO_0046673	negative regulation of compound eye retinal cell programmed cell death	biological_process	2	0.31405	0.35986	0.75315	0.64024	1	0.35845	0.78512	0.89681	1	0.6725	0.58504	0.99511	1	0.044403	0.9785	1
GO_0046855	inositol phosphate dephosphorylation	biological_process	1	0.29338	0.35606	0.75315	0.64414	1	0.29338	0.68643	0.89007	1	0.29338	0.81912	1	0	NA	NA	NA
GO_0046903	secretion	biological_process	1	0.27603	0.36056	0.75315	0.63964	1	0.27603	0.69403	0.89007	1	0.27603	0.82862	1	0	NA	NA	NA
GO_0048034	heme O biosynthetic process	biological_process	1	0.29374	0.35596	0.75315	0.64414	1	0.29374	0.68633	0.89007	1	0.29374	0.81702	1	0	NA	NA	NA
GO_0048100	wing disc anterior/posterior pattern formation	biological_process	2	0.31013	0.36096	0.75315	0.63914	1	0.62229	0.59304	0.8822	1	0.93242	0.43856	0.97568	1	0.31216	0.78492	1
GO_0048194	Golgi vesicle budding	biological_process	1	0.27603	0.36056	0.75315	0.63964	1	0.27603	0.69403	0.89007	1	0.27603	0.82862	1	0	NA	NA	NA
GO_0048680	positive regulation of axon regeneration	biological_process	1	0.29338	0.35606	0.75315	0.64414	1	0.29338	0.68643	0.89007	1	0.29338	0.81912	1	0	NA	NA	NA
GO_0048870	cell motility	biological_process	2	0.31966	0.35716	0.75315	0.64294	1	0.87995	0.43506	0.82076	1	1.1996	0.32507	0.96242	1	0.5603	0.65243	1
GO_0051126	negative regulation of actin nucleation	biological_process	2	0.33133	0.35256	0.75315	0.64754	1	0.39869	0.75772	0.89681	1	0.73001	0.53005	0.99077	1	0.067363	0.9667	1
GO_0051482	positive regulation of cytosolic calcium ion concentration involved in phospholipase C-activating G-protein coupled signaling pathway	biological_process	2	0.31405	0.35986	0.75315	0.64024	1	0.35845	0.78512	0.89681	1	0.6725	0.58504	0.99511	1	0.044403	0.9785	1
GO_0055086	nucleobase-containing small molecule metabolic process	biological_process	2	0.3354	0.35086	0.75315	0.64924	1	0.80824	0.47525	0.83021	1	1.1436	0.34947	0.96242	1	0.47284	0.70023	1
GO_0060252	positive regulation of glial cell proliferation	biological_process	1	0.27603	0.36056	0.75315	0.63964	1	0.27603	0.69403	0.89007	1	0.27603	0.82862	1	0	NA	NA	NA
GO_0060296	regulation of cilium beat frequency involved in ciliary motility	biological_process	1	0.27978	0.35966	0.75315	0.64114	1	0.27978	0.69263	0.89007	1	0.27978	0.82692	1	0	NA	NA	NA
GO_0065004	protein-DNA complex assembly	biological_process	1	0.27883	0.35966	0.75315	0.64044	1	0.27883	0.69293	0.89007	1	0.27883	0.82722	1	0	NA	NA	NA
GO_0070105	positive regulation of interleukin-6-mediated signaling pathway	biological_process	1	0.2768	0.36026	0.75315	0.64004	1	0.2768	0.69373	0.89007	1	0.2768	0.82782	1	0	NA	NA	NA
GO_0085020	protein K6-linked ubiquitination	biological_process	1	0.28235	0.35856	0.75315	0.64164	1	0.28235	0.69103	0.89007	1	0.28235	0.82392	1	0	NA	NA	NA
GO_0090004	positive regulation of establishment of protein localization to plasma membrane	biological_process	1	0.27603	0.36056	0.75315	0.63964	1	0.27603	0.69403	0.89007	1	0.27603	0.82862	1	0	NA	NA	NA
GO_0090099	negative regulation of decapentaplegic signaling pathway	biological_process	1	0.30145	0.35436	0.75315	0.64584	1	0.30145	0.68293	0.89007	1	0.30145	0.81362	1	0	NA	NA	NA
GO_1902275	regulation of chromatin organization	biological_process	1	0.29006	0.35626	0.75315	0.64384	1	0.29006	0.68693	0.89007	1	0.29006	0.82022	1	0	NA	NA	NA
GO_2000353	positive regulation of endothelial cell apoptotic process	biological_process	1	0.27603	0.36056	0.75315	0.63964	1	0.27603	0.69403	0.89007	1	0.27603	0.82862	1	0	NA	NA	NA
GO_0001731	formation of translation preinitiation complex	biological_process	18	0.14654	0.36466	0.7537	0.63544	1	0.83763	0.68503	0.89007	8	1.1072	0.49555	0.98962	10	0.62199	0.9592	1
GO_0002062	chondrocyte differentiation	biological_process	1	0.27378	0.36446	0.7537	0.63854	1	0.27378	0.70033	0.89452	1	0.27378	0.83732	1	0	NA	NA	NA
GO_0006071	glycerol metabolic process	biological_process	4	0.23475	0.36476	0.7537	0.63534	1	0.9757	0.42806	0.8133	3	0.80697	0.64224	0.99511	1	1.4819	0.27387	0.95795
GO_0006833	water transport	biological_process	2	0.3019	0.36496	0.7537	0.63514	1	0.57429	0.62644	0.88319	1	0.87619	0.45955	0.97687	1	0.27239	0.81772	1
GO_0007006	mitochondrial membrane organization	biological_process	1	0.26892	0.36516	0.7537	0.63504	1	0.26892	0.70233	0.89456	1	0.26892	0.83932	1	0	NA	NA	NA
GO_0010608	posttranscriptional regulation of gene expression	biological_process	3	0.26807	0.36166	0.7537	0.63844	1	2.0546	0.085791	0.59443	1	3.484	0.059494	0.70255	2	1.3399	0.32427	0.98214
GO_0023051	regulation of signaling	biological_process	3	0.26207	0.36426	0.7537	0.63584	1	0.6798	0.59594	0.88261	2	0.7064	0.65343	0.99511	1	0.6266	0.59014	1
GO_0032049	cardiolipin biosynthetic process	biological_process	1	0.26892	0.36516	0.7537	0.63504	1	0.26892	0.70233	0.89456	1	0.26892	0.83932	1	0	NA	NA	NA
GO_0035494	SNARE complex disassembly	biological_process	1	0.27081	0.36486	0.7537	0.63524	1	0.27081	0.70173	0.89452	1	0.27081	0.83882	1	0	NA	NA	NA
GO_0045187	regulation of circadian sleep/wake cycle, sleep	biological_process	4	0.23921	0.36196	0.7537	0.63814	1	0.52002	0.77802	0.89681	2	0.75923	0.61474	0.99511	2	0.28081	0.92471	1
GO_0046497	nicotinate nucleotide metabolic process	biological_process	8	0.20071	0.36396	0.7537	0.63614	1	0.52903	0.87881	0.93005	5	0.58379	0.89601	1	3	0.43776	0.89851	1
GO_0048678	response to axon injury	biological_process	5	0.24085	0.36436	0.7537	0.63574	1	1.192	0.29637	0.74396	4	0.89551	0.61864	0.99511	1	2.3778	0.14089	0.81728
GO_0048854	brain morphogenesis	biological_process	6	0.23228	0.36456	0.7537	0.63554	1	0.86368	0.53535	0.85348	5	0.65757	0.84132	1	1	1.8942	0.19568	0.85388
GO_0000712	resolution of meiotic recombination intermediates	biological_process	6	0.22325	0.37096	0.75376	0.62914	1	0.52819	0.83992	0.91043	4	0.56358	0.87661	1	2	0.45742	0.82402	1
GO_0001825	blastocyst formation	biological_process	1	0.2363	0.37176	0.75376	0.62834	1	0.2363	0.71943	0.89681	1	0.2363	0.85651	1	0	NA	NA	NA
GO_0006226	dUMP biosynthetic process	biological_process	1	0.24223	0.37026	0.75376	0.62984	1	0.24223	0.71693	0.89681	1	0.24223	0.85391	1	0	NA	NA	NA
GO_0006369	termination of RNA polymerase II transcription	biological_process	2	0.2967	0.36706	0.75376	0.63304	1	0.37102	0.77772	0.89681	1	0.66772	0.58634	0.99511	1	0.074311	0.9614	1
GO_0006796	phosphate-containing compound metabolic process	biological_process	11	0.16816	0.36866	0.75376	0.63144	1	1.3886	0.14029	0.63958	5	1.7124	0.15648	0.93809	6	1.1187	0.48615	1
GO_0007277	pole cell development	biological_process	1	0.23917	0.37106	0.75376	0.62904	1	0.23917	0.71803	0.89681	1	0.23917	0.85491	1	0	NA	NA	NA
GO_0007287	Nebenkern assembly	biological_process	2	0.28005	0.37266	0.75376	0.62744	1	0.53807	0.65343	0.88816	1	0.81813	0.49905	0.98962	1	0.25802	0.83482	1
GO_0007370	ventral furrow formation	biological_process	1	0.23917	0.37106	0.75376	0.62904	1	0.23917	0.71803	0.89681	1	0.23917	0.85491	1	0	NA	NA	NA
GO_0007374	posterior midgut invagination	biological_process	1	0.23917	0.37106	0.75376	0.62904	1	0.23917	0.71803	0.89681	1	0.23917	0.85491	1	0	NA	NA	NA
GO_0007375	anterior midgut invagination	biological_process	1	0.23917	0.37106	0.75376	0.62904	1	0.23917	0.71803	0.89681	1	0.23917	0.85491	1	0	NA	NA	NA
GO_0010004	gastrulation involving germ band extension	biological_process	4	0.2276	0.36946	0.75376	0.63064	1	0.92065	0.46505	0.82404	2	1.1483	0.38056	0.96258	2	0.69305	0.66193	1
GO_0015672	monovalent inorganic cation transport	biological_process	2	0.28185	0.37186	0.75376	0.62824	1	1.2087	0.29337	0.74293	1	1.4905	0.24358	0.95108	1	0.9268	0.45045	1
GO_0016331	morphogenesis of embryonic epithelium	biological_process	4	0.2276	0.36946	0.75376	0.63064	1	0.92065	0.46505	0.82404	2	1.1483	0.38056	0.96258	2	0.69305	0.66193	1
GO_0019896	axonal transport of mitochondrion	biological_process	2	0.28005	0.37266	0.75376	0.62744	1	0.53807	0.65343	0.88816	1	0.81813	0.49905	0.98962	1	0.25802	0.83482	1
GO_0030382	sperm mitochondrion organization	biological_process	2	0.28005	0.37266	0.75376	0.62744	1	0.53807	0.65343	0.88816	1	0.81813	0.49905	0.98962	1	0.25802	0.83482	1
GO_0032469	endoplasmic reticulum calcium ion homeostasis	biological_process	1	0.23239	0.37346	0.75376	0.62724	1	0.23239	0.72143	0.89681	1	0.23239	0.85991	1	0	NA	NA	NA
GO_0032501	multicellular organismal process	biological_process	5	0.23737	0.36686	0.75376	0.63324	1	0.40036	0.90131	0.9439	2	0.79716	0.58404	0.99511	3	0.13582	0.9963	1
GO_0035156	fusion cell fate specification	biological_process	1	0.2363	0.37176	0.75376	0.62834	1	0.2363	0.71943	0.89681	1	0.2363	0.85651	1	0	NA	NA	NA
GO_0042067	establishment of ommatidial planar polarity	biological_process	2	0.28136	0.37206	0.75376	0.62804	1	0.28136	0.83512	0.90912	2	0.28136	0.94041	1	0	NA	NA	NA
GO_0043044	ATP-dependent chromatin remodeling	biological_process	13	0.15844	0.37326	0.75376	0.62684	1	0.98532	0.46315	0.8235	6	1.2391	0.37856	0.96258	6	0.89579	0.67943	1
GO_0043497	regulation of protein heterodimerization activity	biological_process	1	0.24223	0.37026	0.75376	0.62984	1	0.24223	0.71693	0.89681	1	0.24223	0.85391	1	0	NA	NA	NA
GO_0044271	cellular nitrogen compound biosynthetic process	biological_process	4	0.22629	0.37006	0.75376	0.63004	1	0.67992	0.64794	0.88816	2	0.90621	0.51215	0.99077	2	0.45362	0.82632	1
GO_0045089	positive regulation of innate immune response	biological_process	2	0.29439	0.36736	0.75376	0.63274	1	1.7169	0.16128	0.66244	1	2.0113	0.16238	0.9419	1	1.4226	0.29077	0.96662
GO_0046081	dUTP catabolic process	biological_process	1	0.24223	0.37026	0.75376	0.62984	1	0.24223	0.71693	0.89681	1	0.24223	0.85391	1	0	NA	NA	NA
GO_0046500	S-adenosylmethionine metabolic process	biological_process	3	0.24996	0.37056	0.75376	0.62954	1	0.88918	0.45575	0.8235	2	0.85435	0.54475	0.99077	1	0.95883	0.43706	1
GO_0046579	positive regulation of Ras protein signal transduction	biological_process	3	0.25658	0.36676	0.75376	0.63334	1	0.4778	0.76372	0.89681	2	0.55079	0.77332	1	1	0.33183	0.77832	1
GO_0046656	folic acid biosynthetic process	biological_process	12	0.17126	0.36886	0.75376	0.63124	1	1.353	0.15548	0.65358	6	1.5243	0.21048	0.9419	6	1.1817	0.43186	1
GO_0046839	phospholipid dephosphorylation	biological_process	1	0.24449	0.37016	0.75376	0.63004	1	0.24449	0.71623	0.89681	1	0.24449	0.85351	1	0	NA	NA	NA
GO_0048583	regulation of response to stimulus	biological_process	4	0.22396	0.37146	0.75376	0.62864	1	0.37585	0.88521	0.93279	1	1.1996	0.32507	0.96242	3	0.10126	0.9986	1
GO_0050775	positive regulation of dendrite morphogenesis	biological_process	3	0.24867	0.37096	0.75376	0.62914	1	0.40164	0.81632	0.90403	2	0.48774	0.81942	1	1	0.22945	0.84762	1
GO_0050849	negative regulation of calcium-mediated signaling	biological_process	1	0.23239	0.37346	0.75376	0.62724	1	0.23239	0.72143	0.89681	1	0.23239	0.85991	1	0	NA	NA	NA
GO_0050882	voluntary musculoskeletal movement	biological_process	1	0.23239	0.37346	0.75376	0.62724	1	0.23239	0.72143	0.89681	1	0.23239	0.85991	1	0	NA	NA	NA
GO_0050999	regulation of nitric-oxide synthase activity	biological_process	2	0.29417	0.36736	0.75376	0.63274	1	0.34546	0.79282	0.89995	1	0.63962	0.59654	0.99511	1	0.051295	0.9753	1
GO_0051928	positive regulation of calcium ion transport	biological_process	1	0.23239	0.37346	0.75376	0.62724	1	0.23239	0.72143	0.89681	1	0.23239	0.85991	1	0	NA	NA	NA
GO_0070059	intrinsic apoptotic signaling pathway in response to endoplasmic reticulum stress	biological_process	1	0.23239	0.37346	0.75376	0.62724	1	0.23239	0.72143	0.89681	1	0.23239	0.85991	1	0	NA	NA	NA
GO_0070098	chemokine-mediated signaling pathway	biological_process	3	0.24424	0.37336	0.75376	0.62674	1	0.2965	0.88531	0.93279	2	0.40556	0.87241	1	1	0.078385	0.94961	1
GO_0070252	actin-mediated cell contraction	biological_process	1	0.23917	0.37106	0.75376	0.62904	1	0.23917	0.71803	0.89681	1	0.23917	0.85491	1	0	NA	NA	NA
GO_0072697	protein localization to cell cortex	biological_process	1	0.2363	0.37176	0.75376	0.62834	1	0.2363	0.71943	0.89681	1	0.2363	0.85651	1	0	NA	NA	NA
GO_0090254	cell elongation involved in imaginal disc-derived wing morphogenesis	biological_process	1	0.23917	0.37106	0.75376	0.62904	1	0.23917	0.71803	0.89681	1	0.23917	0.85491	1	0	NA	NA	NA
GO_0090501	RNA phosphodiester bond hydrolysis	biological_process	7	0.20814	0.36996	0.75376	0.63014	1	0.5644	0.83522	0.90912	4	0.67598	0.79942	1	3	0.41564	0.91071	1
GO_2000272	negative regulation of receptor activity	biological_process	1	0.24223	0.37026	0.75376	0.62984	1	0.24223	0.71693	0.89681	1	0.24223	0.85391	1	0	NA	NA	NA
GO_0046901	tetrahydrofolylpolyglutamate biosynthetic process	biological_process	1	0.22803	0.37416	0.75445	0.62594	1	0.22803	0.72283	0.89681	1	0.22803	0.86311	1	0	NA	NA	NA
GO_0006283	transcription-coupled nucleotide-excision repair	biological_process	2	0.27356	0.37486	0.75465	0.62524	1	0.6902	0.54845	0.85957	1	0.96377	0.41496	0.96258	1	0.41664	0.73073	1
GO_0007093	mitotic cell cycle checkpoint	biological_process	6	0.2173	0.37476	0.75465	0.62534	1	0.69732	0.69313	0.89007	4	0.68596	0.79112	1	2	0.72003	0.64344	1
GO_0032088	negative regulation of NF-kappaB transcription factor activity	biological_process	2	0.27356	0.37486	0.75465	0.62524	1	0.6902	0.54845	0.85957	1	0.96377	0.41496	0.96258	1	0.41664	0.73073	1
GO_0033147	negative regulation of intracellular estrogen receptor signaling pathway	biological_process	2	0.27375	0.37486	0.75465	0.62524	1	0.39171	0.76472	0.89681	1	0.66547	0.58664	0.99511	1	0.11796	0.91991	1
GO_0001539	cilium or flagellum-dependent cell motility	biological_process	6	0.21603	0.37606	0.7565	0.62404	1	0.68923	0.70063	0.89452	4	0.67895	0.79752	1	2	0.7098	0.64944	1
GO_0032933	SREBP signaling pathway	biological_process	3	0.23832	0.37626	0.7565	0.62384	1	0.23832	0.91951	0.95097	3	0.23832	0.9847	1	0	NA	NA	NA
GO_0050435	beta-amyloid metabolic process	biological_process	3	0.23834	0.37626	0.7565	0.62384	1	0.3073	0.87871	0.93005	2	0.40924	0.87091	1	1	0.10344	0.93591	1
GO_0016322	neuron remodeling	biological_process	9	0.17383	0.37656	0.75657	0.62354	1	0.53638	0.89091	0.93634	5	0.63919	0.85481	1	4	0.40786	0.9522	1
GO_0047497	mitochondrion transport along microtubule	biological_process	2	0.26749	0.37666	0.75657	0.62344	1	0.93716	0.40556	0.79958	1	1.2046	0.32367	0.96242	1	0.66968	0.56794	1
GO_0051262	protein tetramerization	biological_process	2	0.26836	0.37656	0.75657	0.62354	1	0.43359	0.72993	0.89681	1	0.70195	0.54535	0.99077	1	0.16523	0.88341	1
GO_0000079	regulation of cyclin-dependent protein serine/threonine kinase activity	biological_process	12	0.16296	0.37766	0.7566	0.62244	1	0.64692	0.84802	0.91512	5	0.97185	0.57594	0.99511	7	0.41482	0.9895	1
GO_0001782	B cell homeostasis	biological_process	1	0.20643	0.37896	0.7566	0.62114	1	0.20643	0.73143	0.89681	1	0.20643	0.87331	1	0	NA	NA	NA
GO_0006431	methionyl-tRNA aminoacylation	biological_process	3	0.23406	0.37796	0.7566	0.62214	1	0.49316	0.75212	0.89681	1	1.0908	0.36576	0.96258	2	0.19432	0.9594	1
GO_0006499	N-terminal protein myristoylation	biological_process	1	0.20862	0.37856	0.7566	0.62164	1	0.20862	0.73053	0.89681	1	0.20862	0.87241	1	0	NA	NA	NA
GO_0030865	cortical cytoskeleton organization	biological_process	1	0.20643	0.37896	0.7566	0.62114	1	0.20643	0.73143	0.89681	1	0.20643	0.87331	1	0	NA	NA	NA
GO_0043029	T cell homeostasis	biological_process	1	0.20643	0.37896	0.7566	0.62114	1	0.20643	0.73143	0.89681	1	0.20643	0.87331	1	0	NA	NA	NA
GO_0045579	positive regulation of B cell differentiation	biological_process	1	0.20643	0.37896	0.7566	0.62114	1	0.20643	0.73143	0.89681	1	0.20643	0.87331	1	0	NA	NA	NA
GO_0048749	compound eye development	biological_process	13	0.15378	0.37696	0.7566	0.62314	1	1.0916	0.34417	0.75645	7	1.1564	0.43966	0.97568	6	1.0159	0.57354	1
GO_0051571	positive regulation of histone H3-K4 methylation	biological_process	3	0.23305	0.37826	0.7566	0.62184	1	0.54433	0.70833	0.89681	1	1.1661	0.33367	0.96242	2	0.23346	0.94521	1
GO_0090230	regulation of centromere complex assembly	biological_process	1	0.20967	0.37816	0.7566	0.62204	1	0.20967	0.72983	0.89681	1	0.20967	0.87191	1	0	NA	NA	NA
GO_1902340	negative regulation of chromosome condensation	biological_process	1	0.20967	0.37816	0.7566	0.62204	1	0.20967	0.72983	0.89681	1	0.20967	0.87191	1	0	NA	NA	NA
GO_0003331	positive regulation of extracellular matrix constituent secretion	biological_process	1	0.20366	0.38036	0.75771	0.61984	1	0.20366	0.73323	0.89681	1	0.20366	0.87651	1	0	NA	NA	NA
[truncated: 4,288 more rows]

## Sheet: Table S8-Cobl
GO:ID	name	namespace	Genes (tot)	Stat (dist.dir)	p (dist.dir.up)	p adj (dist.dir.up)	p (dist.dir.dn)	p adj (dist.dir.dn)	Stat (non-dir.)	p (non-dir.)	p adj (non-dir.)	Genes (up)	Stat (mix.dir.up)	p (mix.dir.up)	p adj (mix.dir.up)	Genes (down)	Stat (mix.dir.dn)	p (mix.dir.dn)	p adj (mix.dir.dn)
GO:0006098	pentose-phosphate shunt	biological_process	23	1.8385	9.999e-05	0.018786	1	1	2.1474	0.0010999	0.085241	21	2.1828	0.0070993	0.51923	2	1.7765	0.18738	0.97557
GO:0006508	proteolysis	biological_process	435	0.55416	9.999e-05	0.018786	1	1	1.4285	9.999e-05	0.014417	280	1.5401	0.0009999	0.14405	150	1.2678	0.17838	0.97557
GO:0006546	glycine catabolic process	biological_process	4	4.6494	9.999e-05	0.018786	1	1	4.6494	0.00059994	0.057225	4	4.6494	0.0011999	0.15845	0	NA	NA	NA
GO:0006563	L-serine metabolic process	biological_process	26	1.8885	9.999e-05	0.018786	1	1	2.1968	0.00029997	0.034441	21	2.529	0.00089991	0.13801	4	1.0018	0.53915	1
GO:0006979	response to oxidative stress	biological_process	39	1.4529	9.999e-05	0.018786	1	1	1.8367	0.0011999	0.08963	32	2.0046	0.0058994	0.49203	7	1.069	0.52575	1
GO:0006997	nucleus organization	biological_process	11	2.9124	9.999e-05	0.018786	1	1	2.986	0.00029997	0.034441	10	3.2441	0.00039996	0.073131	1	0.40493	0.73353	1
GO:0007303	cytoplasmic transport, nurse cell to oocyte	biological_process	11	2.9046	9.999e-05	0.018786	1	1	2.9939	0.00029997	0.034441	10	3.2441	0.00039996	0.073131	1	0.49122	0.67903	1
GO:0007519	skeletal muscle tissue development	biological_process	11	3.245	9.999e-05	0.018786	1	1	3.245	9.999e-05	0.014417	11	3.245	0.00029997	0.064821	0	NA	NA	NA
GO:0007523	larval visceral muscle development	biological_process	15	2.2179	9.999e-05	0.018786	1	1	2.2574	0.0031997	0.182	13	2.5819	0.0042996	0.39308	2	0.1483	0.9788	1
GO:0008152	metabolic process	biological_process	796	0.32632	9.999e-05	0.018786	1	1	1.2508	0.00089991	0.078584	459	1.3675	0.090491	1	311	1.183	0.44136	1
GO:0008335	female germline ring canal stabilization	biological_process	10	3.2441	9.999e-05	0.018786	1	1	3.2441	0.00039996	0.04203	10	3.2441	0.00039996	0.073131	0	NA	NA	NA
GO:0034453	microtubule anchoring	biological_process	12	2.5979	9.999e-05	0.018786	1	1	2.8385	0.00049995	0.048433	11	2.9653	0.0018998	0.22579	1	1.4439	0.27337	1
GO:0040023	establishment of nucleus localization	biological_process	12	2.805	9.999e-05	0.018786	1	1	2.805	0.00049995	0.048433	12	2.805	0.0018998	0.22579	0	NA	NA	NA
GO:0051643	endoplasmic reticulum localization	biological_process	12	2.751	9.999e-05	0.018786	1	1	2.8479	0.00049995	0.048433	11	3.054	0.00089991	0.13801	1	0.58111	0.63684	1
GO:0051646	mitochondrion localization	biological_process	12	2.751	9.999e-05	0.018786	1	1	2.8479	0.00049995	0.048433	11	3.054	0.00089991	0.13801	1	0.58111	0.63684	1
GO:0055114	oxidation-reduction process	biological_process	664	0.81433	9.999e-05	0.018786	1	1	1.7903	9.999e-05	0.014417	431	2.0063	9.999e-05	0.043214	220	1.4728	0.0010999	0.12344
GO:0060361	flight	biological_process	12	2.82	9.999e-05	0.018786	1	1	3.5296	9.999e-05	0.014417	11	3.4634	0.00019998	0.052817	1	4.2574	0.032097	0.58225
GO:0006566	threonine metabolic process	biological_process	26	1.5391	0.00019998	0.030997	0.9999	1	1.8943	0.0043996	0.23515	20	2.2317	0.0037996	0.36127	5	0.92352	0.62834	1
GO:0006633	fatty acid biosynthetic process	biological_process	56	1.0893	0.00019998	0.030997	0.9999	1	1.512	0.016098	0.50665	39	1.8676	0.0089991	0.58605	16	0.73978	0.94331	1
GO:0019310	inositol catabolic process	biological_process	3	6.189	0.00019998	0.030997	0.9999	1	6.189	0.00019998	0.025304	3	6.189	9.999e-05	0.043214	0	NA	NA	NA
GO:0045214	sarcomere organization	biological_process	26	1.5951	0.00019998	0.030997	0.9999	1	1.7041	0.017298	0.53358	22	1.9495	0.021998	0.84267	4	0.35426	0.9694	1
GO:0007015	actin filament organization	biological_process	37	1.2352	0.00029997	0.042269	0.9998	1	1.5791	0.021498	0.57165	30	1.7355	0.050595	0.84267	7	0.90879	0.67443	1
GO:0006596	polyamine biosynthetic process	biological_process	8	2.4296	0.00049995	0.063259	0.9996	1	2.4296	0.012599	0.4568	8	2.4296	0.026497	0.84267	0	NA	NA	NA
GO:0007475	apposition of dorsal and ventral imaginal disc-derived wing surfaces	biological_process	28	1.2366	0.00059994	0.071531	0.9995	1	1.3526	0.15218	0.81167	26	1.3942	0.31497	1	2	0.81213	0.58344	1
GO:0031032	actomyosin structure organization	biological_process	2	5.592	0.00059994	0.071531	0.9995	1	5.592	0.0025997	0.16095	2	5.592	0.0024998	0.26408	0	NA	NA	NA
GO:0000256	allantoin catabolic process	biological_process	3	4.4691	0.00069993	0.078901	0.9994	1	4.4691	0.0026997	0.16095	3	4.4691	0.0043996	0.39463	0	NA	NA	NA
GO:0005975	carbohydrate metabolic process	biological_process	128	0.58682	0.00069993	0.078901	0.9994	1	1.5101	0.00089991	0.078584	84	1.5976	0.025397	0.84267	39	1.5151	0.050695	0.6784
GO:0040011	locomotion	biological_process	20	1.4419	0.00079992	0.087009	0.9993	1	2.0899	0.0030997	0.17795	15	2.3545	0.0064994	0.50602	5	1.296	0.33747	1
GO:0040027	negative regulation of vulval development	biological_process	5	3.0969	0.0009999	0.10507	0.9991	1	3.0969	0.0071993	0.32307	5	3.0969	0.013899	0.75843	0	NA	NA	NA
GO:0006094	gluconeogenesis	biological_process	42	0.96587	0.0010999	0.10999	0.999	1	1.7267	0.0029997	0.17545	32	1.767	0.035296	0.84267	9	1.7752	0.081392	0.8234
GO:0006869	lipid transport	biological_process	25	1.301	0.0010999	0.10999	0.999	1	2.2682	0.00039996	0.04203	13	3.4318	0.00019998	0.052817	11	1.0991	0.53015	1
GO:0019509	L-methionine salvage from methylthioadenosine	biological_process	9	2.0166	0.0010999	0.10999	0.999	1	2.0402	0.031697	0.57165	8	2.282	0.039996	0.84267	1	0.10636	0.93001	1
GO:0009156	ribonucleoside monophosphate biosynthetic process	biological_process	2	4.9811	0.0014999	0.1409	0.9986	1	4.9811	0.0047995	0.24391	2	4.9811	0.0074993	0.53128	0	NA	NA	NA
GO:0048703	embryonic viscerocranium morphogenesis	biological_process	3	3.9822	0.0017998	0.15717	0.9983	1	3.9822	0.0064994	0.30072	3	3.9822	0.011099	0.6679	0	NA	NA	NA
GO:0055072	iron ion homeostasis	biological_process	3	3.9831	0.0017998	0.15717	0.9983	1	3.9831	0.0064994	0.30072	3	3.9831	0.011099	0.6679	0	NA	NA	NA
GO:0016203	muscle attachment	biological_process	19	1.3354	0.0018998	0.16359	0.9982	1	1.4291	0.13099	0.78148	15	1.7509	0.10469	1	4	0.22247	0.9945	1
GO:0007423	sensory organ development	biological_process	13	1.5972	0.0019998	0.16755	0.9981	1	1.9646	0.017598	0.53567	10	2.3152	0.025397	0.84267	3	0.79616	0.65753	1
GO:0006030	chitin metabolic process	biological_process	46	0.86547	0.0020998	0.1713	0.998	1	1.7154	0.0018998	0.12531	28	2.12	0.0032997	0.32014	16	1.2218	0.39536	1
GO:0007435	salivary gland morphogenesis	biological_process	13	1.565	0.0020998	0.1713	0.998	1	1.7004	0.058094	0.63326	11	1.9295	0.075592	0.96992	2	0.4401	0.83662	1
GO:0035160	maintenance of epithelial integrity, open tracheal system	biological_process	9	1.8192	0.0025997	0.18598	0.9975	1	1.8192	0.066693	0.65893	9	1.8192	0.13509	1	0	NA	NA	NA
GO:0006096	glycolytic process	biological_process	38	0.89762	0.0028997	0.18727	0.9972	1	1.6753	0.0080992	0.34631	30	1.6295	0.09719	1	7	2.1108	0.043196	0.64494
GO:0006531	aspartate metabolic process	biological_process	25	1.1447	0.0028997	0.18727	0.9972	1	1.5234	0.063594	0.64526	19	1.7553	0.081892	0.99183	6	0.78879	0.77332	1
GO:0050830	defense response to Gram-positive bacterium	biological_process	3	3.6185	0.0027997	0.18727	0.9973	1	4.0301	0.0059994	0.29521	2	5.7364	0.0022998	0.24848	1	0.61731	0.59984	1
GO:0003278	apoptotic process involved in heart morphogenesis	biological_process	2	4.5784	0.0029997	0.18786	0.9971	1	4.5784	0.0073993	0.32307	2	4.5784	0.014199	0.75843	0	NA	NA	NA
GO:0003342	proepicardium development	biological_process	2	4.5784	0.0029997	0.18786	0.9971	1	4.5784	0.0073993	0.32307	2	4.5784	0.014199	0.75843	0	NA	NA	NA
GO:0010667	negative regulation of cardiac muscle cell apoptotic process	biological_process	2	4.5784	0.0029997	0.18786	0.9971	1	4.5784	0.0073993	0.32307	2	4.5784	0.014199	0.75843	0	NA	NA	NA
GO:0007527	adult somatic muscle development	biological_process	5	2.5969	0.0031997	0.19838	0.9969	1	2.5969	0.022098	0.57165	5	2.5969	0.042796	0.84267	0	NA	NA	NA
GO:0000050	urea cycle	biological_process	4	3.0548	0.0033997	0.20091	0.9967	1	3.0548	0.015298	0.48892	4	3.0548	0.023598	0.84267	0	NA	NA	NA
GO:0006568	tryptophan metabolic process	biological_process	30	0.98372	0.0034997	0.20091	0.9966	1	1.3429	0.14529	0.79714	24	1.4541	0.25737	1	5	1.0776	0.49655	1
GO:0007390	germ-band shortening	biological_process	9	1.7486	0.0034997	0.20091	0.9966	1	1.7774	0.075292	0.6804	8	1.9834	0.092591	1	1	0.12933	0.91551	1
GO:0010951	negative regulation of endopeptidase activity	biological_process	14	1.4299	0.0034997	0.20091	0.9966	1	1.5665	0.09719	0.73312	12	1.7479	0.12619	1	1	0.95571	0.44076	1
GO:0030878	thyroid gland development	biological_process	3	3.5587	0.0033997	0.20091	0.9967	1	3.5587	0.011799	0.45436	3	3.5587	0.020398	0.84267	0	NA	NA	NA
GO:0033627	cell adhesion mediated by integrin	biological_process	9	1.7436	0.0034997	0.20091	0.9966	1	1.8093	0.068193	0.65959	8	1.9985	0.088391	1	1	0.29578	0.80232	1
GO:0035999	tetrahydrofolate interconversion	biological_process	3	3.4851	0.0034997	0.20091	0.9966	1	3.4851	0.012499	0.4568	3	3.4851	0.022298	0.84267	0	NA	NA	NA
GO:0060439	trachea morphogenesis	biological_process	9	1.7305	0.0036996	0.21044	0.9964	1	1.805	0.069093	0.66504	8	1.9888	0.090991	1	1	0.33538	0.78062	1
GO:0048477	oogenesis	biological_process	15	1.3177	0.0037996	0.21416	0.9963	1	1.709	0.051095	0.61156	9	2.5223	0.014399	0.76056	6	0.48912	0.9627	1
GO:0006544	glycine metabolic process	biological_process	25	1.0753	0.0038996	0.21587	0.9962	1	1.4447	0.09889	0.73312	19	1.6579	0.12429	1	5	0.92352	0.62834	1
GO:0006936	muscle contraction	biological_process	6	2.341	0.0038996	0.21587	0.9962	1	2.341	0.028097	0.57165	6	2.341	0.053495	0.86501	0	NA	NA	NA
GO:0018107	peptidyl-threonine phosphorylation	biological_process	7	2.0875	0.0041996	0.22641	0.9959	1	2.0875	0.044996	0.57887	7	2.0875	0.081992	0.99183	0	NA	NA	NA
GO:0007430	terminal branching, open tracheal system	biological_process	8	1.8438	0.0049995	0.25831	0.9951	1	1.9104	0.058294	0.63326	7	2.1453	0.070893	0.9467	1	0.26657	0.82362	1
GO:0016477	cell migration	biological_process	20	1.17	0.0056994	0.28729	0.9944	1	2.3604	0.00019998	0.025304	13	2.7157	0.0021998	0.2432	7	1.7006	0.12729	0.87717
GO:0007526	larval somatic muscle development	biological_process	10	1.6247	0.0057994	0.28997	0.9943	1	1.6247	0.11039	0.74636	10	1.6247	0.20778	1	0	NA	NA	NA
GO:0006012	galactose metabolic process	biological_process	15	1.2436	0.0061994	0.30028	0.9939	1	1.8113	0.030797	0.57165	14	1.6365	0.16118	1	1	4.2574	0.032097	0.58225
GO:0030163	protein catabolic process	biological_process	12	1.3862	0.0061994	0.30028	0.9939	1	1.3943	0.19698	0.87925	10	1.6683	0.18518	1	2	0.024172	0.9992	1
GO:0040007	growth	biological_process	19	1.1335	0.0066993	0.32198	0.9934	1	1.1703	0.36256	0.92229	18	1.2159	0.54495	1	1	0.34967	0.77042	1
GO:0000053	argininosuccinate metabolic process	biological_process	1	6.1257	0.0070993	0.33345	0.993	1	6.1257	0.010599	0.4295	1	6.1257	0.014899	0.76986	0	NA	NA	NA
GO:0006874	cellular calcium ion homeostasis	biological_process	7	1.8806	0.0071993	0.33561	0.9929	1	1.8806	0.074593	0.68002	7	1.8806	0.12799	1	0	NA	NA	NA
GO:0007298	border follicle cell migration	biological_process	21	1.044	0.0072993	0.33773	0.9928	1	1.5291	0.073493	0.67705	16	1.6886	0.12669	1	5	1.0187	0.54795	1
GO:0006522	alanine metabolic process	biological_process	23	0.99498	0.0076992	0.35099	0.9924	1	1.4065	0.12439	0.77432	17	1.6245	0.15968	1	6	0.78879	0.77332	1
GO:0006099	tricarboxylic acid cycle	biological_process	25	0.95671	0.0078992	0.35234	0.9922	1	1.1567	0.36496	0.92229	21	1.258	0.50655	1	4	0.6251	0.83432	1
GO:0006528	asparagine metabolic process	biological_process	2	3.9011	0.0078992	0.35234	0.9922	1	3.9011	0.015798	0.49975	2	3.9011	0.027997	0.84267	0	NA	NA	NA
GO:0001656	metanephros development	biological_process	2	3.7861	0.0085991	0.36023	0.9915	1	3.7861	0.017798	0.53567	2	3.7861	0.030897	0.84267	0	NA	NA	NA
GO:0006000	fructose metabolic process	biological_process	18	1.1182	0.0085991	0.36023	0.9915	1	1.8683	0.013499	0.47824	15	1.7919	0.090691	1	3	2.2503	0.076492	0.79482
GO:0006189	'de novo' IMP biosynthetic process	biological_process	10	1.5519	0.0085991	0.36023	0.9915	1	1.5519	0.13819	0.79675	10	1.5519	0.25117	1	0	NA	NA	NA
GO:0006769	nicotinamide metabolic process	biological_process	7	1.8007	0.0084992	0.36023	0.9916	1	1.8649	0.077492	0.6953	6	2.1383	0.084492	1	1	0.22452	0.84762	1
GO:0040018	positive regulation of multicellular organism growth	biological_process	8	1.6555	0.0082992	0.36023	0.9918	1	1.9534	0.051395	0.61161	5	2.8871	0.021898	0.84267	3	0.39728	0.92491	1
GO:0006629	lipid metabolic process	biological_process	42	0.75148	0.0089991	0.37446	0.9911	1	1.9697	9.999e-05	0.014417	24	2.381	0.00059994	0.10563	17	1.5048	0.13169	0.89276
GO:0009436	glyoxylate catabolic process	biological_process	1	5.6609	0.009999	0.37572	0.9901	1	5.6609	0.014899	0.48616	1	5.6609	0.020798	0.84267	0	NA	NA	NA
GO:0019265	glycine biosynthetic process, by transamination of glyoxylate	biological_process	1	5.6609	0.009999	0.37572	0.9901	1	5.6609	0.014899	0.48616	1	5.6609	0.020798	0.84267	0	NA	NA	NA
GO:0019448	L-cysteine catabolic process	biological_process	1	5.6609	0.009999	0.37572	0.9901	1	5.6609	0.014899	0.48616	1	5.6609	0.020798	0.84267	0	NA	NA	NA
GO:0034354	'de novo' NAD biosynthetic process from tryptophan	biological_process	2	3.6776	0.0094991	0.37572	0.9906	1	3.6776	0.019698	0.57165	2	3.6776	0.033697	0.84267	0	NA	NA	NA
GO:0042853	L-alanine catabolic process	biological_process	1	5.6609	0.009999	0.37572	0.9901	1	5.6609	0.014899	0.48616	1	5.6609	0.020798	0.84267	0	NA	NA	NA
GO:0042866	pyruvate biosynthetic process	biological_process	1	5.6609	0.009999	0.37572	0.9901	1	5.6609	0.014899	0.48616	1	5.6609	0.020798	0.84267	0	NA	NA	NA
GO:0043420	anthranilate metabolic process	biological_process	2	3.6776	0.0094991	0.37572	0.9906	1	3.6776	0.019698	0.57165	2	3.6776	0.033697	0.84267	0	NA	NA	NA
GO:0046487	glyoxylate metabolic process	biological_process	14	1.2334	0.009899	0.37572	0.9902	1	1.5238	0.11439	0.75288	12	1.6084	0.19518	1	2	1.0165	0.46585	1
GO:0006526	arginine biosynthetic process	biological_process	2	3.6043	0.010299	0.38236	0.9898	1	3.6043	0.022098	0.57165	2	3.6043	0.035796	0.84267	0	NA	NA	NA
GO:0030241	skeletal muscle myosin thick filament assembly	biological_process	2	3.6273	0.010299	0.38236	0.9898	1	3.6273	0.021598	0.57165	2	3.6273	0.034797	0.84267	0	NA	NA	NA
GO:0006760	folic acid-containing compound metabolic process	biological_process	1	5.634	0.010499	0.38746	0.9896	1	5.634	0.015698	0.49913	1	5.634	0.021498	0.84267	0	NA	NA	NA
GO:0000003	reproduction	biological_process	13	1.2445	0.010799	0.39517	0.9893	1	1.7199	0.052795	0.6211	9	2.141	0.052895	0.86117	4	0.7726	0.71503	1
GO:0006013	mannose metabolic process	biological_process	21	0.98521	0.010899	0.39517	0.9892	1	1.6679	0.033697	0.57165	17	1.6387	0.15158	1	4	1.792	0.14219	0.93396
GO:0007498	mesoderm development	biological_process	10	1.4814	0.010899	0.39517	0.9892	1	2.6163	0.0027997	0.16532	7	2.927	0.0088991	0.58605	3	1.8916	0.14049	0.92589
GO:0055085	transmembrane transport	biological_process	355	0.31647	0.011299	0.40493	0.9888	1	1.6756	9.999e-05	0.014417	197	1.7949	9.999e-05	0.043214	158	1.5269	0.00059994	0.071411
GO:0046835	carbohydrate phosphorylation	biological_process	10	1.4468	0.012299	0.42838	0.9878	1	1.754	0.074693	0.68002	8	2.0005	0.087891	1	2	0.76789	0.61424	1
GO:0006937	regulation of muscle contraction	biological_process	1	5.3602	0.012799	0.44331	0.9874	1	5.3602	0.020398	0.57165	1	5.3602	0.025697	0.84267	0	NA	NA	NA
GO:0001736	establishment of planar polarity	biological_process	2	3.3496	0.014699	0.44758	0.9854	1	3.3496	0.030897	0.57165	2	3.3496	0.048295	0.84267	0	NA	NA	NA
GO:0003166	bundle of His development	biological_process	1	5.0252	0.016098	0.44758	0.9841	1	5.0252	0.025797	0.57165	1	5.0252	0.030497	0.84267	0	NA	NA	NA
GO:0003168	Purkinje myocyte differentiation	biological_process	1	5.0252	0.016098	0.44758	0.9841	1	5.0252	0.025797	0.57165	1	5.0252	0.030497	0.84267	0	NA	NA	NA
GO:0003211	cardiac ventricle formation	biological_process	1	5.0252	0.016098	0.44758	0.9841	1	5.0252	0.025797	0.57165	1	5.0252	0.030497	0.84267	0	NA	NA	NA
GO:0003221	right ventricular cardiac muscle tissue morphogenesis	biological_process	1	5.0252	0.016098	0.44758	0.9841	1	5.0252	0.025797	0.57165	1	5.0252	0.030497	0.84267	0	NA	NA	NA
GO:0003222	ventricular trabecula myocardium morphogenesis	biological_process	1	5.0252	0.016098	0.44758	0.9841	1	5.0252	0.025797	0.57165	1	5.0252	0.030497	0.84267	0	NA	NA	NA
GO:0003285	septum secundum development	biological_process	1	5.0252	0.016098	0.44758	0.9841	1	5.0252	0.025797	0.57165	1	5.0252	0.030497	0.84267	0	NA	NA	NA
GO:0003350	pulmonary myocardium development	biological_process	1	5.0252	0.016098	0.44758	0.9841	1	5.0252	0.025797	0.57165	1	5.0252	0.030497	0.84267	0	NA	NA	NA
GO:0005982	starch metabolic process	biological_process	24	0.9078	0.013299	0.44758	0.9868	1	1.5368	0.059694	0.63326	18	1.6298	0.14669	1	6	1.2581	0.37196	1
GO:0005985	sucrose metabolic process	biological_process	24	0.9078	0.013299	0.44758	0.9868	1	1.5368	0.059694	0.63326	18	1.6298	0.14669	1	6	1.2581	0.37196	1
GO:0007395	dorsal closure, spreading of leading edge cells	biological_process	2	3.3496	0.014699	0.44758	0.9854	1	3.3496	0.030897	0.57165	2	3.3496	0.048295	0.84267	0	NA	NA	NA
GO:0007496	anterior midgut development	biological_process	2	3.3496	0.014699	0.44758	0.9854	1	3.3496	0.030897	0.57165	2	3.3496	0.048295	0.84267	0	NA	NA	NA
GO:0010765	positive regulation of sodium ion transport	biological_process	1	5.0252	0.016098	0.44758	0.9841	1	5.0252	0.025797	0.57165	1	5.0252	0.030497	0.84267	0	NA	NA	NA
GO:0010832	negative regulation of myotube differentiation	biological_process	1	5.0252	0.016098	0.44758	0.9841	1	5.0252	0.025797	0.57165	1	5.0252	0.030497	0.84267	0	NA	NA	NA
GO:0019805	quinolinate biosynthetic process	biological_process	3	2.6685	0.012999	0.44758	0.9871	1	2.6685	0.040396	0.57165	3	2.6685	0.071093	0.94671	0	NA	NA	NA
GO:0021854	hypothalamus development	biological_process	1	5.0252	0.016098	0.44758	0.9841	1	5.0252	0.025797	0.57165	1	5.0252	0.030497	0.84267	0	NA	NA	NA
GO:0031036	myosin II filament assembly	biological_process	2	3.3496	0.014699	0.44758	0.9854	1	3.3496	0.030897	0.57165	2	3.3496	0.048295	0.84267	0	NA	NA	NA
GO:0045200	establishment of neuroblast polarity	biological_process	2	3.3496	0.014699	0.44758	0.9854	1	3.3496	0.030897	0.57165	2	3.3496	0.048295	0.84267	0	NA	NA	NA
GO:0045823	positive regulation of heart contraction	biological_process	1	5.0252	0.016098	0.44758	0.9841	1	5.0252	0.025797	0.57165	1	5.0252	0.030497	0.84267	0	NA	NA	NA
GO:0046497	nicotinate nucleotide metabolic process	biological_process	8	1.4757	0.015698	0.44758	0.9844	1	1.7317	0.094991	0.73312	6	2.1383	0.084492	1	2	0.51185	0.79132	1
GO:0046663	dorsal closure, leading edge cell differentiation	biological_process	2	3.3496	0.014699	0.44758	0.9854	1	3.3496	0.030897	0.57165	2	3.3496	0.048295	0.84267	0	NA	NA	NA
GO:0048536	spleen development	biological_process	1	5.0252	0.016098	0.44758	0.9841	1	5.0252	0.025797	0.57165	1	5.0252	0.030497	0.84267	0	NA	NA	NA
GO:0051591	response to cAMP	biological_process	5	1.9407	0.015598	0.44758	0.9845	1	1.9407	0.087791	0.7245	5	1.9407	0.14299	1	0	NA	NA	NA
GO:0051891	positive regulation of cardioblast differentiation	biological_process	1	5.0252	0.016098	0.44758	0.9841	1	5.0252	0.025797	0.57165	1	5.0252	0.030497	0.84267	0	NA	NA	NA
GO:0055005	ventricular cardiac myofibril assembly	biological_process	1	5.0252	0.016098	0.44758	0.9841	1	5.0252	0.025797	0.57165	1	5.0252	0.030497	0.84267	0	NA	NA	NA
GO:0055014	atrial cardiac muscle cell development	biological_process	1	5.0252	0.016098	0.44758	0.9841	1	5.0252	0.025797	0.57165	1	5.0252	0.030497	0.84267	0	NA	NA	NA
GO:0060043	regulation of cardiac muscle cell proliferation	biological_process	1	5.0252	0.016098	0.44758	0.9841	1	5.0252	0.025797	0.57165	1	5.0252	0.030497	0.84267	0	NA	NA	NA
GO:0060928	atrioventricular node cell development	biological_process	1	5.0252	0.016098	0.44758	0.9841	1	5.0252	0.025797	0.57165	1	5.0252	0.030497	0.84267	0	NA	NA	NA
GO:0060929	atrioventricular node cell fate commitment	biological_process	1	5.0252	0.016098	0.44758	0.9841	1	5.0252	0.025797	0.57165	1	5.0252	0.030497	0.84267	0	NA	NA	NA
GO:0070986	left/right axis specification	biological_process	2	3.3496	0.014699	0.44758	0.9854	1	3.3496	0.030897	0.57165	2	3.3496	0.048295	0.84267	0	NA	NA	NA
GO:1901387	positive regulation of voltage-gated calcium channel activity	biological_process	1	5.0252	0.016098	0.44758	0.9841	1	5.0252	0.025797	0.57165	1	5.0252	0.030497	0.84267	0	NA	NA	NA
GO:1903779	regulation of cardiac conduction	biological_process	1	5.0252	0.016098	0.44758	0.9841	1	5.0252	0.025797	0.57165	1	5.0252	0.030497	0.84267	0	NA	NA	NA
GO:0002053	positive regulation of mesenchymal cell proliferation	biological_process	1	4.5174	0.021298	0.45182	0.979	1	4.5174	0.034197	0.57165	1	4.5174	0.039096	0.84267	0	NA	NA	NA
GO:0006020	inositol metabolic process	biological_process	7	1.4813	0.021498	0.45182	0.9786	1	1.6005	0.14639	0.79947	5	2.1573	0.09699	1	2	0.20852	0.956	1
GO:0006541	glutamine metabolic process	biological_process	9	1.3692	0.017698	0.45182	0.9824	1	1.4057	0.20978	0.88196	8	1.5608	0.25237	1	1	0.16417	0.89151	1
GO:0006550	isoleucine catabolic process	biological_process	21	0.88073	0.020298	0.45182	0.9798	1	1.3625	0.16668	0.83988	17	1.3855	0.34757	1	3	1.6863	0.19098	0.97557
GO:0006552	leucine catabolic process	biological_process	21	0.88073	0.020298	0.45182	0.9798	1	1.3625	0.16668	0.83988	17	1.3855	0.34757	1	3	1.6863	0.19098	0.97557
GO:0006574	valine catabolic process	biological_process	21	0.88073	0.020298	0.45182	0.9798	1	1.3625	0.16668	0.83988	17	1.3855	0.34757	1	3	1.6863	0.19098	0.97557
GO:0006694	steroid biosynthetic process	biological_process	11	1.2631	0.018198	0.45182	0.9819	1	1.4567	0.16748	0.83988	8	1.8699	0.12129	1	3	0.35481	0.94161	1
GO:0006771	riboflavin metabolic process	biological_process	21	0.87369	0.020798	0.45182	0.9793	1	1.5552	0.063694	0.64526	14	1.8216	0.083692	1	7	1.0222	0.56684	1
GO:0007443	Malpighian tubule morphogenesis	biological_process	6	1.667	0.019598	0.45182	0.9805	1	1.9482	0.071393	0.66849	5	2.1692	0.09559	1	1	0.84362	0.48385	1
GO:0008284	positive regulation of cell proliferation	biological_process	28	0.80011	0.019398	0.45182	0.9807	1	1.0235	0.58274	0.95443	23	1.11	0.71123	1	5	0.62554	0.86601	1
GO:0009063	cellular amino acid catabolic process	biological_process	2	3.2131	0.017198	0.45182	0.9829	1	3.2131	0.036396	0.57165	2	3.2131	0.055094	0.87892	0	NA	NA	NA
GO:0010735	positive regulation of transcription via serum response element binding	biological_process	2	3.1743	0.017698	0.45182	0.9824	1	3.1743	0.037996	0.57165	2	3.1743	0.057194	0.88903	0	NA	NA	NA
GO:0016114	terpenoid biosynthetic process	biological_process	6	1.664	0.019798	0.45182	0.9803	1	1.7448	0.11259	0.74644	5	2.0452	0.12029	1	1	0.24242	0.83692	1
GO:0016539	intein-mediated protein splicing	biological_process	1	4.5174	0.021298	0.45182	0.979	1	4.5174	0.034197	0.57165	1	4.5174	0.039096	0.84267	0	NA	NA	NA
GO:0018149	peptide cross-linking	biological_process	4	2.1166	0.019098	0.45182	0.981	1	2.1166	0.079192	0.69645	4	2.1166	0.12299	1	0	NA	NA	NA
GO:0019628	urate catabolic process	biological_process	1	4.5662	0.020798	0.45182	0.9795	1	4.5662	0.033497	0.57165	1	4.5662	0.037796	0.84267	0	NA	NA	NA
GO:0021940	positive regulation of cerebellar granule cell precursor proliferation	biological_process	1	4.5174	0.021298	0.45182	0.979	1	4.5174	0.034197	0.57165	1	4.5174	0.039096	0.84267	0	NA	NA	NA
GO:0032474	otolith morphogenesis	biological_process	1	4.794	0.018098	0.45182	0.982	1	4.794	0.029997	0.57165	1	4.794	0.033197	0.84267	0	NA	NA	NA
GO:0033089	positive regulation of T cell differentiation in thymus	biological_process	1	4.5174	0.021298	0.45182	0.979	1	4.5174	0.034197	0.57165	1	4.5174	0.039096	0.84267	0	NA	NA	NA
GO:0042129	regulation of T cell proliferation	biological_process	1	4.5174	0.021298	0.45182	0.979	1	4.5174	0.034197	0.57165	1	4.5174	0.039096	0.84267	0	NA	NA	NA
GO:0042476	odontogenesis	biological_process	1	4.5174	0.021298	0.45182	0.979	1	4.5174	0.034197	0.57165	1	4.5174	0.039096	0.84267	0	NA	NA	NA
GO:0042967	acyl-carrier-protein biosynthetic process	biological_process	85	0.50698	0.016398	0.45182	0.9837	1	1.2948	0.082192	0.70568	56	1.3674	0.31037	1	29	1.1546	0.49735	1
GO:0043368	positive T cell selection	biological_process	1	4.5174	0.021298	0.45182	0.979	1	4.5174	0.034197	0.57165	1	4.5174	0.039096	0.84267	0	NA	NA	NA
GO:0043433	negative regulation of sequence-specific DNA binding transcription factor activity	biological_process	3	2.3624	0.020198	0.45182	0.9799	1	2.3624	0.062094	0.63526	3	2.3624	0.10909	1	0	NA	NA	NA
GO:0045995	regulation of embryonic development	biological_process	1	4.5174	0.021298	0.45182	0.979	1	4.5174	0.034197	0.57165	1	4.5174	0.039096	0.84267	0	NA	NA	NA
GO:0046416	D-amino acid metabolic process	biological_process	2	3.0523	0.020198	0.45182	0.9799	1	3.0523	0.043796	0.57165	2	3.0523	0.066493	0.9408	0	NA	NA	NA
GO:0046637	regulation of alpha-beta T cell differentiation	biological_process	1	4.5174	0.021298	0.45182	0.979	1	4.5174	0.034197	0.57165	1	4.5174	0.039096	0.84267	0	NA	NA	NA
GO:0046664	dorsal closure, amnioserosa morphology change	biological_process	5	1.7972	0.021498	0.45182	0.9786	1	1.7972	0.11379	0.75038	5	1.7972	0.18528	1	0	NA	NA	NA
GO:0048546	digestive tract morphogenesis	biological_process	1	4.5174	0.021298	0.45182	0.979	1	4.5174	0.034197	0.57165	1	4.5174	0.039096	0.84267	0	NA	NA	NA
GO:0048702	embryonic neurocranium morphogenesis	biological_process	1	4.5174	0.021298	0.45182	0.979	1	4.5174	0.034197	0.57165	1	4.5174	0.039096	0.84267	0	NA	NA	NA
GO:0050832	defense response to fungus	biological_process	5	1.8731	0.018498	0.45182	0.9816	1	2.3369	0.037996	0.57165	2	5.2624	0.0047995	0.42254	3	0.38647	0.92831	1
GO:0050868	negative regulation of T cell activation	biological_process	1	4.5174	0.021298	0.45182	0.979	1	4.5174	0.034197	0.57165	1	4.5174	0.039096	0.84267	0	NA	NA	NA
GO:0051152	positive regulation of smooth muscle cell differentiation	biological_process	1	4.5174	0.021298	0.45182	0.979	1	4.5174	0.034197	0.57165	1	4.5174	0.039096	0.84267	0	NA	NA	NA
GO:0051384	response to glucocorticoid	biological_process	2	3.1644	0.017898	0.45182	0.9822	1	3.1644	0.038396	0.57165	2	3.1644	0.057994	0.88903	0	NA	NA	NA
GO:0051673	membrane disruption in other organism	biological_process	1	4.8855	0.016998	0.45182	0.9833	1	4.8855	0.027797	0.57165	1	4.8855	0.031697	0.84267	0	NA	NA	NA
GO:0055002	striated muscle cell development	biological_process	1	4.5174	0.021298	0.45182	0.979	1	4.5174	0.034197	0.57165	1	4.5174	0.039096	0.84267	0	NA	NA	NA
GO:0060261	positive regulation of transcription initiation from RNA polymerase II promoter	biological_process	2	3.1743	0.017698	0.45182	0.9824	1	3.1743	0.037996	0.57165	2	3.1743	0.057194	0.88903	0	NA	NA	NA
GO:0060347	heart trabecula formation	biological_process	2	3.1743	0.017698	0.45182	0.9824	1	3.1743	0.037996	0.57165	2	3.1743	0.057194	0.88903	0	NA	NA	NA
GO:0060438	trachea development	biological_process	1	4.5174	0.021298	0.45182	0.979	1	4.5174	0.034197	0.57165	1	4.5174	0.039096	0.84267	0	NA	NA	NA
GO:0060441	epithelial tube branching involved in lung morphogenesis	biological_process	1	4.5174	0.021298	0.45182	0.979	1	4.5174	0.034197	0.57165	1	4.5174	0.039096	0.84267	0	NA	NA	NA
GO:0060442	branching involved in prostate gland morphogenesis	biological_process	1	4.5174	0.021298	0.45182	0.979	1	4.5174	0.034197	0.57165	1	4.5174	0.039096	0.84267	0	NA	NA	NA
GO:0060485	mesenchyme development	biological_process	1	4.5174	0.021298	0.45182	0.979	1	4.5174	0.034197	0.57165	1	4.5174	0.039096	0.84267	0	NA	NA	NA
GO:0060602	branch elongation of an epithelium	biological_process	1	4.5174	0.021298	0.45182	0.979	1	4.5174	0.034197	0.57165	1	4.5174	0.039096	0.84267	0	NA	NA	NA
GO:0060737	prostate gland morphogenetic growth	biological_process	1	4.5174	0.021298	0.45182	0.979	1	4.5174	0.034197	0.57165	1	4.5174	0.039096	0.84267	0	NA	NA	NA
GO:0060738	epithelial-mesenchymal signaling involved in prostate gland development	biological_process	1	4.5174	0.021298	0.45182	0.979	1	4.5174	0.034197	0.57165	1	4.5174	0.039096	0.84267	0	NA	NA	NA
GO:0060768	regulation of epithelial cell proliferation involved in prostate gland development	biological_process	1	4.5174	0.021298	0.45182	0.979	1	4.5174	0.034197	0.57165	1	4.5174	0.039096	0.84267	0	NA	NA	NA
GO:0061371	determination of heart left/right asymmetry	biological_process	1	4.794	0.018098	0.45182	0.982	1	4.794	0.029997	0.57165	1	4.794	0.033197	0.84267	0	NA	NA	NA
GO:1901862	negative regulation of muscle tissue development	biological_process	1	4.5174	0.021298	0.45182	0.979	1	4.5174	0.034197	0.57165	1	4.5174	0.039096	0.84267	0	NA	NA	NA
GO:1901863	positive regulation of muscle tissue development	biological_process	1	4.5174	0.021298	0.45182	0.979	1	4.5174	0.034197	0.57165	1	4.5174	0.039096	0.84267	0	NA	NA	NA
GO:2000027	regulation of organ morphogenesis	biological_process	1	4.5174	0.021298	0.45182	0.979	1	4.5174	0.034197	0.57165	1	4.5174	0.039096	0.84267	0	NA	NA	NA
GO:2000061	regulation of ureter smooth muscle cell differentiation	biological_process	1	4.5174	0.021298	0.45182	0.979	1	4.5174	0.034197	0.57165	1	4.5174	0.039096	0.84267	0	NA	NA	NA
GO:2000356	regulation of kidney smooth muscle cell differentiation	biological_process	1	4.5174	0.021298	0.45182	0.979	1	4.5174	0.034197	0.57165	1	4.5174	0.039096	0.84267	0	NA	NA	NA
GO:0019388	galactose catabolic process	biological_process	3	2.3075	0.022198	0.46029	0.9779	1	2.3075	0.067393	0.65893	3	2.3075	0.11799	1	0	NA	NA	NA
GO:0009165	nucleotide biosynthetic process	biological_process	7	1.4678	0.022498	0.46035	0.9776	1	1.6608	0.12509	0.77432	5	2.19	0.092591	1	2	0.33785	0.89741	1
GO:0015947	methane metabolic process	biological_process	6	1.627	0.022398	0.46035	0.9777	1	1.7146	0.11999	0.76693	4	2.5062	0.063294	0.93157	2	0.13135	0.9831	1
GO:0019428	allantoin biosynthetic process	biological_process	1	4.3752	0.022498	0.46035	0.9776	1	4.3752	0.037096	0.57165	1	4.3752	0.041996	0.84267	0	NA	NA	NA
GO:0045653	negative regulation of megakaryocyte differentiation	biological_process	1	4.3859	0.022298	0.46035	0.9778	1	4.3859	0.036696	0.57165	1	4.3859	0.041796	0.84267	0	NA	NA	NA
GO:0001937	negative regulation of endothelial cell proliferation	biological_process	2	2.9464	0.022898	0.46103	0.9772	1	2.9464	0.050495	0.61154	2	2.9464	0.072993	0.9507	0	NA	NA	NA
GO:0006071	glycerol metabolic process	biological_process	4	2.0057	0.022798	0.46103	0.9773	1	2.0057	0.094191	0.73312	4	2.0057	0.14589	1	0	NA	NA	NA
GO:0006306	DNA methylation	biological_process	1	4.357	0.023498	0.46103	0.9766	1	4.357	0.038596	0.57165	1	4.357	0.042796	0.84267	0	NA	NA	NA
GO:0006527	arginine catabolic process	biological_process	1	4.3602	0.023298	0.46103	0.9769	1	4.3602	0.038296	0.57165	1	4.3602	0.042496	0.84267	0	NA	NA	NA
GO:0006955	immune response	biological_process	13	1.0791	0.023098	0.46103	0.977	1	1.1552	0.37936	0.9235	10	1.4523	0.31767	1	3	0.16475	0.9925	1
GO:0033353	S-adenosylmethionine cycle	biological_process	1	4.357	0.023498	0.46103	0.9766	1	4.357	0.038596	0.57165	1	4.357	0.042796	0.84267	0	NA	NA	NA
GO:0033554	cellular response to stress	biological_process	3	2.2734	0.023498	0.46103	0.9766	1	2.2734	0.071493	0.66849	3	2.2734	0.12229	1	0	NA	NA	NA
GO:0046655	folic acid metabolic process	biological_process	1	4.357	0.023498	0.46103	0.9766	1	4.357	0.038596	0.57165	1	4.357	0.042796	0.84267	0	NA	NA	NA
GO:0060173	limb development	biological_process	2	2.9362	0.023298	0.46103	0.9768	1	2.9362	0.050995	0.61154	2	2.9362	0.073393	0.9533	0	NA	NA	NA
GO:0003144	embryonic heart tube formation	biological_process	1	4.1315	0.026297	0.46987	0.9738	1	4.1315	0.043696	0.57165	1	4.1315	0.049695	0.84267	0	NA	NA	NA
GO:0003219	cardiac right ventricle formation	biological_process	1	4.1315	0.026297	0.46987	0.9738	1	4.1315	0.043696	0.57165	1	4.1315	0.049695	0.84267	0	NA	NA	NA
GO:0003253	cardiac neural crest cell migration involved in outflow tract morphogenesis	biological_process	1	4.1315	0.026297	0.46987	0.9738	1	4.1315	0.043696	0.57165	1	4.1315	0.049695	0.84267	0	NA	NA	NA
GO:0003266	regulation of secondary heart field cardioblast proliferation	biological_process	1	4.1315	0.026297	0.46987	0.9738	1	4.1315	0.043696	0.57165	1	4.1315	0.049695	0.84267	0	NA	NA	NA
GO:0003357	noradrenergic neuron differentiation	biological_process	1	4.1315	0.026297	0.46987	0.9738	1	4.1315	0.043696	0.57165	1	4.1315	0.049695	0.84267	0	NA	NA	NA
GO:0006558	L-phenylalanine metabolic process	biological_process	4	1.9536	0.025597	0.46987	0.9745	1	1.9536	0.10459	0.73631	4	1.9536	0.15838	1	0	NA	NA	NA
GO:0006693	prostaglandin metabolic process	biological_process	5	1.7255	0.024598	0.46987	0.9755	1	2.1385	0.060194	0.63326	4	2.415	0.072593	0.9507	1	1.0326	0.40516	1
GO:0008333	endosome to lysosome transport	biological_process	1	4.1779	0.025297	0.46987	0.9748	1	4.1779	0.042196	0.57165	1	4.1779	0.047995	0.84267	0	NA	NA	NA
GO:0010002	cardioblast differentiation	biological_process	1	4.1315	0.026297	0.46987	0.9738	1	4.1315	0.043696	0.57165	1	4.1315	0.049695	0.84267	0	NA	NA	NA
GO:0010463	mesenchymal cell proliferation	biological_process	1	4.1315	0.026297	0.46987	0.9738	1	4.1315	0.043696	0.57165	1	4.1315	0.049695	0.84267	0	NA	NA	NA
GO:0030859	polarized epithelial cell differentiation	biological_process	1	4.1315	0.026297	0.46987	0.9738	1	4.1315	0.043696	0.57165	1	4.1315	0.049695	0.84267	0	NA	NA	NA
GO:0035118	embryonic pectoral fin morphogenesis	biological_process	1	4.1315	0.026297	0.46987	0.9738	1	4.1315	0.043696	0.57165	1	4.1315	0.049695	0.84267	0	NA	NA	NA
GO:0035206	regulation of hemocyte proliferation	biological_process	16	0.96842	0.025097	0.46987	0.975	1	1.1381	0.40126	0.92726	15	1.1235	0.63404	1	1	1.3577	0.30107	1
GO:0042475	odontogenesis of dentin-containing tooth	biological_process	1	4.1315	0.026297	0.46987	0.9738	1	4.1315	0.043696	0.57165	1	4.1315	0.049695	0.84267	0	NA	NA	NA
GO:0043586	tongue development	biological_process	1	4.1315	0.026297	0.46987	0.9738	1	4.1315	0.043696	0.57165	1	4.1315	0.049695	0.84267	0	NA	NA	NA
GO:0044255	cellular lipid metabolic process	biological_process	12	1.0737	0.026297	0.46987	0.9738	1	1.4759	0.15198	0.81167	9	1.6998	0.18328	1	3	0.80432	0.65253	1
GO:0045668	negative regulation of osteoblast differentiation	biological_process	1	4.1315	0.026297	0.46987	0.9738	1	4.1315	0.043696	0.57165	1	4.1315	0.049695	0.84267	0	NA	NA	NA
GO:0048935	peripheral nervous system neuron development	biological_process	1	4.1315	0.026297	0.46987	0.9738	1	4.1315	0.043696	0.57165	1	4.1315	0.049695	0.84267	0	NA	NA	NA
GO:0060297	regulation of sarcomere organization	biological_process	1	4.2363	0.024798	0.46987	0.9753	1	4.2363	0.041196	0.57165	1	4.2363	0.045895	0.84267	0	NA	NA	NA
GO:0060982	coronary artery morphogenesis	biological_process	1	4.1315	0.026297	0.46987	0.9738	1	4.1315	0.043696	0.57165	1	4.1315	0.049695	0.84267	0	NA	NA	NA
GO:0061032	visceral serous pericardium development	biological_process	1	4.1315	0.026297	0.46987	0.9738	1	4.1315	0.043696	0.57165	1	4.1315	0.049695	0.84267	0	NA	NA	NA
GO:0061325	cell proliferation involved in outflow tract morphogenesis	biological_process	1	4.1315	0.026297	0.46987	0.9738	1	4.1315	0.043696	0.57165	1	4.1315	0.049695	0.84267	0	NA	NA	NA
GO:0071908	determination of intestine left/right asymmetry	biological_process	1	4.1315	0.026297	0.46987	0.9738	1	4.1315	0.043696	0.57165	1	4.1315	0.049695	0.84267	0	NA	NA	NA
GO:0090286	cytoskeletal anchoring at nuclear membrane	biological_process	2	2.834	0.025797	0.46987	0.9743	1	2.834	0.056794	0.63326	2	2.834	0.080592	0.98839	0	NA	NA	NA
GO:2000763	positive regulation of transcription from RNA polymerase II promoter involved in norepinephrine biosynthetic process	biological_process	1	4.1315	0.026297	0.46987	0.9738	1	4.1315	0.043696	0.57165	1	4.1315	0.049695	0.84267	0	NA	NA	NA
GO:2000764	positive regulation of semaphorin-plexin signaling pathway involved in outflow tract morphogenesis	biological_process	1	4.1315	0.026297	0.46987	0.9738	1	4.1315	0.043696	0.57165	1	4.1315	0.049695	0.84267	0	NA	NA	NA
GO:0007512	adult heart development	biological_process	3	2.1995	0.026497	0.47208	0.9736	1	3.905	0.0073993	0.32307	2	4.5784	0.014199	0.75843	1	2.5583	0.10579	0.87198
GO:0009082	branched-chain amino acid biosynthetic process	biological_process	1	4.1141	0.027097	0.47593	0.9731	1	4.1141	0.044596	0.57723	1	4.1141	0.050695	0.84267	0	NA	NA	NA
GO:0005996	monosaccharide metabolic process	biological_process	1	4.0526	0.027697	0.47688	0.9725	1	4.0526	0.045895	0.5819	1	4.0526	0.052295	0.85727	0	NA	NA	NA
GO:0006718	juvenile hormone biosynthetic process	biological_process	3	2.1579	0.027997	0.47688	0.9721	1	2.1579	0.086491	0.71883	3	2.1579	0.13949	1	0	NA	NA	NA
GO:0019497	hexachlorocyclohexane metabolic process	biological_process	23	0.79475	0.027797	0.47688	0.9723	1	1.5392	0.062594	0.63829	14	1.9171	0.058494	0.88903	9	0.95121	0.67923	1
GO:0032507	maintenance of protein location in cell	biological_process	5	1.6639	0.027997	0.47688	0.9721	1	2.3416	0.037996	0.57165	4	2.5034	0.063694	0.93169	1	1.6943	0.21388	0.97557
GO:0035204	negative regulation of lamellocyte differentiation	biological_process	1	4.0744	0.027597	0.47688	0.9725	1	4.0744	0.045695	0.58175	1	4.0744	0.051995	0.85531	0	NA	NA	NA
GO:0015976	carbon utilization	biological_process	16	0.9381	0.028297	0.48066	0.9718	1	1.4161	0.15678	0.82641	12	1.5695	0.21908	1	4	0.9561	0.57244	1
GO:0035428	hexose transmembrane transport	biological_process	2	2.728	0.029097	0.49022	0.971	1	2.728	0.064394	0.64807	2	2.728	0.089691	1	0	NA	NA	NA
GO:0008362	chitin-based embryonic cuticle biosynthetic process	biological_process	16	0.92947	0.029697	0.49628	0.9704	1	1.0992	0.44446	0.94784	15	1.0819	0.68233	1	1	1.3577	0.30107	1
GO:0008302	female germline ring canal formation, actin assembly	biological_process	2	2.6746	0.030597	0.50452	0.9695	1	2.6746	0.068093	0.65959	2	2.6746	0.094091	1	0	NA	NA	NA
GO:0003148	outflow tract septum morphogenesis	biological_process	3	2.1073	0.030897	0.50812	0.9692	1	2.1073	0.09509	0.73312	3	2.1073	0.14769	1	0	NA	NA	NA
GO:0006535	cysteine biosynthetic process from serine	biological_process	4	1.8415	0.031297	0.50912	0.9688	1	1.8415	0.12519	0.77432	4	1.8415	0.18778	1	0	NA	NA	NA
GO:0009396	folic acid-containing compound biosynthetic process	biological_process	3	2.0979	0.031397	0.50912	0.9687	1	2.1115	0.094291	0.73312	2	3.157	0.058394	0.88903	1	0.020369	0.985	1
GO:0031989	bombesin receptor signaling pathway	biological_process	3	2.0878	0.031697	0.50912	0.9684	1	2.0878	0.09849	0.73312	3	2.0878	0.15088	1	0	NA	NA	NA
GO:0032504	multicellular organism reproduction	biological_process	2	2.6383	0.031397	0.50912	0.9687	1	2.6383	0.070593	0.66849	2	2.6383	0.09689	1	0	NA	NA	NA
GO:0006144	purine nucleobase metabolic process	biological_process	118	0.40567	0.032197	0.51581	0.9679	1	1.1685	0.24998	0.9184	64	1.4512	0.16048	1	51	0.88245	0.9703	1
GO:0007160	cell-matrix adhesion	biological_process	14	0.99078	0.032397	0.51662	0.9677	1	1.6793	0.061794	0.63326	11	1.6992	0.15598	1	3	1.6066	0.21448	0.97557
GO:0034097	response to cytokine	biological_process	4	1.7965	0.032497	0.51662	0.9676	1	1.7965	0.13539	0.78743	3	2.3954	0.10439	1	0	NA	NA	NA
GO:0045451	pole plasm oskar mRNA localization	biological_process	2	2.5976	0.032497	0.51662	0.9676	1	2.6485	0.069893	0.66849	1	5.2461	0.027397	0.84267	1	0.050874	0.9638	1
GO:0000183	chromatin silencing at rDNA	biological_process	2	2.5817	0.032697	0.51714	0.9674	1	2.5817	0.074293	0.68002	2	2.5817	0.10179	1	0	NA	NA	NA
GO:0001967	suckling behavior	biological_process	2	2.5906	0.032697	0.51714	0.9674	1	2.5906	0.074093	0.68002	2	2.5906	0.10079	1	0	NA	NA	NA
GO:0030203	glycosaminoglycan metabolic process	biological_process	1	3.6848	0.032897	0.51898	0.9672	1	3.6848	0.055294	0.63016	1	3.6848	0.063494	0.93163	0	NA	NA	NA
GO:0001829	trophectodermal cell differentiation	biological_process	3	2.0466	0.033997	0.5296	0.9661	1	2.0466	0.10529	0.73631	3	2.0466	0.15838	1	0	NA	NA	NA
GO:0006559	L-phenylalanine catabolic process	biological_process	4	1.7696	0.033997	0.5296	0.9661	1	1.7696	0.14109	0.79675	4	1.7696	0.20888	1	0	NA	NA	NA
GO:0030900	forebrain development	biological_process	6	1.4541	0.033897	0.5296	0.9662	1	2.5934	0.013999	0.48616	5	2.4285	0.058794	0.88903	1	3.4177	0.057294	0.68823
GO:0045017	glycerolipid biosynthetic process	biological_process	1	3.6115	0.033797	0.5296	0.9663	1	3.6115	0.058794	0.63326	1	3.6115	0.065893	0.9408	0	NA	NA	NA
GO:0048864	stem cell development	biological_process	2	2.5281	0.033797	0.5296	0.9663	1	2.5281	0.078092	0.69645	2	2.5281	0.10699	1	0	NA	NA	NA
GO:0006103	2-oxoglutarate metabolic process	biological_process	1	3.508	0.035396	0.53309	0.9647	1	3.508	0.061294	0.63326	1	3.508	0.069193	0.94133	0	NA	NA	NA
GO:0006555	methionine metabolic process	biological_process	16	0.89928	0.034697	0.53309	0.9654	1	1.277	0.26137	0.92229	9	1.9345	0.09689	1	7	0.43168	0.9862	1
GO:0015711	organic anion transport	biological_process	1	3.4839	0.035596	0.53309	0.9645	1	3.4839	0.061694	0.63326	1	3.4839	0.070293	0.94133	0	NA	NA	NA
GO:0015860	purine nucleoside transmembrane transport	biological_process	1	3.4839	0.035596	0.53309	0.9645	1	3.4839	0.061694	0.63326	1	3.4839	0.070293	0.94133	0	NA	NA	NA
GO:0015868	purine ribonucleotide transport	biological_process	1	3.4839	0.035596	0.53309	0.9645	1	3.4839	0.061694	0.63326	1	3.4839	0.070293	0.94133	0	NA	NA	NA
GO:0048016	inositol phosphate-mediated signaling	biological_process	6	1.4454	0.034597	0.53309	0.9655	1	1.4454	0.21648	0.88196	6	1.4454	0.32437	1	0	NA	NA	NA
GO:0051182	coenzyme transport	biological_process	1	3.4839	0.035596	0.53309	0.9645	1	3.4839	0.061694	0.63326	1	3.4839	0.070293	0.94133	0	NA	NA	NA
GO:0051503	adenine nucleotide transport	biological_process	1	3.4839	0.035596	0.53309	0.9645	1	3.4839	0.061694	0.63326	1	3.4839	0.070293	0.94133	0	NA	NA	NA
GO:0060413	atrial septum morphogenesis	biological_process	4	1.7287	0.036096	0.53927	0.964	1	1.7287	0.15028	0.80672	4	1.7287	0.22098	1	0	NA	NA	NA
GO:0048149	behavioral response to ethanol	biological_process	5	1.5588	0.036396	0.54245	0.9637	1	1.5588	0.17798	0.85686	5	1.5588	0.27337	1	0	NA	NA	NA
GO:0009069	serine family amino acid metabolic process	biological_process	171	0.34435	0.036996	0.54875	0.9631	1	0.86054	0.9943	1	111	0.92809	0.9975	1	58	0.76093	0.9985	1
GO:0000422	mitophagy	biological_process	1	3.4209	0.037396	0.54942	0.9628	1	3.4209	0.064494	0.64807	1	3.4209	0.072793	0.9507	0	NA	NA	NA
GO:0006995	cellular response to nitrogen starvation	biological_process	1	3.4209	0.037396	0.54942	0.9628	1	3.4209	0.064494	0.64807	1	3.4209	0.072793	0.9507	0	NA	NA	NA
GO:0030239	myofibril assembly	biological_process	6	1.419	0.037196	0.54942	0.9629	1	3.1276	0.0036996	0.20852	5	2.7279	0.030697	0.84267	1	5.1259	0.017598	0.58225
GO:0044804	nucleophagy	biological_process	1	3.4209	0.037396	0.54942	0.9628	1	3.4209	0.064494	0.64807	1	3.4209	0.072793	0.9507	0	NA	NA	NA
GO:0006569	tryptophan catabolic process	biological_process	3	1.9608	0.037896	0.55414	0.9622	1	2.9426	0.026697	0.57165	2	3.6776	0.033697	0.84267	1	1.4728	0.26747	1
GO:0005978	glycogen biosynthetic process	biological_process	9	1.1129	0.039296	0.56924	0.9608	1	1.538	0.15058	0.80747	7	1.7041	0.19438	1	2	0.95652	0.50235	1
GO:0006027	glycosaminoglycan catabolic process	biological_process	15	0.92144	0.039296	0.56924	0.9608	1	1.6951	0.053595	0.62226	11	1.784	0.12059	1	4	1.4506	0.27197	1
GO:0035167	larval lymph gland hemopoiesis	biological_process	17	0.85495	0.039196	0.56924	0.9609	1	1.0375	0.52525	0.94939	15	1.0724	0.69583	1	2	0.77572	0.60874	1
GO:0001893	maternal placenta development	biological_process	1	3.2536	0.042196	0.56996	0.958	1	3.2536	0.071493	0.66849	1	3.2536	0.081192	0.98839	0	NA	NA	NA
GO:0006006	glucose metabolic process	biological_process	5	1.484	0.042096	0.56996	0.958	1	2.1426	0.059994	0.63326	4	2.2666	0.094691	1	1	1.6463	0.22878	0.97557
GO:0006335	DNA replication-dependent nucleosome assembly	biological_process	2	2.3129	0.041696	0.56996	0.9584	1	2.3129	0.09789	0.73312	2	2.3129	0.13149	1	0	NA	NA	NA
GO:0006672	ceramide metabolic process	biological_process	1	3.2465	0.042196	0.56996	0.9579	1	3.2465	0.071493	0.66849	1	3.2465	0.081292	0.98839	0	NA	NA	NA
GO:0006730	one-carbon metabolic process	biological_process	10	1.0872	0.040996	0.56996	0.9591	1	1.4799	0.16938	0.84212	6	2.1392	0.084392	1	4	0.49096	0.91631	1
GO:0007096	regulation of exit from mitosis	biological_process	2	2.3427	0.040296	0.56996	0.9598	1	2.3427	0.094191	0.73312	2	2.3427	0.12759	1	0	NA	NA	NA
GO:0009086	methionine biosynthetic process	biological_process	2	2.3703	0.039496	0.56996	0.9606	1	2.3703	0.091591	0.73312	2	2.3703	0.12549	1	0	NA	NA	NA
GO:0009113	purine nucleobase biosynthetic process	biological_process	4	1.6608	0.040396	0.56996	0.9597	1	1.6608	0.16778	0.83988	4	1.6608	0.24388	1	0	NA	NA	NA
GO:0009956	radial pattern formation	biological_process	1	3.2536	0.042196	0.56996	0.958	1	3.2536	0.071493	0.66849	1	3.2536	0.081192	0.98839	0	NA	NA	NA
GO:0010596	negative regulation of endothelial cell migration	biological_process	1	3.2536	0.042196	0.56996	0.958	1	3.2536	0.071493	0.66849	1	3.2536	0.081192	0.98839	0	NA	NA	NA
GO:0018105	peptidyl-serine phosphorylation	biological_process	13	0.93938	0.041496	0.56996	0.9586	1	1.723	0.051995	0.61638	9	1.9229	0.10089	1	4	1.2734	0.36356	1
GO:0019521	D-gluconate metabolic process	biological_process	4	1.6646	0.039996	0.56996	0.9601	1	1.6646	0.16668	0.83988	4	1.6646	0.24268	1	0	NA	NA	NA
GO:0030708	germarium-derived female germ-line cyst encapsulation	biological_process	2	2.3397	0.040396	0.56996	0.9597	1	2.3397	0.094491	0.73312	2	2.3397	0.12809	1	0	NA	NA	NA
GO:0040005	chitin-based cuticle attachment to epithelium	biological_process	15	0.90272	0.041596	0.56996	0.9585	1	1.0837	0.46815	0.94939	14	1.0642	0.69003	1	1	1.3577	0.30107	1
GO:0042023	DNA endoreduplication	biological_process	16	0.86332	0.041396	0.56996	0.9587	1	1.033	0.52635	0.94939	15	1.0114	0.76242	1	1	1.3577	0.30107	1
GO:0045850	positive regulation of nurse cell apoptotic process	biological_process	15	0.90272	0.041596	0.56996	0.9585	1	1.0837	0.46815	0.94939	14	1.0642	0.69003	1	1	1.3577	0.30107	1
GO:0046323	glucose import	biological_process	3	1.9037	0.040996	0.56996	0.9591	1	1.9037	0.12589	0.77432	3	1.9037	0.18548	1	0	NA	NA	NA
GO:0060537	muscle tissue development	biological_process	15	0.90272	0.041596	0.56996	0.9585	1	1.0837	0.46815	0.94939	14	1.0642	0.69003	1	1	1.3577	0.30107	1
GO:0060674	placenta blood vessel development	biological_process	1	3.2536	0.042196	0.56996	0.958	1	3.2536	0.071493	0.66849	1	3.2536	0.081192	0.98839	0	NA	NA	NA
GO:0060711	labyrinthine layer development	biological_process	2	2.2997	0.042096	0.56996	0.958	1	2.2997	0.09889	0.73312	2	2.2997	0.13239	1	0	NA	NA	NA
GO:0060849	regulation of transcription involved in lymphatic endothelial cell fate commitment	biological_process	1	3.2536	0.042196	0.56996	0.958	1	3.2536	0.071493	0.66849	1	3.2536	0.081192	0.98839	0	NA	NA	NA
GO:1900117	regulation of execution phase of apoptosis	biological_process	15	0.90272	0.041596	0.56996	0.9585	1	1.0837	0.46815	0.94939	14	1.0642	0.69003	1	1	1.3577	0.30107	1
GO:0009651	response to salt stress	biological_process	2	2.2929	0.042396	0.57142	0.9577	1	2.2929	0.10009	0.73613	2	2.2929	0.13349	1	0	NA	NA	NA
GO:0030725	germline ring canal formation	biological_process	2	2.2837	0.042796	0.57307	0.9573	1	2.2837	0.10109	0.73631	2	2.2837	0.13569	1	0	NA	NA	NA
GO:0045314	regulation of compound eye photoreceptor development	biological_process	2	2.2837	0.042796	0.57307	0.9573	1	2.2837	0.10109	0.73631	2	2.2837	0.13569	1	0	NA	NA	NA
GO:0007267	cell-cell signaling	biological_process	5	1.4731	0.043196	0.57594	0.9569	1	1.6573	0.14799	0.80015	4	1.9566	0.15758	1	1	0.46048	0.69853	1
GO:0007276	gamete generation	biological_process	4	1.6122	0.044296	0.58808	0.9558	1	1.8529	0.12289	0.77432	3	2.3101	0.11759	1	1	0.48149	0.68523	1
GO:0001657	ureteric bud development	biological_process	1	3.0548	0.046395	0.59679	0.9538	1	3.0548	0.080092	0.69645	1	3.0548	0.092891	1	0	NA	NA	NA
GO:0001704	formation of primary germ layer	biological_process	1	3.0548	0.046395	0.59679	0.9538	1	3.0548	0.080092	0.69645	1	3.0548	0.092891	1	0	NA	NA	NA
GO:0021510	spinal cord development	biological_process	1	3.0548	0.046395	0.59679	0.9538	1	3.0548	0.080092	0.69645	1	3.0548	0.092891	1	0	NA	NA	NA
GO:0035846	oviduct epithelium development	biological_process	1	3.0548	0.046395	0.59679	0.9538	1	3.0548	0.080092	0.69645	1	3.0548	0.092891	1	0	NA	NA	NA
GO:0046486	glycerolipid metabolic process	biological_process	45	0.54	0.045495	0.59679	0.9546	1	1.4231	0.057694	0.63326	27	1.6359	0.10319	1	16	1.2419	0.37086	1
GO:0051674	localization of cell	biological_process	1	3.0548	0.046395	0.59679	0.9538	1	3.0548	0.080092	0.69645	1	3.0548	0.092891	1	0	NA	NA	NA
GO:0071689	muscle thin filament assembly	biological_process	3	1.818	0.046395	0.59679	0.9537	1	2.1379	0.089191	0.72953	2	2.967	0.071593	0.9507	1	0.47979	0.68603	1
GO:0072050	S-shaped body morphogenesis	biological_process	1	3.0548	0.046395	0.59679	0.9538	1	3.0548	0.080092	0.69645	1	3.0548	0.092891	1	0	NA	NA	NA
GO:0072077	renal vesicle morphogenesis	biological_process	1	3.0548	0.046395	0.59679	0.9538	1	3.0548	0.080092	0.69645	1	3.0548	0.092891	1	0	NA	NA	NA
GO:0072178	nephric duct morphogenesis	biological_process	1	3.0548	0.046395	0.59679	0.9538	1	3.0548	0.080092	0.69645	1	3.0548	0.092891	1	0	NA	NA	NA
GO:0090184	positive regulation of kidney development	biological_process	1	3.0548	0.046395	0.59679	0.9538	1	3.0548	0.080092	0.69645	1	3.0548	0.092891	1	0	NA	NA	NA
GO:0043069	negative regulation of programmed cell death	biological_process	2	2.1969	0.046495	0.59683	0.9536	1	2.1969	0.11189	0.74644	2	2.1969	0.14769	1	0	NA	NA	NA
GO:0006691	leukotriene metabolic process	biological_process	4	1.5852	0.046595	0.59688	0.9535	1	2.1015	0.081092	0.7011	3	2.4578	0.09559	1	1	1.0326	0.40516	1
GO:0006536	glutamate metabolic process	biological_process	9	1.0625	0.047295	0.59974	0.9528	1	1.4496	0.18518	0.86848	8	1.4131	0.34297	1	1	1.7423	0.20788	0.97557
GO:0008643	carbohydrate transport	biological_process	21	0.72023	0.047495	0.59974	0.9526	1	1.7026	0.028097	0.57165	13	1.9569	0.058794	0.88903	8	1.2893	0.34147	1
GO:0030322	stabilization of membrane potential	biological_process	3	1.7939	0.047395	0.59974	0.9527	1	1.7939	0.14579	0.79847	3	1.7939	0.21018	1	0	NA	NA	NA
GO:0034080	CENP-A containing nucleosome assembly	biological_process	2	2.1817	0.046995	0.59974	0.9531	1	2.2042	0.11139	0.74644	1	4.3859	0.041796	0.84267	1	0.022479	0.9837	1
GO:0006085	acetyl-CoA biosynthetic process	biological_process	1	2.9787	0.048195	0.60002	0.952	1	2.9787	0.083592	0.70705	1	2.9787	0.09609	1	0	NA	NA	NA
GO:0009186	deoxyribonucleoside diphosphate metabolic process	biological_process	3	1.7829	0.048195	0.60002	0.9519	1	1.7829	0.14809	0.80015	3	1.7829	0.21198	1	0	NA	NA	NA
GO:0070098	chemokine-mediated signaling pathway	biological_process	3	1.7853	0.047995	0.60002	0.9521	1	1.7853	0.14739	0.79947	3	1.7853	0.21168	1	0	NA	NA	NA
GO:0006486	protein glycosylation	biological_process	34	0.59819	0.048495	0.60138	0.9516	1	1.0859	0.48445	0.94939	23	1.2447	0.53205	1	11	0.75368	0.89011	1
GO:0001570	vasculogenesis	biological_process	5	1.418	0.049095	0.60395	0.951	1	1.8754	0.09949	0.73433	3	2.7445	0.063894	0.93175	2	0.57168	0.74853	1
GO:0044707	single-multicellular organism process	biological_process	13	0.89523	0.049395	0.60404	0.9507	1	1.2628	0.28677	0.92229	11	1.2752	0.46455	1	2	1.1946	0.37626	1
GO:0006928	movement of cell or subcellular component	biological_process	5	1.4119	0.049795	0.60773	0.9503	1	1.8779	0.09909	0.73312	3	2.7415	0.064194	0.93326	2	0.58244	0.74063	1
GO:0008069	dorsal/ventral axis specification, ovarian follicular epithelium	biological_process	17	0.79951	0.050295	0.61263	0.94981	1	1.017	0.55084	0.95156	15	1.0294	0.74323	1	2	0.92445	0.51805	1
GO:0005992	trehalose biosynthetic process	biological_process	1	2.88	0.050795	0.6163	0.94931	1	2.88	0.089091	0.72953	1	2.88	0.10349	1	0	NA	NA	NA
GO:0051049	regulation of transport	biological_process	3	1.7448	0.050795	0.6163	0.94931	1	1.8302	0.13999	0.79675	2	2.6813	0.093591	1	1	0.12811	0.91571	1
GO:0015767	lactose transport	biological_process	2	2.0937	0.051795	0.61637	0.94831	1	2.0937	0.12529	0.77432	2	2.0937	0.16498	1	0	NA	NA	NA
GO:0015768	maltose transport	biological_process	2	2.0937	0.051795	0.61637	0.94831	1	2.0937	0.12529	0.77432	2	2.0937	0.16498	1	0	NA	NA	NA
GO:0015770	sucrose transport	biological_process	2	2.0937	0.051795	0.61637	0.94831	1	2.0937	0.12529	0.77432	2	2.0937	0.16498	1	0	NA	NA	NA
GO:0015771	trehalose transport	biological_process	2	2.0937	0.051795	0.61637	0.94831	1	2.0937	0.12529	0.77432	2	2.0937	0.16498	1	0	NA	NA	NA
GO:0019530	taurine metabolic process	biological_process	4	1.5319	0.051795	0.61637	0.94831	1	2.0482	0.088591	0.72654	3	2.3867	0.10589	1	1	1.0326	0.40516	1
GO:0051764	actin crosslink formation	biological_process	1	2.8643	0.051695	0.61637	0.94841	1	2.8643	0.090691	0.73312	1	2.8643	0.10459	1	0	NA	NA	NA
GO:0006749	glutathione metabolic process	biological_process	23	0.68664	0.052495	0.62112	0.94761	1	1.6501	0.032797	0.57165	16	1.6795	0.13049	1	7	1.5828	0.17018	0.97557
GO:0071407	cellular response to organic cyclic compound	biological_process	3	1.7245	0.052395	0.62112	0.94771	1	1.7245	0.16088	0.83751	3	1.7245	0.22768	1	0	NA	NA	NA
GO:0001578	microtubule bundle formation	biological_process	6	1.2489	0.052795	0.62343	0.94731	1	1.2489	0.31887	0.92229	6	1.2489	0.44976	1	0	NA	NA	NA
GO:0008630	intrinsic apoptotic signaling pathway in response to DNA damage	biological_process	17	0.78578	0.053195	0.62343	0.94691	1	1.0684	0.48595	0.94939	15	1.0507	0.71943	1	2	1.2011	0.37186	1
GO:0035272	exocrine system development	biological_process	1	2.8232	0.053195	0.62343	0.94731	1	2.8232	0.093391	0.73312	1	2.8232	0.10699	1	0	NA	NA	NA
GO:0045859	regulation of protein kinase activity	biological_process	14	0.86565	0.053295	0.62343	0.94681	1	0.86565	0.72213	0.96462	14	0.86565	0.87851	1	0	NA	NA	NA
GO:0060512	prostate gland morphogenesis	biological_process	1	2.8232	0.053195	0.62343	0.94731	1	2.8232	0.093391	0.73312	1	2.8232	0.10699	1	0	NA	NA	NA
GO:0061138	morphogenesis of a branching epithelium	biological_process	1	2.8232	0.053195	0.62343	0.94731	1	2.8232	0.093391	0.73312	1	2.8232	0.10699	1	0	NA	NA	NA
GO:0000066	mitochondrial ornithine transport	biological_process	1	2.7913	0.054795	0.63549	0.94551	1	2.7913	0.09569	0.73312	1	2.7913	0.10909	1	0	NA	NA	NA
GO:0001502	cartilage condensation	biological_process	1	2.6392	0.060494	0.63549	0.93961	1	2.6392	0.10629	0.73631	1	2.6392	0.12019	1	0	NA	NA	NA
GO:0001561	fatty acid alpha-oxidation	biological_process	1	2.7411	0.056894	0.63549	0.94331	1	2.7411	0.09909	0.73312	1	2.7411	0.11259	1	0	NA	NA	NA
GO:0002063	chondrocyte development	biological_process	1	2.6392	0.060494	0.63549	0.93961	1	2.6392	0.10629	0.73631	1	2.6392	0.12019	1	0	NA	NA	NA
GO:0003094	glomerular filtration	biological_process	1	2.6392	0.060494	0.63549	0.93961	1	2.6392	0.10629	0.73631	1	2.6392	0.12019	1	0	NA	NA	NA
GO:0003306	Wnt signaling pathway involved in heart development	biological_process	1	2.6833	0.058594	0.63549	0.94161	1	2.6833	0.10279	0.73631	1	2.6833	0.11729	1	0	NA	NA	NA
GO:0006032	chitin catabolic process	biological_process	15	0.80048	0.060694	0.63549	0.93941	1	1.5687	0.093291	0.73312	9	1.9743	0.086491	1	5	1.1524	0.43286	1
GO:0006560	proline metabolic process	biological_process	35	0.55599	0.058694	0.63549	0.94141	1	1.4744	0.050795	0.61154	21	1.692	0.10309	1	13	1.2364	0.38256	1
GO:0006726	eye pigment biosynthetic process	biological_process	1	2.6188	0.061294	0.63549	0.93891	1	2.6188	0.10789	0.73711	1	2.6188	0.12139	1	0	NA	NA	NA
GO:0006727	ommochrome biosynthetic process	biological_process	1	2.7776	0.055494	0.63549	0.94461	1	2.7776	0.09659	0.73312	1	2.7776	0.11059	1	0	NA	NA	NA
GO:0006744	ubiquinone biosynthetic process	biological_process	23	0.655	0.061194	0.63549	0.93891	1	1.1346	0.39946	0.92597	13	1.5831	0.20418	1	10	0.55151	0.9774	1
GO:0007185	transmembrane receptor protein tyrosine phosphatase signaling pathway	biological_process	1	2.6658	0.059694	0.63549	0.94081	1	2.6658	0.10409	0.73631	1	2.6658	0.11929	1	0	NA	NA	NA
GO:0007275	multicellular organism development	biological_process	60	0.45378	0.057394	0.63549	0.94271	1	1.2934	0.11689	0.75942	38	1.3794	0.32257	1	22	1.145	0.50155	1
GO:0007425	epithelial cell fate determination, open tracheal system	biological_process	1	2.6188	0.061294	0.63549	0.93891	1	2.6188	0.10789	0.73711	1	2.6188	0.12139	1	0	NA	NA	NA
GO:0008209	androgen metabolic process	biological_process	1	2.6392	0.060494	0.63549	0.93961	1	2.6392	0.10629	0.73631	1	2.6392	0.12019	1	0	NA	NA	NA
GO:0008210	estrogen metabolic process	biological_process	1	2.6392	0.060494	0.63549	0.93961	1	2.6392	0.10629	0.73631	1	2.6392	0.12019	1	0	NA	NA	NA
GO:0008258	head involution	biological_process	5	1.3238	0.058794	0.63549	0.94131	1	1.5097	0.19758	0.88066	3	2.3613	0.10919	1	2	0.23235	0.94721	1
GO:0009225	nucleotide-sugar metabolic process	biological_process	3	1.623	0.060294	0.63549	0.93981	1	1.623	0.18638	0.87147	3	1.623	0.25457	1	0	NA	NA	NA
GO:0010591	regulation of lamellipodium assembly	biological_process	3	1.6224	0.060394	0.63549	0.93971	1	2.4477	0.054995	0.62793	2	3.0526	0.066493	0.9408	1	1.2381	0.33647	1
GO:0014846	esophagus smooth muscle contraction	biological_process	1	2.6392	0.060494	0.63549	0.93961	1	2.6392	0.10629	0.73631	1	2.6392	0.12019	1	0	NA	NA	NA
GO:0015672	monovalent inorganic cation transport	biological_process	2	1.9665	0.059094	0.63549	0.94101	1	1.9665	0.14479	0.79714	2	1.9665	0.18548	1	0	NA	NA	NA
GO:0016998	cell wall macromolecule catabolic process	biological_process	15	0.80048	0.060694	0.63549	0.93941	1	1.5687	0.093291	0.73312	9	1.9743	0.086491	1	5	1.1524	0.43286	1
GO:0019441	tryptophan catabolic process to kynurenine	biological_process	3	1.6871	0.055294	0.63549	0.94481	1	3.0288	0.023398	0.57165	2	3.5369	0.039496	0.84267	1	2.0126	0.16248	0.97557
GO:0019730	antimicrobial humoral response	biological_process	19	0.72174	0.059694	0.63549	0.94041	1	0.94389	0.66043	0.96455	16	0.98897	0.79602	1	3	0.70349	0.72583	1
GO:0030201	heparan sulfate proteoglycan metabolic process	biological_process	1	2.6392	0.060494	0.63549	0.93961	1	2.6392	0.10629	0.73631	1	2.6392	0.12019	1	0	NA	NA	NA
GO:0031076	embryonic camera-type eye development	biological_process	1	2.6833	0.058594	0.63549	0.94161	1	2.6833	0.10279	0.73631	1	2.6833	0.11729	1	0	NA	NA	NA
GO:0032259	methylation	biological_process	68	0.42525	0.060394	0.63549	0.93971	1	1.1374	0.37056	0.92294	36	1.4758	0.19438	1	32	0.75662	0.9867	1
GO:0032836	glomerular basement membrane development	biological_process	1	2.6392	0.060494	0.63549	0.93961	1	2.6392	0.10629	0.73631	1	2.6392	0.12019	1	0	NA	NA	NA
GO:0035860	glial cell-derived neurotrophic factor receptor signaling pathway	biological_process	1	2.6392	0.060494	0.63549	0.93961	1	2.6392	0.10629	0.73631	1	2.6392	0.12019	1	0	NA	NA	NA
GO:0036022	limb joint morphogenesis	biological_process	1	2.6392	0.060494	0.63549	0.93961	1	2.6392	0.10629	0.73631	1	2.6392	0.12019	1	0	NA	NA	NA
GO:0040037	negative regulation of fibroblast growth factor receptor signaling pathway	biological_process	1	2.6392	0.060494	0.63549	0.93961	1	2.6392	0.10629	0.73631	1	2.6392	0.12019	1	0	NA	NA	NA
GO:0042427	serotonin biosynthetic process	biological_process	1	2.6188	0.061294	0.63549	0.93891	1	2.6188	0.10789	0.73711	1	2.6188	0.12139	1	0	NA	NA	NA
GO:0048562	embryonic organ morphogenesis	biological_process	2	2.0322	0.054895	0.63549	0.94521	1	2.0322	0.13329	0.78743	2	2.0322	0.17508	1	0	NA	NA	NA
GO:0048566	embryonic digestive tract development	biological_process	1	2.6833	0.058594	0.63549	0.94161	1	2.6833	0.10279	0.73631	1	2.6833	0.11729	1	0	NA	NA	NA
GO:0048706	embryonic skeletal system development	biological_process	1	2.6392	0.060494	0.63549	0.93961	1	2.6392	0.10629	0.73631	1	2.6392	0.12019	1	0	NA	NA	NA
GO:0060236	regulation of mitotic spindle organization	biological_process	1	2.7048	0.058194	0.63549	0.94191	1	2.7048	0.10169	0.73631	1	2.7048	0.11629	1	0	NA	NA	NA
GO:0060412	ventricular septum morphogenesis	biological_process	2	1.9733	0.057894	0.63549	0.94221	1	3.0519	0.043796	0.57165	1	5.0252	0.030497	0.84267	1	1.0786	0.39086	1
GO:0060536	cartilage morphogenesis	biological_process	2	1.9244	0.060994	0.63549	0.93911	1	2.2071	0.11119	0.74644	1	4.1315	0.049695	0.84267	1	0.28278	0.81132	1
GO:0060686	negative regulation of prostatic bud formation	biological_process	1	2.6392	0.060494	0.63549	0.93961	1	2.6392	0.10629	0.73631	1	2.6392	0.12019	1	0	NA	NA	NA
GO:0060956	endocardial cell differentiation	biological_process	2	1.9467	0.059994	0.63549	0.94011	1	2.5707	0.075292	0.6804	1	4.5174	0.039096	0.84267	1	0.62396	0.59534	1
GO:0070059	intrinsic apoptotic signaling pathway in response to endoplasmic reticulum stress	biological_process	1	2.7778	0.055494	0.63549	0.94461	1	2.7778	0.09659	0.73312	1	2.7778	0.11059	1	0	NA	NA	NA
GO:0072175	epithelial tube formation	biological_process	1	2.6188	0.061294	0.63549	0.93891	1	2.6188	0.10789	0.73711	1	2.6188	0.12139	1	0	NA	NA	NA
GO:0072521	purine-containing compound metabolic process	biological_process	1	2.6486	0.060294	0.63549	0.93991	1	2.6486	0.10589	0.73631	1	2.6486	0.12009	1	0	NA	NA	NA
GO:0009821	alkaloid biosynthetic process	biological_process	4	1.434	0.061494	0.63644	0.93861	1	1.434	0.24288	0.91042	4	1.434	0.33487	1	0	NA	NA	NA
GO:0009967	positive regulation of signal transduction	biological_process	7	1.0932	0.061594	0.63644	0.93851	1	1.0932	0.43326	0.94319	7	1.0932	0.58614	1	0	NA	NA	NA
GO:0032776	DNA methylation on cytosine	biological_process	2	1.9164	0.061694	0.63644	0.93841	1	2.4695	0.082592	0.7063	1	4.3859	0.041796	0.84267	1	0.55315	0.65133	1
GO:1901679	nucleotide transmembrane transport	biological_process	2	1.9106	0.062194	0.64053	0.93791	1	1.9106	0.15318	0.81523	2	1.9106	0.19468	1	0	NA	NA	NA
GO:0000045	autophagosome assembly	biological_process	3	1.6016	0.062494	0.64256	0.93761	1	1.6016	0.19268	0.87757	3	1.6016	0.26307	1	0	NA	NA	NA
GO:0006631	fatty acid metabolic process	biological_process	14	0.82072	0.063094	0.64765	0.93701	1	1.6385	0.072293	0.6709	11	1.565	0.23018	1	3	1.9082	0.13729	0.91091
GO:0000070	mitotic sister chromatid segregation	biological_process	2	1.8774	0.064894	0.65849	0.93521	1	1.8774	0.15898	0.83111	2	1.8774	0.20018	1	0	NA	NA	NA
GO:0035071	salivary gland cell autophagic cell death	biological_process	7	1.0746	0.064694	0.65849	0.93541	1	1.2455	0.32287	0.92229	6	1.3534	0.37966	1	1	0.59826	0.61434	1
GO:0043589	skin morphogenesis	biological_process	3	1.564	0.065093	0.65925	0.93501	1	2.0648	0.10219	0.73631	2	2.7215	0.090591	1	1	0.75117	0.53485	1
GO:0042060	wound healing	biological_process	5	1.2614	0.065693	0.6612	0.93441	1	1.9148	0.092491	0.73312	3	2.6468	0.072793	0.9507	2	0.81682	0.58024	1
GO:0000088	mitotic prophase	biological_process	7	1.0668	0.066493	0.66173	0.93361	1	1.1773	0.36736	0.92229	5	1.5708	0.26907	1	2	0.1933	0.9626	1
GO:0007076	mitotic chromosome condensation	biological_process	17	0.7362	0.066293	0.66173	0.93381	1	1.1945	0.33957	0.92229	13	1.2624	0.47905	1	4	0.974	0.55964	1
GO:0042177	negative regulation of protein catabolic process	biological_process	5	1.2505	0.066493	0.66173	0.93361	1	1.4281	0.23068	0.89633	4	1.6741	0.23898	1	1	0.44406	0.71193	1
GO:0035277	spiracle morphogenesis, open tracheal system	biological_process	10	0.91858	0.066893	0.66252	0.93321	1	1.8853	0.047395	0.59605	7	2.0028	0.09889	1	3	1.6112	0.21358	0.97557
GO:0045197	establishment or maintenance of epithelial cell apical/basal polarity	biological_process	13	0.81924	0.066793	0.66252	0.93331	1	1.0172	0.52885	0.94939	8	1.4921	0.29347	1	5	0.25734	0.9959	1
GO:0016204	determination of muscle attachment site	biological_process	5	1.2425	0.067293	0.66317	0.93281	1	1.2425	0.32137	0.92229	5	1.2425	0.43806	1	0	NA	NA	NA
GO:0033499	galactose catabolic process via UDP-galactose	biological_process	1	2.4509	0.067393	0.66317	0.93271	1	2.4509	0.11939	0.76468	1	2.4509	0.13389	1	0	NA	NA	NA
GO:0043009	chordate embryonic development	biological_process	8	1.0057	0.067493	0.66317	0.93261	1	1.1111	0.41426	0.93874	7	1.2096	0.49145	1	1	0.42161	0.72323	1
GO:0061623	glycolytic process from galactose	biological_process	1	2.4509	0.067393	0.66317	0.93271	1	2.4509	0.11939	0.76468	1	2.4509	0.13389	1	0	NA	NA	NA
GO:0007113	endomitotic cell cycle	biological_process	13	0.81619	0.068293	0.66763	0.93181	1	1.0251	0.51825	0.94939	12	0.99734	0.73923	1	1	1.3577	0.30107	1
GO:0007307	eggshell chorion gene amplification	biological_process	13	0.81619	0.068293	0.66763	0.93181	1	1.0251	0.51825	0.94939	12	0.99734	0.73923	1	1	1.3577	0.30107	1
GO:0035149	lumen formation, open tracheal system	biological_process	7	1.0552	0.068493	0.66763	0.93161	1	1.0552	0.46245	0.94939	7	1.0552	0.61884	1	0	NA	NA	NA
GO:0050667	homocysteine metabolic process	biological_process	3	1.5197	0.068793	0.66852	0.93131	1	1.9059	0.12569	0.77432	2	2.5692	0.10289	1	1	0.57938	0.63734	1
GO:0000083	regulation of transcription involved in G1/S transition of mitotic cell cycle	biological_process	7	1.0493	0.069393	0.67184	0.93071	1	1.0493	0.46695	0.94939	7	1.0493	0.62364	1	0	NA	NA	NA
GO:0009231	riboflavin biosynthetic process	biological_process	1	2.4211	0.069793	0.67184	0.93031	1	2.4211	0.12279	0.77432	1	2.4211	0.13729	1	0	NA	NA	NA
GO:0071300	cellular response to retinoic acid	biological_process	4	1.3661	0.069593	0.67184	0.93051	1	1.9712	0.10069	0.73631	3	2.2249	0.12979	1	1	1.2101	0.34367	1
GO:0090314	positive regulation of protein targeting to membrane	biological_process	2	1.8124	0.069893	0.67184	0.93021	1	1.8124	0.17148	0.84631	2	1.8124	0.21368	1	0	NA	NA	NA
GO:0006003	fructose 2,6-bisphosphate metabolic process	biological_process	2	1.7908	0.070893	0.67517	0.92921	1	1.7908	0.17488	0.85071	2	1.7908	0.21888	1	0	NA	NA	NA
GO:0030036	actin cytoskeleton organization	biological_process	24	0.61344	0.070893	0.67517	0.92921	1	0.82445	0.84662	0.96721	20	0.86273	0.92691	1	4	0.63304	0.82832	1
GO:0040019	positive regulation of embryonic development	biological_process	2	1.7986	0.070593	0.67517	0.92951	1	1.7986	0.17398	0.85071	2	1.7986	0.21728	1	0	NA	NA	NA
GO:0048523	negative regulation of cellular process	biological_process	23	0.62869	0.070493	0.67517	0.92961	1	0.94446	0.67363	0.96455	15	1.2061	0.53975	1	8	0.45391	0.9859	1
GO:0030589	pseudocleavage involved in syncytial blastoderm formation	biological_process	3	1.4985	0.071193	0.67699	0.92891	1	1.4985	0.22418	0.88456	3	1.4985	0.30127	1	0	NA	NA	NA
[truncated: 5,792 more rows]

## Sheet: Table S8-Pexc
GO:ID	name	namespace	Genes (tot)	Stat (dist.dir)	p (dist.dir.up)	p adj (dist.dir.up)	p (dist.dir.dn)	p adj (dist.dir.dn)	Stat (non-dir.)	p (non-dir.)	p adj (non-dir.)	Genes (up)	Stat (mix.dir.up)	p (mix.dir.up)	p adj (mix.dir.up)	Genes (down)	Stat (mix.dir.dn)	p (mix.dir.dn)	p adj (mix.dir.dn)
[truncated: 6,043 more rows]

[truncated: 1 more sheets: Table S8-Poct]
