# Supplementary material for: Differential gene expression in the evolution of sex pheromone communication in New Zealand’s endemic leafroller moths of the genera Ctenopseustis and Planotortrix
Source: BMC Genomics. 2018 Jan 26;19:94. doi: 10.1186/s12864-018-4451-1 (PMC5787247; doi:10.1186/s12864-018-4451-1)
Supplement: Supplementary file 12 — List of manually curated genes and their expression values in the different tissues and species. (XLSX 231 kb) [file 12864_2018_4451_MOESM12_ESM.xlsx]

## Sheet: Table S8
				C. herana	Male vs Female antennae								PG vs Female antennae								C. obliquana	Male vs Female antennae								PG vs Female antennae								P. excessana	Male vs Female antennae								PG vs Female antennae
Gene	OG	Description	Length_nt		F_counts	M_counts	F_TPM	M_TPM	F_vst_transf_counts	M_vst_transf_counts	avgLogExpr	vst_LogFC	F_counts	PG counts	F_TPM	PG_TPM	F_VST_transf_counts	PG_vst_transf_counts	avgLogExpr	vst_LogFC		F_counts	M_counts	F_TPM	M_TPM	F_vst_transf_counts	M_vst_transf_counts	avgLogExpr	vst_LogFC	F_counts	PG_counts	F_TPM	PG_TPM	F_VST_transf_counts	PG_vst_transf_counts	avgLogExpr	vst_LogFC		F_counts	M_counts	F_TPM	M_TPM	F_vst_transf_counts	M_vst_transf_counts	avgLogExpr	vst_LogFC	F_counts	PG_counts	F_TPM
ACAT1	OG12253	3-ketoacyl- mitochondrial-like	1203		134	85	16.6908	7.80134	7.44642	6.95825	7.20233	-0.488173	134	2276	16.6908	2665.92	7.20472	11.2911	9.24789	4.08634		8	13	2.98756	1.53926	5.13359	5.01551	5.07455	-0.118079	8	505	2.98756	395.004	3.93508	8.53892	6.237	4.60384		259	255	42.3825	24.946	8.44223	8.09204	8.26714	-0.350192	259	1831	42.3825
ACAT2	OG13495	3-ketoacyl- mitochondrial	549		7	2	1.91058	0.402229	5.24063	4.86687	5.05375	-0.37376	7	65	1.91058	166.833	4.68228	6.5662	5.62424	1.88391		0	3	0	0.52368	3.91995	4.45589	4.18792	0.53594	0	24	0	27.6756	1.21735	4.45016	2.83376	3.23281		27	28	5.40159	3.3488	6.21922	6.06424	6.14173	-0.154981	27	479	5.40159
ACAT3	OG15067	trifunctional enzyme subunit mitochondrial	1422		2249	2153	236.989	167.171	11.1623	11.1006	11.1314	-0.0617382	2249	6179	236.989	6122.92	11.0289	12.7226	11.8757	1.69372		769	1452	242.951	145.446	10.1317	10.0399	10.0858	-0.0917855	769	3851	242.951	2548.3	10.0525	11.4541	10.7533	1.40163		1566	2074	216.793	171.647	10.8514	10.8626	10.857	0.0111862	1566	4383	216.793
ACAT4	OG5219	3-ketoacyl- mitochondrial	1191		2028	1334	255.15	123.669	11.016	10.427	10.7215	-0.588968	2028	4668	255.15	5522.8	10.8816	12.3198	11.6007	1.43823		547	865	206.333	103.452	9.65574	9.32003	9.48788	-0.335712	547	2929	206.333	2314.11	9.56359	11.06	10.3118	1.49644		1306	1343	215.866	132.706	10.5976	10.2574	10.4275	-0.340145	1306	3886	215.866
ACBP1	OG12858	diazepam-binding inhibitor	258		0	0	0	0	4.42894	4.42894	4.42894	0	0	3	0	16.3848	3.68173	4.40239	4.04206	0.720663		186	92	323.881	50.7929	8.19758	6.53289	7.36524	-1.66469	186	15	323.881	54.7076	8.02435	3.92646	5.97541	-4.0979		0	2	0	0.912298	4.72708	5.09637	4.91172	0.369292	0	3	0
ACBP2	OG2069	acyl- -binding domain-containing protein 4	423		133	259	47.1141	67.6045	7.43799	8.23139	7.83469	0.793399	133	653	47.1141	2175.27	7.19565	9.52558	8.36062	2.32993		40	132	44.0446	46.0839	6.39829	6.9231	6.6607	0.524814	40	262	44.0446	604.25	5.89615	7.60869	6.75242	1.71254		17	31	7.74672	8.44509	5.92946	6.12913	6.0293	0.199665	17	110	7.74672
ACBP3	OG4760	acyl- -binding domain-containing protein 6	759		3018	2397	595.822	348.692	11.5798	11.2526	11.4162	-0.327153	3018	1705	595.822	3165.36	11.4487	10.8792	11.164	-0.569446		870	1404	516.999	264.533	10.3053	9.99283	10.1491	-0.312449	870	1223	516.999	1522.23	10.2298	9.80441	10.0171	-0.425362		1557	2074	403.831	321.583	10.8434	10.8626	10.853	0.0192658	1557	2044	403.831
ACC	OG10860	acetyl-carboxylase	7047		695	1060	14.7781	16.608	9.5264	10.1068	9.81659	0.580368	695	9891	14.7781	1977.77	9.37328	13.3993	11.3863	4.02601		766	1510	48.5646	30.3537	10.1262	10.0949	10.1105	-0.0313619	766	13853	48.5646	1839.58	10.0469	13.2993	11.6731	3.25241		467	711	12.9738	11.8085	9.19739	9.39278	9.29508	0.19539	467	3482	12.9738
ACOT1	OG3326	acyl-protein thioesterase 1	663		1456	1302	329.069	216.827	10.5496	10.3931	10.4713	-0.156458	1456	1074	329.069	2282.61	10.4112	10.2239	10.3175	-0.187281		461	808	312.378	173.593	9.41883	9.22638	9.32261	-0.19245	461	808	312.378	1146.76	9.31846	9.21025	9.26436	-0.108209		2202	2746	653.817	487.431	11.3313	11.2576	11.2945	-0.0737325	2202	2484	653.817
ACOT2	OG4651	palmitoyl-protein thioesterase 1 isoform x1	903		1017	958	168.761	117.137	10.0494	9.96667	10.008	-0.0826883	1017	2177	168.761	3397.12	9.90502	11.2276	10.5663	1.32255		249	337	123.881	53.1591	8.58197	8.05947	8.32072	-0.522503	249	2556	123.881	2663.48	8.43871	10.864	9.65134	2.42525		73	197	15.9143	25.6747	7.03675	7.79228	7.41451	0.755524	73	637	15.9143
ACOX1a	OG11917	probable peroxisomal acyl-coenzyme a oxidase 1	2028		615	856	45.4408	46.6039	9.36057	9.81148	9.58602	0.450906	615	2166	45.4408	1504.98	9.20396	11.2203	10.2121	2.01639		232	639	51.777	45.216	8.48795	8.90647	8.69721	0.418522	232	1259	51.777	588.515	8.3381	9.84605	9.09207	1.50795		558	1056	54.5686	61.7371	9.43371	9.92707	9.68039	0.493363	558	2326	54.5686
ACOX1b	OG2245	choline ethanolamine kinase	1503		100	64	9.96966	4.70151	7.12681	6.68026	6.90354	-0.446544	100	285	9.96966	267.194	6.85813	8.39123	7.62468	1.5331		39	80	8.66515	5.63565	6.37296	6.39039	6.38168	0.0174295	39	377	8.66515	175.443	5.8624	8.12327	6.99284	2.26087		1150	1079	111.962	62.801	10.4206	9.95652	10.1886	-0.464106	1150	1685	111.962
ACOX1c	OG5225	acyl- oxidase	2019		675	556	50.0964	30.4057	9.4867	9.22474	9.35572	-0.261965	675	2078	50.0964	1450.27	9.33278	11.1612	10.247	1.82838		372	363	82.775	25.6098	9.12419	8.15553	8.63986	-0.968661	372	1870	82.775	871.527	9.0115	10.4144	9.71297	1.40294		479	610	46.7038	35.5566	9.23086	9.18968	9.21027	-0.0411826	479	1509	46.7038
ACOX3a	OG11206	peroxisomal acyl-coenzyme a oxidase 3	2058		45	104	3.27647	5.57961	6.3655	7.16847	6.76698	0.802972	45	2794	3.27647	1913.03	6.00905	11.5842	8.79661	5.57511		50	100	10.9148	6.92134	6.62859	6.62024	6.62441	-0.00834152	50	1051	10.9148	480.544	6.19615	9.58697	7.89156	3.39082		27	44	2.58268	2.51613	6.21922	6.37319	6.2962	0.153967	27	3563	2.58268
ACOX3b	OG7917	peroxisomal acyl-coenzyme a oxidase 3-like	2094		972	1146	69.5551	60.426	9.98673	10.2152	10.1009	0.228429	972	1584	69.5551	1065.91	9.84149	10.7745	10.308	0.933044		204	461	43.7669	31.3588	8.31829	8.46891	8.3936	0.150627	204	1063	43.7669	477.675	8.15536	9.60326	8.87931	1.44789		801	1187	75.3024	66.7114	9.92241	10.0873	10.0049	0.164894	801	2657	75.3024
AGPAT1	OG1508	1-acyl-sn-glycerol-3-phosphate acyltransferase gamma-like isoform x1	1152		1611	1851	209.547	177.407	10.6916	10.8871	10.7893	0.195526	1611	2182	209.547	2668.96	10.5545	11.2308	10.8927	0.676344		1047	2627	408.307	324.82	10.5667	10.8768	10.7218	0.310168	1047	3708	408.307	3028.75	10.496	11.3996	10.9478	0.903596		466	742	79.6317	75.8015	9.19456	9.44977	9.32216	0.255205	466	2326	79.6317
AGPAT2	OG4255	1-acyl-sn-glycerol-3-phosphate acyltransferase	801		1045	915	195.489	126.126	10.087	9.90327	9.99514	-0.183731	1045	1307	195.489	2299.23	9.94318	10.5017	10.2224	0.558478		353	469	194.347	81.8687	9.05265	8.49172	8.77218	-0.560931	353	3004	194.347	3464.06	8.93656	11.0964	10.0165	2.15987		415	319	103.152	47.4015	9.04256	8.36255	8.70256	-0.680007	415	2396	103.152
AGPAT3	OG7716	1-acyl-sn-glycerol-3-phosphate acyltransferase alpha	828		266	476	48.1383	63.4735	8.26478	9.01732	8.64105	0.752545	266	47	48.1383	79.9848	8.07227	6.22259	7.14743	-1.84968		386	783	203.536	130.905	9.17472	9.18331	9.17901	0.00858617	386	56	203.536	61.8478	9.06433	5.50022	7.28227	-3.56411		158	230	37.2944	32.4555	7.85199	7.97056	7.91128	0.118563	158	37	37.2944
AGPAT4	OG14377	1-acyl-sn-glycerol-3-phosphate acyltransferase alpha	855		47	77	8.23704	9.94353	6.4025	6.85901	6.63076	0.456507	47	27	8.23704	44.4977	6.05119	5.6981	5.87465	-0.353098		54	174	28.374	28.988	6.71087	7.24138	6.97612	0.530508	54	57	28.374	62.7313	6.30059	5.52328	5.91193	-0.777315		3	13	1.11851	2.89758	5.24415	5.65508	5.44962	0.410929	3	5	1.11851
CSP1	OG12340	chemosensory protein	453		38429	37151	12711.6	9055	15.2315	15.1828	15.2072	-0.0487389	38429	306	12711.6	951.838	15.107	8.48648	11.7967	-6.62051		816	1283	1142.03	569.321	10.2151	9.86678	10.0409	-0.348304	816	2	1142.03	5.86274	10.1377	2.33063	6.23416	-7.80706		25335	58443	11009.7	15183.1	14.8284	15.6393	15.2339	0.810947	25335	35	11009.7
CSP10	OG3868	chemosensory protein	360		12	14	4.9948	4.2938	5.48221	5.56264	5.52243	0.0804305	12	568	4.9948	2223.24	4.97449	9.33175	7.15312	4.35726		0	4	0	1.58268	3.91995	4.53764	4.2288	0.617686	0	703	0	1837.51	1.21735	9.0111	5.11423	7.79375
CSP11	OG2819	chemosensory protein 2	921		2148	2065	349.473	247.558	11.0973	11.0416	11.0694	-0.0557237	2148	2875	349.473	4398.64	10.9634	11.6251	11.2942	0.661638		1159	2946	565.349	455.626	10.7105	11.0397	10.8751	0.329152	1159	4178	565.349	4268.59	10.6422	11.5715	11.1068	0.929317		1060	1261	231.855	164.892	10.3077	10.1705	10.2391	-0.137168	1060	1111	231.855
CSP14	OG8641	chemosensory protein	378		1	4	0.396413	1.16838	4.73919	5.04593	4.89256	0.306737	1	1294	0.396413	4823.72	4.06639	10.4875	7.27694	6.42111		1	8	1.22747	3.11347	4.3601	4.78707	4.57358	0.426975	1	7568	1.22747	19457	2.30107	12.4276	7.36434	10.1265		110	7	57.2867	2.17938	7.45161	5.41336	6.43249	-2.03825	110	1470	57.2867
CSP3	OG10386	chemosensory protein																				7656	3915	9027.54	1463.67	13.4121	11.4448	12.4284	-1.96724	7656	118501	9027.54	292666	13.3623	16.3953	14.8788	3.03299		3	4	1.58756	1.26544	5.24415	5.24793	5.24604	0.00377528	3	76	1.58756
CSP3	OG12370	chemosensory protein	372		112	81	45.1143	24.0413	7.24819	6.90954	7.07887	-0.338654	112	11273	45.1143	42700.9	6.99037	13.5876	10.289	6.59719		10	44	14.9752	20.8914	5.26767	5.83951	5.55359	0.571844	10	0	14.9752	0	4.17796	1.21735	2.69766	-2.96061		12451	3269	6433.27	1009.76	13.8062	11.5042	12.6552	-2.30207	12451	546182	6433.27
CSP4	OG2632	chemosensory protein	372		49065	85810	19763.7	25468.9	15.5837	16.3896	15.9866	0.80591	49065	930	19763.7	3522.74	15.4593	10.0209	12.7401	-5.43835		10	5	12.0767	1.91453	5.26767	4.60926	4.93846	-0.658407	10	6	12.0767	15.1769	4.17796	3.06494	3.62145	-1.11302
CSP6	OG3423	chemosensory protein	360		29047	16141	12090.3	4950.44	14.8282	13.9823	14.4053	-0.845954	29047	451827	12090.3	1.76852e+06	14.7035	18.9094	16.8065	4.20592		4344	2905	5421.01	1149.42	12.5975	11.0198	11.8086	-1.57779	4344	16600	5421.01	43389.2	12.5452	13.5601	13.0527	1.0149		11	8	6.16933	2.68231	5.70375	5.45978	5.58177	-0.243974	11	81	6.16933
CSP6a	OG3423	chemosensory protein																				118	96	192.073	49.5447	7.61944	6.57726	7.09835	-1.04218	118	53	192.073	180.694	7.38244	5.42873	6.40559	-1.95371		25343	11157	13974.7	3677.95	14.8288	13.2566	14.0427	-1.57227	25343	128125	13974.7
CSP7	OG2031	chemosensory protein	387		16375	21819	6340.3	6225.01	14.003	14.4161	14.2096	0.413146	16375	19324	6340.3	70360	13.8777	14.3638	14.1208	0.486122		4573	10033	5148.98	3581.73	12.6713	12.7929	12.7321	0.121633	4573	10297	5148.98	24283.6	12.6193	12.8715	12.7454	0.252221		0	1	0	0.356625	4.72708	4.98856	4.85782	0.261485	0	4	0
CSP7a	OG2031	chemosensory protein																																					13880	22442	7060.43	6824.59	13.9624	14.2609	14.1117	0.298476	13880	8239	7060.43
CSP9	OG4066	chemosensory protein	363		104	82	42.9305	24.9415	7.16847	6.92188	7.04517	-0.246586	104	5270	42.9305	20457.1	6.9036	12.494	9.69879	5.59038		0	0	0	0	3.91995	3.91995	3.91995	0	0	52	0	139.403	1.21735	5.40409	3.31072	4.18674
CXE1	OG15	carboxylesterase	1398		44	17	4.71612	1.34263	6.34657	5.67182	6.0092	-0.674755	44	470	4.71612	473.73	5.98747	9.0702	7.52884	3.08273		16	8	5.14168	0.815113	5.59216	4.78707	5.18962	-0.805094	16	443	5.14168	298.176	4.72487	8.35245	6.53866	3.62758		307	381	42.5003	31.532	8.65508	8.5832	8.61914	-0.0718847	307	126	42.5003
CXE11	OG7	carboxylesterase	1632		1	0	0.0918161	0	4.73919	4.42894	4.58407	-0.310253	1	241	0.0918161	208.083	4.06639	8.1685	6.11745	4.10212		0	0	0	0	3.91995	3.91995	3.91995	0	0	12	0	7.76058	1.21735	3.69614	2.45674	2.47878		32	106	4.22498	8.3667	6.33963	7.13392	6.73678	0.794291	32	6	4.22498
CXE12a	OG8	carboxylesterase	1152		112	108	14.5682	10.3511	7.24819	7.2089	7.22855	-0.0392883	112	15	14.5682	18.3476	6.99037	5.23402	6.11219	-1.75635		5	21	1.8397	2.44985	4.88961	5.29361	5.09161	0.403998	5	0	1.8397	0	3.464	1.21735	2.34067	-2.24664
CXE12b	OG8028	carboxylesterase	1194		111	84	13.9302	7.76767	7.23847	6.94623	7.09235	-0.292242	111	593	13.9302	699.827	6.97981	9.39152	8.18566	2.41171		38	136	14.2979	16.2244	6.34715	6.95672	6.65193	0.609569	38	1985	14.2979	1564.34	5.82784	10.5002	8.16404	4.67241		384	959	45.4834	67.9069	8.94163	9.79576	9.3687	0.854128	384	296	45.4834
CXE13	OG5856	carboxylesterase	1686		906	1003	80.5211	65.684	9.88964	10.0302	9.9599	0.140523	906	4461	80.5211	3728.33	9.74294	12.2547	10.9988	2.51176		672	1102	179.062	93.1021	9.94272	9.65492	9.79882	-0.287806	672	4415	179.062	2464.05	9.85886	11.651	10.7549	1.79211		1008	1565	114.042	105.85	10.2382	10.4694	10.3538	0.23128	1008	2294	114.042
CXE14	OG9	carboxylesterase	1677		13416	10209	1198.75	672.15	13.7163	13.3236	13.52	-0.392666	13416	1610	1198.75	1352.8	13.5907	10.7977	12.1942	-2.79302		3807	5198	1019.86	441.508	12.4082	11.8499	12.129	-0.558253	3807	952	1019.86	534.17	12.355	9.44515	10.9001	-2.90988		9814	7142	1156.17	503.002	13.4643	12.6174	13.0408	-0.846917	9814	2947	1156.17
CXE15	OG-CXE15	carboxylesterase	1800		4103	2493	341.561	152.921	12.0175	11.3083	11.6629	-0.709213	4103	2777	341.561	2173.92	11.8883	11.5754	11.7319	-0.31285		2106	2672	530.937	213.582	11.5605	10.901	11.2307	-0.659515	2106	8872	530.937	4684.78	11.5019	12.6568	12.0793	1.15486		1749	1533	238.108	124.767	11.0066	10.4407	10.7237	-0.565866	1749	5007	238.108
CXE15	OG-CXE15	carboxylesterase	1767		2035	1194	172.571	74.6077	11.0209	10.2723	10.6466	-0.748595	2035	1384	172.571	1103.67	10.8865	10.5828	10.7347	-0.30364		178	290	57.0787	29.4846	8.14049	7.86757	8.00403	-0.272927	178	3166	57.0787	2126.42	7.96207	11.172	9.56706	3.20997		4254	5119	507.535	365.113	12.2671	12.1417	12.2044	-0.125364	4254	9844	507.535
CXE15	OG-CXE15	carboxylesterase	876		648	341	110.843	42.98	9.4313	8.5807	9.006	-0.850602	648	253	110.843	406.964	9.27623	8.23275	8.75449	-1.04348		147	283	44.0269	26.8739	7.89494	7.83665	7.8658	-0.0582885	147	1391	44.0269	872.593	7.69162	9.98921	8.84041	2.29759		3215	1165	507.13	109.859	11.868	10.0616	10.9648	-1.80642	3215	5811	507.13
CXE15	OG-CXE15	carboxylesterase	1473		7114	3999	723.686	299.754	12.8051	11.9808	12.393	-0.824301	7114	3913	723.686	3743.24	12.6781	12.0667	12.3724	-0.611469		2197	2691	626.674	243.371	11.6209	10.911	11.266	-0.709886	2197	4153	626.674	2481.17	11.5628	11.5628	11.5628	-3.55271e-15		2	1	0.49153	0.146924	5.15002	4.98856	5.06929	-0.161454	2	1	0.49153
CXE15	OG-CXE15	carboxylesterase	1584		13	4	1.22978	0.278818	5.5233	5.04593	5.28462	-0.477373	13	2970	1.22978	2642.05	5.02383	11.6716	8.3477	6.64776																			79	45	14.3998	4.9036	7.11328	6.38998	6.75163	-0.723306	79	372	14.3998
CXE15	OG-CXE15	carboxylesterase	1806		1631	772	135.324	47.1971	10.7089	9.66979	10.1894	-1.03912	1631	20256	135.324	15804.3	10.572	14.4317	12.5019	3.8597																			936	62	159.532	6.31736	10.136	6.64455	8.39027	-3.49145	936	1129	159.532
CXE16	OG11	carboxylesterase	1605		846	741	78.9832	50.9752	9.79532	9.61377	9.70454	-0.181555	846	400	78.9832	351.176	9.6471	8.84924	9.24817	-0.797861		343	627	96.0089	55.6452	9.01352	8.88081	8.94716	-0.132708	343	1972	96.0089	1156.13	8.8955	10.4908	9.69315	1.5953		4161	4659	510.359	341.62	12.2355	12.0075	12.1215	-0.228002	4161	3839	510.359
CXE17	OG13	carboxylesterase	1623		2080	1518	192.037	103.269	11.0518	10.6081	10.8299	-0.443741	2080	4540	192.037	3941.64	10.9176	12.2799	11.5988	1.36229		2262	3342	626.133	293.308	11.6626	11.2192	11.4409	-0.443378	2262	4680	626.133	2713.33	11.6048	11.735	11.6699	0.130105		1685	2242	204.378	162.571	10.9542	10.972	10.9631	0.0177393	1685	4557	204.378
CXE19	OG14	carboxylesterase	1617		610	568	56.5274	38.7842	9.34954	9.25342	9.30148	-0.0961224	610	701	56.5274	610.869	9.19268	9.62453	9.4086	0.431845		410	783	113.911	68.9743	9.25742	9.18331	9.22036	-0.0741165	410	1764	113.911	1026.51	9.15062	10.3305	9.74058	1.17992		118	251	14.3656	18.268	7.52687	8.07329	7.80008	0.546424	118	395	14.3656
CXE2	OG1265	carboxylesterase	1620		893	1072	82.5992	73.0627	9.86972	10.1224	9.99606	0.252669	893	2	82.5992	1.73962	9.72271	4.27216	6.99743	-5.45055		563	1085	156.13	95.4004	9.69582	9.63332	9.66457	-0.0625007	563	6	156.13	3.48507	9.60493	3.06494	6.33493	-6.53999		1132	1484	137.557	107.807	10.3987	10.3957	10.3972	-0.0030808	1132	120	137.557
CXE21	OG16	carboxylesterase	1680		2122	1608	189.267	105.68	11.0801	10.6889	10.8845	-0.391113	2122	366	189.267	306.981	10.9461	8.72831	9.83719	-2.21776		3533	5830	944.772	494.304	12.301	12.0142	12.1576	-0.286853	3533	3353	944.772	1878.02	12.2474	11.2547	11.751	-0.992693		289	433	33.9248	30.3865	8.57893	8.74514	8.66204	0.166206	289	334	33.9248
CXE22	OG-CXE22	carboxylesterase	1680		330	287	29.4336	18.862	8.53851	8.36049	8.4495	-0.178019	330	225	29.4336	188.718	8.35752	8.07812	8.21782	-0.279398		1013	1728	270.89	146.511	10.52	10.2844	10.4022	-0.23556	1013	1082	270.89	606.03	10.4485	9.62866	10.0386	-0.81987		0	0	0	0	4.72708	4.72708	4.72708	0	0	0	0
CXE22	OG-CXE22	carboxylesterase	1476		439	297	44.5674	22.217	8.91024	8.40391	8.65707	-0.506333	439	202	44.5674	192.844	8.74192	7.93733	8.33962	-0.80459																			0	0	0	0	4.72708	4.72708	4.72708	0	0	0	0
CXE22	OG-CXE22	carboxylesterase	1683		1148	840	102.211	55.1076	10.2176	9.78554	10.0016	-0.432041	1148	547	102.211	457.977	10.0755	9.27956	9.67751	-0.795902																			0	0	0	0	4.72708	4.72708	4.72708	0	0	0	0
CXE22	OG-CXE22	carboxylesterase																																					0	0	0	0	4.72708	4.72708	4.72708	0	0	0	0
CXE22	OG-CXE22	carboxylesterase																																					0	0	0	0	4.72708	4.72708	4.72708	0	0	0	0
CXE22	OG-CXE22	carboxylesterase																																					0	0	0	0	4.72708	4.72708	4.72708	0	0	0	0
CXE22	OG-CXE22	carboxylesterase																																					0	1	0	0.072916	4.72708	4.98856	4.85782	0.261485	0	0	0
CXE22	OG-CXE22	carboxylesterase																																					0	0	0	0	4.72708	4.72708	4.72708	0	0	0	0
CXE22	OG-CXE22	carboxylesterase																																					0	0	0	0	4.72708	4.72708	4.72708	0	0	0	0
CXE22	OG-CXE22	carboxylesterase																																					0	0	0	0	4.72708	4.72708	4.72708	0	0	0	0
CXE22	OG-CXE22	carboxylesterase																																					0	0	0	0	4.72708	4.72708	4.72708	0	0	0	0
CXE24	OG513	carboxylesterase	1677		120	63	10.7223	4.14785	7.32358	6.66547	6.99452	-0.658115	120	223	10.7223	187.375	7.07211	8.06641	7.56926	0.994294		501	939	134.214	79.7568	9.53388	9.43318	9.48353	-0.100699	501	1448	134.214	812.477	9.43767	10.0469	9.74228	0.609218		882	1450	103.535	101.756	10.0543	10.3635	10.2089	0.309197	882	1777	103.535
CXE24	OG513	carboxylesterase	1677		3238	3600	289.323	237.02	11.6799	11.8309	11.7554	0.151	3238	2055	289.323	1726.71	11.5493	11.1453	11.3473	-0.404024
CXE25	OG18	carboxylesterase	1665		1280	1317	115.195	87.3349	10.3693	10.4091	10.3892	0.0398118	1280	7282	115.195	6162.78	10.229	12.9587	11.5939	2.72975		681	1287	187.81	112.536	9.96134	9.87113	9.91623	-0.0902077	681	2123	187.81	1226.32	9.87796	10.5969	10.2374	0.718955		697	1086	82.4084	76.7612	9.73314	9.96537	9.84926	0.232226	697	3421	82.4084
CXE26	OG19	carboxylesterase	1533		325	293	31.7673	21.1029	8.51891	8.3867	8.4528	-0.132212	325	1336	31.7673	1228.02	8.33716	10.5328	9.43496	2.19561		92	134	28.2898	13.0644	7.31703	6.94001	7.12852	-0.377014	92	242	28.2898	155.862	7.03451	7.49694	7.26572	0.46243		49	117	6.20723	8.86056	6.67633	7.23244	6.95439	0.55611	49	26	6.20723
CXE26	OG19	carboxylesterase	1572		4225	2874	402.729	201.86	12.0593	11.5102	11.7848	-0.549104	4225	3008	402.729	2696.28	11.9303	11.6898	11.81	-0.240492		1537	1869	464.049	178.913	11.1114	10.395	10.7532	-0.716405	1537	612	464.049	387.012	11.0484	8.81303	9.93071	-2.23535		405	648	52.4178	50.1386	9.01077	9.2695	9.14013	0.258726	405	211	52.4178
CXE26	OG19	carboxylesterase																																					1900	2554	240.688	193.418	11.1232	11.1553	11.1392	0.0321732	1900	1334	240.688
CXE27	OG11909	carboxylesterase	1626		0	0	0	0	4.42894	4.42894	4.42894	0	0	262	0	227.05	3.68173	8.27911	5.98042	4.59738		0	2	0	0.220839	3.91995	4.35838	4.13917	0.438425	0	430	0	313.657	1.21735	8.3101	4.76373	7.09275		0	0	0	0	4.72708	4.72708	4.72708	0	0	1122	0
CXE28	OG12654	carboxylesterase	939		5	0	0.797891	0	5.11747	4.42894	4.77321	-0.688531	5	43	0.797891	64.5272	4.53204	6.13292	5.33248	1.60088		21	16	7.08284	1.711	5.80728	5.12908	5.46818	-0.678196	21	300	7.08284	211.93	5.06009	7.79978	6.42993	2.73969		6	12	1.04991	1.25532	5.45452	5.61982	5.53717	0.165291	6	52	1.04991
CXE28	OG12654	carboxylesterase	1710		46	31	4.03089	2.00162	6.38414	6.0698	6.22697	-0.314332	46	74	4.03089	60.9783	6.03029	6.71056	6.37043	0.680272
CXE29	OG22	carboxylesterase	1473		1173	1657	119.326	124.204	10.2476	10.7312	10.4894	0.483586	1173	2347	119.326	2245.18	10.1058	11.3349	10.7204	1.22911		300	660	92.6298	64.6124	8.83197	8.95031	8.89114	0.118342	300	798	92.6298	516.078	8.70426	9.19243	8.94834	0.488168		917	1535	129.126	129.219	10.1078	10.4426	10.2752	0.334766	917	1027	129.126
CXE30	OG2573	carboxylesterase	1572		677	982	64.532	68.9723	9.49072	10.0009	9.7458	0.510163	677	853	64.532	764.604	9.33688	9.8994	9.61814	0.562517		621	1010	176.798	91.1695	9.83244	9.53398	9.68321	-0.298457	621	851	176.798	507.456	9.74558	9.28448	9.51503	-0.4611		245	474	30.6808	35.4856	8.37366	8.86104	8.61735	0.487381	245	396	30.6808
CXE31	OG343	carboxylesterase	1287		147	285	17.115	24.4502	7.55157	8.35164	7.95161	0.800076	147	188	17.115	205.835	7.31768	7.84434	7.58101	0.526663		273	426	95.2964	47.1483	8.70504	8.36467	8.53485	-0.340372	273	532	95.2964	388.964	8.56978	8.61316	8.59147	0.0433801		349	1027	54.0121	95.0188	8.81843	9.88905	9.35374	1.07062	349	3281	54.0121
CXE32	OG4219	carboxylesterase	1908		2699	3228	211.965	186.798	11.421	11.6755	11.5482	0.254523	2699	4115	211.965	3039.01	11.2891	12.1389	11.714	0.849782		712	1181	170.053	89.4327	10.0237	9.75124	9.88746	-0.272442	712	2549	170.053	1275.14	9.94187	10.86	10.4009	0.918146		1057	1550	120.416	105.564	10.3038	10.4561	10.3799	0.152292	1057	2164	120.416
CXE33	OG5010	carboxylesterase	1650		788	963	71.5618	64.4404	9.69787	9.97387	9.83587	0.275994	788	1220	71.5618	1041.88	9.54798	10.4041	9.97603	0.856105		245	712	53.5608	49.3518	8.56039	9.05344	8.80692	0.493051	245	1014	53.5608	464.303	8.41566	9.53559	8.97562	1.11992		503	689	49.1168	40.2212	9.29557	9.35092	9.32324	0.0553497	503	586	49.1168
CXE34	OG58	carboxylesterase	1467		317	229	32.3794	17.2354	8.48698	8.07876	8.28287	-0.408225	317	145	32.3794	139.277	8.30398	7.51392	7.90895	-0.79006		182	157	55.7357	15.2442	8.16932	7.12108	7.6452	-1.04824	182	49	55.7357	31.4298	7.99355	5.32751	6.66053	-2.66604		339	386	39.7942	27.0882	8.7812	8.59959	8.69039	-0.181605	339	497	39.7942
CXE35	OG9521	carboxylesterase	1545		1135	905	110.08	64.675	10.2017	9.88812	10.0449	-0.31362	1135	1677	110.08	1529.48	10.0594	10.8557	10.4576	0.796259		28	49	7.65154	4.24551	6.05715	5.93147	5.99431	-0.125686	28	946	7.65154	541.458	5.42698	9.43609	7.43154	4.0091		381	210	44.9657	14.8166	8.93148	7.86523	8.39835	-1.06625	381	1883	44.9657
CXE36	OG2580	carboxylesterase																				72	138	32.1854	19.5591	7.03062	6.97323	7.00192	-0.0573929	72	462	32.1854	432.565	6.69474	8.4122	7.55347	1.71746		74	68	9.32021	5.12007	7.04982	6.72321	6.88651	-0.326605	74	374	9.32021
CXE4	OG21	carboxylesterase	1605		10852	10406	1013.15	715.855	13.4114	13.3511	13.3812	-0.0603014	10852	5046	1013.15	4430.09	13.2854	12.4316	12.8585	-0.853822		1718	3401	480.884	301.833	11.2699	11.2441	11.257	-0.0258146	1718	884	480.884	518.266	11.2087	9.33897	10.2738	-1.86969		2144	2991	262.968	219.315	11.2936	11.3784	11.336	0.0847469	2144	16922	262.968
CXE6	OG16751	carboxylesterase	1626		163	390	15.0213	26.4826	7.67103	8.75491	8.21297	1.08387	163	37	15.0213	32.0643	7.44542	5.98611	6.71577	-1.45931		89	241	27.3673	23.4964	7.27759	7.63564	7.45661	0.358041	89	69	27.3673	44.4401	6.98837	5.77446	6.38142	-1.21391		602	747	72.6155	53.8675	9.53539	9.45875	9.49707	-0.0766439	602	642	72.6155
Desat1	OG10718	desaturase	1059		1952	1358	276.2	141.586	10.9621	10.452	10.707	-0.51008	1952	3712	276.2	4939.15	10.8272	11.9911	11.4091	1.16383		740	1225	313.927	164.769	10.0778	9.80222	9.93999	-0.275542	740	2951	313.927	2622.1	9.99726	11.0708	10.534	1.07354		378	393	70.2665	43.674	8.92125	8.62223	8.77174	-0.29902	378	5586	70.2665
Desat1	OG10718	desaturase																																					293	325	54.4659	36.1172	8.59621	8.38546	8.49084	-0.210748	293	3442	54.4659
Desat2	OG14247	desaturase	996		0	0	0	0	4.42894	4.42894	4.42894	0	0	4157	0	5881.13	3.68173	12.1534	7.91758	8.4717		5	23	2.25529	3.2893	4.88961	5.35283	5.12122	0.463221	5	23117	2.25529	21839.8	3.464	14.0378	8.75088	10.5738		3	0	0.592945	0	5.24415	4.72708	4.98562	-0.517077	3	508	0.592945
Desat3	OG12006	desaturase																				0	0	0	0	3.91995	3.91995	3.91995	0	0	0	0	0	1.21735	1.21735	1.21735	0		0	0	0	0	4.72708	4.72708	4.72708	0	0	82	0
Desat4	OG13411	desaturase	1032		0	0	0	0	4.42894	4.42894	4.42894	0	0	2317	0	3163.64	3.68173	11.3166	7.49914	7.63483		0	0	0	0	3.91995	3.91995	3.91995	0	0	119	0	108.503	1.21735	6.51007	3.86371	5.29272		0	0	0	0	4.72708	4.72708	4.72708	0	0	0	0
Desat5	OG10612	desaturase	978		25	52	3.83037	5.87057	5.91643	6.49057	6.2035	0.574142	25	435	3.83037	626.744	5.49001	8.96395	7.22698	3.47394		43	450	20.5729	68.2625	6.47155	8.43696	7.45425	1.96541	43	78156	20.5729	78320	5.99289	15.7949	10.8939	9.80198		0	0	0	0	4.72708	4.72708	4.72708	0	0	0	0
Desat5	OG10612	desaturase																																					0	0	0	0	4.72708	4.72708	4.72708	0	0	0	0
Desat6	OG3416	desaturase	1062		3582	3429	505.406	356.5	11.8237	11.7615	11.7926	-0.0622172	3582	3400	505.406	4511.22	11.6938	11.8652	11.7795	0.17144		1206	2210	510.17	296.417	10.7669	10.6318	10.6993	-0.135066	1206	8515	510.17	7544.6	10.6994	12.5976	11.6485	1.8982		0	0	0	0	4.72708	4.72708	4.72708	0	0	0	0
Desat6	OG3416	desaturase																																					0	0	0	0	4.72708	4.72708	4.72708	0	0	0	0
Desat7		desaturase	906		2	17	0.330781	2.07175	4.86687	5.67182	5.26934	0.804953	2	37304	0.330781	58018.6	4.22413	15.3119	9.76802	11.0878		20	35	9.72412	5.3955	5.76718	5.65467	5.71093	-0.112503	20	54086	9.72412	55079.3	4.99905	15.2638	10.1314	10.2648
ELOVL1	OG1131	elongation of very long chain fatty acids protein	912		155	269	25.4669	32.5667	7.61257	8.27885	7.94571	0.666282	155	3661	25.4669	5656.46	7.38298	11.9712	9.6771	4.58824		187	557	92.1169	86.9953	8.20456	8.72124	8.4629	0.516676	187	1538	92.1169	1586.86	8.03195	10.1335	9.08273	2.10156		276	486	59.5754	62.7145	8.5213	8.89327	8.70728	0.37197	276	3235	59.5754
ELOVL10	OG920	elongation of very long chain fatty acids protein	936		1481	1752	237.093	206.669	10.5734	10.8096	10.6915	0.23619	1481	9702	237.093	14605.8	10.4353	13.3715	11.9034	2.93627		790	1588	379.179	241.663	10.1696	10.1656	10.1676	-0.00397252	790	8972	379.179	9019.64	10.0912	12.6729	11.3821	2.58176		1871	3088	393.505	388.264	11.1015	11.4235	11.2625	0.322008	1871	8296	393.505
ELOVL2	OG1759	elongation of very long chain fatty acids protein	1011		299	486	44.3159	53.0764	8.41243	9.04494	8.72869	0.63251	299	3073	44.3159	4283.03	8.22639	11.7204	9.97339	3.494		85	154	37.1104	21.3177	7.22325	7.09875	7.161	-0.124505	85	1897	37.1104	1734.71	6.92447	10.435	8.67976	3.51058		50	68	9.56549	7.77714	6.69355	6.72321	6.70838	0.0296634	50	2884	9.56549
ELOVL3	OG1845	elongation of very long chain fatty acids protein aael008004-like	945		1344	1363	213.111	159.25	10.4375	10.4571	10.4473	0.019637	1344	5384	213.111	8028.11	10.2979	12.5247	11.4113	2.2268		675	600	320.896	90.4388	9.94895	8.82134	9.38515	-1.12762	675	3692	320.896	3676.26	9.86526	11.3934	10.6293	1.52812		877	852	182.692	106.105	10.0465	9.63551	9.84102	-0.411011	877	3222	182.692
ELOVL4	OG1885	elongation of very long chain fatty acids protein	786		55	20	10.4853	2.80946	6.54065	5.77027	6.15546	-0.770375	55	13	10.4853	23.3056	6.20767	5.13529	5.67148	-1.07238		5	11	2.79387	1.94882	4.88961	4.93128	4.91044	0.0416703	5	69	2.79387	80.7549	3.464	5.77446	4.61923	2.31047		22	17	5.53113	2.55513	6.08424	5.78296	5.9336	-0.301278	22	8	5.53113
ELOVL5	OG2766	centrosome-associated protein 350	936		1832	4373	293.284	515.846	10.8725	12.1085	11.4905	1.23597	1832	963	293.284	1449.74	10.737	10.07	10.4035	-0.667007		902	4016	428.812	605.337	10.3562	11.4812	10.9187	1.125	902	708	428.812	704.981	10.2817	9.02124	9.65146	-1.26045		722	2008	150.404	250.068	9.78096	10.8173	10.2991	1.03634	722	1520	150.404
ELOVL6	OG2777	elongation of very long chain fatty acids protein	1056		595	800	84.4291	83.6454	9.31595	9.71858	9.51726	0.402637	595	795	84.4291	1060.82	9.15832	9.80059	9.47946	0.642273		795	1487	338.217	200.578	10.1784	10.0733	10.1259	-0.1051	795	163	338.217	145.244	10.1002	6.94441	8.52233	-3.15583		486	748	90.5994	83.3612	9.25004	9.46054	9.35529	0.210502	486	44	90.5994
ELOVL7	OG3383	elongation of very long chain fatty acids protein aael008004-like	897		62	105	10.3571	12.9245	6.6505	7.17869	6.91459	0.52819	62	183	10.3571	287.474	6.33118	7.80961	7.0704	1.47843		68	145	34.0572	23.0256	6.96562	7.02953	6.99757	0.0639056	68	261	34.0572	273.794	6.616	7.60331	7.10965	0.987311		58	69	12.7288	9.0528	6.82347	6.73586	6.77966	-0.0876084	58	240	12.7288
ELOVL8	OG4047	elongation of very long chain fatty acids protein aael008004-like	975		500	308	76.8431	34.8789	9.08275	8.45019	8.76647	-0.632552	500	283	76.8431	408.999	8.91933	8.38182	8.65057	-0.537512		181	360	83.4001	52.5936	8.16217	8.14477	8.15347	-0.0174034	181	539	83.4001	520.188	7.98575	8.6318	8.30877	0.64605		1447	1461	307.285	185.48	10.7408	10.374	10.5574	-0.36677	1447	5193	307.285
ELOVL9	OG5759	elongation of very long chain fatty acids protein	936		1926	1747	308.333	206.079	10.9431	10.8056	10.8744	-0.137534	1926	17059	308.333	25681.3	10.8082	14.1842	12.4962	3.37605		1073	2312	521.699	356.411	10.6014	10.6957	10.6485	0.0943302	1073	5761	521.699	5866.81	10.5313	12.0344	11.2828	1.50311		931	927	192.112	114.356	10.1286	9.74968	9.93915	-0.378954	931	8204	192.112
FA2H	OG1894	fatty acid 2-hydroxylase	1041		116	314	16.6973	33.3039	7.2864	8.47482	7.88061	1.18843	116	56	16.6973	75.8014	7.03183	6.40508	6.71846	-0.626749		51	289	22.2663	40.0053	6.64962	7.86319	7.25641	1.21357	51	63	22.2663	57.6104	6.22298	5.65435	5.93867	-0.568627		154	208	29.1221	23.5147	7.82268	7.85425	7.83846	0.0315696	154	73	29.1221
FAAH1	OG12137	fatty-acid amide hydrolase 2	1569		156	282	14.8984	19.8446	7.62001	8.33827	7.97914	0.718265	156	12843	14.8984	11534.1	7.39094	13.7753	10.5831	6.38436		66	333	18.8979	30.2313	6.93195	8.0441	7.48803	1.11214	66	18459	18.8979	11070.3	6.57495	13.7132	10.1441	7.13828		110	278	13.8014	20.852	7.45161	8.19529	7.82345	0.743677	110	7180	13.8014
FAAH2	OG2760	fatty-acid amide hydrolase 2	1587		298	312	28.137	21.7067	8.40818	8.46666	8.43742	0.0584839	298	1535	28.137	1362.92	8.22196	10.7299	9.47592	2.50791		73	169	20.6651	15.1686	7.04641	7.20705	7.12673	0.160638	73	1068	20.6651	633.243	6.71377	9.60998	8.16188	2.89621		166	306	20.5913	22.6919	7.90885	8.31162	8.11023	0.402765	166	1739	20.5913
FAAH3	OG4078	fatty-acid amide hydrolase 2	1641		484	464	44.1953	31.2195	9.03946	8.98346	9.01146	-0.0560034	484	2768	44.1953	2376.83	8.87487	11.5708	10.2228	2.69592		100	290	27.3769	25.1724	7.41711	7.86757	7.64234	0.450459	100	541	27.3769	310.216	7.15077	8.63708	7.89392	1.48631		236	159	28.3111	11.4029	8.32777	7.55422	7.94099	-0.773557	236	1757	28.3111
FAAH4	OG4742	fatty-acid amide hydrolase 2	1590		9681	9665	912.352	671.152	13.2473	13.245	13.2462	-0.00237579	9681	23246	912.352	20601.1	13.1211	14.6301	13.8756	1.50898		3344	6575	944.847	589.025	12.2222	12.1865	12.2043	-0.0357189	3344	9943	944.847	5884.32	12.1681	12.8211	12.4946	0.652956		5360	6841	663.621	506.348	12.5973	12.5558	12.5765	-0.0414858	5360	12642	663.621
FAAH5	OG5752	fatty-acid amide hydrolase 2	1560		502	534	48.219	37.7949	9.08807	9.17061	9.12934	0.0825474	502	8802	48.219	7950.54	8.92479	13.2314	11.0781	4.30664		73	121	21.0228	11.0483	7.04641	6.82626	6.93634	-0.220149	73	3362	21.0228	2027.91	6.71377	11.2585	8.98615	4.54476		1668	1276	210.486	96.2614	10.94	10.1868	10.5634	-0.753156	1668	5569	210.486
FAR1	OG1201	fatty acyl- reductase cg8306	1533		7240	8780	707.678	632.366	12.8303	13.1071	12.9687	0.276738	7240	35505	707.678	32635.3	12.7034	15.2407	13.972	2.53729		1968	4010	576.734	372.595	11.4637	11.479	11.4714	0.0153427	1968	9300	576.734	5708.43	11.4043	12.7247	12.0645	1.3204		4161	4410	534.328	338.55	12.2355	11.9293	12.0824	-0.306203	4161	17603	534.328
FAR10	OG4856	fatty-acyl reductase	1554		637	1149	61.4225	81.6366	9.40811	10.2188	9.81345	0.810683	637	307	61.4225	278.373	9.25254	8.49086	8.8717	-0.761677		269	744	77.7667	68.1957	8.68524	9.11343	8.89933	0.428183	269	17	77.7667	10.2938	8.54874	4.06101	6.30488	-4.48773		403	929	51.0513	70.3543	9.00433	9.7526	9.37846	0.748272	403	0	51.0513
FAR11	OG5903	fatty acyl- reductase cg5065	1494		386	568	38.7147	41.9772	8.74145	9.25342	8.99744	0.511968	386	384	38.7147	362.177	8.56776	8.7936	8.68068	0.225836		173	419	52.0221	39.9483	8.10363	8.34288	8.22325	0.23925	173	757	52.0221	476.783	7.92174	9.11695	8.51934	1.19521		445	850	58.6357	66.9568	9.13391	9.63234	9.38312	0.498433	445	388	58.6357
FAR12	OG5921	fatty acyl- reductase cg5065 isoform x2	1554		5327	9204	513.654	653.946	12.3907	13.1748	12.7827	0.78407	5327	2700	513.654	2448.23	12.2627	11.5352	11.8989	-0.727478		1918	5559	554.485	509.543	11.427	11.946	11.6865	0.519042	1918	995	554.485	602.487	11.3672	9.50847	10.4379	-1.85877		1762	3396	223.207	257.183	11.017	11.5582	11.2876	0.541142	1762	1684	223.207
FAR13	OG7483	fatty-acyl reductase	1587		457	1611	43.1498	112.082	8.96333	10.6916	9.82745	1.72824	457	11714	43.1498	10400.8	8.79658	13.6428	11.2197	4.84623		73	535	20.6651	48.0189	7.04641	8.6672	7.8568	1.62079	73	5668	20.6651	3360.69	6.71377	12.0109	9.36236	5.29717		407	54	50.4859	4.00445	9.01719	6.53132	7.77425	-2.48586	407	9622	50.4859
FAR14	OG9426	fatty-acyl reductase	1551		2367	6773	228.679	482.154	11.2347	12.7347	11.9847	1.49996	2367	35	228.679	31.7977	11.1018	5.93335	8.51757	-5.16843		468	3600	135.558	330.618	9.43964	11.3252	10.3824	1.88553	468	35	135.558	21.234	9.34004	4.90335	7.1217	-4.4367		654	1973	83.0078	149.707	9.64698	10.7927	10.2198	1.14569	654	103	83.0078
FAR15	OG9990	fatty acyl- reductase cg5065	1581		16	13	1.51645	0.907878	5.63676	5.5233	5.58003	-0.113458	16	24	1.51645	21.3904	5.15947	5.59745	5.37846	0.437979		19	48	5.39901	4.32459	5.72573	5.9136	5.81967	0.187873	19	44	5.39901	26.1877	4.93529	5.19002	5.06266	0.254728		5	6	1.15527	0.828777	5.39229	5.36329	5.37779	-0.0290003	5	3	1.15527
FAR2	OG12473	fatty-acyl reductase	1416		14	98	1.48151	7.6415	5.56264	7.1055	6.33407	1.54285	14	329667	1.48151	328059	5.07096	18.4547	11.7628	13.3838		43	90	13.6426	9.05346	6.47155	6.51015	6.49085	0.0386006	43	68806	13.6426	45723.4	5.99289	15.6111	10.802	9.61818		1	0	0.140212	0	5.02667	4.72708	4.87688	-0.299596	1	115359	0.140212
FAR3	OG12926	fatty-acyl reductase	1563		4	48	0.383478	3.39077	5.04593	6.42061	5.73327	1.37468	4	22511	0.383478	20294.4	4.44441	14.5838	9.51411	10.1394		1	45	0.287431	4.10099	4.3601	5.85845	5.10927	1.49835	1	5546	0.287431	3338.85	2.30107	11.9796	7.14033	9.67852		11	16	1.38544	1.20472	5.70375	5.75271	5.72823	0.0489586	11	11737	1.38544
FAR4	OG13698	fatty-acyl reductase	1617		4	4	0.370671	0.273128	5.04593	5.04593	5.04593	0	4	15602	0.370671	13596	4.44441	14.0556	9.25	9.61117		0	0	0	0	3.91995	3.91995	3.91995	0	0	1009	0	587.161	1.21735	9.5285	5.37293	8.31115		0	0	0	0	4.72708	4.72708	4.72708	0	0	7416	0
FAR5	OG14309	fatty-acyl reductase	1560		85	150	8.16457	10.6165	6.95825	7.57475	7.2665	0.616507	85	3184	8.16457	2876	6.67317	11.7712	9.22219	5.09803		77	47	22.1747	4.29149	7.10786	5.89548	6.50167	-1.21237	77	1853	22.1747	1117.7	6.78748	10.4013	8.59439	3.61382		77	82	10.866	6.91777	7.08826	6.88987	6.98906	-0.198387	77	781	10.866
FAR6	OG3245	fatty-acyl reductase	1635		2684	1607	245.982	108.521	11.4131	10.6881	11.0506	-0.724977	2684	14432	245.982	12437.9	11.2811	13.9433	12.6122	2.66218		1483	1011	407.489	88.0782	11.0605	9.53535	10.2979	-1.52516	1483	6784	407.489	3904.31	10.9969	12.27	11.6334	1.27307		433	411	52.0387	29.5294	9.09806	8.67885	8.88846	-0.419213	433	4174	52.0387
FAR7	OG3649	fatty acyl- reductase cg5065	1512		1681	1156	166.592	84.4155	10.7514	10.2272	10.4893	-0.524139	1681	3820	166.592	3560.01	10.6148	12.0322	11.3235	1.41733		1205	2436	360.181	230.863	10.7657	10.7697	10.7677	0.0040453	1205	2314	360.181	1448.71	10.6982	10.7208	10.7095	0.0226737		2981	2796	371.884	208.524	11.7606	11.2831	11.5218	-0.477532	2981	5397	371.884
FAR8	OG4018	fatty-acyl reductase 1	1545		3611	7606	350.218	543.556	11.8352	12.9011	12.3682	1.06582	3611	1338	350.218	1220.3	11.7053	10.5349	11.1201	-1.17044		1274	4481	370.453	413.125	10.8447	11.6377	11.2412	0.792983	1274	1899	370.453	1156.57	10.7783	10.4366	10.6074	-0.341722		4634	8134	590.446	619.586	12.3892	12.8035	12.5964	0.414314	4634	2508	590.446
FAR9	OG4050	fatty-acyl reductase	1599		254	118	23.8026	8.14797	8.20706	7.30511	7.75609	-0.901949	254	7804	23.8026	6877.16	8.01186	13.0583	10.5351	5.04644		195	511	54.7871	45.5206	8.2592	8.60583	8.43252	0.346633	195	8377	54.7871	4929.65	8.09134	12.574	10.3327	4.48266		268	199	32.9325	14.619	8.48464	7.80375	8.14419	-0.680887	268	8771	32.9325
FAS	OG16666	fatty acid synthase	879		29	5	4.94366	0.628054	6.02092	5.11747	5.56919	-0.903446	29	417	4.94366	668.478	5.61207	8.9061	7.25908	3.29403		15	43	13.952	12.6811	5.5441	5.82029	5.68219	0.276186	15	200	13.952	389.636	4.64719	7.2296	5.9384	2.58241		7	9	2.33165	1.79218	5.51146	5.50321	5.50734	-0.00825068	7	62	2.33165
FAT1	OG10820	n-alpha-acetyltransferase auxiliary subunit	1248		42	69	5.04283	6.10451	6.30785	6.75188	6.52987	0.444023	42	56	5.04283	63.2286	5.94323	6.40508	6.17416	0.46185		9	55	3.31146	6.41626	5.20282	6.03372	5.61827	0.830904	9	96	3.31146	73.9829	4.06183	6.21727	5.13955	2.15544		26	46	4.61108	4.87709	6.19352	6.40653	6.30003	0.213011	26	40	4.61108
FAT10	OG16687	establishment of cohesion 1-like protein 2	948		12	12	1.89676	1.39762	5.48221	5.48221	5.48221	0	12	14	1.89676	20.8094	4.97449	5.18574	5.08011	0.211249																			2	10	0.560849	1.67644	5.15002	5.54413	5.34708	0.394117	2	10	0.560849
FAT11	OG1708	n-acetyltransferase 6	609		142	114	34.939	20.6682	7.51205	7.26743	7.38974	-0.244627	142	227	34.939	525.229	7.27529	8.08973	7.68251	0.814444		86	69	63.4415	16.1386	7.23703	6.24509	6.74106	-0.991939	86	118	63.4415	182.323	6.94071	6.49851	6.71961	-0.442205		83	140	26.8296	27.0543	7.16198	7.4179	7.28994	0.25592	83	399	26.8296
FAT12	OG18349	n-acetyltransferase esco2																				2	13	1.70172	3.50707	4.54004	5.01551	4.77778	0.475473	2	10	1.70172	17.8214	2.71771	3.51748	3.1176	0.799768		8	11	2.46457	2.0259	5.56419	5.58291	5.57355	0.0187132	8	4	2.46457
FAT13	OG2173	gnat family acetyltransferase																				66	134	49.9172	32.1332	6.93195	6.94001	6.93598	0.0080572	66	152	49.9172	240.787	6.57495	6.84747	6.71121	0.272525		433	1082	134.024	200.215	9.09806	9.96032	9.52919	0.862258	433	759	134.024
FAT14	OG2336	n-acetyltransferase 10 isoform x1	2958		539	420	27.3042	15.6772	9.18309	8.85199	9.01754	-0.331108	539	524	27.3042	249.616	9.02228	9.22015	9.12121	0.197867		170	282	25.6631	13.4974	8.08104	7.83218	7.95661	-0.248861	170	541	25.6631	171.057	7.89699	8.63708	8.26703	0.740091		444	553	29.5786	22.0239	9.13095	9.06097	9.09596	-0.0699821	444	587	29.5786
FAT15	OG2484	n-alpha-acetyltransferase 60	759		90	123	17.7681	17.8928	7.01677	7.35083	7.1838	0.334054	90	216	17.7681	401.007	6.73757	8.02466	7.38112	1.28709		58	84	34.3304	15.7642	6.78854	6.43957	6.61405	-0.348967	58	122	34.3304	151.249	6.39797	6.54423	6.4711	0.14626		20	89	5.3133	14.1351	6.0251	6.96582	6.49546	0.940721	20	59	5.3133
FAT16	OG3544	n-acetyltransferase 9-like protein isoform x2	585		457	278	117.058	52.4693	8.96333	8.32025	8.64179	-0.643079	457	253	117.058	609.403	8.79658	8.23275	8.51466	-0.563834		352	279	270.321	67.9334	9.04878	7.81868	8.43373	-1.2301	352	140	270.321	225.189	8.93251	6.73371	7.83311	-2.19879
FAT17	OG4180	fatty acid acetyl transferase	675		176	150	39.0704	24.536	7.76116	7.57475	7.66796	-0.186406	176	1347	39.0704	2811.93	7.5414	10.5444	9.0429	3.00299		54	93	35.9404	19.6252	6.71087	6.54412	6.62749	-0.166753	54	1198	35.9404	1670.05	6.30059	9.77477	8.03768	3.47418		148	108	35.7046	15.5761	7.77752	7.15238	7.46495	-0.625144	148	1278	35.7046
FAT18	OG4394	n-alpha-acetyltransferase 30 isoform x3	879		770	871	131.263	109.407	9.66624	9.83537	9.75081	0.169135	770	891	131.263	1428.33	9.51578	9.96065	9.73821	0.444866		481	835	245.838	135.311	9.4775	9.2715	9.3745	-0.206002	481	924	245.838	989.143	9.37929	9.40237	9.39083	0.0230765		559	796	125.192	106.574	9.4361	9.54395	9.49002	0.107849	559	988	125.192
FAT19	OG4974	fatty acid acetyl transferase	828		112	70	20.2687	9.33434	7.24819	6.76575	7.00697	-0.482446	112	6	20.2687	10.2108	6.99037	4.69083	5.8406	-2.29953		33	238	17.9051	40.9432	6.21006	7.62013	6.9151	1.41007	33	0	17.9051	0	5.64135	1.21735	3.42935	-4.424		19	18	4.5337	2.5677	5.99421	5.81222	5.90322	-0.181991	19	31	4.5337
FAT2	OG11026	n-alpha-acetyltransferase 11	543		2069	1421	570.952	288.942	11.0443	10.5155	10.7799	-0.528832	2069	1613	570.952	4185.76	10.9101	10.8003	10.8552	-0.109728		361	595	335.778	175.471	9.0832	8.81005	8.94663	-0.273156	361	761	335.778	1482.56	8.96859	9.12449	9.04654	0.155901		1352	1775	490.151	384.702	10.6459	10.6448	10.6454	-0.00106179	1352	2381	490.151
FAT20	OG6002	n-alpha-acetyltransferase auxiliary subunit isoform x1	2175		420	513	28.9354	26.042	8.85199	9.11698	8.98448	0.264993	420	681	28.9354	441.192	8.68188	9.58412	9.133	0.902243		98	179	34.2889	19.8574	7.39274	7.2749	7.33382	-0.117846	98	255	34.2889	186.875	7.12257	7.57056	7.34656	0.447984		76	107	13.2283	11.1339	7.07557	7.14318	7.10937	0.0676181	76	108	13.2283
FAT21	OG6003	n-alpha-acetyltransferase auxiliary subunit isoform x1																				81	211	41.9719	34.6656	7.16673	7.47245	7.31959	0.305722	81	189	41.9719	205.125	6.8576	7.15054	7.00407	0.292945		2	9	1.1217	3.0176	5.15002	5.50321	5.32661	0.353196	2	5	1.1217
FAT22	OG7077	gcn5 family n-acetyltransferase	831		409	479	73.7499	63.643	8.81715	9.02566	8.92141	0.208517	409	92	73.7499	156.001	8.64594	6.96114	7.80354	-1.6848		173	358	92.8567	60.9246	8.10363	8.13755	8.12059	0.0339208	173	81	92.8567	91.0616	7.92174	5.98821	6.95498	-1.93353		980	2253	187.484	257.675	10.1993	10.9788	10.5891	0.779546	980	377	187.484
FAT23	OG17659	acetyltransferase																				0	0	0	0	3.91995	3.91995	3.91995	0	0	33	0	45.7994	1.21735	4.83099	3.02417	3.61364
FAT23	OG17659	acetyltransferase																				0	4	0	0.804752	3.91995	4.53764	4.2288	0.617686	0	10	0	13.2905	1.21735	3.51748	2.36742	2.30013
FAT24	OG3048	gcn5-related n-acetyltransferase	711		805	875	169.655	135.88	9.72712	9.84168	9.7844	0.114556	805	2396	169.655	4748.51	9.57775	11.3645	10.4711	1.78671		25	56	15.7966	11.219	5.95599	6.05001	6.003	0.0940208	25	19	15.7966	25.1455	5.28108	4.18366	4.73237	-1.09742		90	104	24.9187	17.2143	7.24318	7.11521	7.1792	-0.127972	90	246	24.9187
FAT3	OG11786	probable n-acetyltransferase san																																					320	661	95.0143	117.331	8.70766	9.29582	9.00174	0.588151	320	824	95.0143
FAT4	OG13062	n-alpha-acetyltransferase auxiliary subunit	2322		178	290	11.4867	13.7896	7.77453	8.37365	8.07409	0.599123	178	421	11.4867	255.482	7.55561	8.91916	8.23739	1.36354		123	297	23.8285	18.2428	7.67089	7.89783	7.78436	0.226937	123	458	23.8285	185.841	7.4407	8.39983	7.92026	0.959124		143	339	12.1864	17.2709	7.73875	8.43752	8.08814	0.698772	143	313	12.1864
FAT5	OG1319	arylalkylamine-n-acetyl partial	783		746	787	142.763	110.976	9.62295	9.69613	9.65954	0.0731826	746	2377	142.763	4277.67	9.47169	11.3531	10.4124	1.88138		342	405	196.226	73.6764	9.00954	8.29828	8.65391	-0.711263	342	1188	196.226	1427.68	8.89133	9.76274	9.32703	0.871417		710	827	178.505	124.3	9.75821	9.59535	9.67678	-0.162855	710	2739	178.505
FAT6	OG13325	n-alpha-acetyltransferase 20																				163	312	140.284	85.1372	8.02692	7.9606	7.99376	-0.0663165	163	488	140.284	879.681	7.83752	8.49015	8.16383	0.652627		301	304	113.514	68.5377	8.63015	8.30362	8.46688	-0.326533	301	471	113.514
FAT7	OG1448	fatty acid acetyl transferase	1689		4438	4257	393.729	278.285	12.1296	12.0701	12.0999	-0.0594859	4438	519	393.729	432.99	12.0008	9.2069	10.6038	-2.79388		1921	3665	514.62	311.298	11.4292	11.3507	11.3899	-0.0785183	1921	329	514.62	184.603	11.3695	7.93027	9.64988	-3.43922		3589	4876	421.302	342.182	12.0247	12.0724	12.0485	0.0476947	3589	399	421.302
FAT8	OG1448	fatty acid acetyl transferase
FAT9	OG15009	n-alpha-acetyltransferase auxiliary subunit	468		586	487	187.625	114.894	9.2954	9.04768	9.17154	-0.247727	586	522	187.625	1571.68	9.13731	9.21486	9.17608	0.0775571		363	456	325.508	129.647	9.09074	8.45448	8.77261	-0.636267	363	626	325.508	1175.74	8.97649	8.84533	8.91091	-0.131152		114	228	65.0487	77.7753	7.48975	7.96037	7.72506	0.47062	114	176	65.0487
FATP1	OG1456	long-chain fatty acid transport protein 4-like	1986		4724	4604	356.426	255.96	12.2189	12.1821	12.2005	-0.0367829	4724	1809	356.426	1283.51	12.0903	10.9635	11.5269	-1.12679		1386	2755	313.528	197.596	10.9643	10.9444	10.9544	-0.0199333	1386	902	313.528	427.369	10.8995	9.36785	10.1337	-1.53169		2892	3496	286.663	207.166	11.7175	11.5993	11.6584	-0.11823	2892	1196	286.663
FATP2	OG4412	fatty acid transport protein	1959		596	811	45.5881	45.7091	9.31821	9.73731	9.52776	0.419098	596	2641	45.5881	1899.65	9.16064	11.5036	10.3321	2.34297		256	668	58.7081	48.571	8.61896	8.96667	8.79281	0.347701	256	3351	58.7081	1609.59	8.47818	11.2538	9.866	2.77563		1014	1853	101.896	111.318	10.2464	10.7049	10.4756	0.458526	1014	2586	101.896
FATP3	OG4499	fatty acid transport protein	1722		1122	2101	97.6335	134.713	10.1857	11.066	10.6259	0.880278	1122	9697	97.6335	7934.95	10.0432	13.3708	11.707	3.32758		524	1619	112.421	110.13	9.5961	10.1928	9.89443	0.596669	524	7383	112.421	3317.66	9.502	12.3919	10.947	2.88993		2516	5526	236.53	310.571	11.52	12.2508	11.8854	0.730864	2516	8771	236.53
FATP4	OG7957	fatty acid transport protein	1929		2375	3886	184.489	222.427	11.2395	11.9399	11.5897	0.700401	2375	39209	184.489	28641.4	11.1066	15.3837	13.2452	4.27714		466	1785	108.529	131.808	9.43372	10.3302	9.88194	0.896431	466	7119	108.529	3472.66	9.33391	12.3394	10.8367	3.00553		1461	2972	149.098	181.319	10.7542	11.3693	11.0618	0.615102	1461	11369	149.098
IR1	OG437	ionotropic glutamate receptor	1692		930	881	82.361	57.4899	9.92571	9.85109	9.8884	-0.0746178	930	0	82.361	0	9.77956	3.68173	6.73065	-6.09783		294	639	76.0396	52.4006	8.80471	8.90647	8.85559	0.101759	294	0	76.0396	0	8.67544	1.21735	4.9464	-7.45809		949	1408	96.5468	85.6343	10.155	10.3228	10.2389	0.16782	949	0	96.5468
IR21a	OG438	ionotropic glutamate receptor IR21a	2592		3237	3572	187.132	152.157	11.6795	11.8198	11.7496	0.140308	3237	3	187.132	1.6309	11.5489	4.40239	7.97563	-7.14647		2922	3365	506.451	184.921	12.0289	11.229	11.6289	-0.799931	2922	5	506.451	1.81514	11.9737	2.92089	7.44731	-9.05282		3752	3795	285.619	172.707	12.088	11.7158	11.9019	-0.372179	3752	7	285.619
IR25a	OG439	ionotropic glutamate receptor	2772		5332	5541	288.228	220.704	12.392	12.4471	12.4196	0.0550351	5332	253	288.228	128.608	12.264	8.23275	10.2484	-4.03129		3257	5815	527.858	298.808	12.1844	12.0105	12.0974	-0.173923	3257	144	527.858	48.8816	12.1301	6.77264	9.45139	-5.3575		12934	18957	918.528	804.827	13.8609	14.0181	13.9395	0.15721	12934	546	918.528
IR3	OG440	ionotropic glutamate receptor	2001		560	612	41.9353	33.7692	9.23436	9.35396	9.29416	0.119603	560	0	41.9353	0	9.07481	3.68173	6.37827	-5.39308		912	1265	204.758	90.049	10.3717	9.84705	10.1094	-0.524671	912	2	204.758	0.9405	10.2975	2.33063	6.31408	-7.9669		841	1062	82.1218	61.9955	9.98906	9.93481	9.96194	-0.054255	841	0	82.1218
IR4	OG442	ionotropic glutamate receptor	1779		269	133	22.6577	8.25452	8.27885	7.43799	7.85842	-0.840854	269	1	22.6577	0.792071	8.08699	4.10067	6.09383	-3.98632		196	184	68.7384	20.4599	8.26589	7.30764	7.78676	-0.958252	196	0	68.7384	0	8.0986	1.21735	4.65798	-6.88125		445	594	49.0766	39.1629	9.13391	9.1547	9.1443	0.0207941	445	13	49.0766
IR41a	OG441	ionotropic glutamate receptor IR41a/IR76a	1791		178	364	14.8924	22.4399	7.77453	8.66511	8.21982	0.890582	178	0	14.8924	0	7.55561	3.68173	5.61867	-3.87389		101	416	25.2925	33.0298	7.42914	8.33344	7.88129	0.904299	101	1	25.2925	0.52451	7.16467	2.01408	4.58937	-5.15059		885	1126	97.1121	73.8656	10.059	10.0149	10.0369	-0.0440836	885	17	97.1121
IR68	OG443	ionotropic glutamate receptor IR68a	2097		1459	933	104.255	49.1246	10.5524	9.93015	10.2413	-0.622297	1459	0	104.255	0	10.4141	3.68173	7.0479	-6.73234		389	309	81.3594	20.4908	9.18532	7.94826	8.56679	-1.23706	389	3	81.3594	1.3142	9.0754	2.56535	5.82037	-6.51005		244	291	23.0045	16.4017	8.36864	8.25048	8.30956	-0.118153	244	1	23.0045
IR7	OG449	ionotropic glutamate receptor	1947		736	520	56.6436	29.4886	9.60452	9.13508	9.3698	-0.469443	736	4	56.6436	2.8949	9.45292	4.51109	6.98201	-4.94183		673	393	152.701	28.2724	9.9448	8.25892	9.10186	-1.68588	673	11	152.701	5.22761	9.861	3.60978	6.73539	-6.25122		478	427	47.5243	25.3798	9.2281	8.72736	8.97773	-0.500741	478	0	47.5243
IR75a	OG8089	ionotropic glutamate receptor																																					1100	1182	116.047	74.5473	10.359	10.0815	10.2202	-0.277473	1100	0	116.047
IR75b	OG444	ionotropic glutamate receptor IR84a	1950		20	8	1.53686	0.452972	5.77027	5.29509	5.53268	-0.47518	20	14	1.53686	10.1166	5.31796	5.18574	5.25185	-0.13222		287	666	66.0195	48.5744	8.77225	8.96259	8.86742	0.190345	287	5	66.0195	2.40904	8.64107	2.92089	5.78098	-5.72018		491	2315	49.4917	139.5	9.26358	11.017	10.1403	1.75342	491	15	49.4917
IR75b	OG444	ionotropic glutamate receptor IR84a	1953		178	201	13.6571	11.3634	7.77453	7.91984	7.84718	0.145311	178	0	13.6571	0	7.55561	3.68173	5.61867	-3.87389
IR75c	OG445	ionotropic glutamate receptor IR84a	1914		748	767	58.5597	44.2455	9.62661	9.6609	9.64375	0.0342905	748	4	58.5597	2.94482	9.47542	4.51109	6.99326	-4.96433		4441	8247	1040.76	612.786	12.6293	12.5115	12.5704	-0.117792	4441	189	1040.76	92.7717	12.5771	7.15054	9.86381	-5.42653		6878	11654	709.637	718.824	12.9543	13.3191	13.1367	0.364785	6878	6	709.637
IR75c	OG445	ionotropic glutamate receptor IR84a	1914		771	963	60.3603	55.5521	9.66802	9.97387	9.82094	0.305852	771	2	60.3603	1.47241	9.51759	4.27216	6.89487	-5.24543
IR75e	OG447	ionotropic glutamate receptor	993		189	91	28.5201	10.1183	7.84589	7.02818	7.43704	-0.817701	189	0	28.5201	0	7.63134	3.68173	5.65654	-3.94961		171	201	48.9627	18.2477	8.08861	7.41362	7.75111	-0.67499	171	0	48.9627	0	7.90528	1.21735	4.56132	-6.68793		583	466	73.7111	35.2228	9.49236	8.83915	9.16576	-0.653209	583	2	73.7111
IR75f	OG448	ionotropic glutamate receptor IR84a	1512		1623	626	160.844	45.7129	10.702	9.38454	10.0433	-1.31746	1623	4	160.844	3.72776	10.565	4.51109	7.53806	-6.05394		821	725	237.807	66.5827	10.2237	9.07811	9.6509	-1.14557	821	25	237.807	15.1672	10.1465	4.4979	7.32219	-5.64858		189	129	20.2317	8.25533	8.0606	7.33234	7.69647	-0.72826	189	9	20.2317
IR76	OG4635	ionotropic glutamate receptor	1659		753	970	68.0124	64.5567	9.63571	9.98388	9.8098	0.348168	753	3	68.0124	2.54809	9.48469	4.40239	6.94354	-5.0823		2302	4370	623.378	375.206	11.6876	11.6018	11.6447	-0.0858042	2302	52	623.378	29.4939	11.6301	5.40409	8.51709	-6.22601		7484	10869	888.056	771.027	13.0754	13.219	13.1472	0.143675	7484	177	888.056
IR76	OG4635	ionotropic glutamate receptor IR76b	1659		5228	4769	472.203	317.393	12.3639	12.2324	12.2981	-0.131443	5228	108	472.203	91.7313	12.2358	7.15175	9.69376	-5.08402
IR87a	OG450	ionotropic glutamate receptor	1935		545	829	42.2041	47.3031	9.19793	9.76744	9.48268	0.569507	545	1	42.2041	0.728214	9.03749	4.10067	6.56908	-4.93682		321	682	74.5275	50.204	8.92349	8.99485	8.95917	0.0713568	321	0	74.5275	0	8.80082	1.21735	5.00909	-7.58347		1744	2679	177.426	162.936	11.0026	11.2227	11.1127	0.220138	1744	0	177.426
IR8a	OG451	ionotropic glutamate receptor	2682		23361	21599	1305.18	889.183	14.5145	14.4016	14.458	-0.112921	23361	32	1305.18	16.8125	14.3896	5.85003	10.1198	-8.53954		13463	25925	2255.15	1376.88	14.2247	14.1588	14.1917	-0.065914	13463	14	2255.15	4.91185	14.1764	3.85391	9.01515	-10.3225		29803	35597	2214.78	1581.46	15.0623	14.925	14.9937	-0.1373	29803	0	2214.78
IR93a	OG452	ionotropic glutamate receptor IR93a	2601		1327	932	76.4486	39.5632	10.4197	9.92867	10.1742	-0.491016	1327	43	76.4486	23.2953	10.2799	6.13292	8.20642	-4.14701		392	524	67.7077	28.6963	9.19584	8.6394	8.91762	-0.556446	392	113	67.7077	40.8803	9.08639	6.43924	7.76281	-2.64715		1219	1258	92.2606	56.9202	10.5016	10.1672	10.3344	-0.33435	1219	78	92.2606
IR94	OG12920	ionotropic glutamate receptor IR64a	1635		257	162	23.5535	10.9399	8.22171	7.66386	7.94278	-0.557855	257	20	23.5535	17.2366	8.0272	5.44924	6.73822	-2.57796		105	155	36.8241	17.2353	7.47626	7.10623	7.29124	-0.370027	105	32	36.8241	23.5059	7.21894	4.79338	6.00616	-2.42556		113	237	12.2158	15.3167	7.48032	8.00564	7.74298	0.525324	113	2	12.2158
IR95	OG4800	ionotropic glutamate receptor	1614		163	140	15.1329	9.57724	7.67103	7.49593	7.58348	-0.175102	163	0	15.1329	0	7.44542	3.68173	5.56358	-3.76369		162	329	70.7281	45.5424	8.01901	8.02856	8.02379	0.00954954	162	0	70.7281	0	7.82882	1.21735	4.52309	-6.61147		338	493	35.7155	31.143	8.77742	8.91173	8.84458	0.134314	338	2	35.7155
IR-iGluR1	OG15926	ionotropic glutamate receptor	2763		84	170	4.55552	6.79335	6.94623	7.72028	7.33325	0.774043	84	358	4.55552	182.575	6.65993	8.69832	7.67912	2.0384		0	10	0	0.770785	3.91995	4.88593	4.40294	0.965978	0	201	0	102.346	1.21735	7.23658	4.22696	6.01922		96	40	9.03795	2.25129	7.30911	6.30351	6.80631	-1.0056	96	124	9.03795
IR-iGluR2	OG17322	ionotropic glutamate receptor	2820		121	181	6.42947	7.08672	7.33272	7.79435	7.56354	0.461627	121	884	6.42947	441.716	7.08201	9.94956	8.51578	2.86755																			153	38	10.6806	1.58584	7.81525	6.26703	7.04114	-1.54822	153	171	10.6806
IR-iGluR3	OG8440	ionotropic glutamate receptor	2820		80	110	4.25089	4.30685	6.89708	7.22869	7.06289	0.331604	80	4022	4.25089	2009.71	6.60566	12.1061	9.35587	5.50041		4	67	0.637919	3.38784	4.79039	6.21689	5.50364	1.4265	4	1876	0.637919	626.645	3.26092	10.419	6.83998	7.15812		275	60	19.1158	2.49336	8.51676	6.61719	7.56698	-1.89957	275	2637	19.1158
IR-iGluR4	OG8723	ionotropic glutamate receptor	2733		88	83	4.82483	3.35316	6.99366	6.93411	6.96389	-0.0595526	88	4167	4.82483	2148.44	6.71217	12.1569	9.43452	5.44471		10	43	1.64381	2.24111	5.26767	5.82029	5.54398	0.552619	10	3131	1.64381	1078	4.17796	11.156	7.667	6.97808		162	40	11.7203	1.73005	7.88071	6.30351	7.09211	-1.5772	162	2645	11.7203
IR-iGluR5	OG13707	ionotropic glutamate receptor	1473		127	163	12.9193	12.218	7.38635	7.67103	7.52869	0.284682	127	308	12.9193	294.637	7.13997	8.49523	7.8176	1.35526																			228	56	15.5684	2.28597	8.2857	6.56062	7.42316	-1.72508	228	765	15.5684
KAT	OG6754	3-oxoacyl-thiolase	1296		368	306	42.5483	26.0695	8.6793	8.44189	8.56059	-0.237409	368	436	42.5483	474.047	8.50347	8.9671	8.73529	0.463626		185	232	64.1297	25.4987	8.19057	7.58861	7.88959	-0.601955	185	350	64.1297	254.12	8.01671	8.0179	8.01731	0.00118911		324	389	49.2145	35.3241	8.72346	8.60934	8.6664	-0.114124	324	526	49.2145
OBP1	OG462	odorant binding protein	450		69	64	22.9761	15.703	6.75188	6.68026	6.71607	-0.0716119	69	394	22.9761	1233.74	6.44448	8.82863	7.63656	2.38414		50	51	49.9172	16.1433	6.62859	5.96647	6.29753	-0.662121	50	396	49.9172	828.054	6.19615	8.19306	7.19461	1.99691		40	55	17.4985	14.3839	6.50971	6.54606	6.52788	0.036346	40	605	17.4985
OBP10	OG453	odorant binding protein	471		65	67	20.6791	15.7062	6.6949	6.72369	6.7093	0.028794	65	118	20.6791	353.021	6.38089	7.25906	6.81997	0.878173		9	16	7.28521	4.10641	5.20282	5.12908	5.16595	-0.0737375	9	80	7.28521	135.635	4.06183	5.97157	5.0167	1.90974		35	10	12.4145	2.12048	6.40629	5.54413	5.97521	-0.862158	35	69	12.4145
OBP11	OG454	odorant binding protein	411		64	249	23.3334	66.8919	6.68026	8.18231	7.43129	1.50204	64	139	23.3334	476.555	6.36452	7.46109	6.9128	1.09657		0	2	0	0.693144	3.91995	4.35838	4.13917	0.438425	0	32	0	73.2629	1.21735	4.79338	3.00537	3.57603		30	2	14.3692	0.572683	6.29298	5.09637	5.69467	-1.19661	30	32	14.3692
OBP12	OG455	odorant binding protein	402		25146	16662	9373.07	4576.33	14.6205	14.028	14.3243	-0.592513	25146	3279	9373.07	11493.6	14.4957	11.8133	13.1545	-2.68237		2033	2080	2271.98	737.009	11.5101	10.546	11.0281	-0.964045	2033	313	2271.98	732.646	11.4511	7.85974	9.65542	-3.59136		1192	899	583.718	263.184	10.4704	9.70811	10.0893	-0.762343	1192	367	583.718
OBP14	OG456	odorant binding protein	501		67	30	20.039	6.61149	6.72369	6.04562	6.38466	-0.678077	67	3161	20.039	8890.51	6.41305	11.7608	9.08694	5.34777		33	142	29.5916	40.3725	6.21006	7.00567	6.60787	0.795611	33	1270	29.5916	2385.29	5.64135	9.85854	7.74994	4.21719		18	52	7.07274	12.215	5.96236	6.50131	6.23184	0.538951	18	13370	7.07274
OBP15	OG457	odorant binding protein	558		12977	8589	3484.81	1699.51	13.6684	13.0755	13.372	-0.592963	12977	4042	3484.81	10207.1	13.5428	12.1132	12.828	-1.42962		4432	6536	3568.27	1668.45	12.6263	12.178	12.4021	-0.44839	4432	2092	3568.27	3527.79	12.5742	10.5758	11.575	-1.9984		19578	14899	6870.02	3125.51	14.4573	13.6719	14.0646	-0.785377	19578	9380	6870.02
OBP16	OG458	odorant binding protein	564		813	660	215.998	129.205	9.74069	9.45619	9.59844	-0.284499	813	1393	215.998	3480.26	9.59154	10.592	10.0918	1.00049		262	378	208.696	95.4658	8.64993	8.20816	8.42904	-0.441779	262	1636	208.696	2729.48	8.51118	10.2223	9.36672	1.71109		1139	555	397.555	115.808	10.4073	9.06569	9.73649	-1.3416	1139	4947	397.555
OBP17a	OG374	odorant binding protein	537		4	11	1.11616	2.2617	5.04593	5.43915	5.24254	0.393222	4	22418	1.11616	58825.1	4.44441	14.5778	9.51113	10.1334		18	43	15.0588	11.4059	5.68283	5.82029	5.75156	0.137457	18	57829	15.0588	101332	4.86855	15.3604	10.1145	10.4918		170	0	62.32	0	7.93644	4.72708	6.33176	-3.20936	170	47267	62.32
OBP17b	OG459	odorant binding protein	537		1	0	0.279039	0	4.73919	4.42894	4.58407	-0.310253	1	137	0.279039	359.49	4.06639	7.44303	5.75471	3.37665		0	3	0	0.79576	3.91995	4.45589	4.18792	0.53594	0	278	0	487.132	1.21735	7.69225	4.4548	6.4749		0	2	0	0.472636	4.72708	5.09637	4.91172	0.369292	0	52	0
OBP18	OG460	odorant-binding protein	426		595624	232844	209509	60349.2	19.1841	17.8293	18.5067	-1.35488	595624	43	209509	142.233	19.0601	6.13292	12.5965	-12.9272		193180	139510	203725	46647.8	18.0654	16.5848	17.3251	-1.48066	193180	127	203725	280.524	18.0189	6.59941	12.3092	-11.4195		321469	199056	148553	54991	18.4914	17.4063	17.9489	-1.08509	321469	7	148553
OBP19	OG461	odorant binding protein	459		7314	2150	2387.71	517.18	12.8449	11.0986	11.9718	-1.7463	7314	509	2387.71	1562.59	12.718	9.18004	10.949	-3.53795		14775	9735	14461.3	3021.05	14.3586	12.7496	13.5541	-1.609	14775	5883	14461.3	12060.4	14.3105	12.0646	13.1876	-2.24592		9371	5420	4019.07	1389.67	13.398	12.2232	12.8106	-1.17479	9371	1330	4019.07
OBP2	OG5756	odorant binding protein	309		2	0	0.969864	0	4.86687	4.42894	4.6479	-0.437927	2	0	0.969864	0	4.22413	3.68173	3.95293	-0.542402		17	17	18.1841	5.76547	5.63835	5.16417	5.40126	-0.474178	17	8	18.1841	17.9232	4.79852	3.31096	4.05474	-1.48756		17	17	7.29103	4.35875	5.92946	5.78296	5.85621	-0.146504	17	1	7.29103
OBP20	OG463	odorant binding protein	513		22644	16647	6614.16	3582.9	14.4696	14.0267	14.2481	-0.442881	22644	18371	6614.16	50461	14.3447	14.291	14.3178	-0.0537036		17852	18006	15633.7	4999.6	14.6312	13.6339	14.1326	-0.997257	17852	21163	15633.7	38818.2	14.5834	13.9104	14.2469	-0.672998		28778	36505	11043.2	8374.54	15.0119	14.9613	14.9866	-0.050611	28778	52341	11043.2
OBP21	OG3437	odorant binding protein	408		72368	35657	26578.2	9649.41	16.1439	15.1236	15.6338	-1.02028	72368	19	26578.2	65.6196	16.0197	5.40921	10.7144	-10.6105		156	136	179.702	49.6718	7.97067	6.95672	7.46369	-1.01395	156	0	179.702	0	7.7755	1.21735	4.49642	-6.55814		3	7	1.51429	2.11232	5.24415	5.41336	5.32876	0.169205	3	2	1.51429
OBP21	OG3437	odorant binding protein																																					73597	27771	34995.5	7894.37	16.3652	14.5675	15.4664	-1.79765	73597	2	34995.5
OBP22	OG4603	odorant binding protein	1068		6513	7240	913.796	748.485	12.6786	12.8303	12.7545	0.151718	6513	51	913.796	67.2882	12.5513	6.30671	9.42902	-6.24461		2064	4238	868.222	565.23	11.5317	11.558	11.5449	0.0263079	2064	0	868.222	0	11.4729	1.21735	6.34513	-10.2555		3268	5451	602.37	600.663	11.8913	12.2313	12.0613	0.340041	3268	8	602.37
OBP3	OG464	odorant binding protein	432		858	222	297.607	56.7395	9.81469	8.04066	8.92767	-1.77402	858	0	297.607	0	9.66679	3.68173	6.67426	-5.98506		57	23	57.6746	7.3787	6.76952	5.35283	6.06118	-1.41669	57	0	57.6746	0	6.37423	1.21735	3.79579	-5.15688		3056	1572	1364.17	419.508	11.7959	10.4756	11.1358	-1.32026	3056	45	1364.17
OBP5	OG465	odorant binding protein	414		25550	12213	9247.62	3257.15	14.6435	13.5812	14.1123	-1.06226	25550	1431	9247.62	4870.56	14.5186	10.6302	12.5744	-3.88842		19	63	18.3566	19.2985	5.72573	6.15863	5.94218	0.432898	19	1436	18.3566	2905.88	4.93529	10.0349	7.48511	5.09964		88	70	37.2548	17.7162	7.22047	6.74838	6.98443	-0.472092	88	40	37.2548
OBP6	OG466	odorant binding protein	441		95	60	32.2793	15.022	7.0729	6.62004	6.84647	-0.452853	95	80	32.2793	255.618	6.79914	6.79914	6.79914	0		141	362	143.639	116.924	7.84213	8.15195	7.99704	0.309816	141	41	143.639	87.4825	7.63286	5.10071	6.36678	-2.53216		265732	427407	118620	114059	18.2168	18.5085	18.3627	0.291771	265732	311430	118620
OBP6	OG8090	odorant binding protein	261		5123	2050	2941.19	867.22	12.3348	11.0313	11.683	-1.30357	5123	818	2941.19	4416.24	12.2067	9.84059	11.0236	-2.36606		186	137	196.153	45.8085	8.19758	6.965	7.58129	-1.23258	186	148	196.153	326.91	8.02435	6.81054	7.41745	-1.21381		22	25	9.82057	6.67156	6.08424	5.99508	6.03966	-0.089155	22	22	9.82057
OBP6	OG8090	odorant binding protein	399		123982	103859	46561.3	28740	16.9203	16.6649	16.7926	-0.255407	123982	34740	46561.3	122687	16.7961	15.2093	16.0027	-1.58688		1435	5065	1492.32	1670.06	11.0137	11.8128	11.4133	0.799111	1435	1	1492.32	2.17817	10.9495	2.01408	6.48181	-8.93546
OBP6	OG8090	odorant binding protein																				24694	60902	25680.3	20080.9	15.0988	15.3895	15.2442	0.290737	24694	37349	25680.3	81352.5	15.0514	14.7297	14.8905	-0.321661
OBP7	OG3744	odorant-binding protein	420		64601	30386	23047.8	7988.04	15.9802	14.8932	15.4367	-1.08707	64601	6	23047.8	20.1299	15.8559	4.69083	10.2734	-11.1651		5191	3762	5552.57	1275.87	12.8534	11.3879	12.1207	-1.46544	5191	18	5552.57	40.3273	12.802	4.12369	8.46287	-8.67836		38780	22278	18176.5	6242.42	15.4417	14.2503	14.846	-1.19131	38780	0	18176.5
OBP-ABPX1a	OG1A	odorant binding protein	411		38922	74574	14190.3	20033.7	15.2499	16.1872	15.7186	0.937324	38922	11	14190.3	37.713	15.1254	5.02683	10.0761	-10.0985		23842	99189	26061.1	34376.1	15.0482	16.0928	15.5705	1.04465	23842	17	26061.1	38.9209	15.0007	4.06101	9.53087	-10.9397		2	5	0.957946	1.43171	5.15002	5.30863	5.22932	0.158614	2	7	0.957946
OBP-ABPX1b	OG1B	odorant binding protein	411		35	13	12.7604	3.49235	6.16188	5.5233	5.84259	-0.63858	35	0	12.7604	0	5.7755	3.68173	4.72861	-2.09377		44	98	48.0954	33.9641	6.49512	6.59892	6.54702	0.103803	44	12	48.0954	27.4736	6.02375	3.69614	4.85994	-2.32761		39793	223158	19059.8	63899.4	15.4788	17.5712	16.525	2.09238	39793	34	19059.8
OBP-ABPX2a	OG2	odorant binding protein	513		72591	80474	21203.4	17320.3	16.1484	16.297	16.2227	0.148648	72591	913	21203.4	2507.8	16.0241	9.99495	13.0095	-6.02914		5612	14892	4914.65	4134.96	12.9654	13.3607	13.1631	0.395275	5612	3	4914.65	5.50275	12.9145	2.56535	7.73991	-10.3491		34096	175456	13083.9	40251	15.2562	17.2243	16.2403	1.96816	34096	2423	13083.9
OBP-ABPX2b	OG2	odorant binding protein	315		1105	911	525.643	319.318	10.1645	9.89723	10.0309	-0.267269	1105	35	525.643	156.566	10.0217	5.93335	7.97753	-4.08835		20455	49256	17913.3	13676.6	14.8274	15.0836	14.9555	0.256237	20455	219	17913.3	401.701	14.7797	7.3567	11.0682	-7.42301
OBP-ABPX2c	OG2	odorant binding protein																				41	82	60.1942	38.1705	6.42315	6.4152	6.41918	-0.00794879	41	7	60.1942	21.5255	5.92913	3.19392	4.56152	-2.73521
OBP-ABPX3a	OG8027	odorant-binding protein	429		254454	474123	88877.4	122025	17.9573	18.855	18.4062	0.897743	254454	73	88877.4	239.776	17.8332	6.69524	12.2642	-11.138		166688	506657	183543	176884	17.8527	18.4451	18.1489	0.592432	166688	123	183543	283.675	17.8061	6.55543	12.1808	-11.2507		38	37	17.4373	10.1501	6.4694	6.24834	6.35887	-0.221062	38	43	17.4373
OBP-ABPX3b	OG3	odorant-binding protein	429		178	44	62.173	11.3243	7.77453	6.34657	7.06055	-1.42795	178	0	62.173	0	7.55561	3.68173	5.61867	-3.87389		278	436	295.255	146.819	8.7294	8.39523	8.56232	-0.334173	278	28	295.255	62.2864	8.59565	4.63214	6.61389	-3.96351		279423	977627	128221	268190	18.2892	19.7021	18.9957	1.41286	279423	188	128221
OBP-ABPX4	OG4	odorant-binding protein	333		5760	4989	2591.9	1654.19	12.5026	12.2969	12.3997	-0.205671	5760	1	2591.9	4.23151	12.3749	4.10067	8.23777	-8.2742		2258	6950	2348.19	2291.59	11.66	12.266	11.963	0.605956	2258	1	2348.19	2.17817	11.6023	2.01408	6.80819	-9.58822		1951	5205	1103.65	1760.22	11.1605	12.1655	11.663	1.00497	1951	0	1103.65
OBP-ABPX5	OG5	odorant-binding protein	339		73	37	32.2673	12.0509	6.80652	6.2054	6.50596	-0.601116	73	0	32.2673	0	6.50528	3.68173	5.09351	-2.82355		345	762	353.865	247.808	9.02143	9.1461	9.08376	0.124672	345	2	353.865	4.29667	8.9038	2.33063	5.61722	-6.57317		99	145	44.4953	38.9601	7.34092	7.4551	7.39801	0.114177	99	0	44.4953
OBP-ABPX6	OG6	odorant-binding protein	348		13052	13725	5620.01	4354.61	13.6767	13.749	13.7129	0.0723029	13052	2	5620.01	8.09824	13.5511	4.27216	8.91163	-9.27895		15105	43102	15600	14113.8	14.3905	14.8912	14.6408	0.500767	15105	30	15600	64.8945	14.3424	4.71505	9.52871	-9.62732		7213	16151	3198.05	4280.97	13.0225	13.7878	13.4052	0.76534	7213	0	3198.05
OBP-GOBP1a	OG434A	odorant binding protein	501		713420	964786	213377	212623	19.4445	19.8799	19.6622	0.435435	713420	118	213377	331.882	19.3205	7.25906	13.2898	-12.0614		230061	634289	199144	174082	18.3175	18.7692	18.5433	0.451723	230061	243	199144	440.57	18.271	7.50273	12.8869	-10.7683		109	89	44.9843	21.9583	7.44191	6.96582	7.20386	-0.476092	109	84	44.9843
OBP-GOBP1b	OG434B	odorant binding protein	459		140	0	45.704	0	7.49593	4.42894	5.96244	-3.06699	140	0	45.704	0	7.25797	3.68173	5.46985	-3.57624		136	264	129.997	80.0095	7.79659	7.7492	7.77289	-0.0473865	136	21	129.997	42.0433	7.582	4.2964	5.9392	-3.2856		333741	584472	148979	155974	18.5455	18.96	18.7527	0.414534	333741	0	148979
OBP-GOBP2a	OG435	odorant binding protein	435		371137	557366	127845	141471	18.5018	19.0884	18.7951	0.586617	371137	85	127845	275.34	18.3777	6.86892	12.6233	-11.5088		66020	188865	66353	60183.7	16.5168	17.0216	16.7692	0.504878	66020	30	66353	63.1524	16.47	4.71505	10.5925	-11.755		51	55	23.0799	14.8799	6.71053	6.54606	6.62829	-0.164473	51	66	23.0799
OBP-GOBP2b	OG436	odorant binding protein	468		113	2	36.1803	0.471846	7.25784	4.86687	6.06236	-2.39098	113	0	36.1803	0	7.00085	3.68173	5.34129	-3.31912		128	229	123.666	70.1484	7.72055	7.57259	7.64657	-0.147966	128	33	123.666	66.7785	7.4967	4.83099	6.16384	-2.66571		207527	408850	97969.6	115386	17.8602	18.4445	18.1523	0.584344	207527	1	97969.6
OBP-PBP1a	OG510A	odorant binding protein	501		187603	1133398	56110.1	249782	17.5177	20.1123	18.815	2.59462	187603	177	56110.1	497.824	17.3936	7.76679	12.5802	-9.62678		81064	1211510	72691.4	344449	16.8128	19.7027	18.2578	2.88991	81064	155	72691.4	291.118	16.7661	6.87457	11.8204	-9.89158		24	33	9.43032	7.7518	6.14025	6.17031	6.15528	0.0300589	24	125	9.43032
OBP-PBP1b	OG510B	odorant binding protein	501		169	0	50.5462	0	7.71335	4.42894	6.07114	-3.28441	169	0	50.5462	0	7.49052	3.68173	5.58613	-3.8088		189	384	169.479	109.176	8.21842	8.22868	8.22355	0.0102606	189	46	169.479	86.3965	8.04703	5.24661	6.64682	-2.80042
OBP-PBP1c	OG510C	odorant binding protein	495		14086	79075	4264.04	17638	13.7864	16.2717	15.029	2.48534	14086	15	4264.04	42.6998	13.6609	5.23402	9.44744	-8.42685		2354	4422	2136.46	1272.47	11.7196	11.6187	11.6691	-0.100838	2354	0	2136.46	0	11.6623	1.21735	6.43982	-10.4449		1	0	0.397693	0	5.02667	4.72708	4.87688	-0.299596	1	0	0.397693
OBP-PBP2a	OG511A	odorant binding protein	504		121	0	35.9744	0	7.33272	4.42894	5.88083	-2.90378	121	0	35.9744	0	7.08201	3.68173	5.38187	-3.40028		104	171	95.547	49.8107	7.46462	7.22088	7.34275	-0.243742	104	17	95.547	32.7127	7.20557	4.06101	5.63329	-3.14455		394342	305984	168029	77944	18.7862	18.0265	18.4063	-0.759695	394342	3	168029
OBP-PBP2b	OG511B	odorant binding protein	501		308808	146544	92361.3	32295.8	18.2366	17.1614	17.699	-1.07515	308808	18	92361.3	50.6261	18.1125	5.36779	11.7402	-12.7447		71249	75860	64275	21698	16.6267	15.7062	16.1664	-0.92051	71249	57	64275	107.701	16.58	5.52328	11.0516	-11.0567		305	66	125.873	16.2837	8.64682	6.69753	7.67217	-1.94929	305	9	125.873
OBP-PBP3	OG512A	odorant binding protein	489		37232	167616	11409	37846.2	15.1859	17.3552	16.2705	2.16925	37232	22	11409	63.3948	15.0614	5.52557	10.2935	-9.53581		14132	130173	12826	37458.6	14.2945	16.4849	15.3897	2.19033	14132	14	12826	26.6133	14.2463	3.85391	9.05012	-10.3924				6470.3	21026.2							6470.3
OBP-PBP3	OG512B	odorant binding protein																				22	26	27.9198	10.4618	5.84613	5.43607	5.6411	-0.41006	22	1	27.9198	2.65811	5.11862	2.01408	3.56635	-3.10454		16171	87902			14.1821	16.2277	15.2049	2.04555	16171	0
OR1	OG489	odorant receptor	1248		689	779	82.7263	68.919	9.51461	9.68214	9.59837	0.167537	689	7	82.7263	7.90357	9.36125	4.76819	7.06472	-4.59307		194	526	69.836	60.0353	8.25248	8.64449	8.44849	0.392008	194	0	69.836	0	8.08405	1.21735	4.6507	-6.8667		824	2594	129.977	244.614	9.96111	11.1772	10.5692	1.21613	824	0	129.977
OR1		odorant receptor																				0	380	0	43.3715	3.91995	8.21503	6.06749	4.29508	0	0	0	0	1.21735	1.21735	1.21735	0
OR10	OG469	odorant receptor	1197		275	301	34.4253	27.7644	8.30658	8.42091	8.36375	0.114329	275	0	34.4253	0	8.11597	3.68173	5.89885	-4.43424		177	408	64.9657	47.4804	8.1332	8.30795	8.22058	0.174758	177	0	64.9657	0	7.9541	1.21735	4.58573	-6.73674		319	349	55.231	36.1236	8.70369	8.47358	8.58863	-0.230107	319	8	55.231
OR11		odorant receptor
OR12	OG470	odorant receptor	1188		986	957	124.365	88.943	10.0065	9.96523	9.98587	-0.041277	986	2	124.365	2.37221	9.86156	4.27216	7.06686	-5.5894		213	740	80.957	89.1763	8.37504	9.10606	8.74055	0.731028	213	0	80.957	0	8.21666	1.21735	4.71701	-6.99931		1011	2173	168.807	216.906	10.2423	10.9281	10.5852	0.685784	1011	0	168.807
OR13		odorant receptor
OR14	OG24	odorant receptor	1037		233	182	33.6679	19.378	8.10008	7.80089	7.95049	-0.299183	233	0	33.6679	0	7.8996	3.68173	5.79067	-4.21787		605	296	237.172	36.7911	9.79602	7.89355	8.84479	-1.90248	605	0	237.172	0	9.70813	1.21735	5.46274	-8.49078		967	330	169.663	34.6136	10.1809	8.40427	9.29258	-1.7766	967	0	169.663
OR15	OG24	odorant receptor
OR16	OG471	odorant receptor	1062		81	203	11.4288	21.1051	6.90954	7.9318	7.42067	1.02226	81	0	11.4288	0	6.61943	3.68173	5.15058	-2.9377		112	306	43.1161	37.3496	7.55514	7.93582	7.74548	0.380682	112	0	43.1161	0	7.30928	1.21735	4.26332	-6.09193		364	497	62.6914	51.1725	8.87253	8.92218	8.89736	0.0496465	364	0	62.6914
OR17		odorant receptor
OR18	OG472	odorant receptor	1185		118	120	14.9212	11.181	7.30511	7.32358	7.31435	0.0184668	118	2	14.9212	2.37822	7.05212	4.27216	5.66214	-2.77996		204	435	77.34	52.2885	8.31829	8.3922	8.35524	0.0739163	204	0	77.34	0	8.15536	1.21735	4.68636	-6.93801		374	612	62.1307	60.7798	8.9075	9.19399	9.05075	0.286495	374	0	62.1307
OR19	OG473	odorant receptor	1065		388	413	54.591	42.817	8.7482	8.82991	8.78905	0.0817181	388	0	54.591	0	8.57473	3.68173	6.12823	-4.893		156	429	58.5495	51.0503	7.97067	8.3739	8.17228	0.403236	156	0	58.5495	0	7.7755	1.21735	4.49642	-6.55814		196	144	33.4062	14.6726	8.10372	7.44774	7.77573	-0.655982	196	0	33.4062
OR20		odorant receptor
OR21		odorant receptor
OR22	OG475	odorant receptor	936		378	204	60.5139	24.0641	8.71416	7.93774	8.32595	-0.776418	378	0	60.5139	0	8.53954	3.68173	6.11064	-4.85781		959	713	350.272	82.5695	10.4426	9.05536	9.74899	-1.38727	959	3	350.272	2.29505	10.3698	2.56535	6.46756	-7.80442
OR23		odorant receptor
OR24		odorant receptor	1188		146	170	18.4152	15.7997	7.54375	7.72028	7.63201	0.176523	146	0	18.4152	0	7.3093	3.68173	5.49551	-3.62757		103	415	38.9505	49.7585	7.45289	8.33028	7.89158	0.877383	103	1	38.9505	0.792062	7.19206	2.01408	4.60307	-5.17798
OR25	OG476	odorant receptor	987		366	127	55.5652	14.207	8.67222	7.38635	8.02929	-1.28587	366	4	55.5652	5.71061	8.49615	4.51109	6.50362	-3.98506		1059	970	419.542	121.841	10.5828	9.47806	10.0304	-1.10473	1059	29	419.542	24.0636	10.5124	4.6742	7.59329	-5.8382		824	509	143.043	52.824	9.96111	8.95307	9.45709	-1.00804	824	3	143.043
OR26	OG477	odorant receptor	1092		103	277	14.1336	28.0074	7.15817	8.31571	7.73694	1.15754	103	0	14.1336	0	6.89237	3.68173	5.28705	-3.21064		181	443	68.2746	52.9819	8.16217	8.41624	8.28921	0.254076	181	0	68.2746	0	7.98575	1.21735	4.60155	-6.76839		744	535	124.861	53.6762	9.82177	9.01781	9.41979	-0.803963	744	1	124.861
OR27	OG478	odorant receptor	1104		627	617	85.1016	61.7067	9.3867	9.36496	9.37583	-0.0217381	627	0	85.1016	0	9.23066	3.68173	6.45619	-5.54893		186	497	69.1161	58.5552	8.19758	8.56879	8.38319	0.371211	186	0	69.1161	0	8.02435	1.21735	4.62085	-6.807		823	929	134.007	90.4306	9.95945	9.7526	9.85603	-0.206853	823	6	134.007
OR28	OG478	odorant receptor
OR29	OG479	odorant receptor	1062		571	1075	80.5658	111.764	9.2605	10.1263	9.69339	0.865768	571	3	80.5658	3.98049	9.10158	4.40239	6.75199	-4.69919		471	1727	178.564	207.591	9.44846	10.2836	9.86604	0.835159	471	1	178.564	0.794068	9.3492	2.01408	5.68164	-7.33512		990	1122	171.86	116.441	10.2133	10.01	10.1117	-0.20327	990	0	171.86
OR3	OG486	odorant receptor	1018		253	294	37.2402	31.8871	8.20215	8.39102	8.29658	0.188874	253	14	37.2402	19.3785	8.00671	5.18574	6.59622	-2.82097		157	562	57.2044	64.9245	7.97884	8.73324	8.35604	0.754401	157	0	57.2044	0	7.78452	1.21735	4.50094	-6.56717		465	536	74.4219	51.2845	9.19173	9.02024	9.10598	-0.17149	465	0	74.4219
OR30	OG480	odorant receptor	1188		0	5528	0	513.769	4.42894	12.4437	8.43633	8.01478	0	3	0	3.55832	3.68173	4.40239	4.04206	0.720663		0	973	0	116.663	3.91995	9.48233	6.70114	5.56238	0	9	0	7.12856	1.21735	3.41828	2.31782	2.20093		94	7269	15.5763	720.086	7.28749	12.6426	9.96505	5.35512	94	0	15.5763
OR31		odorant receptor
OR32	OG481	odorant receptor	1218		402	379	49.4559	34.3564	8.79453	8.7176	8.75606	-0.0769294	402	0	49.4559	0	8.62259	3.68173	6.15216	-4.94086		229	235	80.5002	26.1922	8.4707	7.60446	8.03758	-0.866239	229	0	80.5002	0	8.31959	1.21735	4.76847	-7.10224		764	698	120.223	65.6635	9.85789	9.36819	9.61304	-0.489701	764	0	120.223
OR33		odorant receptor
OR34		odorant receptor
OR35	OG482	odorant receptor	1236		522	437	63.2836	39.0372	9.14021	8.90422	9.02221	-0.235993	522	0	63.2836	0	8.97831	3.68173	6.33002	-5.29658		237	552	86.1435	63.6145	8.51625	8.70913	8.61269	0.192887	237	0	86.1435	0	8.36843	1.21735	4.79289	-7.15107		173	232	27.6208	22.1437	7.95679	7.98067	7.96873	0.0238841	173	0	27.6208
OR36		odorant receptor
OR37	OG483	odorant receptor																				174	362	66.6413	43.9588	8.11108	8.15195	8.13151	0.0408733	174	0	66.6413	0	7.9299	1.21735	4.57363	-6.71254		580	984	99.3712	100.786	9.48545	9.83076	9.65811	0.345316	580	4	99.3712
OR38	OG484	odorant receptor	1254		275	366	32.8605	32.2255	8.30658	8.67222	8.4894	0.365639	275	0	32.8605	0	8.11597	3.68173	5.89885	-4.43424		569	1147	191.911	122.658	9.71057	9.71057	9.71057	0	569	5	191.911	3.53217	9.62013	2.92089	6.27051	-6.69924		673	434	104.649	40.3443	9.68569	8.74808	9.21689	-0.93761	673	0	104.649
OR39	OG485	odorant receptor	1185		97	156	12.2657	14.5352	7.09472	7.62001	7.35736	0.525294	97	0	12.2657	0	6.82303	3.68173	5.25238	-3.14131		66	147	25.0853	17.7148	6.93195	7.04521	6.98858	0.113251	66	0	25.0853	0	6.57495	1.21735	3.89615	-5.3576		661	387	109.531	38.3372	9.66137	8.60285	9.13211	-1.05852	661	0	109.531
OR4	OG493	odorant receptor	300		9	12	4.49532	4.41648	5.34598	5.48221	5.41409	0.136235	9	0	4.49532	0	4.81014	3.68173	4.24593	-1.12841		71	229	26.383	26.9802	7.01465	7.57259	7.29362	0.557938	71	0	26.383	0	6.67545	1.21735	3.9464	-5.4581		61	113	10.5614	11.6962	6.86899	7.19744	7.03322	0.328449	61	0	10.5614
OR40		odorant receptor
OR41		odorant receptor
OR42	OG487	odorant receptor	1023		275	393	40.2806	42.4163	8.30658	8.76492	8.53575	0.458332	275	0	40.2806	0	8.11597	3.68173	5.89885	-4.43424		461	1609	180.249	199.467	9.41883	10.1841	9.80144	0.765225	461	0	180.249	0	9.31846	1.21735	5.26791	-8.10111		343	451	58.9199	46.3146	8.79621	8.79718	8.7967	0.000974116	343	0	58.9199
OR44	OG488	odorant receptor	414		22	44	7.96272	11.7346	5.83112	6.34657	6.08885	0.515457	22	0	7.96272	0	5.38977	3.68173	4.53575	-1.70804		5	135	2.17662	18.6333	4.88961	6.94839	5.919	2.05878	5	0	2.17662	0	3.464	1.21735	2.34067	-2.24664		379	637	58.655	58.9357	8.92467	9.24684	9.08576	0.322178	379	1	58.655
OR45		odorant receptor
OR46	OG490	odorant receptor	687		89	45	19.4121	7.23222	7.00527	6.3655	6.68538	-0.639773	89	0	19.4121	0	6.72493	3.68173	5.20333	-3.0432		134	251	73.7746	43.8146	7.77796	7.68613	7.73204	-0.0918297	134	0	73.7746	0	7.56114	1.21735	4.38925	-6.34379		141	130	32.5786	17.9568	7.72294	7.34034	7.53164	-0.382599	141	0	32.5786
OR47	OG491	odorant receptor	981		79	265	12.0669	29.8259	6.88451	8.26006	7.57228	1.37554	79	13	12.0669	18.673	6.59176	5.13529	5.86352	-1.45647		254	576	83.7817	60.2394	8.60849	8.76633	8.68741	0.157837	254	5	83.7817	3.45437	8.46702	2.92089	5.69396	-5.54612		681	686	98.4289	59.2752	9.70168	9.34511	9.5234	-0.356569	681	2	98.4289
OR48	OG492	odorant receptor	1191		626	766	78.7593	71.0122	9.38454	9.65911	9.52183	0.274578	626	0	78.7593	0	9.22845	3.68173	6.45509	-5.54672		18	31	6.78974	3.70753	5.68283	5.56252	5.62267	-0.12031	18	0	6.78974	0	4.86855	1.21735	3.04295	-3.6512		791	1361	130.414	134.147	9.90526	10.2758	10.0906	0.37059	791	0	130.414
OR49		odorant receptor	1326		665	769	75.148	64.0323	9.46643	9.66446	9.56545	0.19803	665	35	75.148	37.1933	9.31209	5.93335	7.62272	-3.37874
OR5	OG499	odorant receptor	1200		718	1375	89.6566	126.514	9.57075	10.4694	10.0201	0.898643	718	0	89.6566	0	9.4185	3.68173	6.55011	-5.73677		488	1074	182.697	127.485	9.49748	9.61917	9.55833	0.121688	488	0	182.697	0	9.39999	1.21735	5.30867	-8.18264		944	1105	155.25	108.641	10.1477	9.98911	10.0684	-0.158607	944	1	155.25
OR50		odorant receptor
OR51	OG494	odorant receptor	966		128	238	19.8551	27.2029	7.39509	8.12629	7.76069	0.731196	128	0	19.8551	0	7.1494	3.68173	5.41556	-3.46767		277	617	106.362	75.1164	8.72456	8.85907	8.79181	0.134504	277	0	106.362	0	8.59051	1.21735	4.90393	-7.37316		656	1266	110.093	127.017	9.65111	10.176	9.91354	0.524869	656	25	110.093
OR52		odorant receptor																																					30	57	4.89696	5.56229	6.29298	6.575	6.43399	0.282026	30	39	4.89696
OR53	OG8091	odorant receptor	807		63	120	11.6979	16.4181	6.66547	7.32358	6.99452	0.658115	63	0	11.6979	0	6.34795	3.68173	5.01484	-2.66622		52	107	20.5464	13.4047	6.67034	6.69238	6.68136	0.0220376	52	1	20.5464	0.82759	6.24932	2.01408	4.1317	-4.23524		172	328	29.7014	33.8606	7.95004	8.39678	8.17341	0.446742	172	6	29.7014
OR54	OG495	odorant receptor	1131		210	132	27.8225	12.8863	7.97288	7.42952	7.7012	-0.543364	210	8	27.8225	9.96707	7.76565	4.83952	6.30259	-2.92613		150	507	59.5828	63.8529	7.92063	8.59535	8.25799	0.674719	150	0	59.5828	0	7.72012	1.21735	4.46874	-6.50277		231	178	40.207	18.5218	8.30162	7.67832	7.98997	-0.623306	231	0	40.207
OR57	OG496	odorant receptor	777		99	120	19.0921	17.052	7.11619	7.32358	7.21989	0.207386	99	1	19.0921	1.81351	6.84653	4.10067	5.4736	-2.74586		144	309	54.7315	37.2371	7.86878	7.94826	7.90852	0.0794837	144	0	54.7315	0	7.66254	1.21735	4.43995	-6.44519		1219	1067	197.995	103.607	10.5016	9.94123	10.2214	-0.560362	1219	0	197.995
OR58	OG497	odorant receptor	990		447	156	67.6568	17.3982	8.93408	7.62001	8.27704	-1.31407	447	3	67.6568	4.26998	8.76647	4.40239	6.58443	-4.36408		445	670	166.183	79.3313	9.37011	8.97073	9.17042	-0.399385	445	0	166.183	0	9.26787	1.21735	5.24261	-8.05052		223	27	38.0081	2.75111	8.25876	6.0417	7.15023	-2.21706	223	0	38.0081
OR59	OG498	odorant receptor	1107		255	559	34.5169	55.7545	8.21196	9.23196	8.72196	1.02	255	8	34.5169	10.1832	8.01699	4.83952	6.42826	-3.17747		153	303	58.005	36.4216	7.94587	7.92327	7.93457	-0.022598	153	3	58.005	2.3822	7.74808	2.56535	5.15671	-5.18273		360	906	59.8049	89.9779	8.85831	9.71861	9.28846	0.860306	360	11	59.8049
OR6		odorant receptor	1248				45.9858	38.9273							45.9858	0								148.197	158.938							148.197	0
OR6	OG489	odorant receptor			383	440			8.73128	8.91324	8.82226	0.181962	383	0			8.55724	3.68173	6.11949	-4.87552		413	1397			9.26743	9.98583	9.62663	0.718397	413	0			9.16105	1.21735	5.1892	-7.9437
OR60		odorant receptor																																					148	256	23.9203	24.7354	7.77752	8.09669	7.93711	0.319166	148	0	23.9203
OR61	OG500	odorant receptor	1227		116	45	14.1662	4.04934	7.2864	6.3655	6.82595	-0.920902	116	0	14.1662	0	7.03183	3.68173	5.35678	-3.3501		201	420	73.7746	48.8768	8.29886	8.34601	8.32243	0.0471486	201	0	73.7746	0	8.13434	1.21735	4.67585	-6.91698		249	193	40.1455	18.6024	8.39359	7.76904	8.08132	-0.62455	249	0	40.1455
OR62	OG501	odorant receptor	1071		143	102	20.0072	10.5154	7.52005	7.1478	7.33392	-0.372251	143	4	20.0072	5.26272	7.28387	4.51109	5.89748	-2.77278		148	407	62.0819	54.1303	7.90355	8.30474	8.10415	0.401182	148	2	62.0819	1.75718	7.70118	2.33063	5.01591	-5.37055		157	139	28.8578	15.274	7.84472	7.41034	7.62753	-0.434384	157	0	28.8578
OR63	OG502	odorant receptor	1182		555	337	70.3582	31.4795	9.22232	8.5655	8.89391	-0.656817	555	4	70.3582	4.76851	9.06248	4.51109	6.78678	-4.55139		539	699	204.863	84.2355	9.63527	9.02834	9.33181	-0.606927	539	8	204.863	6.36866	9.54246	3.31096	6.42671	-6.2315		258	252	42.8602	25.027	8.43744	8.078	8.25772	-0.359441	258	0	42.8602
OR64	OG503	odorant receptor	1290		2460	1999	285.749	171.096	11.2894	10.9957	11.1425	-0.293719	2460	105	285.749	114.694	11.1567	7.11791	9.13733	-4.03883		658	2793	229.155	308.402	9.91328	10.9639	10.4386	1.05059	658	6	229.155	4.3766	9.82864	3.06494	6.44679	-6.7637		2033	1512	310.242	137.939	11.2186	10.4216	10.8201	-0.79696	2033	48	310.242
OR65		odorant receptor
OR66	OG8093	odorant receptor	1203		158	73	19.6803	6.69998	7.63478	6.80652	7.22065	-0.828262	158	1	19.6803	1.17132	7.40672	4.10067	5.75369	-3.30605																			652	455	106.693	44.5115	9.64285	8.8085	9.22567	-0.834353	652	1	106.693
OR67	OG504	odorant receptor	1299		247	938	28.4923	79.7278	8.17228	9.93753	9.05491	1.76525	247	1	28.4923	1.08475	7.97541	4.10067	6.03804	-3.87474		54	329	18.6757	36.0763	6.71087	8.02856	7.36972	1.31769	54	0	18.6757	0	6.30059	1.21735	3.75897	-5.08324		381	518	57.7389	46.9296	8.93148	8.97581	8.95365	0.0443357	381	0	57.7389
OR68	OG505	odorant receptor	1206		735	1134	91.3228	103.82	9.60267	10.2005	9.90159	0.597846	735	4	91.3228	4.67361	9.45103	4.51109	6.98106	-4.93994		164	566	61.0927	66.8505	8.03477	8.74277	8.38877	0.707997	164	10	61.0927	7.80241	7.84617	3.51748	5.68182	-4.32869		405	1063	68.3183	107.198	9.01077	9.9361	9.47343	0.925325	405	2	68.3183
OR69		odorant receptor
OR7		odorant receptor
OR70		odorant receptor
OR71	OG506	odorant receptor	1332		368	258	41.3983	21.3861	8.6793	8.22656	8.45293	-0.452737	368	1	41.3983	1.05788	8.50347	4.10067	6.30207	-4.4028		139	250	46.9875	26.7948	7.82409	7.68116	7.75262	-0.142932	139	0	46.9875	0	7.61273	1.21735	4.41504	-6.39538		845	997	124.884	88.0881	9.99556	9.84864	9.9221	-0.146928	845	1	124.884
OR72	OG507	odorant receptor	1014		163	228	24.0873	24.8264	7.67103	8.07338	7.87221	0.402344	163	0	24.0873	0	7.44542	3.68173	5.56358	-3.76369		163	502	62.5885	61.1157	8.02692	8.58213	8.30452	0.555216	163	0	62.5885	0	7.83752	1.21735	4.52744	-6.62017		176	329	31.2981	34.9764	7.97684	8.40053	8.18869	0.423691	176	0	31.2981
OR73		odorant receptor
OR74	OG10290	odorant receptor	1248		3	2952	0.360202	261.167	4.96427	11.5483	8.25629	6.58403	3	1	0.360202	1.12908	4.34412	4.10067	4.22239	-0.243449		7	8067	2.51986	920.731	5.05915	12.4798	8.76947	7.42064	7	1	2.51986	0.753982	3.79548	2.01408	2.90478	-1.7814		1	8127	0.157739	766.376	5.02667	12.8023	8.91449	7.77564	1	0	0.157739
OR75	OG349	odorant receptor	1101		411	402	55.9363	40.3139	8.82354	8.79453	8.80904	-0.0290154	411	0	55.9363	0	8.65254	3.68173	6.16714	-4.97081		312	411	110.717	46.2427	8.88498	8.31756	8.60127	-0.567414	312	1	110.717	0.743262	8.76023	2.01408	5.38715	-6.74615		586	714	94.7116	68.9886	9.49924	9.39839	9.44882	-0.100851	586	6	94.7116
OR76a	OG474	odorant receptor	1242		196	5167	23.6469	459.339	7.88949	12.3471	10.1183	4.45757	196	0	23.6469	0	7.67753	3.68173	5.67963	-3.9958
OR76b	OG474	odorant receptor	1242		275	462	33.178	41.0711	8.30658	8.97774	8.64216	0.671153	275	0	33.178	0	8.11597	3.68173	5.89885	-4.43424		78	436	28.2141	50.0035	7.12281	8.39523	7.75902	1.27242	78	0	28.2141	0	6.80533	1.21735	4.01134	-5.58798		2007	2030	318.111	192.354	11.2004	10.8326	11.0165	-0.367828	2007	1	318.111
OR77	OG1043	odorant receptor	1140		234	313	30.7574	30.3149	8.10536	8.47075	8.28805	0.365389	234	2	30.7574	2.4721	7.90515	4.27216	6.08865	-3.633		73	186	28.7681	23.2404	7.04641	7.32052	7.18347	0.274114	73	1	28.7681	0.825412	6.71377	2.01408	4.36392	-4.69969		332	479	57.3305	49.4489	8.75454	8.87456	8.81455	0.120014	332	0	57.3305
OR8		odorant receptor
OR9	OG508	odorant receptor	1185		149	337	18.8411	31.3999	7.56707	8.5655	8.06628	0.998435	149	0	18.8411	0	7.33429	3.68173	5.50801	-3.65256		134	455	50.8018	54.6926	7.77796	8.45157	8.11476	0.673615	134	3	50.8018	2.3822	7.56114	2.56535	5.06325	-4.9958		175	51	30.2991	5.27881	7.97019	6.48602	7.22811	-1.48416	175	0	30.2991
Orco	OG509	odorant receptor	1425		14781	34807	1554.28	2696.92	13.8557	15.0889	14.4723	1.23322	14781	5	1554.28	4.94419	13.7302	4.60592	9.16807	-9.1243		7535	28837	2375.53	2882.51	13.3891	14.3121	13.8506	0.922951	7535	4	2375.53	2.64132	13.3393	2.75701	8.04818	-10.5823		15859	40901	2190.86	3377.89	14.1541	15.1251	14.6396	0.970957	15859	2	2190.86
PBAN	OG10054	pheromone biosynthesis-activating neuropeptide	420		12	5	4.28126	1.31443	5.48221	5.11747	5.29984	-0.364741	12	0	4.28126	0	4.97449	3.68173	4.32811	-1.29276		46	23	35.5081	5.62911	6.54107	5.35283	5.94695	-1.18824	46	35	35.5081	56.5875	6.08354	4.90335	5.49344	-1.18019		6	16	2.02946	3.23536	5.45452	5.75271	5.60362	0.298189	6	0	2.02946
PBANr	OG11427	pheromone biosynthesis activating neuropeptide receptor	1404		11	9	1.17399	0.707769	5.43915	5.34598	5.39256	-0.0931744	11	981	1.17399	984.559	4.92267	10.0961	7.50938	5.17343		12	23	3.83978	2.33344	5.38659	5.35283	5.36971	-0.0337646	12	142	3.83978	95.1693	4.38475	6.75331	5.56903	2.36855		11	10	2.01062	1.09272	5.70375	5.54413	5.62394	-0.159621	11	440	2.01062
SNMP1	OG7922	sensory neuron membrane protein	1572		9165	20709	873.613	1454.53	13.1687	14.341	13.7548	1.17229	9165	1	873.613	0.89637	13.0423	4.10067	8.57151	-8.94168		2758	13741	788.196	1245.09	11.9462	13.245	12.5956	1.29884	2758	2	788.196	1.19716	11.8905	2.33063	7.11056	-9.55985		4024	7983	503.916	597.64	12.1878	12.7767	12.4822	0.588963	4024	2	503.916
SNMP2	OG6200	sensory neuron membrane protein	1002		10175	15723	1521.62	1732.54	13.3188	13.9445	13.6317	0.625704	10175	1930	1521.62	2714.12	13.1927	11.0558	12.1243	-2.13694		6596	30292	1903.2	2771.24	13.1977	14.383	13.7904	1.1853	6596	13263	1903.2	8015.47	13.1474	13.2365	13.192	0.0890805		16558	30710	2093.5	2321.23	14.2162	14.7124	14.4643	0.496189	16558	17671	2093.5
SNMP3	OG15003	sensory neuron membrane protein	900		32	26	5.32778	3.18968	6.0935	5.94347	6.01848	-0.150036	32	44	5.32778	68.8891	5.6964	6.1559	5.92615	0.459501		0	2	0	0.319733	3.91995	4.35838	4.13917	0.438425	0	41	0	43.2994	1.21735	5.10071	3.15903	3.88335		30	74	3.99306	5.8883	6.29298	6.79729	6.54513	0.50431	30	22	3.99306
					57
[truncated: 29 more columns]
