# Supplementary material for: Differential gene expression in the evolution of sex pheromone communication in New Zealand’s endemic leafroller moths of the genera Ctenopseustis and Planotortrix
Source: BMC Genomics. 2018 Jan 26;19:94. doi: 10.1186/s12864-018-4451-1 (PMC5787247; doi:10.1186/s12864-018-4451-1)
Supplement: Supplementary file 13 — Positive selection results on the manually curated genes. (XLSX 30 kb [file 12864_2018_4451_MOESM13_ESM.xlsx]

## Sheet: Table S9
Gene Family	Gene	M0	M3	2Δℓ	Sig.	M1	M2	2Δℓ	Sig.	M7	M8	2Δℓ	Sig.	PSS (Pr w>1, w postmean ± SE)
OBPs	ABPX1a	-800.877	-794.541	12.6716	< 0.05	-794.543	-794.543	0	NS	-794.756	-794.543	0.425858	NS
	ABPX2a	-1242.35	-1229.31	26.0785	< 0.001	-1229.38	-1229.38	0	NS	-1229.36	-1229.34	0.047364	NS
	ABPX2b	-1211.25	-1201.71	19.0727	< 0.001	-1202.13	-1202.13	0	NS	-1201.77	-1201.77	4e-06	NS
	ABPX3a	-902.145	-893.329	17.6318	< 0.01	-893.834	-893.329	1.00944	NS	-894.773	-893.332	2.88305	NS	25 Q 0.955* 4.347 +- 2.551
	ABPX3b	-805.09	-803.225	3.72977	NS	-803.294	-803.225	0.137594	NS	-803.546	-803.236	0.619608	NS
	ABPX4	-965.292	-963.928	2.72817	NS	-964.232	-964.232	0	NS	-963.946	-963.791	0.311118	NS
	ABPX5	-922.135	-917.097	10.0771	< 0.05	-917.542	-917.097	0.891554	NS	-918	-917.113	1.77241	NS
	PBP1a	-1063.37	-1062.96	0.824168	NS	-1063.14	-1063.14	2e-06	NS	-1062.99	-1062.99	3.2e-05	NS
	PBP2a	-974.165	-964.199	19.9321	<0.001	-964.755	-964.196	1.11657	NS	-965.171	-964.202	1.93913	NS
	PBP2b	-964.685	-963.873	1.62339	NS	-964.046	-964.046	0	NS	-963.896	-963.896	1.6e-05	NS
	PBP3	-1166.42	-1164.92	2.9844	NS	-1165.64	-1165.64	0	NS	-1164.96	-1164.96	0.00012	NS
	GOBP1b	-806.218	-798.793	14.8509	< 0.01	-798.897	-798.897	0	NS	-799.686	-798.827	1.71947	NS
	GOBP2b	-945.775	-932.372	26.8061	< 0.001	-932.464	-932.373	0.182302	NS	-932.953	-932.368	1.16948	NS
	OBP1	-1063.58	-1062.5	2.14962	NS	-1062.59	-1062.5	0.18429	NS	-1063.14	-1062.54	1.19984	NS
	OBP3	-975.585	-974.271	2.62853	NS	-975.366	-975.366	0	NS	-974.451	-974.452	0.000478	NS
	OBP5	-1064.7	-1053.53	22.3528	< 0.001	-1053.7	-1053.7	0	NS	-1053.61	-1053.61	1.8e-05	NS
	OBP6	-1289.52	-1283.28	12.4782	< 0.05	-1284.98	-1284.98	0	NS	-1283.41	-1283.41	3.6e-05	NS
	OBP7	-848.364	-840.486	15.7563	< 0.01	-843.099	-840.489	5.22026	NS	-843.504	-840.487	6.03484	< 0.05	131 Q 0.974* 6.747 +- 2.850
	OBP10	-1090.49	-1090.49	0	NS	-1090.49	-1090.49	0.000566	NS	-1090.5	-1090.5	0.001768	NS
	OBP14	-1292.37	-1287.45	9.85715	< 0.05	-1289.42	-1289.42	0	NS	-1287.69	-1287.69	0.000168	NS
	OBP15	-1265.87	-1261.86	8.0186	NS	-1262.12	-1262.12	0	NS	-1261.91	-1261.91	0.000296	NS
	OBP16	-1478.8	-1461.05	35.4966	< 0.001	-1463.26	-1461.05	4.42179	NS	-1465.32	-1461.42	7.80234	< 0.05	30 E 0.969* 4.130 +- 2.133
	OBP17a	-1259.76	-1246.62	26.2699	< 0.001	-1247.32	-1247.32	0	NS	-1246.9	-1246.9	2e-05	NS
	OBP17b	-1260.87	-1243.59	34.5526	< 0.001	-1243.94	-1243.94	0	NS	-1244.2	-1243.62	1.15485	NS
	OBP18	-901.221	-882.45	37.5425	< 0.001	-885.386	-884.283	2.20559	NS	-885.482	-884.322	2.32058	NS	136 D 0.987* 3.906 +- 1.843
	OBP19	-1009.08	-1000.84	16.4843	< 0.01	-1000.95	-1000.95	0	NS	-1000.87	-1000.85	0.044876	NS
	OBP20	-1147.25	-1143.93	6.63626	NS	-1145.14	-1145.14	0	NS	-1144.26	-1144.26	7e-05	NS
	OBP21	-887.253	-886.886	0.73494	NS	-887.171	-887.171	0	NS	-886.931	-886.931	0.00017	NS
	OBP22	-2142.85	-2137.56	10.5821	< 0.05	-2137.57	-2137.56	0.032446	NS	-2138.28	-2137.57	1.41729	NS
IRs	IR1	-5153.02	-5120.08	65.8714	< 0.001	-5124.69	-5124.69	0	NS	-5120.8	-5120.69	0.211794	NS
	IR7	-4561.83	-4545.75	32.1701	< 0.001	-4546.13	-4546.13	0	NS	-4546.31	-4545.82	0.983034	NS
	IR8	-6342.21	-6304.42	75.5737	< 0.001	-6305.63	-6305.63	0	NS	-6305.16	-6305.03	0.254352	NS
	IR21	-6070.97	-6055.46	31.0149	< 0.001	-6056.93	-6056.93	0	NS	-6057.11	-6055.62	2.98714	NS
	IR25	-5480.81	-5472.52	16.5753	< 0.01	-5473.18	-5473.18	0	NS	-5474.28	-5473.09	2.3685	NS
	IR41	-4110.87	-4107.82	6.10322	NS	-4108.04	-4108.04	0	NS	-4107.97	-4107.96	0.013576	NS
	IR68	-4973.26	-4957.27	31.9763	< 0.001	-4960.34	-4960.34	0	NS	-4957.38	-4957.38	0.000572	NS
	IR75b	-5107.15	-5053.29	107.721	< 0.001	-5053.66	-5053.5	0.314806	NS	-5055.6	-5053.33	4.54175	NS
	IR75c	-4582.85	-4570.79	24.1147	< 0.001	-4571.66	-4571.66	0	NS	-4570.86	-4570.86	6.6e-05	NS
	IR75d	-3810.42	-3802.46	15.919	< 0.01	-3803.24	-3803.24	0	NS	-3802.63	-3802.63	3.6e-05	NS
	IR75f	-3772.31	-3757.49	29.6311	< 0.001	-3757.55	-3757.55	0	NS	-3758.47	-3757.56	1.82751	NS
	IR76	-3814.2	-3802.37	23.664	< 0.001	-3802.79	-3802.79	0	NS	-3802.45	-3802.45	0.000128	NS
	IR87	-4052.8	-4035.36	34.8884	< 0.001	-4035.77	-4035.77	0	NS	-4035.48	-4035.48	6e-06	NS
	IR93	-5768.68	-5760.25	16.8661	< 0.01	-5764.66	-5764.66	0	NS	-5760.7	-5760.7	0.00189	NS
	IR94	-2347.64	-2346.64	1.99755	NS	-2346.99	-2346.99	0	NS	-2346.69	-2346.69	0.000134	NS
	IR-iGluR3	-5106.41	-5097.46	17.9038	< 0.01	-5097.82	-5097.46	0.707752	NS	-5097.97	-5097.46	1.02044	NS
	IR-iGluR4	-5040.15	-5015.8	48.6985	< 0.001	-5017.27	-5015.4	3.73576	NS	-5017.35	-5015.36	3.98165	NS	646 E 0.962* 3.409 +- 1.291
SNMPs	SNMP1	-3412.14	-3402.6	19.0853	< 0.001	-3403.01	-3403.01	0	NS	-3402.72	-3402.68	0.091632	NS
	SNMP2	-3512.18	-3506.67	11.0019	< 0.05	-3506.97	-3506.97	0	NS	-3507.01	-3506.87	0.264422	NS
CXEs	CXE1	-3207.89	-3204.49	6.80621	NS	-3206.08	-3206.08	0	NS	-3204.78	-3204.78	0.0003	NS
	CXE2	-3848.66	-3841.86	13.6002	< 0.01	-3843.26	-3843.26	0	NS	-3841.87	-3841.87	0.000182	NS
	CXE4	-3814.66	-3814.27	0.776582	NS	-3814.66	-3814.66	0.000558	NS	-3814.35	-3814.35	0.001336	NS
	CXE6	-4033.37	-4021.43	23.8747	< 0.001	-4025.62	-4025.62	0	NS	-4021.62	-4021.62	0.000556	NS
	CXE7	-4862.69	-4821.8	81.7772	< 0.001	-4824.54	-4824.41	0.26781	NS	-4824.21	-4822.3	3.81848	NS
	CXE11	-4663.46	-4636.7	53.5256	< 0.001	-4652.69	-4652.69	0	NS	-4637.66	-4637.66	0.0005	NS
	CXE12b	-2652.99	-2641.75	22.4787	< 0.001	-2643.44	-2643.44	0	NS	-2642.37	-2642.37	2.6e-05	NS
	CXE13	-4129.31	-4076.88	104.847	< 0.001	-4079.99	-4075.78	8.40439	< 0.05	-4081.2	-4076.22	9.94769	< 0.01	506 Y 0.987* 3.639 +- 1.402
	CXE14	-3702.97	-3696.69	12.5668	< 0.05	-3698.16	-3698.16	0	NS	-3696.91	-3696.91	0.00019	NS
	CXE15	-5117.25	-5010.24	214.02	< 0.001	-5026.36	-5010.52	31.6616	< 0.001	-5028.01	-5010.24	35.5522	< 0.001	18 - 0.996** 5.905 +- 1.471
														531 V 0.957* 5.708 +- 1.743
														553 K 0.999** 5.919 +- 1.445
														590 N 0.997** 5.906 +- 1.468
	CXE16	-7235.47	-7114.78	241.373	< 0.001	-7123.26	-7123.26	0	NS	-7116.25	-7115.74	1.00995	NS
	CXE17	-3684.83	-3667.89	33.8838	< 0.001	-3668.59	-3668.52	0.14286	NS	-3668.39	-3667.9	0.976864	NS
	CXE19	-3740.73	-3735.94	9.58081	< 0.05	-3736.5	-3736.5	0	NS	-3735.99	-3735.99	1.2e-05	NS
	CXE22	-6680.53	-6491.39	378.268	< 0.001	-6497.75	-6497.75	0	NS	-6496.12	-6492.19	7.86978	<0.05	86 Q 0.978* 1.644 +- 0.380
	CXE24	-4351.76	-4305	93.5189	< 0.001	-4308.32	-4308.32	0	NS	-4310.37	-4305.17	10.4055	< 0.01	96 S 0.988* 1.621 +- 0.385
	CXE25	-3188.93	-3188.8	0.26415	NS	-3188.87	-3188.87	0	NS	-3188.8	-3188.8	0.000564	NS
	CXE26	-4635.14	-4501.41	267.466	< 0.001	-4515.95	-4501.43	29.0394	< 0.001	-4522.14	-4501.7	40.8825	< 0.001	209 I 0.990* 3.206 +- 0.632
														210 T 0.986* 3.198 +- 0.647
														214 N 0.999** 3.228 +- 0.592
														260 L 0.966* 3.152 +- 0.720
														319 G 0.998** 3.225 +- 0.597
														426 E 0.969* 3.160 +- 0.710
	CXE27	-2930.02	-2930.02	0	NS	-2930.02	-2930.02	0.00162	NS	-2930.12	-2930.12	0.00161	NS
	CXE29	-2404.78	-2395.87	17.8165	< 0.01	-2395.95	-2395.87	0.171152	NS	-2396.44	-2395.88	1.12665	NS
	CXE30	-3497.6	-3487.61	19.9848	< 0.001	-3488.6	-3487.61	1.9776	NS	-3490.54	-3487.63	5.81843	NS
	CXE31	-3706.78	-3694.66	24.2282	< 0.001	-3696.45	-3696.45	0	NS	-3695.12	-3695.12	4.6e-05	NS
	CXE32	-3946.03	-3926.45	39.154	< 0.001	-3927.82	-3927.82	0	NS	-3926.89	-3926.89	2e-05	NS
	CXE33	-5077.07	-5044.31	65.5095	< 0.001	-5045.77	-5045.77	0	NS	-5044.7	-5044.63	0.13423	NS
	CXE34	-3445.25	-3432.91	24.6702	< 0.001	-3435.07	-3435.07	0	NS	-3433.61	-3433.37	0.47804	NS
CSPs	CSP1	-1020.12	-1014.41	11.4225	< 0.05	-1014.41	-1014.41	0.001394	NS	-1015.14	-1014.44	1.41283	NS
	CSP6	-870.23	-866.16	8.14161	NS	-866.47	-866.16	0.619936	NS	-867.174	-866.171	2.0054	NS
	CSP10	-824.854	-824.854	0	NS	-824.854	-824.854	0.000308	NS	-824.883	-824.883	0.000316	NS
	CSP11	-2134.22	-2119.16	30.1228	< 0.001	-2119.78	-2119.78	0	NS	-2119.27	-2119.27	8e-06	NS
ELOVLs	ELOVL2	-1914.34	-1906.75	15.1738	< 0.01	-1906.76	-1906.75	0.032768	NS	-1907.04	-1906.75	0.583504	NS
	ELOVL3	-1831.23	-1827.18	8.10432	NS	-1828.46	-1828.46	0	NS	-1827.32	-1827.32	0.000344	NS
	ELOVL4	-1686.67	-1679.98	13.392	< 0.01	-1680.24	-1680.24	0	NS	-1679.99	-1679.98	0.00832	NS
	ELOVL5	-2153.5	-2136.02	34.9771	< 0.001	-2136.03	-2136.02	0.030536	NS	-2136.51	-2136.03	0.961154	NS
	ELOVL6	-1914.62	-1913.94	1.36034	NS	-1914.07	-1914.07	0	NS	-1913.94	-1913.94	0.000274	NS
	ELOVL7	-1768.22	-1765.42	5.60066	NS	-1765.97	-1765.42	1.10677	NS	-1767.22	-1765.5	3.45651	NS
	ELOVL8	-2025.46	-2019.38	12.1614	< 0.05	-2020.13	-2020.13	0	NS	-2019.62	-2019.62	1.8e-05	NS
	ELOVL9	-1707.33	-1704.89	4.877	NS	-1705.19	-1705.19	0	NS	-1704.93	-1704.93	5.2e-05	NS
FA2H	FA2H	-2160.03	-2154.62	10.8122	<0.05	-2155.38	-2155.38	0	NS	-2154.69	-2154.69	0.000226	NS
FAAHs	FAAH2	-3315.52	-3312	7.03402	NS	-3312.42	-3312.42	0	NS	-3312.01	-3312.01	0.000286	NS
	FAAH3	-4108.17	-4091.8	32.7299	< 0.001	-4095.26	-4095.26	0	NS	-4091.92	-4091.92	0.000536	NS
	FAAH4	-3135.99	-3132.21	7.55943	NS	-3133.09	-3133.09	0	NS	-3132.41	-3132.41	0.00011	NS
	FAAH5	-3563.66	-3551	25.3247	< 0.001	-3551.47	-3551.47	0	NS	-3551.36	-3551.02	0.68108	NS
FARs	FAR1	-3846.67	-3823.89	45.5593	<0.001	-3825.07	-3825.07	0	NS	-3825.3	-3823.9	2.78237	NS
	FAR2	-2791.77	-2788.61	6.31132	NS	-2788.61	-2788.61	0.002978	NS	-2788.64	-2788.61	0.054572	NS
	FAR4	-3020.87	-3018.32	5.08973	NS	-3018.59	-3018.59	0	NS	-3018.32	-3018.32	0.000168	NS
	FAR5	-2769.78	-2761.65	16.249	<0.01	-2762.11	-2761.75	0.721556	NS	-2762.16	-2761.68	0.960486	NS
	FAR6	-3606.88	-3595.9	21.9707	<0.001	-3604.21	-3604.21	0	NS	-3596.65	-3596.66	0.002614	NS
	FAR7	-3653.04	-3638.92	28.2322	<0.001	-3642.69	-3642.69	0	NS	-3638.96	-3638.95	0.014648	NS
	FAR8	-3627.44	-3613.65	27.5906	<0.001	-3615.48	-3615.48	0	NS	-3613.77	-3613.74	0.057902	NS
	FAR9	-2896.49	-2883.24	26.4888	<0.001	-2884.27	-2884.27	0	NS	-2883.25	-2883.25	0.000314	NS
	FAR10	-3415.27	-3410.88	8.78189	NS	-3411.6	-3411.6	0	NS	-3411.09	-3410.91	0.352856	NS
	FAR11	-2807.74	-2803.57	8.34277	NS	-2803.57	-2803.57	0	NS	-2803.93	-2803.58	0.701632	NS
	FAR12	-3161.75	-3155.58	12.344	<0.05	-3156.41	-3156.09	0.643428	NS	-3156.87	-3155.63	2.49485	NS
	FAR13	-2948.62	-2935.68	25.8826	<0.001	-2938.88	-2938.88	0	NS	-2935.88	-2935.88	0.000798	NS
	FAR14	-3740.63	-3721.32	38.6345	<0.001	-3728.19	-3728.19	0	NS	-3721.48	-3720.68	1.59983	NS
FATs	FAT1	-2085.87	-2083.42	4.91143	NS	-2083.42	-2083.42	0	NS	-2083.78	-2083.42	0.729146	NS
	FAT2	-904.287	-904.287	0	NS	-904.287	-904.287	0.0001	NS	-904.287	-904.287	0.000102	NS
	FAT4	-3889.67	-3883.83	11.6782	<0.05	-3883.86	-3883.86	0	NS	-3885.3	-3883.86	2.87281	NS
	FAT5	-1628.99	-1628.51	0.972242	NS	-1628.92	-1628.92	0	NS	-1628.56	-1628.56	0.000346	NS
	FAT7	-3669.53	-3669.34	0.373356	NS	-3669.51	-3669.53	0.034046	NS	-3669.51	-3669.5	0.017792	NS
	FAT11	-1291.11	-1285.34	11.53	<0.05	-1285.57	-1285.57	0	NS	-1285.47	-1285.48	0.022648	NS
	FAT14	-5657.77	-5651.81	11.9183	<0.05	-5652.32	-5652.32	0	NS	-5651.82	-5651.82	0.00029	NS
	FAT15	-1582.1	-1575.68	12.8369	<0.05	-1576.35	-1575.73	1.22864	NS	-1577.1	-1575.69	2.82959	NS
	FAT16	-1078.36	-1078.32	0.07647	NS	-1078.33	-1078.33	0	NS	-1078.32	-1078.32	2.2e-05	NS
	FAT17	-1243.68	-1241.14	5.0844	NS	-1241.37	-1241.37	0	NS	-1241.37	-1241.36	0.017068	NS
	FAT19	-2024.03	-2005.62	36.816	<0.001	-2012.24	-2012.24	0	NS	-2006.58	-2006.57	0.017002	NS
	FAT22	-2541.24	-2529.67	23.1342	<0.001	-2531.61	-2531.61	0	NS	-2530.91	-2530.29	1.2401	NS
	FAT24	-1754.35	-1747.07	14.5523	<0.01	-1747.32	-1747.32	0	NS	-1747.15	-1747.12	0.056038	NS
FATPs	FATP2	-4479.01	-4471.39	15.252	<0.01	-4473.49	-4473.49	0	NS	-4471.67	-4471.67	0.000412	NS
	FATP3	-4825.41	-4798.96	52.9013	<0.001	-4799.37	-4799.37	0	NS	-4798.91	-4796.59	4.65394	NS	640 A 0.966* 1.485 +- 0.188
PBANr	PBANr	-2072.45	-2072.45	0	NS	-2072.45	-2072.45	0	NS	-2072.45	-2072.45	0	NS
PBAN	PBAN	-929.94	-929.8	0.28	NS	-929.94	-929.94	0	NS	-929.81	-929.81	0	NS
ACC	ACC	-13119.3	-13107.9	22.8914	<0.001	-13107.9	-13107.9	0	NS	-13110.5	-13107.9	5.17387	NS
1-acyl-sn-glycerol-3-phosphate_acyltransferase	AGPAT1	-2325.8	-2325.21	1.17552	NS	-2325.32	-2325.32	0	NS	-2325.21	-2325.21	0.0002	NS
	AGPAT2	-1722.69	-1720.08	5.21185	NS	-1720.79	-1720.79	0	NS	-1720.18	-1720.18	0.000154	NS
2-3-oxoacyl_thiolase_OG6754	KAT	-2747.63	-2744.32	6.62883	NS	-2745.62	-2745.62	0	NS	-2744.48	-2744.48	0.00045	NS
ACBP	ACBP1	-369.624	-369.624	0	NS	-369.624	-369.624	0.00027	NS	-369.628	-369.628	0.00027	NS
Thioesterase	ACOT2	-2122.5	-2117.45	10.0909	< 0.05	-2118.95	-2118.95	0	NS	-2117.61	-2117.61	0.000376	NS
Desaturases	DESAT1	-2247.08	-2240.35	13.4594	<0.01	-2243.54	-2243.54	0	NS	-2240.54	-2240.54	0.001268	NS
	DESAT2	-1879.73	-1877.06	5.33552	NS	-1877.09	-1877.09	0	NS	-1877.09	-1877.08	0.015554	NS
	DESAT3	-2143.8	-2129.38	28.8411	p<0.001	-2129.93	-2129.38	1.08573	NS	-2131.04	-2129.39	3.29326	NS
	DESAT4	-2043.82	-2043.82	0	NS	-2043.82	-2043.82	0.000136	NS	-2043.84	-2043.84	0.00616	NS
	DESAT5	-2352.12	-2344.65	14.9482	p<0.01	-2347.16	-2347.16	0	NS	-2345.23	-2345.23	0.000176	NS
	DESAT6	-2333.4	-2326.24	14.3219	p<0.01	-2327.52	-2327.52	0	NS	-2326.24	-2326.15	0.180388	NS
